# Supplementary material for: A computational framework for improving genetic variants identification from 5,061 sheep sequencing data
Source: J Anim Sci Biotechnol. 2023 Oct 2;14:127. doi: 10.1186/s40104-023-00923-3 (PMC10544426; doi:10.1186/s40104-023-00923-3)
Supplement: Supplementary file 2 — Additional file 2: Table S1. Mapping stats of 5,061samples [file 40104_2023_923_MOESM2_ESM.xlsx]

## Sheet: TableS1
Samples	Total bases, bp	Total reads #	Average seq. length, bp	Unique mapped reads #	Multiple mapped reads #	Mapped rate	Unique mapped reads rate	Target region coverage (≥1x)	Target region coverage (>5x)	Average target region coverage	Average sequencing error
119039585.IonCode_0101	226612828	1424399	159.094	1394035	3961	0.981464	0.978683	1697899	186078	1185.98	0.00691016
119039586.IonCode_0102	172632361	1085882	158.979	1062682	3091	0.981481	0.978635	1460706	184863	908.922	0.00677514
119039587.IonCode_0103	62494279	392459	159.238	386252	1101	0.98699	0.984184	621589	177450	345.056	0.00667787
119039589.IonCode_0105	79053797	496399	159.255	488652	1408	0.98723	0.984394	788218	179635	430.796	0.00670433
119039590.IonCode_0106	166563811	1049113	158.766	1026893	3231	0.9819	0.97882	1528467	184660	877.576	0.00712845
119039592.IonCode_0108	92998738	586210	158.644	575263	1619	0.984088	0.981326	817659	178669	509.241	0.00704909
119039593.IonCode_0109	57766668	364539	158.465	358264	1074	0.985733	0.982786	583949	176400	320.737	0.00692112
119039594.IonCode_0110	105206694	664491	158.327	650600	2040	0.982165	0.979095	985679	180624	567.532	0.00697678
119039595.IonCode_0111	87183133	550999	158.227	541052	1593	0.984838	0.981947	811152	180327	472.752	0.00688489
119039596.IonCode_0112	134286299	843599	159.183	827624	2472	0.983994	0.981063	1181639	182556	717.419	0.00687605
119039597.IonCode_0113	155706006	983392	158.336	961861	2855	0.981009	0.978105	1331075	183585	825.687	0.00699431
119039598.IonCode_0114	89873365	566193	158.733	555589	1677	0.984233	0.981271	865845	179939	487.939	0.00708969
119039599.IonCode_0115	47576283	299540	158.831	294236	915	0.985348	0.982293	549940	175212	265.467	0.00685406
119039600.IonCode_0116	84767790	534276	158.659	523025	1641	0.982013	0.978942	782359	178119	464.7	0.00699342
119039601.IonCode_0117	94029953	589745	159.442	579839	1523	0.985785	0.983203	820370	179211	513.84	0.00696945
119039602.IonCode_0118	106837740	673055	158.736	661819	2044	0.986343	0.983306	1013991	180620	577.379	0.007555
119039603.IonCode_0119	188101095	1186570	158.525	1165340	3485	0.985045	0.982108	1488315	183960	999.108	0.00685601
119039604.IonCode_0120	141293228	889838	158.785	875918	2610	0.98729	0.984357	1241790	182491	758.053	0.00680215
119039605.IonCode_0121	148953669	943480	157.877	924005	3099	0.982643	0.979358	1354300	183147	793.045	0.00707483
119039606.IonCode_0122	23151730	146626	157.896	143956	452	0.984873	0.98179	352993	170502	132.816	0.00693249
119039607.IonCode_0123	33810622	214232	157.822	210530	699	0.985982	0.98272	445716	171633	192.703	0.00703226
119039608.IonCode_0124	106411871	665920	159.797	655541	1999	0.987416	0.984414	959318	180383	577.928	0.00691998
119039609.IonCode_0125	184346753	1163903	158.387	1141793	3460	0.983976	0.981004	1496672	183059	983.28	0.00681386
119039610.IonCode_0126	70251281	445393	157.729	438645	1447	0.988098	0.984849	783535	176186	390.41	0.00674018
119039611.IonCode_0127	113104170	716136	157.937	704040	2132	0.986086	0.983109	972073	179954	614.931	0.00692819
119039612.IonCode_0128	204453556	1285782	159.011	1264004	3797	0.986016	0.983062	1640052	185914	1074.95	0.00681217
119039613.IonCode_0129	72625515	458327	158.458	450977	1287	0.986771	0.983963	730260	177227	401.299	0.0069502
119039614.IonCode_0130	67667076	430308	157.253	422716	1346	0.985485	0.982357	697939	176529	375.023	0.00694035
119039616.IonCode_0132	167038230	1055077	158.319	1036937	2929	0.985583	0.982807	1366115	182909	892.862	0.00700736
119039617.IonCode_0133	55477657	351629	157.773	346262	1105	0.987879	0.984737	590979	175559	309.775	0.00686295
119039618.IonCode_0134	57613774	362484	158.942	357075	994	0.98782	0.985078	594345	177316	318.468	0.00683479
119039619.IonCode_0135	175476600	1101112	159.363	1081348	3168	0.984928	0.982051	1472526	182809	936.108	0.0066648
119039620.IonCode_0136	155328492	976781	159.021	962073	2895	0.987906	0.984942	1373822	182633	832.36	0.00682156
119039621.IonCode_0137	71291324	451982	157.73	445545	1382	0.988816	0.985758	764160	177505	393.649	0.006846
119039622.IonCode_0138	132094031	836471	157.918	823088	2530	0.987025	0.984001	1150042	181752	711.263	0.00701771
119039623.IonCode_0139	14028881	89425	156.879	87879	277	0.985809	0.982712	292449	164807	83.1189	0.00676581
119039624.IonCode_0140	145447540	921244	157.882	904655	2689	0.984912	0.981993	1185367	180779	786.892	0.00693022
119039625.IonCode_0141	67304468	424553	158.53	418589	1369	0.989177	0.985952	702923	176197	374.469	0.0066783
119039626.IonCode_0142	70175310	443326	158.293	437243	1305	0.989222	0.986279	734126	176886	388.911	0.00667117
119039627.IonCode_0143	111021166	703797	157.746	693277	2131	0.98808	0.985053	1016261	179253	606.89	0.00680247
119039628.IonCode_0144	179891430	1138060	158.068	1120594	3429	0.987666	0.984653	1482354	183574	960.386	0.0068887
119039629.IonCode_0145	80072940	507183	157.878	499708	1552	0.988322	0.985262	803194	177410	442.213	0.00684147
119039630.IonCode_0146	149707920	952475	157.178	933901	2909	0.983553	0.980499	1384458	182086	802.987	0.00686541
119039631.IonCode_0147	154623802	982925	157.31	964959	2931	0.984704	0.981722	1337292	181993	830.385	0.006902
119039632.IonCode_0148	58913629	372924	157.978	367149	1091	0.98744	0.984514	607140	174685	330.581	0.00702899
119039633.IonCode_0149	145711099	913640	159.484	897582	2608	0.985279	0.982424	1305497	183332	776.122	0.00688609
119039634.IonCode_0150	28720434	182075	157.74	179360	520	0.987945	0.985089	382375	171818	163.891	0.00689592
119039635.IonCode_0151	136099430	858457	158.54	843965	2573	0.986116	0.983119	1215105	180705	735.542	0.00684506
119039636.IonCode_0152	180562462	1141484	158.182	1121392	3560	0.985517	0.982398	1549708	183231	963.488	0.00692876
119039637.IonCode_0153	107583957	679233	158.39	669129	2022	0.988101	0.985124	1014353	180262	584.655	0.00683134
119039638.IonCode_0154	60997206	387487	157.417	380406	1330	0.985158	0.981726	677675	176590	337.796	0.00707706
119039639.IonCode_0155	82396817	523720	157.33	514483	1631	0.985477	0.982363	826604	177503	453.802	0.00691707
119039640.IonCode_0156	100217814	633626	158.166	623531	2055	0.987311	0.984068	965004	178708	548.738	0.00681943
119039641.IonCode_0157	125870814	793864	158.555	778305	2433	0.983466	0.980401	1165977	183132	670.877	0.0071037
119039642.IonCode_0158	85182527	541719	157.245	532199	1699	0.985563	0.982426	860955	178491	466.548	0.00684677
119039643.IonCode_0159	45994402	292730	157.122	288242	914	0.987791	0.984668	535854	173352	259.914	0.00706028
119039644.IonCode_0160	101481629	643543	157.692	633697	1954	0.987737	0.9847	1013584	178872	555.735	0.0067713
119039645.IonCode_0161	55401666	352146	157.326	346535	1038	0.987014	0.984066	596555	175184	309.833	0.00693447
119039646.IonCode_0162	54990412	350243	157.006	344229	1065	0.98587	0.982829	611291	174840	307.799	0.00746067
119039647.IonCode_0163	50307604	320272	157.078	314717	964	0.985665	0.982655	582309	174265	282.399	0.00684148
119039648.IonCode_0164	164492471	1045854	157.281	1023681	3065	0.98173	0.978799	1397100	182927	876.609	0.00709236
119039649.IonCode_0165	186878925	1177683	158.684	1154973	3240	0.983468	0.980716	1537765	183722	991.987	0.0071103
119039650.IonCode_0166	50223910	319852	157.022	315590	934	0.989595	0.986675	566200	173907	283.319	0.006766
119039651.IonCode_0167	78373030	497056	157.674	489211	1410	0.987054	0.984217	783367	176646	434.198	0.00678301
119039652.IonCode_0168	96402130	613410	157.158	601980	1867	0.98441	0.981366	953530	179239	525.743	0.00719801
119039653.IonCode_0169	30209192	192603	156.847	189374	656	0.986641	0.983235	417939	170614	173.229	0.00796924
119039654.IonCode_0170	103074029	655595	157.222	643900	1984	0.985188	0.982161	990050	180118	559.766	0.00685218
119039655.IonCode_0171	17734934	112642	157.445	111025	333	0.988601	0.985645	302864	167075	104.083	0.0067557
119039656.IonCode_0172	97194679	615851	157.822	605588	1805	0.986266	0.983335	909090	179329	530.391	0.00708173
119039657.IonCode_0173	90547887	572415	158.186	564491	1514	0.988802	0.986157	748210	178596	497.819	0.0069672
119039658.IonCode_0174	98147345	619176	158.513	608843	1891	0.986366	0.983312	961154	178964	535.922	0.00677955
119039659.IonCode_0175	48155024	307239	156.735	302495	959	0.987681	0.984559	541292	173655	271.735	0.00700612
119039660.IonCode_0176	90640260	572610	158.293	563704	1700	0.987416	0.984447	886703	179156	495.377	0.0068441
119039661.IonCode_0177	89573712	569554	157.27	560179	1687	0.986502	0.98354	860129	178709	490.731	0.00697507
119039662.IonCode_0178	80103235	507868	157.725	500148	1369	0.987495	0.984799	704904	178289	440.72	0.00696996
119039663.IonCode_0179	170130475	1077040	157.961	1054020	3083	0.981489	0.978627	1461419	183210	903.951	0.00702051
119039664.IonCode_0180	69751013	443106	157.414	435561	1398	0.986127	0.982972	703171	177205	385.178	0.00687814
119039665.IonCode_0181	126116905	799778	157.69	783941	2224	0.982979	0.980198	1025168	180825	681.003	0.00703094
119039666.IonCode_0182	140695048	892914	157.568	873661	2878	0.981661	0.978438	1225673	181899	754.154	0.00710618
119039667.IonCode_0183	59353007	377957	157.036	371760	1165	0.986686	0.983604	601695	175883	330.506	0.00707398
119039668.IonCode_0184	48393826	307271	157.496	301948	924	0.985684	0.982677	536847	174308	271.745	0.00690667
119039669.IonCode_0185	140368462	885081	158.594	868935	2741	0.984854	0.981758	1247707	182431	751.432	0.00699213
119039670.IonCode_0186	41320263	263119	157.04	258287	807	0.984703	0.981636	481617	172929	233.934	0.0069547
119039671.IonCode_0187	60986790	384361	158.671	377504	1083	0.984978	0.98216	617292	176473	338.069	0.00690112
119039672.IonCode_0188	80065372	504824	158.601	497353	1306	0.987788	0.985201	722183	178577	439.061	0.00677188
119039673.IonCode_0189	130409357	827072	157.676	813303	2161	0.985965	0.983352	976883	180870	706.707	0.00692247
119039674.IonCode_0190	198787645	1256354	158.226	1234651	3255	0.985316	0.982725	1444776	184451	1054.16	0.00682546
119039676.IonCode_0192	53720175	340501	157.768	334667	1012	0.985839	0.982866	540720	176394	297.793	0.0070493
119039677.IonCode_0193	50790581	321566	157.948	316950	903	0.988453	0.985645	516251	174645	285.227	0.00664753
119039678.IonCode_0194	61455115	389981	157.585	383472	1114	0.986166	0.983309	571109	176088	341.79	0.00693522
119039679.IonCode_0195	61148260	388504	157.394	381587	1050	0.984898	0.982196	560282	176171	339.623	0.00725386
119039680.IonCode_0196	98260762	623537	157.586	613578	1654	0.986681	0.984028	803837	179477	536.68	0.00707893
119039681.IonCode_0201	39475302	248511	158.847	244717	593	0.987119	0.984733	405220	175301	221.096	0.00688103
119039682.IonCode_0202	24950141	158108	157.804	155389	455	0.985681	0.982803	339961	171509	142.594	0.00707774
119039683.IonCode_0203	75544800	475698	158.808	467242	1447	0.985266	0.982224	750511	179204	412.224	0.00704223
119039684.IonCode_0204	24893379	157021	158.535	154452	475	0.986664	0.983639	365037	171536	142.166	0.00700206
119039685.IonCode_0205	52156004	326247	159.867	321691	413	0.987301	0.986035	303655	179808	286.021	0.00675271
119039686.IonCode_0206	36773905	232476	158.184	228762	751	0.987255	0.984024	494745	172766	208.194	0.00681092
119039687.IonCode_0207	17938070	112760	159.082	111396	286	0.99044	0.987904	320302	164891	106.685	0.00679541
119039688.IonCode_0208	23223882	146079	158.982	143954	454	0.988561	0.985453	370818	168383	135.133	0.00676421
119039689.IonCode_0209	48043264	302341	158.904	297634	801	0.987081	0.984431	487877	175792	267.971	0.00695337
119039690.IonCode_0210	17636296	111919	157.581	110048	321	0.986151	0.983283	301194	168700	102.397	0.00702717
119039691.IonCode_0211	49085026	310857	157.902	306014	1026	0.987721	0.98442	572645	174925	274.892	0.0068803
119039692.IonCode_0212	54508248	343832	158.532	338193	948	0.986357	0.9836	570879	176226	302.968	0.00686058
119039693.IonCode_0213	39052059	248294	157.282	243784	823	0.985151	0.981836	496615	174481	218.836	0.00697989
119039694.IonCode_0214	23749858	151304	156.968	149045	432	0.987925	0.98507	365488	169783	136.966	0.00680621
119039695.IonCode_0215	33021519	208813	158.139	205478	603	0.986917	0.984029	439900	170352	189.839	0.00691634
119039696.IonCode_0216	75959300	475119	159.874	468279	1361	0.988468	0.985604	754614	176483	421.819	0.00663505
119039697.IonCode_0217	44203028	277928	159.045	273834	758	0.987997	0.98527	471897	174964	247.866	0.00677032
119039698.IonCode_0218	44942947	283382	158.595	279493	875	0.989364	0.986276	545402	174314	252.754	0.0067662
119039699.IonCode_0219	42454336	269417	157.579	265593	766	0.98865	0.985806	513180	174044	239.27	0.00682719
119039700.IonCode_0220	41329496	262741	157.301	258759	787	0.98784	0.984844	518187	174170	232.464	0.00690342
119039701.IonCode_0221	36718120	233458	157.279	229906	753	0.988011	0.984785	500489	172978	207.868	0.0068887
119039702.IonCode_0222	24099068	153737	156.755	151289	464	0.987095	0.984077	374313	169934	138.795	0.00691921
119039703.IonCode_0223	33107471	209053	158.369	206184	657	0.989419	0.986276	450266	169495	191.49	0.00693764
119039704.IonCode_0224	31105207	197085	157.826	194058	676	0.988071	0.984641	452660	170023	179.075	0.006973
119039705.IonCode_0225	34100812	216117	157.789	212664	619	0.986887	0.984023	428259	172251	193.895	0.00699085
119039706.IonCode_0226	17175841	108479	158.333	107204	352	0.991491	0.988247	313495	166683	101.127	0.00680421
119039707.IonCode_0227	8281752	52648	157.304	51927	164	0.98942	0.986305	234318	161726	50.1207	0.00682077
119039708.IonCode_0228	53208679	340574	156.232	334896	1003	0.986273	0.983328	596394	175290	297.232	0.00702632
119039709.IonCode_0229	55946502	355245	157.487	349858	1103	0.987941	0.984836	641170	176038	311.31	0.00681156
119039710.IonCode_0230	36119984	228540	158.047	225137	619	0.987818	0.98511	472384	172262	205.269	0.00706217
119039711.IonCode_0231	51118657	321690	158.907	317696	936	0.990494	0.987584	574498	173452	289.263	0.00681248
119039712.IonCode_0232	39385340	249372	157.938	245883	816	0.989281	0.986009	503750	172112	224.262	0.00674342
119039713.IonCode_0233	39628637	252292	157.074	248450	663	0.9874	0.984772	452648	173109	224.544	0.00684878
119039714.IonCode_0234	19488061	124555	156.461	122586	457	0.987861	0.984192	335387	168850	113.018	0.007094
119039715.IonCode_0235	39163203	248457	157.626	245105	798	0.989721	0.986509	509965	172525	222.48	0.00667031
119039716.IonCode_0236	44477047	283765	156.739	279175	956	0.987194	0.983825	553553	174323	249.711	0.00701246
119039717.IonCode_0237	60352155	385828	156.422	378945	1293	0.985512	0.98216	690138	175738	335.914	0.00695036
119039718.IonCode_0238	11793797	75672	155.854	74323	255	0.985543	0.982173	265109	163307	70.5279	0.00695111
119039719.IonCode_0239	47716142	304978	156.458	299980	1004	0.986904	0.983612	568192	171948	271.751	0.00696929
119039720.IonCode_0240	51748708	329889	156.867	324547	1113	0.987181	0.983807	630722	172826	292.97	0.00686395
119039721.IonCode_0241	77528165	493971	156.949	486858	1381	0.988396	0.9856	739283	177141	429.152	0.0074796
119039722.IonCode_0242	40514888	257376	157.415	253809	724	0.988954	0.986141	491085	172245	230.863	0.00687439
119039723.IonCode_0243	45491583	290515	156.589	285881	980	0.987422	0.984049	544956	174075	255.975	0.00725262
119039724.IonCode_0244	45218320	288101	156.953	284167	867	0.989354	0.986345	552958	174323	254.266	0.00660507
119039725.IonCode_0245	53775480	345186	155.787	338691	1161	0.984547	0.981184	638039	175485	299.417	0.0069607
119039726.IonCode_0246	23626247	151385	156.067	149383	432	0.989629	0.986775	371535	169056	137.092	0.00674599
119039727.IonCode_0247	65014028	417072	155.882	410902	1286	0.98829	0.985206	719297	174121	365.949	0.00683527
119039728.IonCode_0248	36704799	234076	156.807	230950	803	0.990076	0.986645	514679	172007	209.068	0.00677924
119039729.IonCode_0249	51351024	323768	158.604	319814	896	0.990555	0.987788	540834	174333	289.326	0.00671467
119039730.IonCode_0250	26312057	167422	157.16	164630	549	0.986603	0.983324	401320	169314	151.971	0.0069708
119039731.IonCode_0251	23851335	149670	159.359	147734	454	0.990098	0.987065	372141	170421	137.285	0.00666055
119039732.IonCode_0252	35251211	223281	157.878	219968	690	0.988252	0.985162	461107	172694	200.066	0.00690571
119039733.IonCode_0253	19727934	125672	156.98	123839	435	0.988876	0.985414	348377	168943	114.369	0.00672911
119039734.IonCode_0254	38513367	244991	157.203	241126	778	0.9874	0.984224	530985	172956	217.714	0.00713367
119039735.IonCode_0255	18725619	119973	156.082	118008	405	0.986997	0.983621	346790	167949	109.026	0.00677214
119039736.IonCode_0256	36115364	229785	157.17	225927	798	0.986683	0.98321	493630	172872	204.164	0.0070068
119039737.IonCode_0257	25428769	161352	157.598	159363	444	0.990425	0.987673	371624	169480	147.324	0.00674461
119039738.IonCode_0258	57303984	365677	156.707	359926	1098	0.987276	0.984273	643107	174766	320.911	0.00691555
119039739.IonCode_0259	44867123	284112	157.921	279627	834	0.987149	0.984214	544432	172861	254.127	0.00692431
119039740.IonCode_0260	55667340	352318	158.003	347078	1093	0.988229	0.985127	648814	174902	311.734	0.00678538
119039741.IonCode_0261	58542381	373028	156.938	367770	1163	0.989022	0.985905	666193	175847	326.306	0.00680709
119039742.IonCode_0262	27113521	173719	156.077	171303	552	0.98927	0.986092	413405	169592	156.601	0.00668105
119039743.IonCode_0263	117166919	739845	158.367	728357	2179	0.987418	0.984472	1015636	179920	637.908	0.00678704
119039745.IonCode_0265	47860045	303892	157.49	299502	834	0.988298	0.985554	505615	173129	271.22	0.00708698
119039746.IonCode_0266	99986541	635837	157.252	624550	2104	0.985558	0.982249	1047827	178407	547.741	0.00689089
119039747.IonCode_0267	73188781	464943	157.415	455640	1307	0.982802	0.979991	659976	177936	402.484	0.00710325
119039748.IonCode_0268	74387161	470278	158.177	461700	1374	0.984681	0.98176	679894	177116	411.319	0.0070197
119039749.IonCode_0269	63447806	400244	158.523	394305	989	0.987633	0.985162	583835	176349	353.047	0.00682774
119039750.IonCode_0270	119454050	756752	157.851	743933	2048	0.985767	0.983061	1041583	181148	645.579	0.0068495
119039751.IonCode_0271	84403156	534119	158.023	524709	1658	0.985486	0.982382	782165	177686	464.607	0.00729489
119039752.IonCode_0272	66192523	416630	158.876	410103	1148	0.987089	0.984334	692005	176839	366.297	0.00672931
119039753.IonCode_0273	29957871	188973	158.53	186235	593	0.988649	0.985511	402158	170159	172.62	0.00691075
119039754.IonCode_0274	25172716	158876	158.443	157054	403	0.991069	0.988532	340486	168027	147.272	0.00680371
119039755.IonCode_0275	20866126	131773	158.349	129914	343	0.988495	0.985892	314666	167618	122.236	0.00684121
119039756.IonCode_0276	86120940	543944	158.327	534435	1431	0.985149	0.982518	749982	178463	472.713	0.00686626
119039757.IonCode_0277	53824963	338986	158.782	333675	890	0.986958	0.984333	531133	175757	300.346	0.00699298
119039758.IonCode_0278	50403795	317248	158.878	313038	851	0.989412	0.98673	523800	174600	283.539	0.00670381
119039759.IonCode_0279	50047217	315919	158.418	311686	977	0.989694	0.986601	508330	175053	280.758	0.00686888
119039760.IonCode_0280	71002994	449089	158.105	441957	1311	0.987038	0.984119	685343	177865	391.11	0.00684146
119039761.IonCode_0281	25106354	158195	158.705	156156	448	0.989943	0.987111	361588	168769	146.039	0.00690257
119039762.IonCode_0282	50547362	319965	157.978	314854	876	0.986764	0.984026	524105	173484	285.438	0.00705151
119039763.IonCode_0283	18825070	118479	158.89	116862	269	0.988622	0.986352	293403	167389	110.428	0.00687232
119039764.IonCode_0284	85348622	538206	158.58	530310	1618	0.988335	0.985329	787411	178458	469.042	0.00691539
119039765.IonCode_0285	44701944	282511	158.231	278091	775	0.987098	0.984355	494583	174175	251.597	0.0069738
119039766.IonCode_0286	106608438	668276	159.528	657397	1828	0.986456	0.983721	934952	180256	578.807	0.00739237
119039767.IonCode_0287	69854190	441652	158.166	433758	1307	0.985086	0.982126	686052	177517	384.784	0.00724254
119039768.IonCode_0288	58267790	366632	158.927	360922	885	0.98684	0.984426	574766	176760	323.29	0.00685888
119039769.IonCode_0289	118016402	744008	158.622	730373	2322	0.984795	0.981674	1094799	181148	635.956	0.00784576
119039770.IonCode_0290	96882926	611497	158.436	601223	1776	0.986103	0.983199	841463	179078	530.064	0.00690947
119039771.IonCode_0291	50705361	321896	157.521	316734	922	0.986828	0.983964	499644	174518	284.825	0.00693135
119039772.IonCode_0292	39261346	248272	158.138	244136	692	0.986128	0.983341	433689	173070	222.03	0.00678895
119039773.IonCode_0293	46038071	290542	158.456	286196	831	0.987902	0.985042	526282	174068	258.807	0.006787
119039774.IonCode_0294	60322991	382367	157.762	376353	1097	0.987141	0.984272	619194	175670	336.563	0.00682842
119039775.IonCode_0295	65627154	416024	157.748	408347	1179	0.984381	0.981547	656263	178014	360.828	0.00691371
119039776.IonCode_0296	70775351	447819	158.045	441188	1310	0.988118	0.985193	664853	177866	389.934	0.00668379
119058289.IonCode_0649	28769748	202270	142.234	197568	1314	0.98325	0.976754	493675	172028	162.858	0.00796159
119058290.IonCode_0602	750347003	5081338	147.667	4963320	23239	0.981348	0.976774	7252093	210226	3473	0.00765192
119058290.IonCode_0650	243586062	1873783	129.997	1823635	18706	0.98322	0.973237	6190863	192303	1210.55	0.00684448
119058291.IonCode_0603	74162854	519171	142.849	503668	2925	0.975773	0.970139	1012107	180157	398.475	0.0079742
119058291.IonCode_0651	71486458	493021	144.997	481943	1955	0.981496	0.97753	738954	177209	393.766	0.0077048
119058292.IonCode_0604	41917105	290697	144.195	283895	1624	0.982188	0.976601	627870	175646	232.168	0.00759841
119058292.IonCode_0652	42435705	296864	142.947	289037	1662	0.979233	0.973634	621521	175666	234.832	0.00773577
119058293.IonCode_0605	69484395	481677	144.255	470408	3217	0.983283	0.976605	957561	177906	380.159	0.00760041
119058293.IonCode_0653	73737277	514268	143.383	502034	3339	0.982704	0.976211	1020297	178711	401.385	0.00751294
119058294.IonCode_0606	53280950	375164	142.02	365493	2433	0.980707	0.974222	826646	176361	293.238	0.00772175
119058294.IonCode_0654	73401948	511686	143.451	498360	2972	0.979765	0.973957	1018288	179474	397.305	0.00788264
119058295.IonCode_0607	313147118	2102758	148.922	2046911	8745	0.9776	0.973441	2671708	199812	1524.43	0.0077655
119058295.IonCode_0655	310947495	2082875	149.288	2032722	8277	0.979895	0.975921	2332627	194056	1563.45	0.00761416
119058296.IonCode_0608	223832172	1534252	145.89	1503257	5645	0.983477	0.979798	1599570	192226	1140.36	0.0076602
119058296.IonCode_0656	152422248	1049769	145.196	1026165	4700	0.981992	0.977515	1370045	189277	785.992	0.00764196
119058297.IonCode_0657	61813723	432006	143.085	423326	2414	0.985496	0.979908	740284	177610	340.325	0.00731684
119058298.IonCode_0658	464071711	3259156	142.39	3196833	11512	0.98441	0.980878	3966936	191122	2372.76	0.00731041
119058299.IonCode_0659	46012459	326012	141.137	318922	1792	0.983749	0.978252	594798	173556	258.912	0.00763676
119058300.IonCode_0660	159560282	1089532	146.448	1067741	3620	0.983322	0.98	1135738	184041	849.496	0.00784527
119058301.IonCode_0661	121333221	820928	147.8	805597	2970	0.984943	0.981325	963123	182723	651.218	0.00766451
119058302.IonCode_0662	175322405	1182510	148.263	1160824	4084	0.985115	0.981661	1232139	185183	928.193	0.00747529
119058303.IonCode_0663	301841341	2029404	148.734	1990439	6483	0.983994	0.9808	1899367	193814	1526.06	0.00793403
119058304.IonCode_0664	181061641	1235516	146.547	1208754	4775	0.982204	0.978339	1379014	189014	936.5	0.00763775
119058305.IonCode_0617	36824796	265883	138.5	257882	2148	0.977987	0.969908	681464	173669	205.092	0.00768245
119058305.IonCode_0665	35941483	258168	139.217	251311	1610	0.979676	0.97344	517081	172496	202.933	0.00776436
119058306.IonCode_0618	70570313	492462	143.301	481908	1687	0.981995	0.978569	613972	177694	388.739	0.00792751
119058306.IonCode_0666	66473437	462064	143.862	452460	1729	0.982957	0.979215	637369	178032	365.471	0.00753804
119058307.IonCode_0619	104435749	722540	144.54	707318	3233	0.983407	0.978933	1015420	180710	565.023	0.00761557
119058307.IonCode_0667	88253305	610304	144.605	597308	2641	0.983033	0.978706	839807	179795	479.885	0.0078651
119058308.IonCode_0620	97123412	658055	147.592	647935	1725	0.987243	0.984621	653751	180462	529.535	0.00765179
119058308.IonCode_0668	129553374	879757	147.26	864030	2266	0.984699	0.982123	814952	183210	694.627	0.00768963
119058309.IonCode_0621	48516451	339051	143.095	333027	1529	0.986742	0.982233	552500	172919	274.989	0.00745063
119058309.IonCode_0669	63726739	447020	142.559	437974	1962	0.984153	0.979764	678900	176417	353.367	0.00752177
119058310.IonCode_0622	143200963	978679	146.321	958001	3372	0.982317	0.978872	1051464	184025	761.54	0.00790301
119058310.IonCode_0670	279008180	1864504	149.642	1834631	5420	0.986885	0.983978	1659739	189431	1446.54	0.00771678
119058311.IonCode_0623	46659223	331258	140.855	323585	1776	0.982198	0.976837	630149	175064	259.625	0.00758139
119058311.IonCode_0671	62935656	445851	141.158	435716	2340	0.982517	0.977268	779315	178968	342.808	0.00791336
119058312.IonCode_0624	95240092	649714	146.588	636663	2627	0.983956	0.979913	852716	182181	511.537	0.00769022
119058312.IonCode_0672	111276860	768412	144.814	751224	3490	0.982174	0.977632	1065871	182343	595.615	0.00775852
119058313.IonCode_0625	217661263	1452987	149.803	1430110	4300	0.987215	0.984255	1234456	187710	1139.53	0.00768414
119058313.IonCode_0673	272562322	1826772	149.204	1792823	5379	0.98436	0.981416	1529552	189892	1409.03	0.00792668
119058314.IonCode_0626	53158252	370211	143.589	363193	2071	0.986637	0.981043	664747	176252	294.764	0.00756949
119058314.IonCode_0674	72731948	504982	144.029	493834	2607	0.983087	0.977924	810056	178348	397.96	0.00754655
119058315.IonCode_0627	426320689	2834427	150.408	2792401	8901	0.988313	0.985173	2549103	195292	2146.87	0.00770442
119058315.IonCode_0675	336041945	2240990	149.952	2204215	6863	0.986652	0.98359	1978661	191902	1720.39	0.00780002
119058316.IonCode_0628	108081484	744752	145.124	730986	3576	0.986318	0.981516	1052437	182083	581.361	0.00768481
119058316.IonCode_0676	170415965	1154601	147.597	1134384	4990	0.986812	0.98249	1457683	186278	896.473	0.00755505
119058317.IonCode_0629	219447330	1479508	148.325	1455149	4467	0.986555	0.983536	1354581	186473	1155.99	0.00769399
119058317.IonCode_0677	327026501	2171634	150.59	2133956	5638	0.985246	0.98265	1680756	191613	1676.45	0.007709
119058318.IonCode_0630	29957017	211685	141.517	207227	1316	0.985157	0.97894	500769	171749	169.918	0.00753437
119058318.IonCode_0678	89280948	616071	144.92	606162	2782	0.988432	0.983916	885986	180312	485.445	0.00736501
119058319.IonCode_0631	219133704	1490317	147.038	1462990	5325	0.985237	0.981664	1588311	187531	1145.15	0.00753276
119058319.IonCode_0679	201894796	1370824	147.28	1345377	4711	0.984873	0.981437	1460120	188246	1050.63	0.00751403
119058320.IonCode_0632	239486877	1631677	146.773	1602447	6777	0.986239	0.982086	1810125	190539	1231.4	0.00768897
119058320.IonCode_0680	371630101	2494453	148.983	2450716	9591	0.986311	0.982466	2590073	199241	1827.85	0.00749995
119058321.IonCode_0633	138509659	950028	145.795	930799	3608	0.983557	0.97976	1044576	184605	735.37	0.00788135
119058321.IonCode_0681	220104033	1488406	147.879	1461555	4983	0.985308	0.98196	1427752	189685	1139.21	0.00783652
119058322.IonCode_0634	65139181	452434	143.975	442214	2107	0.982068	0.977411	713034	178030	357.279	0.00790816
119058322.IonCode_0682	57994705	401132	144.578	393419	1871	0.985436	0.980772	684009	177351	319.732	0.00758046
119058323.IonCode_0635	25439307	182141	139.668	177342	1151	0.979972	0.973652	474797	170891	144.534	0.00753674
119058323.IonCode_0683	24585845	177524	138.493	173072	1199	0.981676	0.974922	472091	169230	141.049	0.00784916
119058324.IonCode_0636	180933302	1213683	149.078	1194170	3852	0.987096	0.983922	1233844	185120	959.725	0.00780365
119058324.IonCode_0684	155113504	1044682	148.479	1026791	3739	0.986453	0.982874	1197185	184607	824.106	0.00750026
119058325.IonCode_0637	92963236	638064	145.696	626881	2192	0.985909	0.982474	745327	180814	504.743	0.00757415
119058325.IonCode_0685	134814379	919801	146.569	904361	3085	0.986568	0.983214	958052	184440	717.767	0.00764997
119058326.IonCode_0638	231444971	1562608	148.115	1534092	6671	0.98602	0.981751	1853756	188014	1205.94	0.00770912
119058326.IonCode_0686	208539482	1398201	149.148	1373278	5753	0.98629	0.982175	1665220	187076	1091.38	0.00728044
119058327.IonCode_0639	93157229	646661	144.059	633894	3275	0.985322	0.980257	1009400	181011	503.237	0.00750829
119058327.IonCode_0687	108563487	755019	143.789	737697	3701	0.981959	0.977058	1081140	184118	575.425	0.00798967
119058328.IonCode_0640	21871709	152595	143.332	147807	1057	0.97555	0.968623	467072	171123	123.43	0.00799838
119058328.IonCode_0688	73252172	491745	148.964	482749	2054	0.985883	0.981706	802963	180882	396.153	0.00751273
119058329.IonCode_0641	97044072	663643	146.229	649988	2695	0.983485	0.979424	895598	183059	518.855	0.00771624
119058329.IonCode_0689	171562266	1159679	147.939	1141996	3898	0.988113	0.984752	1125798	185323	910.402	0.00746893
119058330.IonCode_0642	46453543	322887	143.869	316823	1257	0.985112	0.981219	516147	174997	260.067	0.00764419
119058330.IonCode_0690	127061691	863007	147.231	847526	2672	0.985158	0.982062	871492	182329	684.081	0.00745445
119058331.IonCode_0643	103822849	712794	145.656	699310	3604	0.986139	0.981083	1059376	181237	560.764	0.00765303
119058331.IonCode_0691	90301575	623182	144.904	610222	3367	0.984606	0.979204	1001656	180240	489.56	0.00754739
119058332.IonCode_0644	303711496	2016583	150.607	1981345	7831	0.986409	0.982526	2100506	191730	1554.87	0.00767787
119058332.IonCode_0692	283179834	1881210	150.531	1850866	7399	0.987803	0.98387	1998387	191319	1452.96	0.00749879
119058333.IonCode_0645	201345973	1352594	148.859	1330200	4298	0.986621	0.983444	1322307	187525	1054.52	0.00759621
119058333.IonCode_0693	146290711	983645	148.723	967786	3124	0.987053	0.983877	996771	184168	780.686	0.00749436
119068737.IonCode_0601	97697871	620598	157.425	608415	1352	0.982547	0.980369	489619	177896	539.066	0.00930793
119068738.IonCode_0602	95516947	605631	157.715	594433	1290	0.98364	0.98151	515653	178219	526.404	0.00850995
119068739.IonCode_0603	101881816	646088	157.69	633446	1406	0.982609	0.980433	526991	178691	559.419	0.00883223
119068740.IonCode_0604	92054915	580430	158.598	571364	1129	0.986326	0.984381	465977	179259	505.263	0.00840517
119068741.IonCode_0605	67502080	427138	158.033	419251	925	0.983701	0.981535	390168	176401	376.235	0.00837885
119068742.IonCode_0606	97692714	619378	157.727	607313	1371	0.982734	0.980521	482403	178822	536.225	0.00861493
119068743.IonCode_0607	55006475	348658	157.766	342425	781	0.984363	0.982123	364102	175012	308.781	0.0084485
119068744.IonCode_0608	125478907	794773	157.88	780845	1672	0.984579	0.982475	574909	179179	688.436	0.00850607
119068745.IonCode_0609	70253137	443534	158.394	436546	961	0.986411	0.984245	424326	175470	393.866	0.00839032
119068746.IonCode_0610	49626507	313095	158.503	308383	719	0.987247	0.98495	350365	172891	282.421	0.00816217
119068747.IonCode_0611	66849695	423677	157.785	416742	921	0.985805	0.983631	403677	175051	375.653	0.0084599
119068748.IonCode_0612	71141430	451773	157.472	443083	1141	0.98329	0.980765	433716	176217	396.586	0.00843907
119068749.IonCode_0613	74262510	471414	157.531	461096	1050	0.98034	0.978113	401133	177142	410.91	0.00878508
119068750.IonCode_0614	74081778	468678	158.065	460435	1079	0.984714	0.982412	422494	176521	412.338	0.00845144
119068751.IonCode_0615	87789461	556374	157.789	546319	1183	0.984054	0.981928	460299	177338	486.501	0.00834472
119068752.IonCode_0616	130670971	827512	157.908	812619	1804	0.984183	0.982003	560492	179582	714.65	0.00829835
119068753.IonCode_0617	77114049	490241	157.298	480791	1164	0.983098	0.980724	495858	175726	430.638	0.00865278
119068754.IonCode_0618	70795939	450304	157.218	441730	1076	0.983349	0.98096	446178	175684	395.579	0.0086197
119068755.IonCode_0619	92278223	584648	157.836	574058	1171	0.983889	0.981887	476269	177979	509.372	0.00853943
119068756.IonCode_0620	66258709	419052	158.116	412270	940	0.986059	0.983816	384090	176479	369.44	0.00830042
119068757.IonCode_0621	68055154	429883	158.311	422482	864	0.984794	0.982784	392823	176487	379.128	0.00832917
119068758.IonCode_0622	86225431	547226	157.568	537009	1095	0.98333	0.981329	457200	177123	478.056	0.00864376
119068759.IonCode_0623	42518543	271986	156.326	267007	647	0.984073	0.981694	335470	172814	241.492	0.00836145
119068760.IonCode_0624	43483092	281215	154.626	275893	614	0.983258	0.981075	341403	171878	248.15	0.00830618
119068761.IonCode_0625	60163391	380524	158.107	375041	793	0.987675	0.985591	383569	173389	341.466	0.00829274
119068762.IonCode_0626	59847933	378426	158.15	372624	830	0.986861	0.984668	386807	173802	338.691	0.00833313
119068763.IonCode_0627	72579179	458196	158.402	451398	1054	0.987464	0.985164	410337	176562	404.93	0.00836078
119068764.IonCode_0628	87454870	554834	157.623	545325	1224	0.985068	0.982862	479322	177319	484.664	0.00853385
119068765.IonCode_0629	60334609	381843	158.009	375742	889	0.98635	0.984022	385715	175197	338.968	0.00835501
119068766.IonCode_0630	42255034	268037	157.646	263760	573	0.986181	0.984043	325641	172774	240.212	0.00827664
119068767.IonCode_0631	73097960	469158	155.807	461052	1054	0.984969	0.982722	458888	175117	410.206	0.00810361
119068768.IonCode_0632	38773398	263015	147.419	258173	727	0.984355	0.98159	405410	169818	223.454	0.00798386
119068769.IonCode_0633	71083582	451180	157.55	442949	1001	0.983975	0.981757	426101	176039	396.757	0.00862823
119068770.IonCode_0634	58993850	375076	157.285	367864	823	0.982966	0.980772	384576	174817	331.377	0.00866289
119068771.IonCode_0635	59746912	379486	157.442	372210	851	0.983069	0.980827	383410	174775	335.628	0.00855821
119068772.IonCode_0636	79872308	505039	158.151	496288	1114	0.984878	0.982673	448661	178020	440.753	0.00855644
119068773.IonCode_0637	72664369	459065	158.288	451898	1017	0.986603	0.984388	412477	176469	405.241	0.0083088
119068774.IonCode_0638	80614745	510613	157.878	502161	1072	0.985547	0.983447	407498	176279	449.947	0.00844293
119068775.IonCode_0639	39185704	254548	153.942	250220	555	0.985178	0.982997	339836	170462	225.923	0.00815834
119068776.IonCode_0640	22713747	158400	143.395	155151	537	0.982879	0.979489	356236	165116	134.256	0.0081228
119068777.IonCode_0641	28554404	180191	158.467	177267	352	0.985726	0.983773	278934	170954	164.26	0.00839441
119068778.IonCode_0642	51869353	328668	157.817	322944	697	0.984705	0.982584	352004	176062	289.711	0.00840281
119068779.IonCode_0643	71982358	455531	158.019	447823	918	0.985094	0.983079	403211	178133	397.431	0.00841043
119068780.IonCode_0644	70320905	444823	158.087	437429	856	0.985302	0.983378	390779	179030	386.568	0.0084592
119068781.IonCode_0645	78200897	494126	158.261	486726	1000	0.987048	0.985024	415136	177080	435.078	0.00834417
119068782.IonCode_0646	52436601	332925	157.503	327152	748	0.984907	0.98266	339814	173870	296.443	0.00824882
119068783.IonCode_0647	48631287	319080	152.411	313412	814	0.984788	0.982236	391130	172273	277.198	0.00841839
119068784.IonCode_0648	30444280	210341	144.738	206523	624	0.984815	0.981849	398065	167372	177.907	0.00810195
119068785.IonCode_0649	59681070	376267	158.614	369997	839	0.985566	0.983336	381080	175366	334.642	0.00865834
119068786.IonCode_0650	63650421	401013	158.724	394350	909	0.985651	0.983385	411664	176965	353.586	0.00833597
119068787.IonCode_0651	72517025	458521	158.154	450972	895	0.985488	0.983536	406129	178884	398.692	0.00852713
119068788.IonCode_0652	67197606	424970	158.123	417905	884	0.985455	0.983375	410391	177733	371.914	0.00851657
119068789.IonCode_0653	83532631	528125	158.168	518562	1154	0.984078	0.981893	439073	179068	458.415	0.00847766
119068790.IonCode_0654	116757123	739234	157.943	725457	1567	0.983483	0.981363	512822	179023	640.691	0.008569
119068791.IonCode_0655	51781966	336480	153.893	330346	741	0.983972	0.98177	400020	173267	293.371	0.00819527
119068792.IonCode_0656	29973853	208678	143.637	204098	669	0.981258	0.978052	394260	167751	174.151	0.00782707
119068793.IonCode_0657	81533501	514713	158.406	506093	1117	0.985423	0.983253	447648	177207	452.35	0.0082503
119068794.IonCode_0658	94877996	600479	158.004	589708	1191	0.984046	0.982063	475824	179631	519.144	0.00856971
119068795.IonCode_0659	68181187	432913	157.494	424495	882	0.982592	0.980555	392848	176918	378.23	0.00846141
119068796.IonCode_0660	70882947	450393	157.38	441644	946	0.982675	0.980575	391456	177463	392.453	0.00856377
119068797.IonCode_0661	28170490	177981	158.278	174798	350	0.984083	0.982116	251765	171687	161.289	0.00836802
119068798.IonCode_0662	46712055	296630	157.476	290790	629	0.982433	0.980312	308339	174085	262.955	0.00834205
119068799.IonCode_0663	46189064	303490	152.193	297735	728	0.983436	0.981037	355922	172855	262.291	0.0084109
119068800.IonCode_0664	27849370	189371	147.062	185809	545	0.984068	0.98119	329583	167474	162.801	0.00795674
119068801.IonCode_0665	34250278	229974	148.931	225046	670	0.981485	0.978571	361067	169683	197.33	0.00832429
119068802.IonCode_0666	68950965	436577	157.935	428570	879	0.983673	0.98166	402944	175900	385.065	0.00832241
119068803.IonCode_0667	70902273	448977	157.92	440545	1020	0.983491	0.98122	386880	176384	394.868	0.008789
119068804.IonCode_0668	83842165	532377	157.486	522206	1145	0.983046	0.980895	443400	177696	463.397	0.00843836
119068805.IonCode_0669	89308325	567136	157.473	555542	1148	0.981581	0.979557	440195	178563	490.908	0.00845237
119068806.IonCode_0670	52600315	332657	158.122	327531	738	0.986809	0.984591	346396	174433	296.753	0.00833207
119068807.IonCode_0671	94180887	611105	154.116	599756	1445	0.983793	0.981429	549129	176348	523.791	0.00841945
119068808.IonCode_0672	25969127	176582	147.066	172955	462	0.982076	0.97946	327128	166731	152.222	0.00815697
119068809.IonCode_0673	65993414	418610	157.649	411082	895	0.984155	0.982017	390688	175186	370.213	0.00863717
119068810.IonCode_0674	83909621	531508	157.871	521844	1105	0.983897	0.981818	428826	176915	466.11	0.00833615
119068811.IonCode_0675	45957639	291911	157.437	286824	654	0.984814	0.982573	317900	172843	261.477	0.00846115
119068812.IonCode_0676	62074862	391858	158.412	386109	829	0.987444	0.985329	367985	176322	346.959	0.00817711
119068813.IonCode_0677	80241285	508785	157.712	499729	1070	0.984304	0.982201	403655	177549	444.513	0.0084919
119068814.IonCode_0678	78721880	497028	158.385	489923	1021	0.987759	0.985705	418532	176956	438.211	0.00817868
119068815.IonCode_0679	110362089	701021	157.431	688848	1400	0.984632	0.982635	507490	178518	607.571	0.00830295
119068816.IonCode_0680	103995514	661088	157.31	650836	1338	0.986516	0.984492	488681	177862	575.514	0.00811672
119068817.IonCode_0681	76240039	483823	157.578	475640	963	0.985077	0.983087	404916	176158	425.984	0.00861052
119068818.IonCode_0682	66679756	422077	157.98	415358	874	0.986152	0.984081	402918	175366	373.995	0.00841634
119068819.IonCode_0683	69599068	442977	157.117	435245	935	0.984656	0.982545	382362	175978	388.926	0.0085576
119068820.IonCode_0684	80607285	509001	158.364	500334	947	0.984833	0.982973	409329	178062	445.126	0.00835713
119068821.IonCode_0685	96315119	609649	157.985	599961	1286	0.986218	0.984109	452316	178623	530.649	0.00838331
119068822.IonCode_0686	64547316	406139	158.929	399758	799	0.986256	0.984289	381784	175648	360.999	0.0080272
119068823.IonCode_0687	115008838	731228	157.282	717462	1544	0.983286	0.981174	505567	178808	631.932	0.00878815
119068824.IonCode_0688	127551381	805836	158.285	792407	1514	0.985214	0.983335	541812	179231	699.414	0.00823548
119068825.IonCode_0689	74931743	473669	158.194	466575	973	0.987077	0.985023	397348	175484	420.597	0.00835788
119068826.IonCode_0690	77715301	493714	157.41	483866	1047	0.982174	0.980053	423530	176952	431.097	0.0083692
119068827.IonCode_0691	27797617	177198	156.873	174107	391	0.984763	0.982556	281218	170430	160.304	0.00827824
119068828.IonCode_0692	83010602	526160	157.767	517795	1130	0.986249	0.984102	484153	177814	459.048	0.0082625
119068829.IonCode_0693	62637883	396311	158.052	390441	859	0.987356	0.985188	368011	177047	348.655	0.00828432
119068830.IonCode_0694	84235271	531424	158.509	522429	1205	0.985341	0.983074	482747	178123	464.232	0.00819187
119068831.IonCode_0695	93631038	596893	156.864	584721	1303	0.981791	0.979608	479045	178574	513.979	0.00922111
119068832.IonCode_0696	145244268	920554	157.779	902830	2234	0.983173	0.980746	705025	181567	783.958	0.00842621
119068833.IonCode_0701	114106114	722489	157.935	710750	2428	0.987113	0.983752	849020	178491	627.226	0.0083926
119068834.IonCode_0702	81743514	515462	158.583	505912	1537	0.984455	0.981473	618594	177739	450.508	0.00837782
119068835.IonCode_0703	84777523	537708	157.665	527624	2095	0.985142	0.981246	773970	177918	466.278	0.00847677
119068836.IonCode_0704	67704104	423124	160.01	416057	1147	0.986009	0.983298	505056	177447	374.264	0.00837186
119068837.IonCode_0705	109383872	685545	159.558	672901	2202	0.984768	0.981556	854642	181023	591.621	0.00829499
119068839.IonCode_0707	190215268	1204814	157.879	1182388	2762	0.983679	0.981386	815387	184294	1012.8	0.0089466
119068840.IonCode_0708	161997303	1033948	156.678	995035	16406	0.978232	0.962365	7111054	189398	797.507	0.00852193
119068841.IonCode_0709	100156802	636685	157.31	623753	2467	0.983563	0.979689	934697	179163	546.162	0.00843855
119068842.IonCode_0710	76990291	490580	156.937	480761	1413	0.982865	0.979985	604153	177210	424.995	0.00840637
119068843.IonCode_0711	79400532	506123	156.88	494909	2315	0.982417	0.977843	934125	178162	434.249	0.00882647
119068844.IonCode_0712	69175222	435861	158.709	426589	1820	0.982903	0.978727	734972	177143	381.24	0.00881652
119068845.IonCode_0713	90277344	568224	158.876	557802	1582	0.984443	0.981659	610111	178448	495.537	0.00858363
119068846.IonCode_0714	119127676	750329	158.767	734702	2925	0.983071	0.979173	1031265	179929	646.66	0.00859396
119068847.IonCode_0715	89056089	563856	157.941	555237	1267	0.986961	0.984714	512571	176611	496.087	0.00835481
119068848.IonCode_0716	58325326	372070	156.759	362015	5044	0.986532	0.972976	2526865	176081	312.127	0.00822623
119068849.IonCode_0717	91370007	581589	157.104	570381	2336	0.984745	0.980729	915793	177421	502.859	0.00816452
119068850.IonCode_0718	36764030	234557	156.738	230021	905	0.98452	0.980661	451635	172919	207.868	0.00821613
119068851.IonCode_0719	78352211	499295	156.926	486658	2604	0.979906	0.97469	977410	177527	428.463	0.00866829
119068852.IonCode_0720	71587828	450160	159.028	441125	1584	0.983448	0.979929	610625	177346	394.967	0.0087493
119068853.IonCode_0721	70045881	442003	158.474	433015	1807	0.983754	0.979665	741381	176130	388.411	0.00854853
119068854.IonCode_0722	94037403	596149	157.741	583968	1732	0.982473	0.979567	705368	177886	517.279	0.0084101
119068855.IonCode_0723	22520075	174794	128.838	169752	1052	0.977173	0.971155	652910	163624	131.724	0.00768352
119068856.IonCode_0724	149380435	950941	157.087	933005	3619	0.984944	0.981139	1431493	180305	810.335	0.00868288
119068857.IonCode_0725	76255014	484844	157.277	475557	1607	0.98416	0.980845	622134	176467	423.117	0.00830542
119068858.IonCode_0726	75573842	477971	158.114	469159	1327	0.98434	0.981564	581441	176787	418.947	0.00842211
119068859.IonCode_0727	75410724	479212	157.364	470388	1566	0.984854	0.981586	634486	176331	418.78	0.00846239
119068860.IonCode_0728	85259381	533480	159.817	523831	1798	0.985283	0.981913	718337	178072	468.823	0.00840703
119068861.IonCode_0729	54095148	342028	158.16	334623	1725	0.983393	0.97835	759452	173641	303.164	0.00839692
119068862.IonCode_0730	44068637	287505	153.28	282037	1349	0.985673	0.980981	620808	172223	249.348	0.00805373
119068863.IonCode_0731	9429937	70270	134.196	68938	462	0.987619	0.981045	352318	154454	58.781	0.00762377
119068864.IonCode_0732	5671834	42271	134.178	39806	1672	0.98124	0.941686	969968	144014	32.0232	0.00754395
119068865.IonCode_0733	71164157	462201	153.968	449882	2807	0.97942	0.973347	1011636	177764	387.818	0.00847731
119068866.IonCode_0734	99394424	627321	158.443	613608	2093	0.981477	0.97814	818034	179599	540.468	0.00824818
119068867.IonCode_0735	85228932	541455	157.407	530354	2144	0.983458	0.979498	785130	178132	467.269	0.00865813
119068868.IonCode_0736	64936114	407493	159.355	398875	1346	0.982154	0.978851	591764	177483	357.539	0.00839535
119068869.IonCode_0737	58801162	372441	157.88	364592	1534	0.983044	0.978926	643242	175755	326.403	0.00865653
119068870.IonCode_0738	54446902	354333	153.66	347202	1441	0.983942	0.979875	619520	173799	305.896	0.00822975
119068871.IonCode_0739	4561989	37066	123.077	35785	562	0.980602	0.96544	433398	126948	32.0956	0.00725726
119068872.IonCode_0740	26698056	184405	144.779	179808	2300	0.987544	0.975071	1226055	166602	151.133	0.00779254
119068873.IonCode_0741	96209665	608197	158.188	597369	2128	0.985695	0.982197	753823	179657	524.797	0.00823074
119068874.IonCode_0742	110848563	701398	158.039	685872	2743	0.981775	0.977864	1002120	181460	595.654	0.00876179
119068875.IonCode_0743	61278893	387862	157.991	380265	1661	0.984696	0.980413	654321	177660	337.124	0.00843945
119068876.IonCode_0744	66632759	416691	159.909	408572	1628	0.984423	0.980516	683286	178317	365.173	0.00821096
119068877.IonCode_0745	92510331	585379	158.035	572243	1945	0.980882	0.97756	738290	177842	507.7	0.00873034
119068878.IonCode_0746	22031016	151369	145.545	146751	1403	0.978761	0.969492	650850	166141	127.023	0.00806026
119068879.IonCode_0747	11577076	90683	127.665	88061	805	0.979963	0.971086	522072	157433	69.6023	0.00749624
119068881.IonCode_0749	71709063	457573	156.716	445542	1961	0.977993	0.973707	731296	178432	391.144	0.00845635
119068882.IonCode_0750	79607539	503390	158.143	493836	1731	0.984459	0.981021	696944	179435	434.408	0.00846106
119068883.IonCode_0751	88747634	561237	158.129	549881	2121	0.983545	0.979766	799006	181033	479.133	0.00852356
119068884.IonCode_0752	81460415	510317	159.627	500922	1663	0.984849	0.98159	653251	179702	444.241	0.00846807
119068885.IonCode_0753	106437142	670791	158.674	656385	2251	0.98188	0.978524	847364	179200	579.959	0.00838335
119068886.IonCode_0754	61842476	403435	153.29	393985	1887	0.981253	0.976576	756505	175640	342.915	0.00828626
119068887.IonCode_0755	34350032	247508	138.784	241353	1177	0.979888	0.975132	654179	168759	196.821	0.00763752
119068888.IonCode_0756	22203335	158365	140.204	138262	15922	0.973599	0.873059	7116721	170736	80.5222	0.00773956
119068889.IonCode_0757	57776008	369977	156.161	362530	1594	0.98418	0.979872	667970	175703	320.877	0.00819266
119068890.IonCode_0758	75927780	479240	158.434	470654	1509	0.985233	0.982084	616071	178022	417.706	0.00834778
119068891.IonCode_0759	77286692	489207	157.984	480112	1587	0.984653	0.981409	628631	178043	425.032	0.00830903
119068892.IonCode_0760	69367057	434928	159.491	426922	1820	0.985777	0.981592	749917	177386	381.903	0.00847821
119068893.IonCode_0761	62852744	398263	157.817	389762	1459	0.982318	0.978655	605514	175184	350.348	0.00832657
119068894.IonCode_0762	25468496	175970	144.732	171325	1451	0.981849	0.973603	655418	169653	144.529	0.00787809
119068895.IonCode_0763	74285901	497862	149.21	488877	1305	0.984574	0.981953	592814	174614	417.12	0.00809304
119068896.IonCode_0764	29116069	199316	146.08	179143	15043	0.974262	0.898789	7126450	173184	117.994	0.00752856
119068897.IonCode_0765	62783980	399157	157.291	391336	1478	0.984109	0.980406	610235	175936	348.309	0.0084875
119068898.IonCode_0766	57951733	368794	157.138	361071	1407	0.982874	0.979059	594676	175918	321.48	0.00842442
119068899.IonCode_0767	70210205	443606	158.272	435858	1861	0.986729	0.982534	739713	176863	388.342	0.00820949
119068900.IonCode_0768	76160829	476762	159.746	467930	1563	0.984753	0.981475	648373	177936	418.776	0.00846829
119068901.IonCode_0769	68536257	433468	158.111	424680	1629	0.983484	0.979726	702933	175574	380.894	0.00841329
119068902.IonCode_0770	20310970	134052	151.516	131215	698	0.984044	0.978837	410197	167268	118.006	0.00785029
119068903.IonCode_0771	34336742	249720	137.501	243136	1221	0.978524	0.973634	678834	168126	197.227	0.00780901
119068904.IonCode_0772	38568273	254212	151.717	245304	4287	0.981822	0.964958	2186753	171408	208.071	0.00821065
119068905.IonCode_0773	63743803	409976	155.482	401999	1916	0.985216	0.980543	724559	175837	354.099	0.00821653
119068906.IonCode_0774	56630742	358488	157.971	352512	1315	0.986998	0.98333	574034	175579	315.878	0.0081408
119068907.IonCode_0775	90897691	577750	157.33	565868	1970	0.982844	0.979434	719533	178288	498.554	0.00844693
119068908.IonCode_0776	85934884	541026	158.837	529926	2042	0.983258	0.979483	755129	177992	471.989	0.00871871
119068909.IonCode_0777	60938006	383343	158.965	376120	1129	0.984103	0.981158	509978	175714	339.728	0.008235
119068910.IonCode_0778	68989782	435783	158.312	426954	2340	0.98511	0.97974	959018	176155	381.419	0.00822478
119068911.IonCode_0779	60441935	405290	149.133	396690	1260	0.98189	0.978781	576344	174117	339.434	0.00808085
119068912.IonCode_0780	33276220	223688	148.762	207345	12451	0.982601	0.926938	5105433	173774	156.662	0.00825032
119068913.IonCode_0781	58443610	373107	156.64	366707	1327	0.986403	0.982847	588331	174183	328.414	0.00800802
119068914.IonCode_0782	68861773	439139	156.811	429525	1712	0.982006	0.978107	685121	176413	380.7	0.00828253
119068915.IonCode_0783	47338737	301480	157.021	295659	1322	0.985077	0.980692	556787	174142	265.769	0.00824839
119068916.IonCode_0784	95421684	600142	158.999	587223	2314	0.982329	0.978473	877758	179466	519.07	0.00851665
119068917.IonCode_0785	54522180	342258	159.301	328676	9582	0.988313	0.960316	521432	122224	436.993	0.0083934
119068918.IonCode_0786	59934224	378002	158.555	370833	1772	0.985722	0.981034	720530	175983	332.765	0.00828094
119068919.IonCode_0787	41448046	280378	147.829	275877	779	0.986725	0.983947	432120	171302	237.271	0.00785252
119068920.IonCode_0788	75367592	479683	157.12	465432	6408	0.98365	0.970291	3143486	177622	399.424	0.00829298
119068921.IonCode_0789	83771184	532835	157.218	522426	1602	0.983471	0.980465	618701	176619	464.718	0.00836187
119068922.IonCode_0790	73509349	465680	157.854	454911	1534	0.980169	0.976875	626260	176994	404.831	0.00837505
119068923.IonCode_0791	51653789	330076	156.491	322424	1386	0.981016	0.976817	582949	175822	286.689	0.00839099
119068924.IonCode_0792	81968914	512756	159.859	503187	1593	0.984445	0.981338	633988	179315	447.953	0.00839561
119068925.IonCode_0793	87182801	546447	159.545	536701	1755	0.985376	0.982165	704856	178207	479.33	0.00824514
119068926.IonCode_0794	128398439	808998	158.713	793295	2853	0.984116	0.98059	1001051	180723	695.445	0.008467
119068927.IonCode_0795	157076195	992971	158.188	977476	2230	0.986641	0.984395	729018	181003	854.062	0.00843148
119068928.IonCode_0796	40641129	264291	153.774	245056	12893	0.976004	0.92722	5190482	182619	186.285	0.00823959
119068929.IonCode_0801	78693860	502870	156.489	484459	8429	0.98015	0.963388	4019514	178475	408.904	0.00846
119068930.IonCode_0802	69999036	449918	155.582	436048	6835	0.984364	0.969172	3459525	177085	368.79	0.00807194
119068931.IonCode_0803	68328458	442304	154.483	427050	7232	0.981863	0.965512	3452062	178483	356.374	0.00845628
119079037.IonCode_0501	50629045	320388	158.024	314788	1773	0.988055	0.982521	1017846	174873	281.102	0.00811323
119079038.IonCode_0502	52317926	330905	158.106	324782	946	0.984355	0.981496	518508	175332	292.261	0.00832696
119079039.IonCode_0503	30851521	196091	157.333	191549	1059	0.982238	0.976837	666623	172028	173.518	0.00846817
119079040.IonCode_0504	27942740	176691	158.145	172727	1238	0.984572	0.977565	795764	170269	157.706	0.00826377
119079041.IonCode_0505	36516707	230340	158.534	226109	925	0.985647	0.981632	572819	173266	205.469	0.00838178
119079042.IonCode_0506	51605307	323712	159.417	318296	1043	0.986491	0.983269	566476	176081	286.91	0.00829445
119079043.IonCode_0507	35221425	222128	158.564	218147	740	0.985409	0.982078	480665	172457	199.562	0.00838193
119079044.IonCode_0508	53313505	341410	156.157	333861	2584	0.985457	0.977889	1510040	174833	292.502	0.00807978
119079045.IonCode_0509	42328717	268108	157.879	262958	1369	0.985897	0.980791	784767	173786	236.519	0.00812755
119079046.IonCode_0510	42445019	268509	158.077	263520	1083	0.985453	0.98142	665148	172540	239.583	0.00816496
119079047.IonCode_0511	42684495	269778	158.221	264421	1030	0.983961	0.980143	580794	173699	239.646	0.00854814
119079048.IonCode_0512	46649841	295210	158.023	289014	1430	0.983856	0.979012	804959	174992	258.796	0.00838645
119079049.IonCode_0513	37399052	235370	158.895	231569	1031	0.988231	0.983851	639293	173294	210.427	0.00818132
119079050.IonCode_0514	35363639	224494	157.526	219647	978	0.982766	0.978409	551819	171323	201.001	0.00855868
119079051.IonCode_0515	58963811	372527	158.281	365680	1516	0.98569	0.98162	781239	175186	328.623	0.0083409
119079052.IonCode_0516	86515515	547763	157.943	535875	3342	0.984398	0.978297	1836336	177801	469.55	0.00834525
119079053.IonCode_0517	49167254	314248	156.46	307123	1808	0.98308	0.977327	1037502	174707	271.936	0.00826944
119079054.IonCode_0518	34401996	218068	157.758	213427	1153	0.984005	0.978718	729975	171555	194.206	0.00823908
119079055.IonCode_0519	24574431	154982	158.563	152116	754	0.986373	0.981508	524529	169828	140.586	0.0083745
119079056.IonCode_0520	33249765	210308	158.1	206313	691	0.98429	0.981004	461833	171931	188.91	0.00828938
119079057.IonCode_0521	45810348	289786	158.083	283317	1517	0.982912	0.977677	847972	174266	254.455	0.00846685
119079058.IonCode_0522	48172680	304848	158.022	298199	1270	0.982355	0.978189	710966	173975	269.149	0.00835244
119079059.IonCode_0523	58173912	368302	157.952	361537	1901	0.986793	0.981632	1024310	174796	323.44	0.00838551
119079060.IonCode_0524	82170431	532297	154.37	521970	2886	0.986021	0.980599	1532829	176731	450.273	0.0080227
119079061.IonCode_0525	34742722	228392	152.119	222393	1537	0.980463	0.973734	949616	173456	192.098	0.00807486
119079062.IonCode_0526	48812310	309111	157.912	303287	1192	0.985015	0.981159	686183	174778	272.433	0.00824517
119079063.IonCode_0527	36661682	230953	158.741	226679	746	0.984724	0.981494	462433	172790	207.543	0.00810498
119079064.IonCode_0528	43322778	274048	158.085	268305	1069	0.982945	0.979044	579767	173532	243.181	0.00844618
119079065.IonCode_0529	45038095	285139	157.951	279011	1187	0.982672	0.978509	686282	175016	250.384	0.0081438
119079066.IonCode_0530	30218567	191883	157.484	187638	1054	0.98337	0.977877	636758	170325	171.844	0.0085579
119079067.IonCode_0531	24516614	156443	156.713	153677	712	0.986871	0.982319	492149	167585	142.38	0.00804502
119079068.IonCode_0532	17919497	129540	138.332	125749	1545	0.982662	0.970735	1054949	161957	102.817	0.00743701
119079069.IonCode_0533	45278443	288921	156.716	282491	1678	0.983553	0.977745	1029652	174772	249.949	0.00839481
119079070.IonCode_0534	41667781	263638	158.049	258639	949	0.984638	0.981038	569888	174130	233.664	0.00815061
119079071.IonCode_0535	25649108	162127	158.204	159191	667	0.986005	0.981891	438461	169688	147.603	0.0083339
119079072.IonCode_0536	37959230	240653	157.734	235538	713	0.981708	0.978745	440624	174040	212.951	0.00838765
119079073.IonCode_0537	35361558	224664	157.398	219689	657	0.98078	0.977856	391334	173774	198.948	0.00844398
119079077.IonCode_0541	56047880	355458	157.678	348427	1098	0.983309	0.98022	633301	176353	310.538	0.00822185
119079078.IonCode_0542	45245988	286150	158.12	280151	827	0.981926	0.979035	475231	174978	252.779	0.00822022
119079079.IonCode_0543	38050906	240841	157.992	235419	797	0.980796	0.977487	498475	173905	213.125	0.00856416
119079080.IonCode_0544	40677514	256614	158.516	251593	837	0.983695	0.980434	525752	175644	226.13	0.00826735
119079081.IonCode_0545	39874186	253854	157.075	247984	881	0.980347	0.976876	530630	174077	223.071	0.00906212
119079082.IonCode_0546	36233105	229234	158.062	224451	919	0.983144	0.979135	575763	172516	204.493	0.00834677
119079083.IonCode_0547	28731983	188770	152.206	184192	1010	0.981099	0.975748	617186	168179	165.245	0.00796066
119079085.IonCode_0549	46399582	294063	157.788	288838	1094	0.985952	0.982232	650409	176081	257.176	0.00825451
119079086.IonCode_0550	46305469	292365	158.382	287236	1079	0.986147	0.982457	631246	175970	256.959	0.00812862
119079087.IonCode_0551	36943005	232840	158.663	228168	1191	0.98505	0.979935	743104	175862	203.675	0.00824074
119079088.IonCode_0552	39699008	250739	158.328	245863	817	0.983812	0.980553	521471	175736	220.39	0.00836596
119079089.IonCode_0553	35279677	221909	158.983	218198	1012	0.987837	0.983277	614200	173113	198.475	0.00802794
119079090.IonCode_0554	36916449	233248	158.271	228550	1044	0.984334	0.979858	647522	172285	208.402	0.0081865
119079091.IonCode_0555	21216619	136595	155.325	133820	1063	0.987467	0.979684	681205	168206	121.377	0.00802968
119079093.IonCode_0557	34231725	218430	156.717	213678	726	0.981568	0.978245	464382	174075	191.675	0.00866601
119079094.IonCode_0558	60657489	383827	158.033	376511	1372	0.984514	0.980939	741071	176771	334.706	0.008424
119079095.IonCode_0559	25190731	158265	159.168	155685	515	0.986952	0.983698	362018	171101	144.143	0.00822376
119079096.IonCode_0560	34192168	217313	157.341	212671	670	0.981722	0.978639	423033	173090	192.793	0.00873987
119079097.IonCode_0561	24882468	156890	158.598	154081	452	0.984977	0.982096	337928	170440	142.851	0.00817947
119079098.IonCode_0562	26444898	165671	159.623	163035	517	0.98721	0.984089	378950	169137	153.048	0.00798447
119079099.IonCode_0563	24749837	160768	153.948	157462	604	0.983193	0.979436	428276	168482	143.12	0.0080241
119079102.IonCode_0566	42203193	268631	157.105	262759	1464	0.983591	0.978141	841759	173902	235.037	0.00852017
119079103.IonCode_0567	34205533	217255	157.444	212966	1134	0.985478	0.980258	655357	172438	192.76	0.00849638
119079104.IonCode_0568	30359287	191907	158.198	188170	744	0.984404	0.980527	502537	171929	172.001	0.00813972
119079105.IonCode_0569	42277118	267005	158.338	261269	1323	0.983472	0.978517	814048	173894	235.574	0.00826853
119079106.IonCode_0570	32977677	207899	158.624	203891	1337	0.987152	0.980721	874187	170651	186.256	0.00811289
119079107.IonCode_0571	42254090	273770	154.342	265677	2110	0.978146	0.970439	1248865	172494	233.592	0.00824038
119079108.IonCode_0572	10835493	73061	148.307	71264	550	0.982932	0.975404	440219	162121	63.8222	0.00781193
119079109.IonCode_0573	43273080	274611	157.58	268949	1343	0.984272	0.979382	826260	174636	240.33	0.00810094
119079110.IonCode_0574	36730787	233761	157.13	228268	1125	0.981314	0.976502	687512	174221	204.255	0.00855915
119079111.IonCode_0575	29470681	186403	158.102	182591	752	0.983584	0.97955	527501	172333	166.3	0.00819859
119079112.IonCode_0576	28290334	179040	158.011	175387	688	0.983439	0.979597	451614	171830	160.52	0.00822667
119079113.IonCode_0577	35852352	227638	157.497	222209	1043	0.980733	0.976151	677213	172676	201.195	0.00850687
119079114.IonCode_0578	23867786	150483	158.608	147584	542	0.984337	0.980735	410918	168515	138.08	0.00854861
119079115.IonCode_0579	41348976	263617	156.852	257784	1118	0.982114	0.977873	653063	172697	233.018	0.0083538
119079116.IonCode_0580	43349357	279824	154.917	273571	1004	0.981242	0.977654	614691	173158	243.756	0.0082073
119079117.IonCode_0581	55179137	352643	156.473	344390	1631	0.981222	0.976597	902464	176425	303.434	0.00832938
119079118.IonCode_0582	43418341	275728	157.468	269832	1172	0.982867	0.978617	627485	173960	243.014	0.00853541
119079119.IonCode_0583	31697999	200032	158.465	196053	1500	0.987607	0.980108	710627	172119	178.523	0.00786394
119079120.IonCode_0584	24160833	153490	157.41	149901	1166	0.984214	0.976617	588052	171295	136.459	0.00807276
119079121.IonCode_0585	38463264	243677	157.845	238327	1097	0.982547	0.978045	609860	174025	215.104	0.00822127
119079122.IonCode_0586	36940204	234405	157.591	228151	1869	0.981293	0.97332	808352	173210	205.6	0.00830769
119079123.IonCode_0587	52245098	333502	156.656	324976	1724	0.979604	0.974435	793776	175390	288.841	0.00831846
119079124.IonCode_0588	63423616	402982	157.386	395828	1940	0.987061	0.982247	890877	176060	351.45	0.00809605
119079125.IonCode_0589	36330578	233096	155.861	227094	1988	0.98278	0.974251	839480	173205	202.295	0.00823641
119079126.IonCode_0590	42629587	271165	157.209	265084	1531	0.983221	0.977575	710140	174699	237.006	0.00851051
119079127.IonCode_0591	24830454	157590	157.564	153884	1032	0.983032	0.976483	547510	171089	140.591	0.00834117
119079128.IonCode_0592	37503052	237584	157.852	232974	1205	0.985668	0.980596	614311	173858	210.146	0.00830335
119079129.IonCode_0593	34512784	219027	157.573	214085	1275	0.983258	0.977437	609681	172904	193.922	0.00833535
119079130.IonCode_0594	28143010	178322	157.821	173687	1321	0.981416	0.974008	634440	172054	157.901	0.00844111
119079131.IonCode_0595	45732646	290910	157.205	285013	1464	0.984762	0.979729	680680	175084	254.468	0.00877137
119079132.IonCode_0596	60699438	385324	157.528	376484	2337	0.983123	0.977058	1034029	176264	333.751	0.00818911
119079133.IonCode_0601	50131082	319213	157.046	312244	1009	0.981329	0.978168	529980	174651	280.418	0.00899791
119079134.IonCode_0602	41678846	263789	158.001	258683	679	0.983218	0.980644	450951	173306	235.228	0.00835117
119079136.IonCode_0604	36242248	228069	158.909	224198	675	0.985987	0.983027	429277	173285	204.828	0.00831019
119079137.IonCode_0605	101239880	639546	158.3	626044	2010	0.982031	0.978888	872821	182224	543.052	0.00833927
119079138.IonCode_0606	60131355	379460	158.466	371653	1101	0.982328	0.979426	558222	177046	332.042	0.00853044
119079139.IonCode_0607	60845715	385370	157.889	377511	1188	0.982689	0.979607	596967	175865	338.012	0.00829022
119079140.IonCode_0608	125495449	793533	158.148	777462	2347	0.982705	0.979748	984560	180593	679.455	0.00839496
119079141.IonCode_0609	39228418	247544	158.47	243440	760	0.986491	0.983421	453853	171941	223.565	0.00829631
119079142.IonCode_0610	30484893	191672	159.047	188577	571	0.986832	0.983853	379883	169728	175.957	0.00803417
119079143.IonCode_0611	41117624	260640	157.756	255926	769	0.984864	0.981914	427687	172960	232.99	0.00836219
119079144.IonCode_0612	49560160	313615	158.029	306747	984	0.981238	0.978101	517671	174626	277.232	0.00836796
119079145.IonCode_0613	76519677	485051	157.756	473256	1520	0.978817	0.975683	713501	179389	416.061	0.00866917
119079146.IonCode_0614	51453567	323735	158.937	317655	943	0.984132	0.981219	518526	175432	287.066	0.00829986
119079147.IonCode_0615	62369081	394556	158.074	386951	1287	0.983987	0.980725	632037	175862	346.836	0.00817
119079148.IonCode_0616	53345548	337428	158.095	330980	1053	0.984011	0.980891	564291	174377	299.22	0.00815306
119079149.IonCode_0617	50457702	320926	157.225	314229	994	0.98223	0.979132	535455	174199	283.156	0.00850219
119079150.IonCode_0618	37449933	238038	157.328	233100	747	0.982394	0.979255	430726	172148	212.674	0.00853986
119079151.IonCode_0619	54445745	344601	157.996	337952	893	0.983297	0.980705	535700	176033	302.656	0.00840541
119079152.IonCode_0620	36119523	227833	158.535	223637	686	0.984594	0.981583	405747	172833	204.644	0.00818807
119079153.IonCode_0621	82809286	521083	158.918	510454	1650	0.982769	0.979602	726814	179241	451.617	0.00823396
119079154.IonCode_0622	54969749	347286	158.284	339966	1007	0.981822	0.978922	549108	175434	306.152	0.0084827
119079155.IonCode_0623	32598801	207962	156.754	203639	643	0.982304	0.979213	410165	171207	185.789	0.00823955
119079156.IonCode_0624	35741116	230844	154.828	225278	826	0.979467	0.975888	476576	170011	204.159	0.00815439
119079157.IonCode_0625	41322322	260665	158.527	256528	773	0.987095	0.984129	459023	172377	234.772	0.0081724
119079158.IonCode_0626	30742171	194012	158.455	190765	610	0.986408	0.983264	386399	170953	176.07	0.00819096
119079159.IonCode_0627	52844314	333248	158.574	327483	1066	0.985899	0.982701	520591	175038	295.984	0.0082035
119079160.IonCode_0628	45413633	286882	158.301	281785	831	0.98513	0.982233	475800	173516	256.401	0.00836369
119079161.IonCode_0629	92196993	579939	158.977	569781	1763	0.985524	0.982484	792860	178958	504.721	0.00825141
119079162.IonCode_0630	29001417	183026	158.455	179728	584	0.985172	0.981981	372917	169679	167.061	0.00816882
119079163.IonCode_0631	32392447	215270	150.474	210902	978	0.984252	0.979709	575765	168108	187.388	0.00782862
119079164.IonCode_0632	15217996	109109	139.475	106350	872	0.982705	0.974713	563605	162094	89.4888	0.00755513
119079165.IonCode_0633	48183014	306229	157.343	299748	966	0.981991	0.978836	508988	175047	268.933	0.00850762
119079166.IonCode_0634	40811163	258873	157.649	253388	755	0.981728	0.978812	435167	174224	228.982	0.00851904
119079167.IonCode_0635	50381024	319970	157.455	313301	926	0.982051	0.979157	510480	176174	279.615	0.00838813
119079168.IonCode_0636	38974752	245954	158.464	241387	691	0.984241	0.981431	421825	173591	219.732	0.00842531
119079169.IonCode_0637	64261843	404943	158.694	397727	1207	0.985161	0.98218	590849	176996	355.652	0.00819297
119079170.IonCode_0638	35169034	223127	157.619	219250	708	0.985797	0.982624	411488	171270	201.147	0.00826384
119079171.IonCode_0639	19051456	130230	146.291	127099	695	0.981295	0.975958	458654	164860	111.656	0.00780621
119079173.IonCode_0641	37699268	238362	158.16	233810	733	0.983978	0.980903	459205	173316	212.645	0.00825529
119079174.IonCode_0642	35293037	223304	158.049	218930	666	0.983395	0.980412	425437	173389	199.049	0.00834792
119079175.IonCode_0643	46664589	295070	158.148	289557	814	0.984075	0.981316	481281	175467	260.296	0.00827226
119079176.IonCode_0644	43830324	276827	158.331	271703	760	0.984236	0.98149	463699	174915	245.306	0.00833277
119079177.IonCode_0645	100898662	635086	158.874	623313	1865	0.984399	0.981462	810678	181608	543.924	0.00819553
119079178.IonCode_0646	40338381	255815	157.686	250960	791	0.984114	0.981021	457195	172025	229.346	0.00807561
119079179.IonCode_0647	13867042	97183	142.69	94664	666	0.980933	0.97408	439822	160966	82.7862	0.00791108
119079181.IonCode_0649	32573725	205832	158.254	201891	644	0.983982	0.980853	398834	172871	184.321	0.00858781
119079182.IonCode_0650	32770680	206431	158.749	202713	589	0.984842	0.981989	388641	174701	183.713	0.00826209
119079183.IonCode_0651	65398286	412286	158.624	404816	1258	0.984933	0.981882	643564	179885	355.729	0.00831435
119079184.IonCode_0652	36910207	232750	158.583	228362	621	0.983815	0.981147	413564	174998	206.43	0.00830427
119079185.IonCode_0653	82799571	523423	158.189	511554	1508	0.980205	0.977324	707675	179610	449.901	0.00847704
119079186.IonCode_0654	60124383	380015	158.216	372261	1097	0.982482	0.979596	564552	174918	336.131	0.0084358
119079187.IonCode_0655	15444108	107266	143.98	104559	657	0.980889	0.974764	436752	163648	90.9165	0.00766592
119079189.IonCode_0657	51359269	324551	158.247	318028	994	0.982964	0.979901	522426	175561	285.874	0.00812959
119079190.IonCode_0658	41491625	262281	158.195	256961	753	0.982587	0.979716	454089	175068	231.641	0.00840621
119079191.IonCode_0659	37395587	237732	157.301	232582	711	0.981328	0.978337	431921	173518	210.478	0.00836671
119079192.IonCode_0660	47501160	301287	157.661	294664	875	0.980922	0.978018	493193	175868	263.865	0.00851195
119079193.IonCode_0661	48738983	306958	158.781	300628	912	0.982349	0.979378	494363	175554	271.459	0.00825699
119079194.IonCode_0662	22839239	144682	157.858	141775	408	0.982728	0.979908	323516	168591	132.264	0.00819383
119079195.IonCode_0663	18723097	126498	148.011	123646	545	0.981763	0.977454	404463	166238	109.225	0.00802386
119079197.IonCode_0665	13073418	90655	144.211	88232	448	0.978214	0.973272	364168	163904	76.8808	0.00811537
119079198.IonCode_0666	43308413	273467	158.368	267611	794	0.98149	0.978586	471611	174213	242.686	0.00827003
119079199.IonCode_0667	57443177	363430	158.058	356025	1055	0.982528	0.979625	535020	176456	318.361	0.00859882
119079201.IonCode_0669	88282412	559479	157.794	545990	1754	0.979025	0.97589	748917	179554	479.512	0.00837182
119079202.IonCode_0670	37794044	238237	158.641	234175	712	0.985938	0.98295	418426	172392	214.79	0.00817348
119079203.IonCode_0671	30133862	196856	153.076	192608	776	0.982363	0.978421	448396	169883	172.859	0.00830227
119079205.IonCode_0673	45717831	290689	157.274	284875	964	0.983316	0.979999	512578	174287	256.458	0.00844628
119079206.IonCode_0674	41973530	265097	158.333	259435	768	0.981539	0.978642	448184	174147	235.439	0.00825045
119079208.IonCode_0676	44488443	280941	158.355	275046	1538	0.984491	0.979017	732961	174419	247.731	0.00805369
119079209.IonCode_0677	80028010	507899	157.567	494657	3859	0.981526	0.973928	1614983	179958	428.601	0.0083605
119079210.IonCode_0678	34066628	216939	157.033	211804	1644	0.983908	0.97633	784162	172224	190.955	0.00792831
119079211.IonCode_0679	42308458	274137	154.333	267934	1794	0.983917	0.977373	840490	172714	237.151	0.00793021
119079212.IonCode_0680	49463242	327703	150.939	317322	4248	0.981285	0.968322	1745196	174124	268.614	0.0077462
119079213.IonCode_0681	46667969	298228	156.484	290438	2494	0.982242	0.973879	1044495	174418	257.937	0.0084367
119079214.IonCode_0682	35680104	226534	157.504	220919	1607	0.982307	0.975213	733483	173267	198.834	0.00828079
119079215.IonCode_0683	38752267	246608	157.141	241398	1237	0.983889	0.978873	646979	173523	217.193	0.00839095
119079216.IonCode_0684	33389794	211381	157.96	206426	1176	0.982122	0.976559	603083	172518	187.71	0.00823228
119079217.IonCode_0685	77198629	487469	158.366	477585	2055	0.983939	0.979724	951423	179095	419.647	0.00824929
119079218.IonCode_0686	28541653	179911	158.643	176159	885	0.984064	0.979145	503569	170891	162.186	0.00787771
119079219.IonCode_0687	49791522	317938	156.608	310182	2154	0.98238	0.975605	927188	174636	275.918	0.00855926
119079220.IonCode_0688	62029276	400286	154.962	390011	3249	0.982448	0.974331	1340727	175229	340.493	0.00791139
119079221.IonCode_0689	36530839	232360	157.217	227703	1474	0.986301	0.979958	676041	172054	206.404	0.00810412
119079222.IonCode_0690	29696169	189625	156.605	184289	1409	0.979291	0.97186	668301	171760	166.591	0.0082104
119079223.IonCode_0691	28805640	183412	157.054	178411	1878	0.982973	0.972734	854238	171438	161.077	0.0082068
119079224.IonCode_0692	36948493	233254	158.405	228443	1449	0.985587	0.979374	680971	174538	205.64	0.00813362
119079225.IonCode_0693	47735263	301440	158.357	294997	1660	0.984133	0.978626	777916	176680	262.323	0.00816713
119079226.IonCode_0694	37792779	237625	159.044	232531	1315	0.984097	0.978563	677273	173382	211.298	0.00807976
119079227.IonCode_0695	43336963	275635	157.226	269357	1469	0.982553	0.977224	699668	173800	242.199	0.00895397
119079228.IonCode_0696	69124009	438041	157.803	426733	2790	0.980554	0.974185	1165872	177681	375.535	0.00829536
119079229.IonCode_0701	62018017	395114	156.962	385887	1948	0.981577	0.976647	839077	176125	341.953	0.00823156
119079230.IonCode_0702	41785510	266388	156.86	261393	1235	0.985885	0.981249	605540	172694	236.176	0.00814178
119079231.IonCode_0703	47804183	304099	157.199	296844	2493	0.984341	0.976143	1080370	175145	263.353	0.00834863
119079232.IonCode_0704	36257501	231524	156.604	226085	2304	0.986459	0.976508	956839	172904	202.021	0.00805917
119079233.IonCode_0705	41193489	261325	157.633	256210	1235	0.985153	0.980427	616734	173569	231.414	0.00807029
119079234.IonCode_0706	45533119	290114	156.949	283972	1940	0.985516	0.978829	808325	173771	254.622	0.00816939
119079235.IonCode_0707	65329672	419045	155.901	409753	2577	0.983975	0.977826	1053996	175572	361.261	0.0086489
119079236.IonCode_0708	116466748	745623	156.201	728886	4069	0.98301	0.977553	1568453	180396	627.906	0.00839945
119079237.IonCode_0709	52839989	340062	155.383	330968	1865	0.978742	0.973258	831583	173196	295.187	0.00820528
119079238.IonCode_0710	52038486	332298	156.602	324662	2031	0.983133	0.977021	860415	175237	288.281	0.00828418
119079239.IonCode_0711	47205814	302036	156.292	295354	1562	0.983048	0.977877	722319	174659	262.907	0.0086157
119079240.IonCode_0712	53163221	340124	156.305	332244	2060	0.982889	0.976832	852808	175309	294.529	0.00857307
119079241.IonCode_0713	45865952	292324	156.901	285405	2302	0.984206	0.976331	932740	175100	253.412	0.00841421
119079242.IonCode_0714	64851111	414481	156.463	405070	1881	0.981833	0.977294	842443	176394	357.739	0.00839843
119079243.IonCode_0715	54474952	350149	155.576	341091	3643	0.984535	0.974131	1396320	174336	300.288	0.00819443
119079244.IonCode_0716	39685987	276078	143.749	266194	4400	0.980136	0.964199	1799686	171688	216.402	0.00773438
119079245.IonCode_0717	43556952	277821	156.781	271759	1421	0.983295	0.97818	676913	173638	243.719	0.00806582
119079246.IonCode_0718	29755033	191053	155.742	186098	1698	0.982952	0.974065	735211	171396	167.337	0.00811453
119079247.IonCode_0719	40626121	259543	156.529	252586	1816	0.980192	0.973195	758492	174201	225.479	0.00861159
119079248.IonCode_0720	41146933	262928	156.495	256971	1519	0.983121	0.977344	675367	173544	230.448	0.00844904
119079249.IonCode_0721	40067144	254775	157.265	249248	1273	0.983303	0.978306	612739	174326	223.76	0.00831612
119079250.IonCode_0722	38299162	246059	155.65	240728	1117	0.982874	0.978334	561244	172536	216.284	0.0082011
119079251.IonCode_0723	20359979	151941	133.999	145253	2932	0.97528	0.955983	1204700	165146	113.831	0.00774167
119079252.IonCode_0724	38230070	275196	138.919	264225	5292	0.979364	0.960134	2049070	170502	208.073	0.00799815
119079253.IonCode_0725	34491899	221064	156.027	215520	1178	0.98025	0.974921	601299	172303	193.964	0.00811565
119079254.IonCode_0726	49700813	318326	156.132	310085	2871	0.983131	0.974111	1144507	175183	273.285	0.00830606
119079255.IonCode_0727	38475261	245750	156.563	239948	1886	0.984065	0.976391	853572	173473	214.307	0.00830962
119079256.IonCode_0728	41721402	265087	157.388	260117	1171	0.985669	0.981251	577020	173702	234.535	0.00820557
119079257.IonCode_0729	39183186	249519	157.035	244076	1367	0.983665	0.978186	625141	174324	218.749	0.00825147
119079258.IonCode_0730	23713192	154466	153.517	151309	1114	0.986774	0.979562	564788	169014	135.894	0.00796384
119079259.IonCode_0731	18368538	127597	143.957	124350	1346	0.985102	0.974553	667111	164940	106.353	0.00783459
119079261.IonCode_0733	41915994	268911	155.873	262121	1203	0.979224	0.97475	594007	174154	233.733	0.00847598
119079262.IonCode_0734	56439589	359603	156.95	350920	1945	0.981263	0.975854	891023	177895	307.754	0.00811456
119079263.IonCode_0735	37094965	235973	157.2	230979	1253	0.984146	0.978837	611824	174088	207.237	0.00842745
119079264.IonCode_0736	37042900	235944	156.999	230435	1114	0.981373	0.976651	575823	175307	205.526	0.00823855
119079265.IonCode_0737	35193191	224936	156.459	219701	1533	0.983542	0.976727	669971	173824	196.409	0.00852229
119079266.IonCode_0738	37641847	242170	155.436	237147	1246	0.984404	0.979258	576100	172254	213.06	0.00823914
119079269.IonCode_0741	43068311	274260	157.035	268015	1423	0.982418	0.97723	693874	175430	238.212	0.00806024
119079270.IonCode_0742	49104704	313832	156.468	306864	1307	0.981962	0.977797	636068	176313	271.372	0.00853132
119079271.IonCode_0743	30321227	192434	157.567	188203	1185	0.984171	0.978013	584167	174230	168.876	0.00827993
119079272.IonCode_0744	38885334	247491	157.118	241703	1747	0.983672	0.976613	795235	176247	213.591	0.00806227
119079273.IonCode_0745	42310997	270812	156.238	264000	1831	0.981607	0.974846	820666	175016	233.851	0.00858662
119079274.IonCode_0746	51202496	329277	155.5	320096	2652	0.980172	0.972118	1012958	175190	282.314	0.00836527
119079277.IonCode_0749	43689918	280819	155.58	272237	1377	0.974343	0.969439	676945	175462	240.603	0.00836041
119079278.IonCode_0750	50109863	319590	156.794	313472	1381	0.985178	0.980857	677736	176263	277.441	0.00822414
119079279.IonCode_0751	57987560	366837	158.074	358888	1711	0.982995	0.978331	714660	178386	316.626	0.00838569
119079280.IonCode_0752	43956412	281220	156.306	274265	1911	0.982064	0.975268	800128	175804	242.142	0.00830434
119079281.IonCode_0753	58187394	370869	156.895	361668	2189	0.981093	0.975191	1022312	177540	316.978	0.0082083
119079282.IonCode_0754	39716853	255936	155.183	249441	1613	0.980925	0.974623	726744	172956	222.531	0.00830362
119079283.IonCode_0755	30630317	218496	140.187	209524	3545	0.975162	0.958937	1418860	170190	167.938	0.00768361
119079285.IonCode_0757	35692822	227854	156.648	223269	952	0.984056	0.979877	506445	172809	201.38	0.00812863
119079286.IonCode_0758	33964069	216564	156.832	211959	1372	0.985071	0.978736	659627	172567	191.021	0.00810418
119079287.IonCode_0759	50161873	319178	157.16	312043	1938	0.983718	0.977646	863750	175722	276.885	0.00819585
119079288.IonCode_0760	33730925	214200	157.474	210160	1116	0.986349	0.981139	567882	172436	190.496	0.00823772
119079289.IonCode_0761	34111281	217405	156.902	212591	1001	0.982461	0.977857	484924	173581	191.489	0.0082101
119079290.IonCode_0762	19630712	137274	143.004	132784	1608	0.979005	0.967292	742055	166781	111.744	0.00778469
119079293.IonCode_0765	27485892	176522	155.708	172534	1050	0.983356	0.977408	545178	169878	156.686	0.00837562
119079294.IonCode_0766	26123595	167252	156.193	163655	1011	0.984538	0.978494	549049	170960	148.167	0.00829986
119079295.IonCode_0767	31679451	201134	157.504	196780	1286	0.984746	0.978353	594098	172741	178.007	0.00805677
119079296.IonCode_0768	28112072	179270	156.814	175121	1268	0.983929	0.976856	598080	171681	158.598	0.00825216
119079297.IonCode_0769	31347608	200181	156.596	195435	1305	0.982811	0.976291	609622	172190	176.404	0.00822867
119079298.IonCode_0770	26140265	166595	156.909	162925	1106	0.984609	0.977971	569064	170351	148.722	0.0079283
119079299.IonCode_0771	30781014	213575	144.123	206416	1960	0.975657	0.96648	848330	170611	172.453	0.00795619
119079301.IonCode_0773	39705256	254071	156.276	249053	1151	0.98478	0.98025	580321	173095	223.605	0.00813045
119079302.IonCode_0774	31521067	201083	156.756	196814	1521	0.986334	0.97877	695845	171731	177.725	0.00798168
119079303.IonCode_0775	36292872	230556	157.415	225478	1266	0.983466	0.977975	657063	173486	202.962	0.00824389
119079304.IonCode_0776	36001970	231256	155.68	224979	2203	0.982383	0.972857	880639	172527	200.953	0.00848003
119079305.IonCode_0777	38584474	245417	157.22	240173	1062	0.98296	0.978632	568124	173967	215.984	0.00811737
119079306.IonCode_0778	42374105	269687	157.123	264241	1447	0.985172	0.979806	652803	174095	237.167	0.00804912
119079307.IonCode_0779	50991207	333319	152.98	324043	2376	0.979299	0.972171	940738	175241	281.272	0.00818904
119079308.IonCode_0780	26735463	190710	140.189	185200	2158	0.982424	0.971108	1027274	168064	150.897	0.00771867
119079309.IonCode_0781	28351923	180501	157.073	177277	752	0.986305	0.982139	432562	170287	162.671	0.00798317
119079310.IonCode_0782	32243496	208228	154.847	202863	1393	0.980925	0.974235	627286	172308	181.069	0.00813752
119079311.IonCode_0783	32883652	208793	157.494	204483	963	0.98397	0.979358	511962	172404	185.65	0.00815926
119079312.IonCode_0784	39057400	250433	155.959	243763	1970	0.981233	0.973366	840051	174198	216.375	0.00836809
119079313.IonCode_0785	45807627	291525	157.131	284522	1964	0.982715	0.975978	864701	175251	252.87	0.00826005
119079314.IonCode_0786	42491846	271188	156.688	264930	1976	0.98421	0.976924	868878	175318	234.574	0.00814298
119079315.IonCode_0787	69495785	442477	157.061	433530	2573	0.985595	0.97978	1064385	177149	381.392	0.00815762
119079316.IonCode_0788	72472191	470810	153.931	459588	2929	0.982386	0.976164	1238639	176117	398.27	0.00810237
119079317.IonCode_0789	36378658	233790	155.604	228238	1410	0.982283	0.976252	687878	172307	204.614	0.0081289
119079318.IonCode_0790	35191297	224552	156.718	219716	1073	0.983242	0.978464	547507	172191	198.923	0.00817392
119079319.IonCode_0791	47309572	303326	155.969	294434	2771	0.97982	0.970685	1048498	175214	259.853	0.00830041
119079320.IonCode_0792	42080064	267909	157.068	262129	1345	0.983446	0.978426	658347	174466	234.619	0.00816741
119079321.IonCode_0793	50450439	319420	157.944	312420	1524	0.982856	0.978085	747163	176914	277.216	0.00814225
119079322.IonCode_0794	63336416	404010	156.769	394191	2671	0.982307	0.975696	1066685	178411	344.167	0.00827958
119079323.IonCode_0795	88990511	567800	156.729	555047	4369	0.985234	0.97754	1638359	179371	480.592	0.0081664
119079324.IonCode_0796	131128645	835422	156.961	816386	4317	0.982381	0.977214	1557163	182571	697.985	0.00826179
119079325.IonCode_0801	76932193	491521	156.519	479120	2752	0.980369	0.97477	1059354	177881	419.832	0.0084611
119079326.IonCode_0802	61182821	390080	156.847	379607	3528	0.982196	0.973152	1690793	176719	331.147	0.00802012
119079327.IonCode_0803	72640695	465628	156.006	453687	2732	0.980222	0.974355	1048899	178533	394.917	0.0084164
119079328.IonCode_0804	58146300	370859	156.788	362492	2313	0.983676	0.977439	943411	176746	319.261	0.00848698
119079329.IonCode_0805	65991058	420387	156.977	410257	1760	0.98009	0.975903	757599	177606	361.806	0.00824844
119079330.IonCode_0806	63453540	404497	156.87	396605	1657	0.984586	0.980489	712345	176076	352.049	0.00815599
119079331.IonCode_0807	60325887	384951	156.711	375977	2400	0.982923	0.976688	975777	175877	332.87	0.00805821
119079332.IonCode_0808	39012079	249866	156.132	243910	1878	0.983679	0.976163	799013	172738	218.293	0.00825734
119079333.IonCode_0809	82910311	532709	155.639	516664	3908	0.977216	0.96988	1479367	178486	448.056	0.00843881
119079334.IonCode_0810	82369523	529113	155.675	513625	4347	0.978944	0.970728	1651251	178411	444.681	0.00838984
119079335.IonCode_0811	68063751	432129	157.508	423736	1780	0.984697	0.980578	771425	177325	374.828	0.00811509
119079336.IonCode_0812	71495425	455656	156.907	444850	2833	0.982502	0.976285	1117865	179529	386.249	0.00815644
119079337.IonCode_0813	64163457	405085	158.395	396814	2200	0.985013	0.979582	1010572	176726	352.454	0.00778868
119079338.IonCode_0814	81323093	521295	156.002	507958	3110	0.980382	0.974416	1253230	178280	441.861	0.00819375
119079339.IonCode_0815	49132534	323954	151.665	315282	3230	0.983201	0.973231	1242075	174478	270.487	0.00790747
119079340.IonCode_0816	25286330	179429	140.927	173194	2447	0.978889	0.965251	1030211	167402	142.511	0.00763048
119079341.IonCode_0817	22334131	142144	157.123	139091	823	0.984312	0.978522	460687	170659	127.196	0.00825187
119079342.IonCode_0818	58409533	373195	156.512	364927	2160	0.983633	0.977845	911051	176151	322.203	0.00807841
119079343.IonCode_0819	66086024	420906	157.009	411892	2602	0.984766	0.978584	1027016	176979	362.805	0.00815298
119079344.IonCode_0820	92728520	586327	158.152	575637	2600	0.986202	0.981768	1069069	180003	502.888	0.00784746
119079345.IonCode_0821	71180007	456068	156.073	444827	2162	0.980093	0.975352	863309	177495	390.191	0.00856763
119079346.IonCode_0822	56125288	361141	155.411	352187	2011	0.980775	0.975206	811315	174869	311.716	0.00821078
119079347.IonCode_0823	38543383	257816	149.5	252178	1657	0.984559	0.978132	801183	170791	218.388	0.00794076
119079349.IonCode_0825	62418912	397190	157.151	388318	2305	0.983466	0.977663	957069	177392	341.688	0.00817829
119079350.IonCode_0826	30680887	196275	156.316	191462	930	0.980217	0.975478	492069	173346	172.012	0.0082678
119079351.IonCode_0827	73621136	471826	156.035	458588	3513	0.979389	0.971943	1287613	178786	398.261	0.00842245
119079352.IonCode_0828	84275072	539872	156.102	526453	3277	0.981214	0.975144	1296350	179474	455.124	0.00870352
119079353.IonCode_0829	60170782	384848	156.349	374797	1918	0.978867	0.973883	858496	176088	331.493	0.00821971
119079354.IonCode_0830	46416402	299796	154.827	293090	1530	0.982735	0.977631	736308	173693	259.793	0.00807528
119079359.IonCode_0835	65213780	416542	156.56	406755	1708	0.980605	0.976504	721562	178488	356.147	0.00851548
119079360.IonCode_0836	101821577	648589	156.989	634397	3504	0.983521	0.978119	1375813	181517	545.722	0.0081703
119079361.IonCode_0837	62316190	398684	156.305	388880	2647	0.982048	0.975409	1095370	175964	342.902	0.00822902
119079362.IonCode_0838	20219192	140236	144.18	135507	1757	0.978807	0.966278	811957	166678	114.759	0.00808655
119079365.IonCode_0841	38010448	241579	157.342	236238	1215	0.982921	0.977891	608600	174392	211.742	0.00816902
119097060.IonCode_0301	100656338	631971	159.274	619744	936	0.982134	0.980653	438183	179423	550.909	0.00801009
119097061.IonCode_0302	107702693	674846	159.596	661621	1020	0.981914	0.980403	440738	179220	589.949	0.0080608
119097062.IonCode_0303	200572846	1252685	160.114	1226630	2638	0.981307	0.979201	1506595	183415	1067.53	0.00782108
119097063.IonCode_0304	133007904	834881	159.314	816523	1270	0.979532	0.978011	546280	180751	721.239	0.00799636
119097064.IonCode_0305	147254421	916462	160.677	896168	1487	0.979479	0.977856	521968	181734	794.492	0.00774287
119097065.IonCode_0306	126732578	784159	161.616	772524	1165	0.986648	0.985162	478171	180846	690.131	0.00764128
119097066.IonCode_0307	96427571	600251	160.645	588907	956	0.982694	0.981101	411461	177602	533.314	0.00797071
119097067.IonCode_0308	118741376	732456	162.114	721599	1143	0.986738	0.985177	479883	182295	640.924	0.00749993
119097068.IonCode_0309	137675388	865800	159.015	846873	1475	0.979843	0.978139	682632	183153	736.557	0.00796648
119097069.IonCode_0310	135108526	842808	160.308	827394	1260	0.983206	0.981711	562756	181902	729.443	0.00783784
119097070.IonCode_0311	202799145	1269554	159.74	1241343	2154	0.979475	0.977779	916578	186304	1065.47	0.00785817
119097071.IonCode_0312	113101623	712012	158.848	695278	1177	0.978151	0.976498	548224	180164	614.559	0.00885867
119097072.IonCode_0313	134023629	826773	162.105	813162	1234	0.98503	0.983537	506086	180551	729.998	0.00775287
119097073.IonCode_0314	106548274	662511	160.825	649842	1062	0.98248	0.980877	467876	179278	583.392	0.00791164
119097074.IonCode_0315	134977469	843177	160.082	825368	1370	0.980504	0.978879	490237	180764	732.578	0.00813981
119097075.IonCode_0316	134754285	836456	161.101	820817	1283	0.982837	0.981303	551835	182101	726.239	0.00801381
119097076.IonCode_0317	155897946	976650	159.625	953530	1715	0.978083	0.976327	856908	183475	830.239	0.00809521
119097077.IonCode_0318	110537589	689657	160.279	678320	1090	0.985142	0.983561	417313	179759	605.236	0.00790509
119097078.IonCode_0319	190167730	1191147	159.651	1166791	2021	0.981249	0.979552	1040317	184417	1009.59	0.00810802
119097079.IonCode_0320	118455628	740882	159.885	727351	1198	0.983354	0.981737	504460	179384	648.888	0.0080155
119097080.IonCode_0321	130344842	808260	161.266	793963	1258	0.983868	0.982311	472851	180679	708.984	0.00825697
119097081.IonCode_0322	91719894	572624	160.175	561261	1016	0.981931	0.980156	420829	178013	505.835	0.00825148
119097082.IonCode_0323	102058713	634901	160.747	623214	1126	0.983366	0.981592	515422	178720	560.819	0.00790654
119097083.IonCode_0324	142791163	891641	160.144	871629	1467	0.979201	0.977556	534280	181793	769.507	0.00804202
119097084.IonCode_0325	123448095	767695	160.804	755397	1228	0.98558	0.983981	534366	180459	672.605	0.00764898
119097085.IonCode_0326	118587355	739819	160.292	727151	1228	0.984537	0.982877	511766	180417	645.955	0.00779805
119097086.IonCode_0327	202916090	1276720	158.935	1247227	2265	0.978673	0.976899	1027804	185237	1071.96	0.00802961
119097087.IonCode_0328	105027910	659012	159.372	647004	1072	0.983405	0.981779	442299	178692	577.936	0.00805047
119097088.IonCode_0329	113915298	707609	160.986	695793	1202	0.985	0.983302	486353	179171	625.446	0.0080548
119097089.IonCode_0330	106016932	658339	161.037	648054	1079	0.986016	0.984377	460805	178019	586.307	0.00777036
119097090.IonCode_0331	114585738	712810	160.752	699516	1133	0.982939	0.98135	492519	179939	625.41	0.00786262
119097091.IonCode_0332	168942092	1049831	160.923	1027664	1701	0.980505	0.978885	673856	184188	898.774	0.00799759
119097092.IonCode_0333	142485170	892292	159.684	872597	1397	0.979493	0.977928	579843	182945	762.886	0.00833105
119097093.IonCode_0334	135042704	840667	160.638	825830	1305	0.983903	0.982351	512094	182167	728.562	0.00781627
119097094.IonCode_0335	180826291	1132199	159.712	1111753	1838	0.983565	0.981941	648164	183873	967.187	0.007963
119097095.IonCode_0336	139474264	870662	160.193	857515	1504	0.986627	0.9849	537991	181472	758.364	0.00775034
119097096.IonCode_0337	146663855	906680	161.759	892185	1401	0.985558	0.984013	520291	181391	795.688	0.00771748
119097097.IonCode_0338	185616035	1157006	160.428	1129297	1826	0.977629	0.976051	651957	183872	987.987	0.00784948
119097098.IonCode_0339	121828043	756617	161.017	743182	1275	0.983928	0.982243	477263	180827	662.16	0.0077269
119097099.IonCode_0340	16264866	101024	161	99498	176	0.986637	0.984895	236481	165961	96.358	0.00761133
119097100.IonCode_0341	136371581	857023	159.122	837794	1284	0.979061	0.977563	495741	181981	734.68	0.00785439
119097101.IonCode_0342	149910420	938186	159.788	917380	1597	0.979525	0.977823	603971	183130	803.235	0.0077827
119097102.IonCode_0343	211153738	1320927	159.853	1294224	2685	0.981817	0.979785	1326962	184988	1116.48	0.00786541
119097103.IonCode_0344	104557914	653949	159.887	642743	1103	0.984551	0.982864	436018	178299	577.03	0.00777227
119097104.IonCode_0345	100710993	625949	160.893	614519	1108	0.98351	0.98174	413663	178192	555.776	0.00798213
119097105.IonCode_0346	122565916	764156	160.394	749206	1287	0.98212	0.980436	462911	180689	665.566	0.00820298
119097106.IonCode_0347	83774198	523025	160.172	513431	948	0.983469	0.981657	368803	177764	463.365	0.00802997
119097107.IonCode_0348	111437608	698829	159.463	683271	1246	0.97952	0.977737	481718	180861	603.979	0.00819052
119097108.IonCode_0349	147238250	922935	159.533	903615	1502	0.980694	0.979067	610548	183093	788.64	0.00786626
119097109.IonCode_0350	127078087	791447	160.564	775553	1347	0.98162	0.979918	629766	181862	684.375	0.00795652
119097110.IonCode_0351	130911350	820320	159.586	803383	1520	0.981206	0.979353	478435	180196	712.63	0.00832492
119097111.IonCode_0352	130634056	815323	160.224	802330	1291	0.985647	0.984064	472846	182301	705.676	0.0077694
119097112.IonCode_0353	150199107	930668	161.388	912892	1433	0.982439	0.9809	525882	181148	814.832	0.00782219
119097113.IonCode_0354	113682059	708853	160.375	695299	1157	0.982511	0.980879	444969	179540	622.31	0.00790074
119097114.IonCode_0355	114957291	716614	160.417	702691	1204	0.982251	0.980571	452916	180050	627.226	0.00781381
119097115.IonCode_0356	119966739	747025	160.593	733198	1339	0.983283	0.981491	538934	180993	650.997	0.00802836
119097116.IonCode_0357	126333155	787217	160.481	773408	1195	0.983976	0.982458	453685	181904	682.476	0.00755087
119097117.IonCode_0358	132311562	828062	159.785	810361	1479	0.98041	0.978624	645498	182112	711.948	0.00794599
119097118.IonCode_0359	206397169	1282025	160.993	1264087	1963	0.987539	0.986008	686412	184868	1100.92	0.00754042
119097119.IonCode_0360	128561250	807098	159.288	789545	1271	0.979826	0.978252	461442	180406	700.087	0.00857896
119097120.IonCode_0361	136176781	844575	161.237	829614	1389	0.98393	0.982286	496359	181137	739.727	0.00783936
119097121.IonCode_0362	129799659	811469	159.956	792085	1351	0.977777	0.976112	513701	180750	703.338	0.00798175
119097122.IonCode_0363	113862434	708045	160.812	696012	1121	0.984589	0.983005	456736	180248	621.381	0.00777044
119097123.IonCode_0364	122784578	767938	159.889	750381	1302	0.978833	0.977137	488077	181197	664.158	0.00803618
119097124.IonCode_0365	138433914	864921	160.054	848611	1597	0.982989	0.981143	763305	182183	745.659	0.00758621
119097125.IonCode_0366	105454126	658097	160.241	646774	1164	0.984563	0.982794	577325	180030	574.938	0.00844433
119097126.IonCode_0367	189530175	1182937	160.22	1161998	1926	0.983927	0.982299	794594	184484	1009.53	0.00777202
119097127.IonCode_0368	89106357	565193	157.657	542384	11389	0.979795	0.959644	5914887	179495	452.024	0.00810229
119097128.IonCode_0369	98720315	619082	159.462	593796	12527	0.97939	0.959156	6499359	182999	491.194	0.00827966
119097129.IonCode_0370	119541055	744025	160.668	728366	5653	0.986552	0.978954	3127091	182079	630.816	0.00789284
119097130.IonCode_0371	95150674	596686	159.465	567847	18707	0.98302	0.951668	9227702	187953	444.695	0.00761187
119097131.IonCode_0372	129734043	811038	159.96	788486	7122	0.980975	0.972194	3788140	183590	673.649	0.00782217
119097132.IonCode_0373	128042294	806843	158.695	783638	7655	0.980727	0.97124	3870975	183511	664.291	0.00800455
119097135.IonCode_0376	47167992	306946	153.669	296597	4371	0.980524	0.966284	1906638	172565	257.788	0.00794184
119097137.IonCode_0378	191734305	1195046	160.441	1169407	2546	0.980676	0.978546	1113546	183244	1023.33	0.00772214
119097138.IonCode_0379	248041600	1545718	160.47	1513773	2809	0.981151	0.979333	940755	184497	1316.35	0.00788981
119097139.IonCode_0380	244725358	1522080	160.784	1490604	2972	0.981273	0.97932	1199033	188395	1269.9	0.00779248
119097140.IonCode_0381	241798591	1518690	159.215	1484316	3031	0.979362	0.977366	1093667	187159	1263.08	0.00802132
119097141.IonCode_0382	211744030	1327891	159.459	1296458	2853	0.978477	0.976329	1235655	185671	1113.23	0.00808659
119097142.IonCode_0383	4880761	38528	126.681	36062	1454	0.973733	0.935995	1081970	140805	26.1026	0.00718523
119097143.IonCode_0384	117933597	740118	159.344	725349	1638	0.982258	0.980045	688616	179288	644.94	0.00765357
119097144.IonCode_0385	100520145	630060	159.541	616976	1178	0.981103	0.979234	547535	179777	548.544	0.00809363
119097145.IonCode_0386	65248011	410538	158.933	403337	845	0.984518	0.98246	508954	176720	362.417	0.00767196
119097146.IonCode_0387	114418112	714767	160.077	702278	1444	0.984547	0.982527	613866	182534	616.188	0.0079342
119097147.IonCode_0388	89533350	563654	158.845	552231	1086	0.981661	0.979734	566488	179306	489.06	0.00808128
119097149.IonCode_0390	91032609	575859	158.081	562672	2641	0.981686	0.9771	1001669	180034	492.848	0.00773624
119097150.IonCode_0391	184095163	1163767	158.189	1135468	3709	0.97887	0.975683	1340647	185725	967.051	0.00797095
119097151.IonCode_0392	101217536	644595	157.025	628415	3283	0.979992	0.974899	1230842	180135	546.016	0.0084995
119097152.IonCode_0393	190174085	1182988	160.757	1159436	2900	0.982543	0.980091	1062883	185106	1005.68	0.00799198
119097153.IonCode_0394	44564358	284184	156.815	278877	827	0.984236	0.981325	478755	173585	251.285	0.0077474
119097154.IonCode_0395	53919284	342760	157.309	335672	1600	0.983989	0.979321	719044	176089	298.6	0.00762261
119097155.IonCode_0396	112846893	710445	158.84	694845	2259	0.981222	0.978042	911999	181959	606.006	0.0079867
119097156.IonCode_0401	279965207	1770961	158.087	1715708	9971	0.974431	0.968801	3803994	191830	1407.26	0.00815164
119097157.IonCode_0402	271611476	1709201	158.911	1663156	11416	0.97974	0.973061	4424928	189989	1379.15	0.0078623
119097158.IonCode_0403	147740262	942424	156.766	912833	7339	0.976389	0.968601	2910178	183275	773.571	0.0078076
119097159.IonCode_0404	146903641	925399	158.746	902173	4754	0.980039	0.974902	1883331	183113	777.178	0.00839882
119097160.IonCode_0405	254826613	1609661	158.311	1569817	6916	0.979544	0.975247	3025610	190904	1294.71	0.00796699
119097161.IonCode_0406	74019459	477636	154.97	464609	3814	0.980711	0.972726	1376784	178470	400.744	0.00823697
119097162.IonCode_0407	259625719	1641302	158.183	1592536	9628	0.976154	0.970288	3463098	190491	1316.35	0.00797983
119097163.IonCode_0408	71266591	460251	154.843	447270	4401	0.981358	0.971796	1588451	178678	383.936	0.00786283
119122558.IonCode_0101	41468295	272874	151.969	265686	1696	0.979873	0.973658	652321	171226	235.26	0.00918556
119122559.IonCode_0102	54605434	356540	153.154	347636	1253	0.978541	0.975027	517398	173400	307.704	0.0090473
119122560.IonCode_0103	48022181	311759	154.036	304125	1226	0.979446	0.975513	527736	172337	271.772	0.00908513
119122561.IonCode_0104	37840864	245606	154.071	239560	1020	0.979536	0.975383	450159	172716	213.81	0.00917279
119122562.IonCode_0105	39301462	253244	155.192	247757	859	0.981725	0.978333	393986	172518	223.082	0.00916199
119122563.IonCode_0106	33456419	218260	153.287	212321	746	0.976207	0.972789	359545	169766	192.311	0.00969421
119122564.IonCode_0107	46237410	303242	152.477	295145	1231	0.977358	0.973299	504736	171693	262.678	0.00922413
119122565.IonCode_0108	93856721	611972	153.368	595934	2751	0.978288	0.973793	916744	177900	514.594	0.00902245
119122566.IonCode_0109	36379398	238463	152.558	232394	989	0.978697	0.97455	442115	169920	208.756	0.00915488
119122567.IonCode_0110	40692724	265650	153.182	257692	1846	0.976992	0.970043	705393	171846	229.177	0.00915568
119122568.IonCode_0111	44660299	289556	154.237	281686	1470	0.977897	0.97282	545436	172403	252.226	0.00915212
119122569.IonCode_0112	38650215	251146	153.895	244488	1321	0.978749	0.97349	530065	172844	217.547	0.00925099
119122570.IonCode_0113	52473813	340475	154.119	331290	1542	0.977552	0.973023	616725	174811	292.309	0.00922233
119122571.IonCode_0114	30832136	201900	152.71	196636	738	0.977583	0.973928	370642	169065	177.946	0.00967793
119122572.IonCode_0115	44604097	292087	152.708	284447	1558	0.979177	0.973843	605153	170563	254.563	0.00937607
119122573.IonCode_0116	63250619	415875	152.09	404112	1812	0.976072	0.971715	651403	174361	353.541	0.00923086
119122574.IonCode_0117	53722367	354956	151.349	345748	1534	0.97838	0.974059	576404	173445	302.245	0.00954319
119122575.IonCode_0118	21665631	146257	148.134	141637	726	0.973376	0.968412	383107	165180	127.022	0.0104763
119122576.IonCode_0119	44357426	288326	153.845	281434	1157	0.980109	0.976097	466087	171994	252.072	0.00930128
119122577.IonCode_0120	39074057	252375	154.825	246605	1071	0.981381	0.977137	485902	171669	222.197	0.00911812
119122578.IonCode_0121	46501634	302377	153.787	294457	1160	0.977644	0.973808	488601	173314	261.75	0.00934687
119122579.IonCode_0122	22840338	149249	153.035	145284	619	0.977581	0.973434	344328	166002	134.102	0.00926756
119122580.IonCode_0123	37969974	249702	152.061	242831	1601	0.978895	0.972483	604877	169903	216.967	0.00913458
119122581.IonCode_0124	61231618	408237	149.99	395752	4214	0.97974	0.969417	1455353	174962	336.089	0.00941044
119122582.IonCode_0125	40956901	279773	146.393	270596	2592	0.976463	0.967198	948171	170512	230.56	0.00875146
119122583.IonCode_0126	61436820	400316	153.471	390647	1614	0.979878	0.975847	626554	174836	342.909	0.00910893
119122584.IonCode_0127	42735993	276500	154.561	270254	1153	0.98158	0.97741	469590	171936	242.867	0.00899664
119122585.IonCode_0128	50284940	326724	153.906	317934	1740	0.978422	0.973097	683307	173863	281.009	0.00913503
119122586.IonCode_0129	50358673	327484	153.774	319311	1413	0.979358	0.975043	553123	173383	283.284	0.00953706
119122587.IonCode_0130	29339308	191739	153.017	186566	994	0.978205	0.973021	458373	168823	168.87	0.00930077
119122588.IonCode_0131	43518789	287641	151.296	279584	1307	0.976533	0.971989	518724	170249	248.806	0.00916913
119122589.IonCode_0132	19739734	143623	137.441	139200	1338	0.97852	0.969204	625271	162776	115.851	0.00852697
119122590.IonCode_0133	29055881	190301	152.684	185890	837	0.981219	0.976821	420684	167561	169.098	0.00916606
119122591.IonCode_0134	37781212	247531	152.632	241787	1064	0.981093	0.976795	462886	171315	215.297	0.00950149
119122592.IonCode_0135	33764032	219332	153.94	213991	1198	0.981111	0.975649	490358	170586	192.765	0.00931338
119122593.IonCode_0136	35447245	230537	153.759	225567	795	0.98189	0.978442	373619	172114	201.592	0.00956486
119122594.IonCode_0137	34367153	222966	154.136	218141	716	0.981571	0.97836	369397	171137	196.574	0.00944427
119122595.IonCode_0138	27198595	177397	153.32	173367	848	0.982063	0.977283	417563	169145	156.706	0.00929418
119122596.IonCode_0139	29696899	199197	149.083	193539	1166	0.977449	0.971596	487849	168991	170.568	0.00915385
119122597.IonCode_0141	36814798	226617	162.454	224616	408	0.992971	0.99117	373780	173292	209.273	0.00565457
119122598.IonCode_0141	38872523	252658	153.854	247110	1415	0.983642	0.978041	546625	171314	221.394	0.00894239
119122599.IonCode_0142	32341341	211412	152.978	206644	761	0.981046	0.977447	384256	171125	184.8	0.00936278
119122600.IonCode_0143	45438498	293748	154.685	286745	1202	0.980252	0.97616	493935	174808	253.978	0.0093627
119122601.IonCode_0144	40534527	263254	153.975	257088	894	0.979974	0.976578	417020	173028	229.077	0.00954483
119122602.IonCode_0145	24369186	158569	153.682	155057	510	0.981068	0.977852	321946	168466	141.384	0.00944535
119122603.IonCode_0146	24480799	159351	153.628	155076	864	0.978594	0.973172	437085	167849	141.647	0.00925019
119122604.IonCode_0147	11000886	75207	146.275	73018	542	0.9781	0.970894	314805	159364	66.7174	0.00884672
119122605.IonCode_0173	40338770	248969	162.023	246972	419	0.993662	0.991979	480485	174232	227.828	0.00581052
119122606.IonCode_0149	40959304	267584	153.071	261105	1304	0.98066	0.975787	509871	171793	232.548	0.00934421
119122607.IonCode_0150	34448429	223413	154.192	218333	937	0.981456	0.977262	433337	171606	196.04	0.00908054
119122608.IonCode_0151	34809483	226061	153.983	220530	1103	0.980412	0.975533	485555	172332	196.857	0.00960186
119122609.IonCode_0152	37252597	242150	153.841	236499	829	0.980087	0.976663	417869	172258	211.525	0.00922494
119122610.IonCode_0153	29808322	192584	154.781	188596	850	0.983706	0.979292	437009	171922	169.214	0.00932621
119122611.IonCode_0154	27099074	176183	153.812	170950	1307	0.977716	0.970298	614300	168555	154.972	0.00921744
119122612.IonCode_0155	12992554	87101	149.167	84691	556	0.978714	0.972331	318549	161164	78.1587	0.00915744
119122613.IonCode_0143	28135124	175808	160.033	174227	492	0.993806	0.991007	364916	170772	162.305	0.00585177
119122614.IonCode_0157	33208535	219588	151.231	213681	888	0.977144	0.9731	416928	168916	191.656	0.00943608
119122615.IonCode_0158	27218371	178712	152.303	174178	533	0.977612	0.97463	316235	168297	158.07	0.00942973
119122616.IonCode_0159	31678752	207373	152.762	201965	1139	0.979414	0.973921	482394	171119	180.071	0.00993052
119122617.IonCode_0160	43743483	284938	153.519	277792	1000	0.97843	0.974921	432060	173942	245.795	0.00930532
119122618.IonCode_0161	28141622	182883	153.878	178436	766	0.979872	0.975684	379767	169619	161.898	0.00955996
119122619.IonCode_0162	29056118	189833	153.061	184961	1095	0.980104	0.974335	521145	167177	168.664	0.00940339
119122620.IonCode_0163	21379250	143593	148.888	139235	1116	0.977422	0.96965	492438	165520	124.714	0.00895821
119122621.IonCode_0104	38226549	238052	160.581	235728	482	0.992262	0.990237	401346	172190	218.625	0.00571057
119122622.IonCode_0165	23314954	154890	150.526	150832	657	0.978042	0.973801	344287	165397	137.447	0.00945075
119122623.IonCode_0166	32468616	211818	153.285	206976	849	0.981149	0.977141	400687	169896	186.694	0.00941221
119122624.IonCode_0167	26243662	171239	153.258	167451	715	0.982054	0.977879	371310	168602	152.005	0.00944646
119122625.IonCode_0168	30368439	200555	151.422	194739	784	0.97491	0.971	391255	169645	174.23	0.00999532
119122626.IonCode_0169	28188758	182369	154.57	178066	711	0.980304	0.976405	369083	168384	163.48	0.00912473
119122627.IonCode_0170	30878899	200312	154.154	195442	836	0.979861	0.975688	401258	168371	178.94	0.00925526
119122628.IonCode_0171	18552771	126341	146.847	122768	731	0.977505	0.971719	375761	163652	109.851	0.00912432
119122629.IonCode_0176	42018624	261140	160.905	258674	547	0.992651	0.990557	409551	174428	237.419	0.00638108
119122630.IonCode_0173	25410537	170492	149.042	166537	908	0.982128	0.976802	426238	165734	149.258	0.00957041
119122631.IonCode_0174	11143470	78588	141.796	75773	991	0.97679	0.96418	501568	161750	65.0824	0.0088998
119122632.IonCode_0175	23595822	157732	149.594	153543	795	0.978482	0.973442	398581	166879	137.405	0.00965796
119122633.IonCode_0176	32107354	212420	151.15	206738	877	0.97738	0.973251	402529	171190	182.89	0.0100181
119122634.IonCode_0177	44701088	289698	154.302	282428	1453	0.97992	0.974905	605242	172147	252.843	0.0092119
119122635.IonCode_0178	20440286	134485	151.989	131024	651	0.979105	0.974265	350655	165094	120.448	0.0101101
119122636.IonCode_0179	36224550	240134	150.851	232397	1498	0.974019	0.96778	579906	168874	207.765	0.00953245
119122637.IonCode_0180	34442017	233753	147.344	226768	1355	0.975915	0.970118	547984	169227	197.362	0.00911036
119122638.IonCode_0181	30311517	199209	152.159	194230	843	0.979238	0.975006	393543	167794	176.33	0.00927112
119122639.IonCode_0182	37241805	245758	151.539	238530	1005	0.974678	0.970589	425255	171342	211.789	0.00964903
119122640.IonCode_0183	31209608	204727	152.445	199755	893	0.980076	0.975714	397604	170249	178.97	0.00957457
119122641.IonCode_0184	25873582	168388	153.655	164206	590	0.978668	0.975165	329240	169493	149.129	0.00921288
119122642.IonCode_0185	39993111	261679	152.833	254422	981	0.976016	0.972268	424846	172411	226.164	0.00988393
119122643.IonCode_0186	23388870	152693	153.176	148585	861	0.978735	0.973096	450683	166338	136.468	0.00890623
119122644.IonCode_0187	49277571	322407	152.843	313662	1721	0.978214	0.972876	621256	172574	277.945	0.0094287
119122645.IonCode_0188	41725045	278421	149.863	270785	1328	0.977344	0.972574	482567	172680	235.402	0.0100327
119122646.IonCode_0189	44320758	292423	151.564	284487	1735	0.978794	0.972861	608688	171619	251.288	0.00938832
119122647.IonCode_0190	41075261	268462	153.002	262201	926	0.980128	0.976678	420926	172631	232.763	0.00948734
119122648.IonCode_0191	42145621	276586	152.378	268659	1196	0.975664	0.97134	529688	171840	238.457	0.00989127
119122649.IonCode_0192	27385967	179233	152.795	174809	647	0.978927	0.975317	341238	170346	156.996	0.00948579
119122650.IonCode_0193	31627807	204331	154.787	200024	661	0.982156	0.978921	354097	170420	181.713	0.00913485
119122651.IonCode_0194	27969828	181281	154.29	176673	889	0.979485	0.974581	435664	169512	160.481	0.00924921
119122652.IonCode_0195	36383655	241357	150.746	234137	924	0.973914	0.970086	424008	172541	205.227	0.00992262
119122653.IonCode_0196	66239638	436573	151.726	426139	2105	0.980922	0.9761	715567	175122	369.163	0.00962542
119122654.IonCode_0201	47530403	310774	152.942	303875	1298	0.981977	0.977801	552482	172159	269.701	0.00910321
119122655.IonCode_0202	30832179	207344	148.701	200708	1742	0.976397	0.967995	664844	171645	173.138	0.00893734
119122656.IonCode_0203	52695493	346273	152.179	336463	1741	0.976698	0.97167	660369	174053	294.198	0.00957168
119122657.IonCode_0204	48144607	315632	152.534	306445	2090	0.977515	0.970893	801810	175213	266.065	0.0095184
119122658.IonCode_0205	42660866	279366	152.706	272068	1821	0.980395	0.973877	686322	174657	237.212	0.00903678
119122659.IonCode_0206	41775190	272920	153.068	265652	1933	0.980452	0.973369	752627	172263	234.926	0.00931952
119122660.IonCode_0207	72047806	472041	152.63	460159	2648	0.980438	0.974828	957876	175413	399.343	0.00970681
119122661.IonCode_0208	90550455	592602	152.801	576372	3739	0.978922	0.972612	1345927	178687	490.953	0.00961495
119122662.IonCode_0209	49681472	323475	153.587	316191	1329	0.981591	0.977482	518575	172442	281.608	0.00918041
119122663.IonCode_0210	58792333	385149	152.648	374560	1925	0.977505	0.972507	672147	173378	330.34	0.00934565
119122664.IonCode_0211	41933248	272267	154.015	265288	1271	0.979035	0.974367	547983	173134	235.842	0.00919962
119122665.IonCode_0212	49871923	325562	153.187	315008	3778	0.979187	0.967582	1454408	175473	271.141	0.00914441
119122666.IonCode_0213	30519804	201706	151.308	195782	1608	0.978603	0.970631	637932	170915	172.546	0.00909926
119122667.IonCode_0214	48572276	317133	153.161	309909	1560	0.98214	0.977221	611668	171873	275.618	0.00933184
119122668.IonCode_0215	59399350	393688	150.879	382137	3164	0.978696	0.97066	1170159	173378	330.351	0.00922007
119122669.IonCode_0216	98627715	645045	152.901	630277	2638	0.981195	0.977105	953587	178838	538.615	0.0093681
119122670.IonCode_0217	34928295	229435	152.236	223374	1070	0.978247	0.973583	492361	168385	201.784	0.00900261
119122671.IonCode_0218	36346010	238553	152.36	232465	1645	0.981375	0.974479	629645	171468	205.741	0.00959842
119122672.IonCode_0219	44460380	291401	152.575	283102	2013	0.978428	0.97152	764613	173726	247.724	0.00938931
119122673.IonCode_0220	44930255	292432	153.643	284769	1720	0.979677	0.973796	691066	172842	252.524	0.00923819
119122674.IonCode_0221	29928846	196829	152.055	191041	2090	0.981212	0.970594	784039	171209	168.049	0.00928906
119122675.IonCode_0222	43875765	287133	152.806	278744	2595	0.979821	0.970784	932907	171536	246.573	0.00912707
119122676.IonCode_0223	21725931	149704	145.126	144818	1671	0.978524	0.967362	684149	163257	127.13	0.00927704
119122677.IonCode_0224	29096149	192920	150.82	186847	2003	0.978903	0.968521	780885	167583	166.436	0.00930821
119122678.IonCode_0225	34114208	225958	150.976	219589	1108	0.976717	0.971813	482760	169355	195.85	0.00940189
119122679.IonCode_0226	34524219	224588	153.722	219775	1276	0.984251	0.97857	494303	171458	196.459	0.00923199
119122680.IonCode_0227	31335620	204343	153.348	198936	1532	0.981037	0.97354	666709	170730	177.374	0.00907714
119122681.IonCode_0228	43366215	285520	151.885	276242	3130	0.978467	0.967505	1123586	173752	239.098	0.00941078
119122682.IonCode_0229	38221090	252921	151.119	245644	2266	0.980187	0.971228	838773	171555	214.791	0.00932966
119122683.IonCode_0230	17557050	117353	149.609	113924	1212	0.981108	0.97078	505574	163171	103.551	0.0091362
119122684.IonCode_0231	6002216	47109	127.411	44240	1771	0.976692	0.939099	757873	132124	38.5307	0.00860757
119122685.IonCode_0232	17886909	124212	144.003	120250	1515	0.9803	0.968103	697143	162779	104.267	0.00860693
119122686.IonCode_0233	46896809	308471	152.03	300328	1298	0.97781	0.973602	523786	173299	263.939	0.00940468
119122687.IonCode_0234	44648047	294745	151.48	285781	1638	0.975145	0.969587	607609	174041	249.08	0.00987499
119122688.IonCode_0235	27184724	178342	152.43	173149	1473	0.979141	0.970882	631012	169340	154.725	0.00936013
119122689.IonCode_0236	43238735	282856	152.865	274670	2088	0.978441	0.971059	832661	174986	238.681	0.00946504
119122690.IonCode_0237	45643265	302177	151.048	291999	3527	0.97799	0.966318	1279322	175833	247.998	0.00915448
119122691.IonCode_0238	16576300	111704	148.395	107857	1301	0.977208	0.965561	551072	163658	96.7611	0.00901094
119122692.IonCode_0108	47030635	292309	160.894	287143	2709	0.991595	0.982327	1497151	174864	258.528	0.00558331
119122693.IonCode_0113	31107399	193364	160.875	190808	987	0.991886	0.986781	604127	171642	176.957	0.00563073
119122694.IonCode_0241	62069643	409474	151.584	399629	1911	0.980624	0.975957	693716	176164	343.608	0.00971704
119122695.IonCode_0242	44997455	293051	153.548	285501	1272	0.978577	0.974237	524027	174350	251.675	0.00951979
119122696.IonCode_0243	24600529	162436	151.448	157500	1196	0.976976	0.969613	520168	170086	139.715	0.0102383
119122697.IonCode_0244	36318903	234748	154.714	229133	1641	0.983071	0.976081	682902	174312	202.053	0.00900818
119122698.IonCode_0245	27875235	184135	151.385	178845	889	0.976099	0.971271	422851	170234	159.231	0.00918592
119122699.IonCode_0246	22246231	147787	150.529	143878	1065	0.980756	0.97355	491307	167205	128.76	0.00895448
119122700.IonCode_0149	24153745	149656	161.395	148040	603	0.993231	0.989202	479086	170782	138.369	0.00579562
119122701.IonCode_0114	33489624	208982	160.251	207026	621	0.993612	0.99064	435420	172086	191.577	0.00559031
119122702.IonCode_0249	43975195	286407	153.541	280362	1641	0.984623	0.978894	664538	172903	247.746	0.00945197
119122703.IonCode_0250	43774135	285108	153.535	277629	1115	0.977679	0.973768	478716	175508	243.341	0.00930065
119122704.IonCode_0251	34828370	226748	153.599	221698	944	0.981892	0.977729	465593	172500	197.029	0.00948621
119122705.IonCode_0252	30552130	198476	153.934	193558	1051	0.980517	0.975221	497589	171806	172.95	0.00934289
119122706.IonCode_0253	41490203	270431	153.423	264882	1008	0.983208	0.979481	438700	173269	234.532	0.00888292
119122707.IonCode_0254	13736511	94226	145.783	90862	1373	0.97887	0.964299	602737	162264	80.0514	0.00884159
119122708.IonCode_0110	23726642	147604	160.745	146099	442	0.992798	0.989804	379366	169546	137.436	0.00583496
119122709.IonCode_0115	37398508	231482	161.561	229185	715	0.993166	0.990077	530714	173749	211.328	0.00591173
119122710.IonCode_0257	40702540	267855	151.957	260309	1905	0.97894	0.971828	725169	171355	229.926	0.00940121
119122711.IonCode_0258	34254355	225874	151.652	220096	1090	0.979245	0.974419	463334	172263	193.748	0.00961803
119122712.IonCode_0259	54944932	360188	152.545	350621	1773	0.978361	0.973439	723777	174435	306.184	0.00936564
119122713.IonCode_0177	44911883	277540	161.821	275082	568	0.99319	0.991144	500136	174421	253.321	0.00568732
119122714.IonCode_0261	30624951	202696	151.088	197084	1852	0.98145	0.972313	688992	171099	172.896	0.00933871
119122715.IonCode_0262	20815900	137167	151.756	133485	871	0.979507	0.973157	428717	164830	122.391	0.00916369
119122716.IonCode_0263	22383467	161795	138.345	155084	2940	0.976693	0.958522	1163977	164118	126.684	0.00847797
119122717.IonCode_0156	43027955	266317	161.567	262791	1055	0.990722	0.98676	988099	175849	237.094	0.00620326
119122718.IonCode_0265	11165077	80203	139.21	76936	1059	0.97247	0.959266	506385	158561	66.3062	0.00926858
119122719.IonCode_0266	52841129	348592	151.584	339095	2199	0.979064	0.972756	781727	174864	293.454	0.00921
119122720.IonCode_0267	43796390	290754	150.63	280171	2810	0.973266	0.963602	1060755	173639	241.399	0.00931043
119122721.IonCode_0268	33629645	220325	152.637	213507	1705	0.976793	0.969055	698344	171786	188.933	0.00949255
119122722.IonCode_0269	20545025	136735	150.254	132907	1152	0.980429	0.972004	480968	167182	118.887	0.0091848
119122723.IonCode_0270	24480498	166036	147.441	160342	1820	0.976668	0.965706	767096	165509	141.023	0.00904408
119122724.IonCode_0182	34836950	217290	160.325	214588	1047	0.992383	0.987565	625560	172968	196.999	0.0058621
119122725.IonCode_0157	39596500	246289	160.773	241850	2242	0.99108	0.981976	1258869	174738	217.87	0.00594571
119122726.IonCode_0273	20649545	143233	144.168	138271	1495	0.975795	0.965357	625041	164120	120.192	0.00918813
119122727.IonCode_0274	25695351	171506	149.822	167469	1099	0.982869	0.976461	467267	168007	148.689	0.0087674
119122728.IonCode_0275	43234877	282267	153.17	274354	2244	0.979916	0.971966	887397	172840	241.437	0.00929448
119122729.IonCode_0276	38469880	251311	153.077	243242	2311	0.977088	0.967892	889379	173256	213.404	0.00903113
119122730.IonCode_0277	29901855	199456	149.917	193640	1404	0.97788	0.970841	571486	169301	170.982	0.00974734
119122731.IonCode_0278	33573132	220892	151.989	215422	1562	0.982308	0.975237	677292	169181	192.103	0.00925511
119122732.IonCode_0152	36855220	230100	160.17	227931	575	0.993073	0.990574	441608	173160	209.554	0.00577867
119122733.IonCode_0187	38361914	237299	161.661	234979	559	0.992579	0.990223	501224	173412	217.327	0.00631409
119122734.IonCode_0281	14678809	105766	138.786	101042	2378	0.977819	0.955335	892391	162379	83.4937	0.00894503
119122735.IonCode_0282	13294789	91886	144.688	88811	858	0.975872	0.966535	420539	161887	78.6852	0.00951521
119122736.IonCode_0283	20639280	144220	143.11	139659	1333	0.977618	0.968375	576627	166286	119.024	0.00895416
119122737.IonCode_0284	35138258	229805	152.905	224078	1088	0.979813	0.975079	473128	171733	199.411	0.00979511
119122738.IonCode_0285	38576439	254990	151.286	248423	1454	0.979948	0.974246	570091	172169	218.047	0.0094509
119122739.IonCode_0286	42100696	278583	151.124	271073	1676	0.979058	0.973042	654622	171622	238.211	0.00976374
119122740.IonCode_0287	66893426	440302	151.926	427782	3702	0.979973	0.971565	1324634	175658	367.298	0.00950787
119122741.IonCode_0288	62600118	416750	150.21	404290	2942	0.977161	0.970102	1072931	175767	344.078	0.00922852
119122742.IonCode_0289	57322150	376939	152.073	367989	1616	0.980543	0.976256	597911	174380	321.08	0.00958687
119122743.IonCode_0290	48831660	318892	153.129	310677	1769	0.979786	0.974239	614476	174650	272.367	0.00922746
119122744.IonCode_0291	45971311	301131	152.662	292977	1800	0.9789	0.972922	698791	174026	256.389	0.00957235
119122745.IonCode_0292	40016400	259138	154.421	251883	1674	0.978463	0.972003	643602	175116	221.757	0.00897641
119122746.IonCode_0293	39097869	258528	151.233	251512	1949	0.980401	0.972862	744917	174027	217.483	0.00969199
119122747.IonCode_0294	66798793	433592	154.059	422160	2395	0.979158	0.973634	909139	178027	364.542	0.00936829
119122748.IonCode_0295	126953673	824682	153.943	800238	6237	0.977922	0.970359	2235780	183016	669.277	0.00918342
119122749.IonCode_0296	93497173	608694	153.603	591988	5745	0.981993	0.972554	1913352	180350	499.619	0.00919934
119122750.IonCode_0301	27588835	183863	150.051	178507	1050	0.97658	0.97087	483363	169193	158.104	0.0097536
119122751.IonCode_0302	42879303	283048	151.491	274376	2553	0.978382	0.969362	946595	172297	239.491	0.00967437
119122752.IonCode_0303	42455412	279634	151.825	271429	1670	0.97663	0.970658	647973	172552	238.578	0.00953209
119122753.IonCode_0304	35934209	236702	151.812	229606	1508	0.976392	0.970021	596478	171942	202.474	0.00963274
119122754.IonCode_0305	41365333	268310	154.17	260842	1396	0.977369	0.972167	611788	173399	231.563	0.00912316
119122755.IonCode_0306	43746538	284342	153.852	277436	2196	0.983435	0.975712	788327	173464	244.56	0.00932494
119122756.IonCode_0307	42825140	281950	151.889	272628	3190	0.978251	0.966937	1135804	173109	236.734	0.00965564
119122757.IonCode_0308	81489705	526380	154.812	514240	3547	0.983675	0.976937	1254099	177575	445.715	0.00911445
119122758.IonCode_0164	25215154	156328	161.296	153969	1068	0.991742	0.98491	662226	172529	141.846	0.00556902
119122759.IonCode_0310	26773029	184232	145.322	177441	3144	0.980204	0.963139	1153224	170574	147.693	0.00904207
119122760.IonCode_0311	33181277	217774	152.366	211891	924	0.977229	0.972986	412792	170949	189.207	0.00911684
119122761.IonCode_0312	28093151	184433	152.322	179089	1365	0.978426	0.971025	607302	170002	159.688	0.00928847
119122762.IonCode_0313	38134635	247932	153.811	241024	1973	0.980095	0.972138	782048	172251	213.785	0.00948962
119122763.IonCode_0314	31136855	204608	152.178	198842	1333	0.978334	0.971819	553457	169757	177.855	0.00972566
119122764.IonCode_0315	64562339	420289	153.614	408821	2735	0.979221	0.972714	997510	174331	359.13	0.00946507
119122765.IonCode_0316	46020498	302401	152.184	294132	2017	0.979325	0.972656	792284	172200	258.941	0.00928348
119122766.IonCode_0317	50447147	333791	151.134	322350	2536	0.973322	0.965724	884487	172843	281.768	0.0095527
119122767.IonCode_0318	38180531	249229	153.195	243184	1607	0.982193	0.975745	688382	171326	216.125	0.00961192
119122768.IonCode_0319	33244790	219523	151.441	212977	1467	0.976863	0.970181	567717	171626	187.73	0.00986306
119122769.IonCode_0320	20175875	132687	152.056	128614	1255	0.978762	0.969304	538994	167053	116.177	0.00990828
119122770.IonCode_0321	42425249	275538	153.972	269148	1853	0.983534	0.976809	726641	173309	237.716	0.00933
119122771.IonCode_0322	24586070	162475	151.322	157689	1363	0.978932	0.970543	578311	168192	140.976	0.00950114
119122772.IonCode_0323	32139363	219726	146.27	212179	3127	0.979884	0.965653	1135591	169326	180.056	0.00905865
119122773.IonCode_0324	58943838	393612	149.751	381618	3294	0.977897	0.969528	1238427	173088	327.784	0.00904545
119122774.IonCode_0325	51146060	332443	153.849	325470	1692	0.984115	0.979025	690500	173385	287.575	0.0090913
119122775.IonCode_0326	38532596	252560	152.568	246773	1288	0.982186	0.977087	562903	172143	218.002	0.00922202
119122776.IonCode_0327	39597564	261333	151.521	252595	2396	0.975732	0.966564	906241	172785	220.108	0.00968984
119122777.IonCode_0328	24965182	164498	151.766	160343	878	0.980079	0.974741	449593	167504	144.8	0.00991749
119122778.IonCode_0329	26277517	174398	150.676	169080	1453	0.977838	0.969507	610262	169537	149.312	0.0102875
119122779.IonCode_0330	32588647	214619	151.844	208619	1849	0.980659	0.972043	708173	169966	185.054	0.00947892
119122780.IonCode_0331	17701179	124285	142.424	119019	2408	0.977004	0.95763	928063	164001	100.47	0.00883548
119122781.IonCode_0332	25113449	181843	138.105	173361	3882	0.974703	0.953355	1472023	167927	137.418	0.00864987
119122782.IonCode_0333	54698505	356699	153.346	347644	1964	0.98012	0.974614	820484	176769	300.608	0.00928069
119122783.IonCode_0334	29836619	194295	153.563	189735	1068	0.982027	0.976531	513272	171343	169.236	0.00905895
119122784.IonCode_0335	30761297	201990	152.291	196414	981	0.977251	0.972395	475627	171450	174.282	0.00971293
119122785.IonCode_0336	54876926	358236	153.187	347575	2420	0.976996	0.97024	918919	177373	298.861	0.00971183
119122786.IonCode_0337	38233058	248141	154.078	242278	1365	0.981873	0.976372	561878	173562	214.436	0.0096092
119122787.IonCode_0338	46842116	309450	151.372	299585	2231	0.97533	0.968121	812868	173726	260.648	0.00893903
119122788.IonCode_0190	35184421	219520	160.279	215963	1917	0.992529	0.983796	993754	172634	197.167	0.00573237
119122789.IonCode_0119	25679588	160960	159.54	159627	421	0.994334	0.991718	355624	169396	149.417	0.00556159
119122790.IonCode_0341	73360251	480800	152.58	466086	3576	0.976834	0.969397	1267009	179271	395.369	0.00944987
119122791.IonCode_0342	60055242	394318	152.302	379013	5566	0.975302	0.961186	1876947	179802	316.885	0.00935822
119122792.IonCode_0343	31967744	210221	152.067	204454	1227	0.978404	0.972567	553913	172214	180.004	0.00964082
119122793.IonCode_0344	18127702	119140	152.155	115410	1272	0.979369	0.968692	568404	167671	103.605	0.00953065
119122794.IonCode_0345	19326039	126034	153.34	122724	681	0.979141	0.973737	370900	167365	112.194	0.00978788
119122795.IonCode_0346	33249093	218673	152.049	212531	1295	0.977834	0.971912	530222	170894	188.837	0.01017
119122796.IonCode_0162	22078569	138144	159.823	136842	361	0.993188	0.990575	332423	169855	127.838	0.00600435
119122797.IonCode_0815	13756831	102269	134.516	97495	3622	0.988736	0.953319	1641055	163580	73.5785	0.00636078
119122798.IonCode_0349	52249425	343493	152.112	332800	3245	0.978317	0.96887	1165109	175904	285.76	0.00931005
119122799.IonCode_0350	43379683	282310	153.66	275072	1730	0.98049	0.974362	720096	173716	242.351	0.00923024
119122800.IonCode_0351	26284432	173738	151.288	167997	1547	0.97586	0.966956	634765	169282	149.208	0.0101248
119122801.IonCode_0352	43608943	281376	154.985	274995	1317	0.982003	0.977322	570730	174485	243.805	0.00926956
119122802.IonCode_0353	38829879	251451	154.423	245801	1147	0.982092	0.97753	525013	173189	218.737	0.00911522
119122803.IonCode_0354	35324123	233666	151.174	227047	1392	0.97763	0.971673	558077	172260	199.071	0.00931383
119122804.IonCode_0355	24157886	166388	145.19	159480	3269	0.978129	0.958483	1209625	167778	134.095	0.00884431
119122805.IonCode_0816	41062199	266347	154.168	260259	2902	0.988038	0.977143	1265445	173395	227.064	0.0069017
119122806.IonCode_0357	25193610	180118	139.873	173545	2668	0.97832	0.963507	1091550	168317	140.692	0.00851421
119122807.IonCode_0358	38364469	254900	150.508	247505	1760	0.977893	0.970989	709888	173309	214.205	0.00926723
119122808.IonCode_0359	36611049	237790	153.964	232440	1579	0.984141	0.977501	670344	172498	206.088	0.00902601
119122809.IonCode_0360	36715929	240919	152.399	232976	2270	0.976453	0.96703	869718	173832	202.968	0.00941526
119122810.IonCode_0361	37705175	244968	153.919	238506	1531	0.979871	0.973621	632959	172086	212.532	0.00958149
119122811.IonCode_0163	42860845	264770	161.88	261392	1323	0.992239	0.987242	776790	175347	238.598	0.00554272
119122812.IonCode_0363	17655239	124353	141.977	119593	2082	0.978465	0.961722	864342	163703	100.831	0.00863646
119122813.IonCode_0189	39286243	243578	161.288	240713	1151	0.992963	0.988238	845608	174190	219.647	0.00581987
119122814.IonCode_0365	13350237	100124	133.337	94509	2668	0.970566	0.94392	1066573	161846	73.9914	0.00845881
119122815.IonCode_0366	24325775	162062	150.102	157947	1227	0.98218	0.974608	543541	167138	140.856	0.00913637
119122816.IonCode_0367	19156528	129114	148.369	124514	1622	0.976935	0.964373	671582	166204	109.636	0.00913868
119122817.IonCode_0368	33634976	222980	150.843	215444	1905	0.974747	0.966203	698899	171501	188.946	0.00980586
119122818.IonCode_0369	21787195	147709	147.501	142058	1047	0.968831	0.961742	447969	167687	125.148	0.0108151
119122819.IonCode_0370	28951352	194497	148.852	188342	2536	0.981393	0.968354	931821	169553	162.932	0.00925894
119122820.IonCode_0371	35835617	242545	147.748	235450	2480	0.980973	0.970748	963208	169052	203.207	0.00891865
119122821.IonCode_0372	27429302	192269	142.661	185014	2567	0.975617	0.962266	977289	167383	155.138	0.0088623
119122822.IonCode_0373	62803105	413148	152.011	401520	3039	0.979211	0.971855	1306949	174862	346.008	0.00946471
119122823.IonCode_0374	38386062	252689	151.91	245832	1739	0.979746	0.972864	746074	170306	217.894	0.00898328
119122824.IonCode_0375	32793394	212627	154.23	207762	1074	0.982171	0.97712	504074	170062	187.863	0.00906095
119122825.IonCode_0376	21858772	149305	146.403	144556	1246	0.976538	0.968193	533696	167772	125.412	0.00919879
119122826.IonCode_0377	39925757	259108	154.089	252682	1772	0.982038	0.9752	678858	171798	225.512	0.00922787
119122827.IonCode_0378	41095616	268571	153.016	261108	1917	0.97935	0.972212	766460	172061	231.016	0.00914441
119122828.IonCode_0379	49199229	324961	151.4	315674	3284	0.981527	0.971421	1187678	172828	273.544	0.00900986
119122829.IonCode_0380	24538487	172204	142.497	166455	2176	0.979251	0.966615	878465	166263	140.089	0.00862507
119122830.IonCode_0125	58970748	366030	161.109	360930	1938	0.991361	0.986067	1056088	175328	327.441	0.00617556
119122831.IonCode_0126	42506581	263935	161.049	261713	598	0.993847	0.991581	420039	173078	242.227	0.00562385
119122832.IonCode_0383	31285134	205769	152.04	199097	1928	0.976945	0.967575	717067	172726	174.334	0.00958091
119122833.IonCode_0384	23915819	154887	154.408	150557	1149	0.979462	0.972044	590416	170416	135.191	0.00894325
119122834.IonCode_0385	33682023	220358	152.851	213716	1823	0.978131	0.969858	717255	171564	189.398	0.00947017
119122835.IonCode_0386	44123276	290016	152.141	281312	2821	0.979715	0.969988	998678	173738	244.437	0.00900492
119122836.IonCode_0387	61268130	397848	153.999	388020	2545	0.981694	0.975297	927590	175996	338.144	0.00933429
119122837.IonCode_0388	57526919	379339	151.65	368971	2008	0.977962	0.972668	749505	174837	319.8	0.00970581
119122838.IonCode_0389	62551569	408061	153.29	397294	2922	0.980775	0.973614	1054029	177009	342.359	0.00897684
119122839.IonCode_0390	51762188	335561	154.256	327944	1772	0.982581	0.977301	669591	175416	287.853	0.0090317
119122840.IonCode_0391	45044984	294393	153.01	285623	1951	0.976837	0.97021	744251	175116	249.176	0.00931027
119122841.IonCode_0392	44961168	294696	152.568	286484	1275	0.97646	0.972134	527075	175560	249.469	0.00960236
119122842.IonCode_0393	36610123	238765	153.331	232434	1661	0.980441	0.973484	651498	174150	203.797	0.00976401
119122843.IonCode_0394	47181640	308079	153.148	300169	2097	0.981131	0.974325	753945	175924	260.486	0.0095029
119122844.IonCode_0395	71036517	455998	155.783	444618	3046	0.981724	0.975044	1132648	177817	387.417	0.00906167
119122845.IonCode_0396	107216205	696801	153.869	677946	4881	0.979945	0.972941	1648047	180946	574.179	0.00944741
119122846.IonCode_0401	30641067	203439	150.616	195272	1671	0.968069	0.959855	695548	171232	171.41	0.00980514
119122847.IonCode_0402	36121123	237317	152.206	230213	1482	0.97631	0.970065	613863	170280	205.292	0.00956479
119122848.IonCode_0403	33863244	221498	152.883	212931	1635	0.968704	0.961322	642720	171546	189.197	0.0092023
119122849.IonCode_0404	25599405	168251	152.15	164087	674	0.979257	0.975251	360245	169073	147.718	0.00992215
119122850.IonCode_0405	48142279	314753	152.953	306157	1271	0.976728	0.97269	525321	174386	268.988	0.00946822
119122851.IonCode_0406	31373008	206649	151.818	200998	1201	0.978466	0.972654	540047	169623	179.381	0.00948707
119122852.IonCode_0407	58155639	380543	152.823	369214	2231	0.976092	0.970229	781157	175560	321.627	0.00928476
119122853.IonCode_0408	43752170	289788	150.98	281638	1902	0.978439	0.971876	697311	173958	243.8	0.00977301
119122854.IonCode_0409	19866040	132645	149.768	128868	889	0.978228	0.971526	437141	169215	113.49	0.0100499
119122855.IonCode_0410	34325468	224273	153.052	217320	1859	0.977287	0.968998	702839	171201	193.192	0.00925486
119122856.IonCode_0411	44378932	290317	152.864	276668	2753	0.962469	0.952986	987930	174401	241.189	0.00930235
119122857.IonCode_0412	52683993	343581	153.338	334704	1696	0.9791	0.974163	646597	175462	292.479	0.00940423
119122858.IonCode_0413	30134010	195440	154.185	190862	1227	0.982854	0.976576	522130	169595	172.841	0.00899016
119122859.IonCode_0414	49274174	321086	153.461	313000	2098	0.981351	0.974817	802754	172642	277.076	0.00909951
119122860.IonCode_0415	46067137	302457	152.31	294425	2326	0.981135	0.973444	915304	172360	258.237	0.00930023
119122861.IonCode_0416	32893022	215440	152.678	210744	1258	0.984042	0.978203	538699	170627	187.731	0.00930913
119122862.IonCode_0417	40096118	264495	151.595	256286	1947	0.976325	0.968963	806648	171835	224.806	0.00951706
119122863.IonCode_0418	32080743	211129	151.949	203648	1458	0.971472	0.964567	588949	169461	182.468	0.00960376
119122864.IonCode_0419	26847039	178193	150.663	169859	1620	0.962322	0.95323	636006	170300	149.131	0.0100768
119122865.IonCode_0420	26097467	170122	153.404	165989	733	0.980014	0.975706	383244	168486	150.991	0.00948667
119122866.IonCode_0421	39446185	260366	151.503	252185	1581	0.974651	0.968579	599662	172760	221.294	0.0100389
119122867.IonCode_0422	36037020	235137	153.26	229561	1214	0.981449	0.976286	519414	170955	205.311	0.00922907
119122868.IonCode_0423	55767071	367625	151.696	357738	2302	0.979368	0.973106	973135	174090	309.954	0.00937205
119122869.IonCode_0424	64610841	429771	150.338	417655	2113	0.976725	0.971808	760182	174503	360.157	0.00908384
119122870.IonCode_0425	37669562	245052	153.721	239294	847	0.979959	0.976503	431485	172017	213.756	0.00928205
119122871.IonCode_0426	28343460	187231	151.382	180914	1594	0.974774	0.966261	661514	169602	160.435	0.00973475
119122872.IonCode_0427	31551698	206141	153.059	199060	1291	0.971912	0.96565	569034	170550	177.655	0.00967206
119122873.IonCode_0428	51861922	335374	154.639	327624	1474	0.981287	0.976891	568209	174668	290.078	0.00941983
119122874.IonCode_0429	45249440	297490	152.104	288148	2108	0.975683	0.968597	787436	172565	253.537	0.00978197
119122875.IonCode_0430	31072972	208853	148.779	202316	1529	0.976021	0.9687	603636	168306	178.368	0.00923039
119122876.IonCode_0431	23729155	165575	143.314	160135	1887	0.978541	0.967145	771648	166054	136.171	0.00865369
119122877.IonCode_0432	21220863	149506	141.94	145688	1155	0.982188	0.974463	535242	165425	123.667	0.00898686
119122878.IonCode_0433	39136307	255165	153.376	247676	1808	0.977736	0.97065	704718	174991	216.259	0.00934375
119122879.IonCode_0434	56156325	369215	152.097	357337	2063	0.973417	0.967829	776782	176066	308.704	0.00971585
119122880.IonCode_0435	44127843	289532	152.411	276611	1205	0.959535	0.955373	496458	175530	241.087	0.00963828
119122881.IonCode_0436	38069219	246900	154.189	240082	1629	0.978983	0.972386	700938	174058	211.852	0.00915102
119122882.IonCode_0437	37023332	242331	152.78	235230	1911	0.978583	0.970697	744045	173184	206.438	0.00932859
119122883.IonCode_0438	39010365	257169	151.692	250180	1786	0.979768	0.972823	776973	171856	219.332	0.00938272
119122884.IonCode_0439	24752518	168944	146.513	164059	1260	0.978543	0.971085	515897	164852	145.141	0.0091494
119122885.IonCode_0440	13220381	97936	134.99	93988	1448	0.974473	0.959688	638103	161271	76.8754	0.00853181
119122886.IonCode_0441	40847625	265880	153.632	258494	1673	0.978513	0.972221	694102	174592	226.648	0.00947671
119122887.IonCode_0442	45574455	299832	152	288874	2613	0.972168	0.963453	953138	177368	246.359	0.00974218
119122888.IonCode_0443	36385965	240671	151.185	228971	1421	0.95729	0.951386	563262	175946	197.065	0.00986697
119122889.IonCode_0444	37377665	244350	152.968	237869	914	0.977217	0.973477	430966	172788	210.811	0.00992583
119122890.IonCode_0445	31775732	206192	154.107	201739	1156	0.98401	0.978404	501352	171942	180.198	0.00903884
119122891.IonCode_0446	24552049	161814	151.73	157825	913	0.980991	0.975348	424306	168573	141.656	0.00943324
119122892.IonCode_0447	35975441	240642	149.498	233994	1173	0.977248	0.972374	555620	169557	206.061	0.00910634
119122893.IonCode_0448	15277572	109858	139.067	106333	699	0.974276	0.967913	394874	165092	89.0681	0.00983341
119122894.IonCode_0449	29495609	195904	150.562	190331	1143	0.977387	0.971552	506180	170841	167.35	0.0102367
119122895.IonCode_0450	37197741	243194	152.955	236581	1731	0.979925	0.972808	733739	173365	207.233	0.00932141
119122896.IonCode_0451	35742565	233111	153.329	224415	984	0.966917	0.962696	453275	175842	195.497	0.00955618
119122897.IonCode_0452	45808328	298726	153.346	291481	1388	0.980393	0.975747	597069	175587	254.191	0.00946089
119122898.IonCode_0453	43061842	281715	152.856	273823	1542	0.977459	0.971986	620213	174556	239.738	0.00942762
119122899.IonCode_0454	19354098	129442	149.519	125902	661	0.977758	0.972652	333269	164141	114.754	0.00968197
119122900.IonCode_0127	41126892	257069	159.984	254201	1194	0.993488	0.988843	665905	172673	233.407	0.00541889
119122901.IonCode_0456	20015584	142817	140.148	138066	1297	0.975815	0.966734	580018	167000	114.746	0.0087062
119122902.IonCode_0457	30709173	200823	152.917	195716	977	0.979435	0.97457	453109	169039	176.788	0.00949422
119122903.IonCode_0458	33976891	223767	151.84	217533	1115	0.977124	0.972141	480831	171563	192.355	0.00986498
119122904.IonCode_0459	47392410	306657	154.545	295470	1369	0.967984	0.96352	545976	177688	257.28	0.00914969
119122905.IonCode_0460	31564872	206815	152.624	201722	1256	0.981447	0.975374	546267	171335	178.944	0.00958873
119122906.IonCode_0461	26863272	178332	150.636	172928	1255	0.976734	0.969697	549512	170673	152.119	0.00994646
119122907.IonCode_0462	27954857	184137	151.816	179600	842	0.979933	0.975361	404821	169571	160.746	0.0092383
119122908.IonCode_0463	14322810	100435	142.608	97511	913	0.979977	0.970887	487999	162742	84.208	0.00863606
119122909.IonCode_0128	41503841	257999	160.868	255800	687	0.99414	0.991477	455119	173016	236.596	0.00553421
119122910.IonCode_0465	26145282	173501	150.692	167922	1529	0.976657	0.967845	618614	168278	149.573	0.00947535
119122911.IonCode_0466	29891106	196462	152.147	190580	1929	0.979879	0.97006	742072	169670	169.392	0.00939207
119122912.IonCode_0467	24704108	161313	153.144	157369	654	0.979605	0.975551	346117	167990	143.313	0.00951519
119122913.IonCode_0468	45797353	297827	153.772	289349	2470	0.979827	0.971534	889911	174544	253.486	0.00923864
119122914.IonCode_0469	33707858	220188	153.087	213686	1480	0.977192	0.970471	583667	171694	190.236	0.00955661
119122915.IonCode_0470	40085774	259922	154.222	254000	1729	0.983868	0.977216	760577	172275	225.642	0.00887051
119122916.IonCode_0471	20400926	139838	145.89	135335	1112	0.975751	0.967798	500115	165482	118.737	0.00949206
119122917.IonCode_0169	29185928	180585	161.619	178756	466	0.992452	0.989872	413153	171421	167.198	0.00577438
119122918.IonCode_0473	41297011	271351	152.19	264110	1489	0.978802	0.973315	585502	173523	231.502	0.00916633
119122919.IonCode_0474	15978070	113303	141.021	108418	2054	0.975014	0.956886	832637	164459	90.3555	0.00898087
119122920.IonCode_0475	40902124	267463	152.926	259909	2264	0.980222	0.971757	860457	173116	227.906	0.00933408
119122921.IonCode_0476	34138163	221801	153.913	216879	1117	0.982845	0.977809	511943	172400	192.895	0.00963552
119122922.IonCode_0477	41426909	270112	153.369	262879	2186	0.981315	0.973222	808702	173178	231.504	0.00914467
119122923.IonCode_0478	41147170	271659	151.466	263754	1350	0.97587	0.970901	550875	172883	231.493	0.00952646
119122924.IonCode_0479	40274320	263165	153.038	257477	1101	0.98257	0.978386	483744	171924	228.978	0.0091437
119122925.IonCode_0480	39631858	262661	150.886	254993	1129	0.975105	0.970806	481057	171819	224.639	0.00947328
119122926.IonCode_0481	22019510	147113	149.678	142857	1282	0.979784	0.97107	549183	168945	125.6	0.00904922
119122927.IonCode_0482	30515491	206431	147.824	200428	2075	0.980972	0.97092	792306	170066	172.328	0.00870198
119122928.IonCode_0483	36278674	238484	152.122	231528	1070	0.975319	0.970832	461858	171297	205.839	0.00953238
119122929.IonCode_0484	33778460	225744	149.632	218269	1644	0.97417	0.966887	642904	172620	188.921	0.0101718
119122930.IonCode_0485	49529288	321403	154.103	313268	2722	0.983158	0.974689	1002115	176175	271.752	0.00920569
119122931.IonCode_0486	54803119	357738	153.193	347172	2968	0.978761	0.970464	1046343	175685	301.12	0.00938886
119122932.IonCode_0487	75770879	495852	152.809	481997	2700	0.977503	0.972058	893925	177411	415.464	0.00943585
119122933.IonCode_0488	88439568	574720	153.883	560516	2008	0.978779	0.975285	734207	178394	484.393	0.00919048
119122934.IonCode_0489	53449061	355472	150.361	343967	2250	0.973964	0.967635	780000	175352	294.996	0.0103501
119122935.IonCode_0490	61399252	401472	152.935	390061	1899	0.976307	0.971577	685842	175949	339.404	0.00951241
119122936.IonCode_0491	44069375	285712	154.244	279258	979	0.980837	0.977411	428684	174268	247.182	0.00916388
119122937.IonCode_0492	45959402	296721	154.891	289838	1184	0.980793	0.976803	496580	176162	254.964	0.00912745
119122938.IonCode_0493	53416496	344679	154.975	336852	1330	0.981151	0.977292	591298	178089	292.881	0.00916899
119122939.IonCode_0494	47760442	312699	152.736	304853	1131	0.978526	0.974909	456007	177112	263.615	0.00978656
119122940.IonCode_0495	48250524	315372	152.996	306871	2165	0.979909	0.973045	870764	174925	266.979	0.00954191
119122941.IonCode_0496	76450048	498540	153.348	486472	2152	0.98011	0.975793	751750	177491	420.634	0.00953257
119122942.IonCode_0501	46286250	300832	153.861	293748	1695	0.982086	0.976452	691874	175648	256.431	0.00935451
119122943.IonCode_0502	37757408	245114	154.04	238998	1366	0.980621	0.975048	607934	173457	211.568	0.00931169
119122944.IonCode_0503	43810063	286758	152.777	278600	1747	0.977643	0.971551	761725	175588	241.446	0.00956357
119122945.IonCode_0504	83491251	543561	153.601	528462	3599	0.978843	0.972222	1292615	181766	444.908	0.00945103
119122946.IonCode_0505	107585352	698132	154.105	680540	4186	0.980797	0.974801	1441016	184123	567.989	0.00932435
119122947.IonCode_0506	157581332	1028347	153.238	1004445	4952	0.981572	0.976757	1509769	187599	819.799	0.00985971
119122948.IonCode_0507	26764452	169870	157.558	166243	812	0.983429	0.978648	363098	180645	145.058	0.00981997
119122949.IonCode_0508	96556164	627410	153.896	613106	4171	0.983849	0.977202	1409696	181930	516.005	0.00927166
119122950.IonCode_0509	42214408	274969	153.524	268164	1647	0.981242	0.975252	641892	174566	235.106	0.00940787
119122951.IonCode_0510	29730768	193907	153.325	189024	1298	0.981512	0.974818	562403	172701	166.949	0.00963558
119122952.IonCode_0511	42441742	278401	152.448	270860	1892	0.979709	0.972913	750262	174893	235.059	0.00994468
119122953.IonCode_0512	42505020	277146	153.367	269841	1965	0.980732	0.973642	782821	174867	235.387	0.0093133
119122954.IonCode_0513	39447945	257286	153.323	251107	1744	0.982762	0.975984	733259	174712	218.913	0.00977212
119122955.IonCode_0514	29144960	191645	152.078	185937	1380	0.977417	0.970216	672166	171819	163.336	0.00967673
119122956.IonCode_0515	57506672	375958	152.96	365762	2351	0.979133	0.97288	867981	178063	313.503	0.00967986
119122957.IonCode_0516	43732678	287914	151.895	280491	1650	0.979949	0.974218	681374	173945	244.188	0.0101143
119122958.IonCode_0517	55997282	370351	151.201	358783	2498	0.97551	0.968765	925469	175895	307.628	0.00974408
119122959.IonCode_0518	28478300	186507	152.693	181620	954	0.978912	0.973797	451611	172464	160.658	0.00951875
119122960.IonCode_0519	29752614	194920	152.64	189853	1305	0.9807	0.974005	569641	172363	167.287	0.00990089
119122961.IonCode_0520	38080070	248813	153.047	241564	2132	0.979434	0.970866	826661	174142	210.901	0.00955808
119122962.IonCode_0521	48903801	319448	153.088	311138	1694	0.979289	0.973986	658431	175894	270.499	0.00948485
119122963.IonCode_0522	53571570	350605	152.798	340455	2119	0.977094	0.97105	766090	176258	294.821	0.00946651
119122964.IonCode_0523	47504095	310334	153.074	302870	1706	0.981446	0.975948	674518	175306	263.737	0.00994691
119122965.IonCode_0524	55248362	362496	152.411	352525	3003	0.980778	0.972493	1064255	176154	302.917	0.00956103
119122966.IonCode_0525	39616595	259954	152.398	252462	1575	0.977238	0.97118	664019	174770	219.621	0.00922718
119122967.IonCode_0526	23613755	157509	149.92	153360	944	0.979652	0.973659	490041	170920	133.841	0.00951701
119122968.IonCode_0527	47022994	305362	153.991	297615	2042	0.981317	0.97463	823787	176683	257.927	0.0091912
119122969.IonCode_0528	46469526	302627	153.554	293794	2353	0.978588	0.970812	993583	175073	255.494	0.00926913
119122970.IonCode_0529	39760825	257679	154.304	251029	1404	0.979641	0.974193	633647	174663	221.126	0.00903987
119122971.IonCode_0530	28302947	186112	152.075	180791	1423	0.979056	0.97141	585515	172116	159.075	0.00952067
119122972.IonCode_0531	10228068	65240	156.776	63939	284	0.984411	0.980058	244766	174331	57.4118	0.00967406
119122973.IonCode_0532	45940605	298077	154.123	290945	1954	0.982629	0.976073	764848	175975	253.655	0.0090779
119122974.IonCode_0533	31578342	209801	150.516	204305	1013	0.978632	0.973804	470582	172738	177.914	0.00970091
119122975.IonCode_0534	27048836	176626	153.142	171975	1050	0.979612	0.973668	472967	171386	153.315	0.00903642
119122976.IonCode_0535	28172147	183816	153.263	178957	1375	0.981046	0.973566	604503	173104	157.468	0.00937672
119122977.IonCode_0536	31638425	207017	152.83	201077	1183	0.977021	0.971307	518583	174740	175.728	0.00962217
119122978.IonCode_0537	38428935	250977	153.117	243893	1411	0.977396	0.971774	661996	175751	211.854	0.00933036
119122979.IonCode_0538	43364597	280375	154.666	273406	1278	0.979702	0.975144	555145	176427	239.663	0.00909207
119122980.IonCode_0539	49709553	324510	153.183	316287	1715	0.979945	0.97466	684189	176335	274.352	0.00931094
119122981.IonCode_0540	32392918	211181	153.389	205664	1297	0.980017	0.973875	592277	170743	184.043	0.00928058
119122982.IonCode_0541	39195884	257454	152.244	249265	2608	0.978322	0.968192	929593	174606	215.723	0.00920399
119122983.IonCode_0542	27933707	182288	153.239	177102	1161	0.97792	0.971551	534718	172212	157.104	0.00893596
119122984.IonCode_0543	39525840	256494	154.1	247732	2709	0.976401	0.965839	1096956	177223	213.034	0.00884711
119122985.IonCode_0544	35668225	232567	153.368	226565	1026	0.978604	0.974192	478174	174055	199.74	0.00958797
119122986.IonCode_0545	33881454	221879	152.702	215440	1183	0.976311	0.97098	510961	173537	189.721	0.00919614
119122987.IonCode_0546	41183148	269717	152.69	262208	1722	0.978544	0.97216	672707	175846	227.235	0.00948704
119122988.IonCode_0547	56414516	369047	152.865	358814	2110	0.977989	0.972272	806741	176131	310.985	0.00925492
119122989.IonCode_0548	24431313	164121	148.862	159063	1416	0.977809	0.969181	609258	169610	138.626	0.00943995
119122990.IonCode_0549	38432855	253670	151.507	247056	2127	0.982312	0.973927	793305	173845	213.71	0.00957003
119122991.IonCode_0550	27563723	179236	153.785	174880	935	0.980913	0.975697	449080	171797	156.129	0.00937757
119122992.IonCode_0551	35497169	230580	153.947	224913	1496	0.981911	0.975423	610906	175993	196.077	0.00957636
119122993.IonCode_0131	48702301	301335	161.622	298598	639	0.993038	0.990917	477999	175738	273.207	0.00581591
119122994.IonCode_0553	37773109	244549	154.46	238987	1422	0.983071	0.977256	613853	174207	210.874	0.00913151
119122995.IonCode_0554	44301176	286966	154.378	280337	1348	0.981597	0.9769	566768	176545	244.896	0.00922855
119122996.IonCode_0555	38924558	253590	153.494	247652	1536	0.982641	0.976584	668942	175531	215.46	0.00932435
119122997.IonCode_0556	39114866	254271	153.831	248657	1360	0.98327	0.977921	602957	173138	220.051	0.00911822
119122998.IonCode_0557	23567827	156869	150.239	151859	925	0.973959	0.968063	452187	169906	134.061	0.0102175
119122999.IonCode_0558	27495059	180148	152.625	175854	1068	0.982093	0.976164	507099	173538	154.009	0.00925824
119123000.IonCode_0559	35447645	229903	154.185	224675	1072	0.981923	0.97726	477410	174854	197.886	0.00921341
119123001.IonCode_0560	30775652	205383	149.845	198801	859	0.972135	0.967953	415452	173717	172.157	0.0101367
119123002.IonCode_0561	25278167	166513	151.809	162265	860	0.979653	0.974488	482119	171736	142.8	0.00969407
119123003.IonCode_0562	36052886	235187	153.295	229561	982	0.980254	0.976079	429885	175369	200.806	0.00978174
119123004.IonCode_0563	32929062	219715	149.872	213587	1094	0.977089	0.972109	487523	175236	182.656	0.00956738
119123005.IonCode_0564	35108567	230556	152.278	224111	1409	0.978157	0.972046	594266	172078	197.915	0.00952325
119123006.IonCode_0565	26694977	184941	144.343	177360	3015	0.975311	0.959009	1115381	171083	146.508	0.00876459
119123007.IonCode_0566	21573364	143954	149.863	140012	979	0.979417	0.972616	453127	170316	122.665	0.00986765
119123008.IonCode_0567	49233673	322130	152.838	314661	1597	0.981771	0.976814	644752	175790	273.074	0.00945212
119123009.IonCode_0568	38660042	251963	153.435	245805	1462	0.981362	0.97556	610374	175166	214.675	0.00924382
119123010.IonCode_0569	37961965	247396	153.446	241521	1347	0.981697	0.976253	591453	173876	212.563	0.00936082
119123011.IonCode_0570	36620233	240831	152.058	234663	1860	0.982112	0.974389	753802	173944	203.658	0.00982879
119123012.IonCode_0170	35828683	224750	159.416	222011	1197	0.993139	0.987813	652902	172750	202.907	0.00552258
119123013.IonCode_0572	15676745	102386	153.114	99809	692	0.981589	0.974831	407559	168985	89.7051	0.00969938
119123014.IonCode_0573	41275680	269848	152.959	262579	1795	0.979715	0.973063	680889	174681	229.249	0.00919537
119123015.IonCode_0574	20475524	134691	152.019	130723	995	0.977927	0.97054	472744	170032	116.313	0.00943892
119123016.IonCode_0575	30038041	196594	152.792	190268	2453	0.9803	0.967822	877615	173548	165.702	0.00898077
119123017.IonCode_0576	38938842	254048	153.274	247143	1652	0.979323	0.97282	669959	175196	215.6	0.00927356
119123018.IonCode_0577	38397209	251317	152.784	243883	1185	0.975135	0.97042	519762	174196	214.289	0.00937844
119123019.IonCode_0578	26069694	170974	152.478	166716	918	0.980465	0.975096	462510	171095	148.158	0.00960585
119123020.IonCode_0579	47252956	309662	152.595	300065	2443	0.976897	0.969008	883419	176687	258.365	0.0093056
119123021.IonCode_0580	42400483	275591	153.853	267571	1499	0.976338	0.970899	648251	173739	236.66	0.00906926
119123022.IonCode_0581	51554249	336209	153.34	326691	2255	0.978397	0.97169	877969	176428	282.918	0.00925156
119123023.IonCode_0582	14686990	96490	152.213	93684	668	0.977842	0.970919	397391	167176	84.7592	0.00926993
119123024.IonCode_0583	46478189	299767	155.048	293121	2056	0.984688	0.977829	793164	176014	256.621	0.00916273
119123025.IonCode_0584	35763242	230904	154.884	225437	1048	0.980862	0.976323	463022	175702	198.692	0.00930434
119123026.IonCode_0585	43695284	286906	152.298	277801	2221	0.976006	0.968265	817946	175913	239.803	0.00939605
119123027.IonCode_0586	35550639	232458	152.934	226431	1269	0.979532	0.974073	554414	174969	197.593	0.00895254
119123028.IonCode_0587	24425480	165170	147.881	159528	1548	0.975213	0.965841	619147	173136	135.488	0.00909458
119123029.IonCode_0588	44163184	287398	153.666	280436	1527	0.981089	0.975776	611954	175366	245.198	0.00980496
119123030.IonCode_0589	37852223	247149	153.155	240246	1746	0.979134	0.972069	693976	173790	210.874	0.00933035
119123031.IonCode_0590	17006329	112513	151.15	109316	905	0.979629	0.971586	450677	169467	96.8258	0.00969825
119123032.IonCode_0591	36365359	237350	153.214	231263	1375	0.980147	0.974354	616817	174065	202.933	0.00945853
119123033.IonCode_0592	43146891	281032	153.53	274401	1468	0.981628	0.976405	624389	174619	240.567	0.00941769
119123034.IonCode_0593	36867668	241968	152.366	235134	1351	0.97734	0.971757	573548	174542	205.145	0.00975894
119123035.IonCode_0594	31362673	203557	154.073	198048	1155	0.97861	0.972936	519114	173013	175.888	0.00923527
119123036.IonCode_0595	51247955	338754	151.284	329784	2046	0.97956	0.973521	763434	176139	282.572	0.00994513
119123037.IonCode_0596	32353431	210862	153.434	205031	1567	0.979778	0.972347	674977	172225	181.541	0.00946774
119123038.IonCode_0601	39293513	257273	152.731	250322	1774	0.979877	0.972982	728175	174361	218.252	0.00926364
119123039.IonCode_0602	36169312	236702	152.805	230142	1384	0.978133	0.972286	607686	173470	202.266	0.00962031
119123040.IonCode_0603	39634610	259473	152.75	252175	1825	0.978907	0.971874	804922	173953	220.034	0.00943582
119123041.IonCode_0604	24567379	162732	150.968	158275	1127	0.979537	0.972611	522853	171852	138.304	0.0101362
119123042.IonCode_0605	44105614	287689	153.31	278905	2507	0.978181	0.969467	980674	176277	240.801	0.00931196
119123043.IonCode_0606	42431483	277489	152.912	269111	2419	0.978525	0.969808	939475	175028	233.366	0.00956057
119123044.IonCode_0607	38733619	248942	155.593	243422	702	0.980646	0.977826	327803	179616	211.675	0.00965061
119123045.IonCode_0608	50896133	329781	154.333	321523	1646	0.97995	0.974959	654881	176322	281.02	0.0092887
119123046.IonCode_0609	34476354	223996	153.915	218388	1673	0.982433	0.974964	671113	173922	192.044	0.00951177
119123047.IonCode_0610	28680398	185441	154.661	181166	1209	0.983466	0.976947	561172	172209	161.608	0.009097
119123048.IonCode_0611	17821495	117458	151.727	113642	1519	0.980444	0.967512	708319	168044	100.626	0.00912555
119123049.IonCode_0612	34507657	225873	152.775	217835	2828	0.976934	0.964414	1050019	174931	187.952	0.00937657
119123050.IonCode_0613	42698963	279505	152.766	270249	2417	0.975532	0.966884	932588	175478	233.987	0.00938002
119123051.IonCode_0614	31912411	207534	153.77	202012	1592	0.981063	0.973392	719402	172779	178.186	0.0093615
119123052.IonCode_0615	47027498	305165	154.105	295967	3099	0.980014	0.969859	1241376	176345	255.44	0.0090847
119123053.IonCode_0616	33829499	219481	154.134	214075	1384	0.981675	0.975369	597962	174410	188.289	0.00906064
119123054.IonCode_0617	54372995	355323	153.024	345548	2311	0.978994	0.97249	898116	176300	298.707	0.00952777
119123055.IonCode_0618	36662672	240465	152.466	233763	1452	0.978167	0.972129	589673	173236	205.327	0.00965384
119123056.IonCode_0619	52823596	346191	152.585	336347	2952	0.980092	0.971565	1076993	176336	289.019	0.00950076
119123057.IonCode_0620	22310353	145178	153.676	141472	1200	0.982738	0.974473	572196	170856	126.037	0.00926663
119123058.IonCode_0621	44805700	291471	153.723	283812	1923	0.980321	0.973723	756847	175815	247.175	0.0092428
119123059.IonCode_0622	34986025	235054	148.843	225870	2833	0.972981	0.960928	1114646	174109	190.799	0.0102388
119123060.IonCode_0623	34618612	225874	153.265	219172	1735	0.97801	0.970329	714888	174270	191.561	0.00941088
119123061.IonCode_0624	20387027	132330	154.062	128773	871	0.979702	0.97312	455972	169743	116.116	0.00934029
119123062.IonCode_0625	30145644	197603	152.557	192594	1283	0.981144	0.974651	570299	173226	168.625	0.00962776
119123063.IonCode_0626	32936141	214877	153.279	209561	1642	0.982902	0.97526	699241	173958	183.175	0.00954752
119123064.IonCode_0627	23454813	154697	151.618	149752	2154	0.981958	0.968034	972388	170505	129.902	0.00949469
119123065.IonCode_0628	33408943	219512	152.196	212960	1944	0.979008	0.970152	767151	175214	183.709	0.00994374
119123066.IonCode_0629	35736574	234748	152.234	228980	1727	0.982786	0.975429	754425	173455	199.22	0.00967598
119123067.IonCode_0630	20987357	136580	153.663	132956	925	0.980239	0.973466	454278	174070	116.753	0.00970957
119123068.IonCode_0172	36412037	226148	161.01	222453	1817	0.991696	0.983661	976864	174408	201.772	0.00608644
119123069.IonCode_0632	32376803	212173	152.596	205468	2476	0.980068	0.968398	1004661	171660	179.829	0.00960296
119123070.IonCode_0633	39869672	260086	153.294	253231	1654	0.980003	0.973643	635451	174791	221.656	0.00950166
119123071.IonCode_0634	28903500	190943	151.372	185226	1615	0.978517	0.970059	707289	173388	160.379	0.00986202
119123072.IonCode_0635	34326627	224017	153.232	217676	1620	0.978926	0.971694	678180	173466	191.454	0.0092757
119123073.IonCode_0636	27622524	180478	153.052	176148	1140	0.982325	0.976008	503753	172570	155.519	0.00948247
119123074.IonCode_0637	34234521	221916	154.268	216519	1373	0.981867	0.97568	633834	174782	190.085	0.00944189
119123075.IonCode_0638	25224943	164461	153.379	160134	1482	0.982701	0.97369	664251	173377	140.227	0.00949592
119123076.IonCode_0639	22306321	146755	151.997	142132	1714	0.980178	0.968499	774200	172727	123.185	0.00931451
119123077.IonCode_0640	28339387	186944	151.593	180526	2028	0.976517	0.965669	882523	171712	157.134	0.00947829
119123078.IonCode_0641	23392358	154177	151.724	149823	1286	0.980101	0.97176	585307	170343	132.341	0.00940273
119123079.IonCode_0642	25097188	165921	151.26	161680	831	0.979448	0.97444	423812	172066	141.913	0.00949191
119123080.IonCode_0643	40797807	266795	152.918	260706	1249	0.981859	0.977177	572640	174345	228.061	0.00961942
119123081.IonCode_0644	28359991	185066	153.243	180560	1299	0.982671	0.975652	601184	172617	159.21	0.00948336
119123082.IonCode_0645	45405565	298853	151.933	290869	2578	0.981911	0.973285	978456	175370	249.878	0.00983853
119123083.IonCode_0646	29612001	191903	154.307	187803	887	0.983257	0.978635	457416	172961	166.989	0.00909732
119123084.IonCode_0647	34057599	223693	152.252	217967	1341	0.980397	0.974402	555701	174388	189.722	0.0100075
119123085.IonCode_0648	35112820	232372	151.106	224199	3372	0.979339	0.964828	1284843	172866	192.191	0.00979151
119123086.IonCode_0649	16228718	106039	153.045	103117	747	0.979489	0.972444	391870	168711	93.1222	0.00958583
119123087.IonCode_0650	35441907	230570	153.714	222988	3031	0.980262	0.967116	1217851	175735	191.557	0.0093845
119123088.IonCode_0651	48033393	315154	152.412	307690	1843	0.982164	0.976316	740640	176276	265.059	0.00988394
119123089.IonCode_0652	37839082	246719	153.369	240558	1320	0.980378	0.975028	529770	175449	210.032	0.00957339
119123090.IonCode_0653	57928010	375162	154.408	365236	2033	0.978961	0.973542	733387	177938	316.906	0.00915569
119123091.IonCode_0654	37090691	244069	151.968	235841	3230	0.979522	0.966288	1260401	174699	201.628	0.00954019
119123092.IonCode_0655	42007435	271889	154.502	265394	1782	0.982666	0.976112	752349	175717	232.015	0.00892856
119123093.IonCode_0656	41996224	274107	153.211	265922	1633	0.976097	0.970139	711990	176085	230.596	0.00954631
119123094.IonCode_0138	46328261	289858	159.831	286612	1491	0.993945	0.988801	757348	174431	260.267	0.00558353
119123095.IonCode_0658	46325987	303290	152.745	293831	3254	0.979541	0.968812	1168356	175612	253.054	0.00935055
119123096.IonCode_0659	34704161	227711	152.404	221183	1559	0.978178	0.971332	646364	173647	193.498	0.00941634
119123097.IonCode_0660	36259049	237483	152.681	229913	2230	0.977514	0.968124	890102	174243	199.79	0.00947298
119123098.IonCode_0661	39746937	259571	153.125	252195	1789	0.978476	0.971584	715162	174097	221.018	0.00940293
119123099.IonCode_0662	27180178	175903	154.518	171890	720	0.981279	0.977186	394969	172178	153.922	0.00904949
119123100.IonCode_0663	45011923	294375	152.907	286541	2004	0.980195	0.973388	758566	175198	249.265	0.00941397
119123101.IonCode_0664	36416290	235968	154.327	230572	1033	0.98151	0.977132	438278	177407	200.635	0.00956894
119123102.IonCode_0665	31632897	208555	151.677	201834	2196	0.978303	0.967773	858491	173450	174.69	0.00940214
119123103.IonCode_0666	39367655	257014	153.173	249283	2286	0.978814	0.96992	1014434	174399	216.428	0.00917703
119123104.IonCode_0667	44767804	293157	152.709	283135	4057	0.979653	0.965814	1586153	175519	241.643	0.00927032
119123105.IonCode_0668	30338193	198678	152.7	193476	1265	0.980184	0.973817	567985	172747	170.271	0.00943378
119123106.IonCode_0669	49539670	322914	153.414	312731	2855	0.977307	0.968465	1084463	176344	270.182	0.00907539
119123107.IonCode_0670	31735156	208316	152.341	202725	1768	0.981648	0.973161	749938	173316	176.458	0.00978869
119123108.IonCode_0133	49541365	305394	162.221	303054	508	0.994001	0.992338	423172	175565	278.57	0.00577907
119123109.IonCode_0672	25220619	165044	152.811	159389	2199	0.97906	0.965736	934694	171358	139.341	0.00938115
119123110.IonCode_0673	37288705	244717	152.375	237002	2003	0.976659	0.968474	821655	173876	206.329	0.00984524
119123111.IonCode_0674	38311099	250565	152.899	243036	2655	0.980548	0.969952	1059397	174446	210.263	0.00907703
119123112.IonCode_0675	28755463	189055	152.101	183025	2261	0.980064	0.968105	901399	172291	159.339	0.00939286
119123113.IonCode_0676	27415360	177664	154.31	173762	862	0.982889	0.978037	423722	171233	156.131	0.0092881
119123114.IonCode_0677	36356800	238586	152.384	232889	1188	0.981101	0.976122	532455	172572	205.328	0.00952719
119123115.IonCode_0678	31876041	207413	153.684	202882	1118	0.983545	0.978155	546553	171946	180.264	0.00979619
119123116.IonCode_0679	46168730	300506	153.637	293497	1979	0.983262	0.976676	777008	174818	256.587	0.00913381
119123117.IonCode_0680	44879466	291596	153.91	283922	2187	0.981183	0.973683	843205	175465	247.299	0.00935956
119123118.IonCode_0681	48339750	318743	151.657	309306	2715	0.978911	0.970393	1068443	176921	263.05	0.00949233
119123119.IonCode_0682	29344128	193375	151.747	187559	2096	0.980763	0.969924	798308	172678	163.152	0.00961819
119123120.IonCode_0683	35291116	233209	151.328	227133	1494	0.980352	0.973946	613422	173061	197.848	0.0100216
119123121.IonCode_0684	28294946	184704	153.191	179985	1286	0.981414	0.974451	580466	173006	158.47	0.00923962
119123122.IonCode_0685	43376894	285129	152.131	277624	2074	0.980952	0.973679	833231	175845	238.531	0.00991591
119123123.IonCode_0686	35446230	228481	155.139	222992	1245	0.981425	0.975976	540100	173877	198.225	0.0090649
119123124.IonCode_0687	51007707	335530	152.021	324165	4452	0.979397	0.966128	1644656	178308	271.906	0.00965795
119123125.IonCode_0688	44811059	291203	153.883	283875	1918	0.981422	0.974835	756652	175925	247.098	0.00939495
119123126.IonCode_0689	48893686	317638	153.929	309595	2512	0.982587	0.974679	932927	176047	268.888	0.0092041
119123127.IonCode_0690	42025523	273585	153.61	265757	2163	0.979293	0.971387	849572	174152	232.976	0.00903319
119123128.IonCode_0691	24463246	159989	152.906	155848	1196	0.981592	0.974117	582903	170507	138.56	0.00932153
119123129.IonCode_0692	25432544	166723	152.544	162220	1423	0.981526	0.972991	616960	171788	142.816	0.00929944
119123130.IonCode_0693	32767202	212182	154.43	207456	1375	0.984207	0.977727	604869	172258	184.877	0.00913434
119123131.IonCode_0694	28315433	184876	153.159	179845	1844	0.982761	0.972787	756758	172267	158.043	0.0092922
119123132.IonCode_0695	35489661	238429	148.848	230619	1769	0.974663	0.967244	702470	173591	197.035	0.0111088
119123133.IonCode_0696	31070676	204346	152.049	198089	1814	0.978257	0.96938	773402	172782	172.757	0.00958753
119123134.IonCode_0701	84658466	545369	155.232	535257	2030	0.985181	0.981458	661844	181232	458.328	0.00950331
119123135.IonCode_0702	59040254	382970	154.164	374560	2115	0.983563	0.97804	786955	177185	324.739	0.00952395
119123136.IonCode_0703	63862705	420531	151.862	409515	2778	0.98041	0.973805	931362	177924	348.525	0.0100687
119123137.IonCode_0704	21077626	140045	150.506	135164	2572	0.983512	0.965147	1078037	169750	116.098	0.00940946
119123138.IonCode_0705	39526723	258087	153.153	252197	1640	0.983533	0.977178	650321	174995	219.766	0.00933281
119123139.IonCode_0706	74555114	478850	155.696	469629	1176	0.983199	0.980743	473013	180301	405.994	0.00964629
119123140.IonCode_0135	33128266	206994	160.045	204142	1597	0.993937	0.986222	898987	171703	187.133	0.00538875
119123141.IonCode_0140	47106048	291530	161.582	288394	867	0.992217	0.989243	826723	176167	260.905	0.00583527
119123142.IonCode_0831	11096523	80766	137.391	75101	4594	0.986739	0.929859	2387016	161208	53.4537	0.00646752
119123143.IonCode_0710	45284571	295646	153.172	288355	1717	0.981146	0.975339	660564	175003	251.688	0.00961659
119123144.IonCode_0711	49667423	329506	150.733	320724	2255	0.980192	0.973348	909764	175946	273.153	0.00966203
119123145.IonCode_0712	41596324	275211	151.143	267025	2611	0.979743	0.970256	1096690	173297	229.988	0.0100372
119123146.IonCode_0713	21263002	141536	150.23	137019	1725	0.980274	0.968086	660634	169245	120.299	0.00994429
119123147.IonCode_0714	53818972	353007	152.459	343299	3351	0.981992	0.972499	1193845	178009	291.431	0.0089606
119123148.IonCode_0715	29714634	197619	150.363	192291	1418	0.980214	0.973039	595049	171153	168.068	0.0097457
119123149.IonCode_0716	27631367	181773	152.01	177319	941	0.980674	0.975497	472078	170799	157.233	0.0094011
119123150.IonCode_0717	42921954	277912	154.444	271906	1004	0.982001	0.978389	392321	178715	235.441	0.00970361
119123151.IonCode_0718	30245681	199308	151.753	193332	1870	0.979399	0.970016	715044	171352	170.002	0.00924495
119123152.IonCode_0719	56274369	370014	152.087	358514	2933	0.976847	0.96892	997052	178710	304.203	0.00944006
119123153.IonCode_0720	33661974	221301	152.109	216146	1209	0.982169	0.976706	512474	171701	191.031	0.0094997
119123154.IonCode_0721	43102667	284760	151.365	277124	2173	0.980815	0.973184	864464	173577	240.027	0.00993535
119123155.IonCode_0722	59316780	386956	153.291	377169	3004	0.982471	0.974708	1044051	177653	323.647	0.00895751
119123156.IonCode_0723	49132295	322758	152.226	312536	3244	0.97838	0.968329	1226559	175979	267.737	0.00929019
119123157.IonCode_0724	45462126	299313	151.888	291342	1855	0.979567	0.973369	713296	173927	253.678	0.00950775
119123158.IonCode_0832	40346977	260453	154.911	255852	1837	0.989388	0.982335	909872	173203	225.732	0.00643608
119123159.IonCode_0726	35501862	244560	145.166	237744	1782	0.979416	0.97213	682364	171425	200.052	0.00908701
119138681.IonCode_0833	24648543	152512	161.617	150424	494	0.989548	0.986309	359125	169027	142.795	0.00689852
119138682.IonCode_0834	50439759	312263	161.53	308415	860	0.990431	0.987677	509076	174384	284.138	0.00683918
119138683.IonCode_0835	42140277	262038	160.817	257914	1041	0.988235	0.984262	631213	172639	238.049	0.00699225
119138684.IonCode_0836	59821357	371838	160.88	366822	1260	0.989899	0.98651	631487	174894	335.338	0.00694389
119138685.IonCode_0837	73586174	455152	161.674	448063	2055	0.98894	0.984425	1111862	177562	403.72	0.00657808
119138686.IonCode_0838	41629122	258479	161.054	255168	810	0.990324	0.98719	465668	172995	236.157	0.00712013
119138687.IonCode_0839	106546171	656834	162.212	646100	2705	0.987776	0.983658	1115687	180958	574.71	0.00676375
119138688.IonCode_0840	72549134	448481	161.766	441731	1523	0.988345	0.984949	774009	178819	396.841	0.00662025
119138689.IonCode_0841	33314797	205971	161.745	203490	694	0.991324	0.987955	455388	171325	190.736	0.00695897
119138690.IonCode_0842	39207495	242344	161.784	239350	837	0.991099	0.987646	525506	172576	222.88	0.00648614
119138691.IonCode_0843	58479630	362205	161.455	357938	1228	0.99161	0.988219	646218	175162	327.976	0.00684343
119138692.IonCode_0844	46202314	286691	161.157	283360	1061	0.992082	0.988381	592111	173218	261.813	0.00710803
119138693.IonCode_0845	68971409	427853	161.204	422206	1607	0.990558	0.986802	793224	176460	383.435	0.0067297
119138694.IonCode_0846	54971107	340739	161.329	336276	1607	0.991618	0.986902	782779	175236	307.116	0.0069409
119138695.IonCode_0847	45245361	278530	162.443	275175	756	0.990669	0.987955	473987	174527	254.808	0.0066165
119138696.IonCode_0848	30105859	186386	161.524	184201	620	0.991603	0.988277	475663	171342	172.261	0.00664849
119138697.IonCode_0849	32753318	201666	162.414	198588	894	0.98917	0.984737	542601	171284	186.432	0.00623545
119138698.IonCode_0850	59806753	371068	161.175	366546	1095	0.990764	0.987814	548718	174368	337.024	0.0070427
119138699.IonCode_0851	56694535	351304	161.383	346220	1669	0.990279	0.985528	812096	174047	318.305	0.00660091
119138700.IonCode_0852	45291364	281279	161.019	277490	909	0.989761	0.986529	529467	172344	257.666	0.00684476
119138701.IonCode_0853	65057875	402999	161.434	397886	1195	0.990278	0.987313	595171	175240	364.754	0.00669462
119138702.IonCode_0854	62271497	385592	161.496	380057	1336	0.98911	0.985645	728123	175561	347.134	0.00701279
119138703.IonCode_0855	35427233	220757	160.481	218047	596	0.990424	0.987724	414387	172676	201.42	0.00789812
119138704.IonCode_0856	55447432	342692	161.8	338125	1348	0.990607	0.986673	667305	176053	308.604	0.00652716
119138705.IonCode_0857	56492645	349478	161.649	344743	1338	0.99028	0.986451	662046	173770	318.436	0.00657314
119138706.IonCode_0858	53057476	329002	161.268	324328	931	0.988623	0.985793	567952	173692	299.198	0.00698415
119138707.IonCode_0859	46735413	290200	161.046	286150	1022	0.989566	0.986044	610493	172757	264.508	0.00681637
119138708.IonCode_0860	32342813	202359	159.829	199747	793	0.991011	0.987092	445316	170059	186.453	0.00810234
119138709.IonCode_0861	26288369	163294	160.988	161095	546	0.989877	0.986533	380303	169112	152.502	0.006772
119138710.IonCode_0862	53152255	328717	161.696	324610	1056	0.990718	0.987506	571261	174822	298.575	0.00690517
119138711.IonCode_0863	40568220	249874	162.355	246610	899	0.990535	0.986937	523535	172623	230.319	0.0063395
119138712.IonCode_0864	14312320	89203	160.447	87936	415	0.990449	0.985796	372422	164889	84.5623	0.00709485
119138713.IonCode_0865	64147236	397313	161.453	392543	1040	0.990612	0.987994	569429	176709	356.801	0.00659974
119138714.IonCode_0866	54863398	339690	161.51	335215	1137	0.990173	0.986826	633997	175425	306.222	0.00708599
119138715.IonCode_0867	34348019	213272	161.053	210273	658	0.989023	0.985938	458186	171679	195.75	0.00684879
119138716.IonCode_0868	64746505	402247	160.962	396089	2328	0.990478	0.984691	1200130	176437	356.917	0.00697088
119138717.IonCode_0869	65273106	404218	161.48	399303	1426	0.991369	0.987841	678685	175818	364.507	0.00727642
119138718.IonCode_0870	50899069	319091	159.513	314333	1072	0.988448	0.985089	555704	175041	284.718	0.00918403
119138719.IonCode_0871	52670904	325389	161.871	321521	1041	0.991312	0.988113	544968	175464	294.892	0.00697939
119138720.IonCode_0872	28425652	176729	160.843	174673	629	0.991925	0.988366	434335	170635	163.612	0.0070372
119138721.IonCode_0873	67470383	417309	161.68	411630	1465	0.989902	0.986391	745379	177246	373.176	0.00666169
119138722.IonCode_0874	29340185	181350	161.788	178776	726	0.98981	0.985806	444294	170661	168.167	0.00675532
119138723.IonCode_0875	49984309	311053	160.694	306612	1015	0.988986	0.985723	538812	174056	281.536	0.00706277
119138724.IonCode_0876	14966511	92939	161.036	91580	388	0.989552	0.985378	325808	165196	88.5062	0.00682709
119138725.IonCode_0877	15953490	99390	160.514	97886	504	0.989939	0.984868	331150	165089	94.5057	0.00690861
119138726.IonCode_0878	30477566	189097	161.174	186538	537	0.989307	0.986467	389591	171274	174.74	0.00681267
119138727.IonCode_0879	52925281	327307	161.699	323226	940	0.990404	0.987532	508312	175252	296.589	0.0071024
119138728.IonCode_0880	38484789	238620	161.281	235370	841	0.989904	0.98638	538556	173707	216.968	0.00690503
119138729.IonCode_0881	68182946	422967	161.202	415152	3033	0.988694	0.981523	1511297	177076	372.392	0.0067359
119138730.IonCode_0882	52722077	326540	161.457	321522	1331	0.988709	0.984633	647698	175184	294.105	0.00714234
119138731.IonCode_0883	68785155	427274	160.986	421617	1285	0.989768	0.98676	642949	176504	382.314	0.00740857
119138732.IonCode_0884	70537027	437230	161.327	432106	1398	0.991478	0.988281	661549	176920	391.756	0.00715053
119138733.IonCode_0885	80016030	497195	160.935	490516	1810	0.990207	0.986567	923329	177972	440.315	0.00715826
119138734.IonCode_0886	98996404	612093	161.734	604805	1541	0.990611	0.988093	736456	179761	541.611	0.00682743
119138735.IonCode_0887	51613151	319628	161.479	315424	872	0.989575	0.986847	515057	176196	287.581	0.00690861
119138736.IonCode_0888	19851476	123574	160.644	121875	731	0.992167	0.986251	521906	169151	114.175	0.00694708
119138737.IonCode_0889	64148207	396658	161.722	391388	1186	0.989704	0.986714	632090	175434	358.511	0.00689322
119138738.IonCode_0890	73422535	454646	161.494	449020	1353	0.990601	0.987626	715126	177120	406.717	0.00712156
119138739.IonCode_0891	54690240	338214	161.703	333246	1475	0.989672	0.985311	870259	175247	304.308	0.00650812
119138740.IonCode_0892	57695138	356855	161.677	351751	1341	0.989455	0.985697	697403	175139	322.38	0.00663919
119167525.IonCode_0681	55991472	355587	157.462	345677	3760	0.982705	0.972131	1545362	174252	307.327	0.00760417
119167526.IonCode_0682	51273399	323548	158.472	315599	2662	0.983659	0.975432	1155635	174372	283.145	0.0075972
119167527.IonCode_0683	39200915	248375	157.83	239428	3896	0.979664	0.963978	1702320	173514	211.629	0.00756524
119167528.IonCode_0684	39346990	248687	158.219	242263	2231	0.983139	0.974168	1064882	172896	218.179	0.00761752
119167529.IonCode_0685	73612620	462135	159.288	453654	2436	0.986919	0.981648	1093114	178546	401.184	0.00764079
119167530.IonCode_0686	31296151	196944	158.909	191510	1773	0.981411	0.972408	878354	171097	174.906	0.00739265
119167531.IonCode_0687	65042579	412728	157.592	399221	4930	0.979219	0.967274	2084914	177122	348.25	0.00787355
119167532.IonCode_0688	94794756	598256	158.452	583998	4978	0.984488	0.976167	2230749	180493	504.398	0.00744681
119167533.IonCode_0689	49193940	309614	158.888	304484	1663	0.988802	0.983431	811371	173793	275.891	0.00737758
119167534.IonCode_0690	70787516	445579	158.866	434993	2556	0.981979	0.976242	1199720	176403	388.225	0.00756999
119167535.IonCode_0691	38049557	239909	158.6	232730	2298	0.979655	0.970076	1170130	173189	209.117	0.00757117
119167536.IonCode_0692	42420927	267092	158.825	260767	1577	0.982223	0.976319	852850	172092	237.801	0.00742127
119167537.IonCode_0693	41434864	260153	159.271	255119	1668	0.987061	0.98065	798044	173801	231.388	0.00739674
119167538.IonCode_0694	35050384	219718	159.524	214553	1529	0.983452	0.976493	793028	171503	196.949	0.00746442
119167539.IonCode_0695	46381451	293919	157.804	285937	1896	0.979294	0.972843	869427	172644	259.082	0.00822127
119167540.IonCode_0696	64987516	412101	157.698	399127	3587	0.977222	0.968517	1544734	175067	354.679	0.00760812
119167541.IonCode_0701	20155084	127446	158.146	124679	935	0.985625	0.978289	546289	166779	116.56	0.00764587
119167542.IonCode_0702	17851196	112269	159.004	110123	578	0.986034	0.980885	392053	165397	104.894	0.00755314
119167543.IonCode_0703	10823575	68993	156.879	67510	419	0.984578	0.978505	350128	161493	64.702	0.00767555
119167544.IonCode_0704	10160438	64379	157.822	62496	667	0.981112	0.970751	455571	160686	60.0231	0.00747547
119167545.IonCode_0705	20948039	132633	157.94	129286	1248	0.984174	0.974765	653025	166172	120.913	0.00752819
119167546.IonCode_0706	20185703	128258	157.384	123855	2148	0.982418	0.965671	1075674	165998	113.331	0.00755303
119167547.IonCode_0707	14111001	89555	157.568	87253	824	0.983496	0.974295	492357	164153	82.2966	0.00821262
119167548.IonCode_0708	16775321	106476	157.55	103764	983	0.983762	0.974529	562120	165265	97.2503	0.00784147
119167549.IonCode_0709	18873599	119378	158.099	116312	972	0.982459	0.974317	555843	165663	109.381	0.0076694
119167550.IonCode_0710	13967970	88777	157.338	86942	629	0.986415	0.97933	402153	162747	83.0317	0.00769116
119167551.IonCode_0501	45238668	285825	158.274	276459	5343	0.985925	0.967232	2950925	172613	240.558	0.00741591
119167552.IonCode_0712	44183684	278864	158.442	272845	1462	0.983659	0.978416	780722	171498	249.479	0.00772395
119167553.IonCode_0713	17150626	109392	156.781	105808	1600	0.981863	0.967237	795748	163922	98.4614	0.00785478
119167554.IonCode_0714	28441527	180604	157.48	176393	987	0.982149	0.976684	549797	169030	162.928	0.00790172
119167555.IonCode_0715	12075710	76442	157.972	74547	494	0.981672	0.97521	365860	162216	71.7462	0.00778115
119167556.IonCode_0716	15634852	98694	158.417	96403	564	0.982501	0.976787	397864	165323	91.434	0.00780761
119167557.IonCode_0701	32045838	201320	159.179	197733	999	0.987145	0.982183	598295	170050	183.169	0.00757098
119167558.IonCode_0702	19930840	127132	156.773	124336	800	0.9843	0.978007	483958	165494	116.425	0.0073639
119167559.IonCode_0703	8183695	54645	149.761	52941	663	0.98095	0.968817	436855	158280	48.6767	0.00739786
119167560.IonCode_0704	8010915	50476	158.707	49478	330	0.986766	0.980228	303456	160533	48.1795	0.00738812
119167561.IonCode_0705	15450583	99000	156.066	96780	619	0.983828	0.977576	415927	164283	90.8949	0.00728685
119167562.IonCode_0706	19310110	122542	157.58	119590	974	0.983859	0.97591	542026	166520	111.636	0.00744316
119167563.IonCode_0707	16961919	107133	158.326	104946	602	0.985205	0.979586	422736	164739	99.6788	0.00802826
119167564.IonCode_0708	22944707	144989	158.251	141925	1005	0.985799	0.978867	580512	167865	132.015	0.00774319
119167565.IonCode_0709	26326406	166434	158.179	162538	855	0.981728	0.976591	501300	168947	150.881	0.00754352
119167566.IonCode_0710	18154592	115253	157.519	112942	567	0.984868	0.979948	380409	164366	107.384	0.00756942
119167567.IonCode_0660	81295312	516837	157.294	503835	3290	0.981209	0.974843	1630834	178581	438.651	0.00767608
119167568.IonCode_0712	22713759	144027	157.705	141520	588	0.986676	0.982594	369332	166012	133.709	0.00756371
119167569.IonCode_0713	14919624	94804	157.373	92808	658	0.985887	0.978946	417359	163232	88.3064	0.00771456
119167570.IonCode_0714	22837361	145581	156.87	140798	1066	0.974468	0.967145	585313	166469	131.173	0.00776927
119167571.IonCode_0715	19186819	120958	158.624	119011	441	0.987549	0.983904	350803	165276	113.338	0.00767552
119167572.IonCode_0716	21427637	135494	158.145	132599	770	0.984317	0.978634	490395	167610	123.724	0.00764086
119167573.IonCode_0717	16899624	106304	158.974	104174	678	0.986341	0.979963	443337	162783	100.429	0.00751405
119167574.IonCode_0718	81925111	512888	159.733	501026	1082	0.978982	0.976872	503286	177450	448.875	0.00776211
119167575.IonCode_0501	37258510	237798	156.681	232005	2874	0.987725	0.975639	1190309	170588	209.193	0.00759676
119167576.IonCode_0502	50909568	324116	157.072	316296	2845	0.984651	0.975873	1151815	174080	282.264	0.00769695
119167577.IonCode_0503	57161155	361698	158.036	352682	3007	0.983387	0.975073	1316539	175734	313.343	0.00784426
119167578.IonCode_0504	43095806	271357	158.816	265566	2086	0.986346	0.978659	986493	174183	239.11	0.00772684
119167579.IonCode_0505	28755961	182385	157.666	178668	1321	0.986863	0.97962	748597	170602	162.674	0.00782177
119167580.IonCode_0506	18714558	131065	142.788	118435	9549	0.976493	0.903636	3012256	168584	89.651	0.00752231
119167581.IonCode_0507	29752118	189682	156.853	185268	1987	0.987205	0.976729	913475	170821	167.134	0.00797438
119167582.IonCode_0508	46629309	296848	157.081	289092	3902	0.987017	0.973872	1643275	175003	253.785	0.00756921
119167583.IonCode_0509	34690109	221469	156.636	215439	3028	0.986445	0.972773	1273481	170284	193.792	0.00758632
119167584.IonCode_0510	39821800	254235	156.634	248949	2003	0.987087	0.979208	930312	171208	224.765	0.00756224
119167585.IonCode_0511	33044034	210580	156.919	205168	2459	0.985977	0.9743	1101434	170405	185.319	0.00780245
119167586.IonCode_0512	64221834	405366	158.429	396511	3402	0.986548	0.978156	1415533	175967	352.409	0.00777114
119167587.IonCode_0513	40230993	253591	158.645	248943	1962	0.989408	0.981671	986384	172917	224.906	0.00754792
119167588.IonCode_0514	22438574	147101	152.539	138161	5270	0.975051	0.939225	2044078	169093	117.417	0.00780429
119167589.IonCode_0515	19749008	127028	155.47	123783	1367	0.985216	0.974454	709822	166968	113.054	0.00773888
119167590.IonCode_0516	47046037	300694	156.458	292357	3980	0.98551	0.972274	1846435	174452	255.414	0.00771057
119167591.IonCode_0517	13757433	88817	154.896	86874	733	0.986376	0.978124	477923	162400	81.4652	0.0077768
119167592.IonCode_0518	7897713	51754	152.601	50346	643	0.985219	0.972794	400743	159606	47.0865	0.00768539
119167593.IonCode_0519	6302332	40943	153.929	39949	447	0.98664	0.975722	354813	158527	37.8033	0.00785521
119167594.IonCode_0520	20643851	132385	155.938	129376	1190	0.98626	0.977271	596901	166397	119.666	0.00781722
119167595.IonCode_0521	19716220	126480	155.884	123529	1212	0.986251	0.976668	613503	166318	113.99	0.00784293
119167596.IonCode_0522	35397628	258666	136.847	244913	8703	0.980477	0.946831	3429892	170801	181.899	0.00714074
119167597.IonCode_0523	51253421	324555	157.919	316778	3803	0.987756	0.976038	1607259	173725	282.36	0.00772468
119167598.IonCode_0524	9132442	59921	152.408	58395	791	0.987734	0.974533	484158	160879	53.7903	0.00771712
119167599.IonCode_0525	21382468	138638	154.232	134781	1445	0.982602	0.972179	679637	166177	123.276	0.00773783
119167600.IonCode_0526	39601642	251475	157.477	245918	2041	0.986018	0.977902	957299	171644	222.632	0.0076398
119167601.IonCode_0527	63142394	398454	158.468	389347	3265	0.985338	0.977144	1489187	175203	347.193	0.0075746
119167602.IonCode_0528	31509935	202653	155.487	196532	2904	0.984126	0.969796	1258016	169523	175.943	0.00780742
119167603.IonCode_0529	36109549	229545	157.309	223057	2948	0.984578	0.971735	1401566	171017	200.166	0.00760902
119167604.IonCode_0530	68699164	441565	155.581	429904	4814	0.984494	0.973592	1897236	176164	373.768	0.00773909
119167605.IonCode_0531	15285286	97488	156.791	94490	1691	0.986593	0.969247	970349	164475	86.1942	0.00759456
119167606.IonCode_0532	24941754	159933	155.951	155498	2384	0.987176	0.97227	1174590	169194	138.987	0.00753047
119167607.IonCode_0533	26065903	166777	156.292	162974	1429	0.985765	0.977197	729668	167242	150.019	0.0077467
119167608.IonCode_0534	40388051	259857	155.424	253282	2767	0.985346	0.974698	1174705	170647	227.001	0.00744104
119167609.IonCode_0535	21287760	135557	157.039	132537	1198	0.986559	0.977722	641668	164701	124.325	0.00765268
119167610.IonCode_0536	15538517	99627	155.967	97077	1043	0.984874	0.974405	573952	163226	91.08	0.00788483
119167611.IonCode_0537	26466611	168941	156.662	164916	1224	0.98342	0.976175	645884	167295	152.772	0.00775138
119167612.IonCode_0504	26109610	166935	156.406	148978	13469	0.973115	0.892431	7077581	173505	101.257	0.00765048
119167613.IonCode_0539	15850050	102278	154.97	99573	1077	0.984083	0.973552	588565	163993	92.4158	0.00770297
119167614.IonCode_0540	88026316	555945	158.336	544611	2674	0.984423	0.979613	1220012	179090	478.794	0.00771216
119167615.IonCode_0541	21123279	136392	154.872	133047	1227	0.984471	0.975475	641607	165071	122.94	0.00765475
119167616.IonCode_0542	33626033	216725	155.155	210752	2048	0.981889	0.97244	958610	169527	190.082	0.00761103
119167617.IonCode_0543	41966046	267147	157.09	260272	2254	0.982702	0.974265	1076494	171457	235.018	0.00795609
119167618.IonCode_0544	33058230	210556	157.004	205344	2211	0.985747	0.975246	993050	167798	188.915	0.0077065
119167619.IonCode_0545	47529369	302050	157.356	293880	2446	0.981049	0.972951	1087423	173221	264.16	0.00839855
119167620.IonCode_0546	29193419	212275	137.526	200682	6694	0.976921	0.945387	3023960	166417	152.354	0.00699971
119167621.IonCode_0547	45449629	287649	158.004	280125	2833	0.983692	0.973843	1330648	173118	251.428	0.00766473
119167622.IonCode_0548	24583949	159579	154.055	154667	2584	0.985412	0.969219	1168464	167881	137.806	0.00768593
119167623.IonCode_0549	38060396	246270	154.547	239839	3206	0.986905	0.973886	1412387	170041	212.708	0.00749496
119167624.IonCode_0550	40125871	256094	156.684	250623	2264	0.987477	0.978637	964115	170088	227.866	0.00753296
119167625.IonCode_0551	15971986	102493	155.835	99940	1135	0.986165	0.975091	639241	163238	93.3634	0.00762657
119167626.IonCode_0552	29396036	187926	156.423	183178	2154	0.986197	0.974735	957817	168063	167.245	0.00775729
119167627.IonCode_0553	32647065	209123	156.114	203371	3212	0.987854	0.972495	1352818	168599	183.364	0.00727865
119167628.IonCode_0505	20168581	130869	154.113	113354	13747	0.971208	0.866164	6741400	172568	70.4091	0.00768052
119167629.IonCode_0555	11648584	75248	154.803	73432	818	0.986737	0.975866	486677	162788	68.4669	0.00755346
119167630.IonCode_0556	34548208	220785	156.479	216134	1885	0.987472	0.978934	919967	170331	195.516	0.00741627
119167631.IonCode_0557	8748818	56759	154.14	55357	598	0.985835	0.975299	378563	159873	52.4045	0.00793153
119167632.IonCode_0558	36717051	235169	156.13	229877	2189	0.986805	0.977497	969110	169402	208.808	0.00772733
119167633.IonCode_0559	35020724	221596	158.039	216421	2192	0.986539	0.976647	1079055	169345	197.906	0.00780095
119167634.IonCode_0560	42592424	271071	157.126	263890	2753	0.983665	0.973509	1227488	171649	237.489	0.00817072
119167635.IonCode_0561	26742566	169263	157.994	165222	1757	0.986506	0.976126	887508	167714	152.583	0.00756648
119167636.IonCode_0506	34308969	217534	157.718	196790	15850	0.977502	0.90464	8331216	177517	136.699	0.00756084
119167637.IonCode_0563	12513529	80833	154.807	78620	1004	0.985043	0.972623	549298	162373	73.3388	0.00768738
119167638.IonCode_0564	68383244	435733	156.938	425278	4053	0.985308	0.976006	1688795	175729	374.508	0.00778255
119167639.IonCode_0565	31665632	204739	154.663	199770	1984	0.98542	0.97573	884005	169214	179.812	0.00755081
119167640.IonCode_0503	40398817	255943	157.843	244493	6568	0.980925	0.955263	3625514	172591	207.704	0.00774402
119167641.IonCode_0567	36714896	233372	157.323	227760	2338	0.985971	0.975953	1181118	170543	205.749	0.00784566
119167642.IonCode_0568	33708131	213158	158.137	208430	1910	0.98678	0.977819	908940	170022	190.891	0.00752713
119167643.IonCode_0569	44850615	283657	158.116	277046	2590	0.985824	0.976694	1202818	171388	251.656	0.00768735
119167644.IonCode_0507	37105816	235637	157.47	214580	16019	0.97862	0.910638	8652497	175492	152.333	0.00784759
119167645.IonCode_0571	55246449	350728	157.519	341308	3071	0.981898	0.973142	1339934	174842	303.597	0.00784449
119167646.IonCode_0572	18901839	120527	156.827	117728	1181	0.986576	0.976777	663317	165581	109.267	0.00757561
119167647.IonCode_0573	34892147	223379	156.202	217683	2373	0.985124	0.974501	1073674	169375	197.312	0.00760659
119167648.IonCode_0574	23369125	152536	153.204	148305	1686	0.983315	0.972262	757459	165332	135.244	0.00780764
119167649.IonCode_0575	7679531	49801	154.204	48545	527	0.985362	0.97478	358134	159897	45.9407	0.00761959
119167650.IonCode_0576	14964744	96629	154.868	94123	990	0.984311	0.974066	529184	163272	87.857	0.00751137
119167651.IonCode_0577	22766218	146415	155.491	142031	1745	0.981976	0.970058	885610	166375	129.904	0.00800328
119167652.IonCode_0508	15671400	102379	153.072	91664	7862	0.972133	0.89534	3858875	167890	66.0221	0.00746245
119167653.IonCode_0579	52011773	329194	157.997	321578	2338	0.983967	0.976865	1051822	174538	288.286	0.00775208
119167654.IonCode_0580	53008959	343319	154.401	331767	4971	0.980831	0.966352	2075338	174621	286.278	0.00764913
119167655.IonCode_0581	58966366	376441	156.642	366488	3488	0.982826	0.97356	1458480	173947	325.65	0.00768183
119167656.IonCode_0582	28335121	181037	156.516	176950	1394	0.985125	0.977425	653038	168572	162.594	0.00787967
119167657.IonCode_0583	38098702	239572	159.028	235225	1678	0.988859	0.981855	870772	170505	216.273	0.00730732
119167658.IonCode_0584	39820768	250666	158.86	245589	1743	0.986699	0.979746	840653	170448	226.41	0.00747503
119167659.IonCode_0585	61950269	390899	158.482	381591	2932	0.983689	0.976188	1249848	175806	340.421	0.00782474
119167660.IonCode_0509	15856481	104628	151.551	91598	9685	0.96803	0.875464	4778618	165206	61.4926	0.00731117
119167661.IonCode_0587	28800096	183157	157.243	178347	1891	0.984063	0.973738	959784	169591	162.167	0.00771696
119167662.IonCode_0588	39605031	253230	156.399	248441	2033	0.989117	0.981088	933495	172648	222.033	0.00757617
119167663.IonCode_0589	33013424	210379	156.924	204897	1883	0.982893	0.973942	887040	169482	186.893	0.00768866
119167664.IonCode_0590	7368166	47949	153.667	46816	425	0.985234	0.976371	334511	159397	44.3209	0.00777377
119167665.IonCode_0591	27470391	174592	157.34	170704	1417	0.985847	0.977731	733818	167924	157.674	0.0077152
119167666.IonCode_0592	15884933	102593	154.834	100023	1191	0.986559	0.97495	620824	164450	92.2316	0.00770986
119167667.IonCode_0593	8160987	52793	154.585	51374	589	0.984278	0.973121	398803	160721	48.3452	0.00782929
119167668.IonCode_0594	86327901	545336	158.302	532381	4847	0.985132	0.976244	1981335	179206	463.85	0.00792359
119167669.IonCode_0595	33973781	216424	156.978	211557	2165	0.987515	0.977512	973541	170514	191.643	0.00803673
119167670.IonCode_0596	48447947	307355	157.629	300170	2994	0.986364	0.976623	1354106	174246	266.837	0.00772899
119167671.IonCode_0601	26977307	173182	155.774	168552	1579	0.982383	0.973265	800422	169141	152.879	0.00841327
119167672.IonCode_0602	23536144	149729	157.192	146318	1325	0.986068	0.977219	756298	168398	134.064	0.00770456
119167673.IonCode_0603	51008580	325941	156.496	317807	2530	0.982807	0.975045	1102036	173761	283.152	0.00808372
119167674.IonCode_0604	31256253	198580	157.399	194024	1999	0.987124	0.977057	1046527	169971	175.845	0.00770978
119167675.IonCode_0605	25052219	163266	153.444	157613	2960	0.983505	0.965376	1258737	169253	138.596	0.00768785
119167676.IonCode_0606	24508628	156558	156.547	152564	1620	0.984836	0.974489	844917	168578	139.04	0.00791234
119167677.IonCode_0607	21494830	138612	155.072	133981	2531	0.98485	0.96659	1204102	167539	119.64	0.00761819
119167678.IonCode_0608	36502444	232950	156.696	227431	2139	0.98549	0.976308	1093986	173576	201.628	0.00779319
119167679.IonCode_0609	18968928	120243	157.755	117618	1123	0.987509	0.978169	683012	164626	110.241	0.00764961
119167680.IonCode_0610	17819229	112589	158.268	110435	941	0.989226	0.980868	587448	165231	103.792	0.00749898
119167681.IonCode_0611	28864523	184706	156.273	180809	1362	0.986275	0.978902	713152	169208	164.864	0.00771954
119167682.IonCode_0612	31617489	200617	157.601	195986	1696	0.98537	0.976916	895276	170331	178.462	0.00777631
119167683.IonCode_0613	39490360	252905	156.147	245458	2854	0.981839	0.970554	1317767	173856	216.201	0.00806684
119167684.IonCode_0614	26613582	168618	157.834	164572	1821	0.986804	0.976005	929361	169541	150.071	0.00772201
119167685.IonCode_0615	19978810	128014	156.067	124953	1199	0.985455	0.976089	641754	166821	115.026	0.00762016
119167686.IonCode_0616	21416682	137765	155.458	134198	1594	0.985679	0.974108	775949	168065	121.721	0.00766564
119167687.IonCode_0617	16009600	102882	155.611	99902	1288	0.983554	0.971035	718035	162721	93.1391	0.0078482
119167688.IonCode_0618	14719531	95382	154.322	92877	1064	0.984892	0.973737	566301	163064	86.2644	0.00777919
119167689.IonCode_0619	25135085	160500	156.605	156343	1809	0.985371	0.9741	894791	167719	143.05	0.00773499
119167690.IonCode_0620	13039817	83129	156.862	81221	818	0.986888	0.977048	537619	161566	77.1135	0.00752319
119167691.IonCode_0621	17643736	115094	153.298	110939	2374	0.984526	0.963899	1018247	165310	99.4846	0.00761938
119167692.IonCode_0622	25631242	163989	156.299	159249	2171	0.984334	0.971096	1084726	168267	144.091	0.00805823
119167693.IonCode_0623	15907656	102240	155.591	99546	1180	0.985192	0.97365	662085	163763	92.3539	0.00770754
119167694.IonCode_0624	7302497	46611	156.669	45326	608	0.985476	0.972431	427435	160034	43.1036	0.00773066
119167695.IonCode_0625	9165959	59388	154.34	58065	632	0.988365	0.977723	410398	159328	55.0235	0.00764163
119167696.IonCode_0626	41984608	268317	156.474	262292	2708	0.987638	0.977545	1255333	172416	233.477	0.00760772
119167697.IonCode_0627	29912389	189306	158.011	185595	1595	0.988822	0.980397	848253	169768	169.813	0.0076266
119167698.IonCode_0628	15338660	98536	155.666	96077	1185	0.987071	0.975045	656234	164055	88.9446	0.00765274
119167699.IonCode_0629	27543490	174313	158.012	170878	1401	0.988331	0.980294	779111	168675	157.451	0.00757646
119167700.IonCode_0630	22850202	143473	159.265	140896	936	0.988562	0.982038	575974	167343	132.265	0.00763742
119167701.IonCode_0631	26424678	167278	157.969	163763	1387	0.987279	0.978987	740886	168630	151.061	0.00753358
119167702.IonCode_0632	22218228	140047	158.648	137539	914	0.988618	0.982092	552182	166565	129.264	0.0075847
119167703.IonCode_0633	15260362	97723	156.159	95305	1052	0.986022	0.975257	614287	162361	89.6717	0.0077175
119167704.IonCode_0634	22235324	141260	157.407	138173	1032	0.985452	0.978147	621489	165876	129.216	0.00788825
119167705.IonCode_0635	12954422	82968	156.138	80634	1107	0.985211	0.971869	626976	162199	75.567	0.00768933
119167706.IonCode_0636	16851348	107431	156.857	104865	1213	0.987406	0.976115	686463	164242	97.7264	0.00781472
119167707.IonCode_0637	19923640	126604	157.37	123902	1110	0.987425	0.978658	645321	165017	116.065	0.00762189
119167708.IonCode_0638	20737464	131712	157.446	128706	1392	0.987746	0.977177	762030	166062	119.365	0.0077384
119167709.IonCode_0639	16636453	106534	156.161	103853	1163	0.985751	0.974834	648005	164395	96.6208	0.0077427
119167710.IonCode_0786	27074095	173510	156.038	168968	2178	0.986375	0.973823	1114024	168720	152.101	0.00747648
119167711.IonCode_0641	11038268	70717	156.091	69076	621	0.985576	0.976795	440451	160730	65.7902	0.00760231
119167712.IonCode_0642	8986033	57653	155.864	56345	496	0.985916	0.977313	366193	160140	53.8786	0.00768797
119167713.IonCode_0643	17259051	109801	157.185	107164	1310	0.987914	0.975984	693430	164913	99.8195	0.00770776
119167714.IonCode_0644	29698912	188881	157.236	184520	1853	0.986722	0.976911	966217	168341	168.995	0.00759444
119167715.IonCode_0645	26292172	168224	156.293	162447	3598	0.987047	0.965659	1908806	167333	143.417	0.0075721
119167716.IonCode_0646	18623003	118189	157.57	115515	1208	0.987596	0.977375	684970	164530	108.337	0.00749247
119167717.IonCode_0647	22704339	145779	155.745	141376	2337	0.985828	0.969797	1104834	167645	127.265	0.00777846
119167718.IonCode_0648	33682935	212542	158.477	208737	1209	0.987786	0.982098	636292	170030	192.809	0.00782493
119167719.IonCode_0649	10553543	68617	153.804	66752	851	0.985222	0.97282	481633	160862	62.4366	0.00790491
119167720.IonCode_0650	18303385	118351	154.653	114275	2371	0.985594	0.96556	1077987	165133	103.062	0.00758482
119167721.IonCode_0651	15049043	97484	154.374	94981	1198	0.986613	0.974324	617117	163955	87.5318	0.00765107
119167722.IonCode_0652	20627520	133711	154.269	130119	1731	0.986082	0.973136	794843	165929	118.522	0.0077173
119167723.IonCode_0653	14630239	94310	155.129	91590	1233	0.984233	0.971159	655496	163549	84.7808	0.00779954
119167724.IonCode_0654	22656261	147010	154.114	142888	1841	0.984484	0.971961	813931	165701	130.518	0.00780452
119167725.IonCode_0655	16274434	107006	152.089	103422	1939	0.984627	0.966507	811112	164516	93.1538	0.00753293
119167726.IonCode_0656	20437039	132264	154.517	127523	2580	0.983661	0.964155	1158753	165491	114.928	0.00769966
119167727.IonCode_0657	14409200	92574	155.651	90175	1105	0.986022	0.974086	632543	162461	84.2149	0.00755694
119167728.IonCode_0658	13822195	90470	152.782	87636	1483	0.985067	0.968675	736481	162324	80.0246	0.00775672
119167729.IonCode_0659	10899045	70709	154.139	68699	846	0.983538	0.971574	504966	161155	64.1984	0.00780174
119167730.IonCode_0660	26163538	169299	154.54	165045	1667	0.984719	0.974873	768374	166393	151.142	0.00769221
119167731.IonCode_0661	10226918	64935	157.495	63089	685	0.982121	0.971572	448970	160880	60.5461	0.00772908
119167732.IonCode_0662	10252820	66513	154.148	64700	773	0.984364	0.972742	441971	161398	60.6944	0.00755123
119167733.IonCode_0663	16532679	106594	155.1	103462	1529	0.984962	0.970617	766733	164549	94.9927	0.00783307
119167734.IonCode_0664	15154559	97891	154.811	94900	1704	0.986853	0.969446	850086	163703	86.7331	0.00760488
119167735.IonCode_0665	18116849	117661	153.975	114492	1187	0.983155	0.973067	585901	164851	105.471	0.00800286
119167736.IonCode_0666	14648203	93721	156.296	89480	2782	0.984433	0.954749	1420845	162325	80.1212	0.0076529
119167737.IonCode_0667	23037671	148234	155.414	144044	1828	0.984066	0.971734	856131	166284	131.942	0.00808828
119167738.IonCode_0668	15966468	104427	152.896	101013	1788	0.984429	0.967307	799470	163544	91.9427	0.00764372
119167739.IonCode_0669	20155745	128785	156.507	124973	1715	0.983717	0.9704	926263	167107	113.738	0.00775236
119167740.IonCode_0670	17761408	113967	155.847	111232	1390	0.988198	0.976002	674019	165119	102.955	0.00755286
119167741.IonCode_0671	13190636	86608	152.303	84434	838	0.984574	0.974898	469853	162914	77.7101	0.00794341
119167742.IonCode_0672	8726661	57224	152.5	54961	1315	0.983434	0.960454	655718	161425	49.8207	0.00772284
119167743.IonCode_0673	13431583	87100	154.209	84924	994	0.986429	0.975017	541905	162274	79.0816	0.00769514
119167744.IonCode_0674	20190783	130743	154.431	127608	1249	0.985575	0.976022	621288	165779	117.105	0.00773228
119167745.IonCode_0675	13911026	89079	156.165	86960	853	0.985788	0.976212	557055	162801	81.601	0.00776499
119167746.IonCode_0676	14956646	97575	153.284	94773	1625	0.987937	0.971284	720565	163602	86.5131	0.00748381
119167747.IonCode_0677	14813723	95495	155.126	92883	1261	0.985853	0.972648	686471	163455	85.8605	0.00764781
119167748.IonCode_0678	25363370	162909	155.69	159452	1820	0.989951	0.97878	827133	169124	144.142	0.00736434
119167749.IonCode_0679	31586614	204890	154.164	199194	2715	0.985451	0.9722	1129924	169772	177.295	0.00748753
119167750.IonCode_0680	31081291	198943	156.232	194908	1720	0.988364	0.979718	926817	170589	175.091	0.00745622
119167751.IonCode_0681	64084239	406281	157.734	397611	2829	0.985623	0.97866	1319065	175035	353.945	0.00770643
119167752.IonCode_0682	13667752	88664	154.152	86460	1006	0.986488	0.975142	541177	162599	80.3632	0.00770199
119167753.IonCode_0683	10122769	66070	153.213	63931	942	0.981883	0.967625	510637	161261	59.2897	0.00762107
119167754.IonCode_0684	15494845	99055	156.427	96394	1242	0.985675	0.973136	725483	163153	89.8503	0.0076942
119167755.IonCode_0685	15896245	103684	153.314	100613	1734	0.987105	0.970381	813479	164231	91.1922	0.00769283
119167756.IonCode_0686	24181211	155106	155.901	151621	1536	0.987434	0.977531	714844	168450	138.202	0.00746314
119167757.IonCode_0687	24824446	161708	153.514	157305	1880	0.984398	0.972772	831503	167815	141.491	0.00797291
119167758.IonCode_0688	14431117	95125	151.707	92196	1617	0.986208	0.969209	721931	165207	82.4596	0.00747114
119167759.IonCode_0689	15133038	97868	154.627	95651	1019	0.987759	0.977347	561771	164051	88.3841	0.00744732
119167760.IonCode_0690	28732607	183152	156.878	178829	1547	0.984843	0.976397	821176	169748	162.753	0.00763421
119167761.IonCode_0691	10565381	68333	154.616	66187	835	0.980815	0.968595	478916	161568	62.0229	0.00766527
119167762.IonCode_0692	26616792	174141	152.846	166581	4042	0.979798	0.956587	1986588	165194	145.667	0.00729903
119167763.IonCode_0693	42548679	271065	156.969	263031	3656	0.983849	0.970361	1433615	172617	234.613	0.00745766
119167764.IonCode_0694	40830920	259604	157.282	253800	2585	0.9876	0.977643	1125506	172565	227.603	0.00750807
119167765.IonCode_0695	20529194	133259	154.055	129926	1364	0.985224	0.974989	681880	165793	118.668	0.00837033
119167766.IonCode_0696	78892313	502003	157.155	490852	4168	0.98609	0.977787	1712020	179426	424.395	0.00771879
119167767.IonCode_0501	35221686	227885	154.559	221372	3807	0.988126	0.97142	1488197	171640	194.218	0.00749976
119167768.IonCode_0502	20313908	128667	157.88	126044	1003	0.987409	0.979614	592375	166649	117.631	0.0075995
119167769.IonCode_0503	16899625	110040	153.577	107377	1047	0.985314	0.9758	559558	165572	98.0434	0.0077229
119167770.IonCode_0504	11843192	76512	154.789	74910	566	0.98646	0.979062	389242	163616	69.9192	0.00761126
119167771.IonCode_0505	26383350	169738	155.436	165101	2218	0.985749	0.972681	997541	171060	146.67	0.00775463
119167772.IonCode_0506	78820889	495235	159.159	485114	4487	0.988624	0.979563	2207598	181344	416.917	0.00759183
119167773.IonCode_0507	18439818	120471	153.064	117062	1899	0.987466	0.971703	846847	167246	104.282	0.00779763
119167774.IonCode_0508	27322066	177549	153.885	172069	3171	0.986995	0.969135	1379779	170273	150.383	0.00744069
119167775.IonCode_0509	56353509	358601	157.148	350628	3667	0.987992	0.977766	1612152	175420	308.16	0.0074582
119167776.IonCode_0510	63294104	400164	158.17	391998	3303	0.987847	0.979593	1459119	176464	346.243	0.00751567
119167777.IonCode_0511	83697741	527732	158.599	517137	3836	0.987192	0.979924	1695026	179293	451.364	0.00769527
119167778.IonCode_0512	97901988	615206	159.137	601810	4976	0.986314	0.978225	2011461	182039	519.314	0.00768154
119167779.IonCode_0513	56456318	356463	158.379	348805	3851	0.98932	0.978517	1646210	177660	304.965	0.00747362
119167780.IonCode_0514	30825012	197145	156.357	192222	2304	0.986715	0.975029	1203343	170766	171.453	0.00774526
119167781.IonCode_0515	70604324	448946	157.267	439748	3656	0.987656	0.979512	1634486	178179	382.293	0.00763606
119167782.IonCode_0516	71920107	454178	158.352	446017	2783	0.988159	0.982031	1405951	178426	390.909	0.00761493
119167783.IonCode_0517	20753097	136166	152.41	132665	1625	0.986223	0.974289	754107	166646	118.932	0.0076309
119167784.IonCode_0518	11538488	74710	154.444	72799	917	0.986695	0.974421	537521	162662	67.4393	0.00766105
119167785.IonCode_0519	13979356	89525	156.15	86423	2057	0.988327	0.96535	1055946	162822	78.5563	0.00771434
119167786.IonCode_0520	19554020	125841	155.387	122804	1435	0.98727	0.975866	700454	165848	112.774	0.00768923
119167787.IonCode_0521	27700422	176763	156.709	173333	1219	0.987492	0.980595	706378	169433	157.825	0.00775874
119167788.IonCode_0522	31130124	198842	156.557	194450	1919	0.987563	0.977912	970053	169844	175.744	0.00760493
119167789.IonCode_0523	25408749	163786	155.134	160258	1612	0.988302	0.97846	825522	168896	144.265	0.00764093
119167790.IonCode_0673	30981388	200195	154.756	193740	3435	0.984915	0.967756	1685023	169263	170.474	0.00759509
119167791.IonCode_0525	31390927	202676	154.882	197587	1765	0.983599	0.974891	886423	169528	177.785	0.00762485
119167792.IonCode_0526	52674036	334898	157.284	328899	1876	0.987689	0.982087	921997	174414	293.671	0.00757552
119167793.IonCode_0527	36597768	234934	155.779	229045	2787	0.986796	0.974933	1317113	171114	203.725	0.0074459
119167794.IonCode_0528	27797798	178129	156.054	171283	4341	0.985937	0.961567	2030961	169118	149.566	0.00769492
119167795.IonCode_0529	38406328	244484	157.091	239322	1861	0.986498	0.978886	875122	172566	215.285	0.00746996
119167796.IonCode_0530	15667630	101445	154.445	99071	956	0.986022	0.976598	544501	165438	90.9065	0.00765599
119167797.IonCode_0531	37035423	234159	158.164	229642	1974	0.98914	0.98071	1001439	171883	207.723	0.00749152
119167798.IonCode_0532	44864146	290361	154.512	282842	3841	0.987333	0.974105	1559250	173861	245.952	0.00738381
119167799.IonCode_0533	17448563	110192	158.347	107935	991	0.988511	0.979518	600806	163813	102.259	0.00767983
119167800.IonCode_0534	11802654	75140	157.076	73607	577	0.987277	0.979598	402322	161782	70.3847	0.00745684
119167801.IonCode_0535	11867517	76941	154.242	74643	1248	0.986353	0.970133	641003	162231	68.8234	0.00752996
119167802.IonCode_0536	9477554	61776	153.418	60032	833	0.985253	0.971769	474360	161618	55.6292	0.00774586
119167803.IonCode_0537	18881854	120999	156.05	118117	985	0.984322	0.976182	587930	165977	109.344	0.00765949
119167804.IonCode_0538	11651653	75991	153.329	73900	980	0.98538	0.972484	542781	162982	67.8325	0.00762857
119167805.IonCode_0539	35867284	230646	155.508	225403	1943	0.985692	0.977268	890318	172364	200.644	0.00754913
119167806.IonCode_0540	28076006	182397	153.928	177594	2098	0.98517	0.973667	902422	169235	158.845	0.00755999
119167807.IonCode_0541	21355081	136461	156.492	133110	1482	0.986304	0.975444	807682	166415	122.325	0.0075787
119167808.IonCode_0542	41769965	268464	155.589	261290	2871	0.983972	0.973278	1251956	172005	232.267	0.0075653
119167809.IonCode_0543	20132291	131129	153.53	126831	2122	0.983406	0.967223	949837	166662	113.61	0.00779182
119167810.IonCode_0544	43610295	277472	157.17	271494	2411	0.987145	0.978455	1068415	173084	243.099	0.00757789
119167811.IonCode_0545	16809172	109663	153.28	106154	1558	0.982209	0.968002	718939	166839	95.4724	0.00826877
119167812.IonCode_0546	27461343	173385	158.384	170116	1077	0.987358	0.981146	656200	169110	157.279	0.00755468
119167813.IonCode_0547	39788567	256271	155.26	249881	2510	0.98486	0.975065	1090705	173367	220.566	0.00754377
119167814.IonCode_0548	46982816	303016	155.051	296084	2841	0.986499	0.977123	1216108	173808	260.208	0.0076039
119167815.IonCode_0549	13853189	90758	152.639	88073	1547	0.987461	0.970416	760729	162754	79.9332	0.00752321
119167816.IonCode_0550	21737466	139494	155.831	136762	1193	0.988967	0.980415	626650	166043	126.352	0.00748624
119167817.IonCode_0551	22533455	144605	155.828	141531	1378	0.988271	0.978742	667692	167481	129.605	0.00756046
119167818.IonCode_0552	34519364	220713	156.399	214207	3541	0.986566	0.970523	1734400	171455	188.211	0.00763027
119167819.IonCode_0553	12952346	83325	155.444	81725	781	0.990171	0.980798	457983	162857	76.5974	0.00731458
119167820.IonCode_0554	14727896	95532	154.167	93367	1023	0.988046	0.977337	560881	163638	86.1998	0.00751621
119167821.IonCode_0555	18600740	120850	153.916	117623	1743	0.98772	0.973297	822854	165704	106.461	0.00745862
119167822.IonCode_0556	19179268	126811	151.243	122722	2441	0.987004	0.967755	1010610	166993	107.705	0.0073338
119167823.IonCode_0557	15535829	99066	156.823	96536	1135	0.985918	0.974461	623279	163226	90.6184	0.00784542
119167824.IonCode_0558	32966876	208446	158.155	204364	1562	0.987911	0.980417	832622	169791	187.612	0.00767917
119167825.IonCode_0559	30557860	194460	157.142	190729	1365	0.987833	0.980814	667298	169127	175.186	0.00768821
119167826.IonCode_0560	28697134	183911	156.038	179725	1338	0.984514	0.977239	689777	169712	163.202	0.00807455
119167827.IonCode_0561	20300022	130342	155.744	127029	1616	0.98698	0.974582	748190	166910	116.089	0.00748386
119167828.IonCode_0562	20184747	128375	157.233	125863	1313	0.99066	0.980432	740081	166233	116.322	0.0074197
119167829.IonCode_0563	12461446	81066	153.72	78981	898	0.985358	0.97428	511834	163379	72.8233	0.00759638
119167830.IonCode_0564	27504419	178676	153.935	174450	1785	0.986338	0.976348	822367	169482	155.981	0.00765248
119167831.IonCode_0565	36366328	231468	157.112	226392	1932	0.986417	0.97807	955526	170632	205.249	0.00748189
119167832.IonCode_0566	16036348	102693	156.158	100439	929	0.987097	0.978051	567683	163858	93.9147	0.00773706
119167833.IonCode_0567	15330262	98929	154.962	96793	867	0.987173	0.978409	516812	163732	90.055	0.00774084
119167834.IonCode_0568	21664906	138390	156.55	135667	987	0.987456	0.980324	580772	167356	125.133	0.00744044
119167835.IonCode_0569	18569942	119684	155.158	116622	1458	0.986598	0.974416	681718	166336	106.72	0.00759094
119167836.IonCode_0570	19537786	124329	157.146	121874	1208	0.98997	0.980254	663212	166289	112.828	0.00738737
119167837.IonCode_0571	31282634	201411	155.317	195803	2431	0.984226	0.972156	1125033	170479	174.634	0.00774587
119167838.IonCode_0572	14956017	96178	155.504	93509	1274	0.985496	0.972249	679770	165377	85.7017	0.00755451
119167839.IonCode_0573	19882979	127659	155.751	123082	2947	0.987232	0.964147	1460052	165637	109.551	0.00749201
119167840.IonCode_0574	10223973	66953	152.704	65064	841	0.984347	0.971786	497269	161768	59.8922	0.00780263
119167841.IonCode_0575	13606650	87856	154.874	85488	1157	0.986216	0.973047	626154	163220	79.0954	0.00753034
119167842.IonCode_0576	15712473	101307	155.098	98974	1004	0.986881	0.976971	587505	163885	91.7943	0.00741617
119167843.IonCode_0577	17359934	111764	155.327	108874	1141	0.984351	0.974142	602098	164869	100.804	0.00777244
119167844.IonCode_0578	12211304	79193	154.197	76821	1276	0.98616	0.970048	635529	162778	70.6974	0.00787676
119167845.IonCode_0579	43200982	276951	155.988	270562	2239	0.985015	0.976931	960998	173016	241.376	0.00760807
119167846.IonCode_0580	37488774	240008	156.198	233754	2357	0.983763	0.973943	1214090	171418	208.689	0.00768378
119167847.IonCode_0581	104477880	659917	158.32	644632	5822	0.98566	0.976838	2532767	181801	552.598	0.00757958
119167848.IonCode_0582	58147623	367918	158.045	360860	2041	0.986364	0.980816	969325	175254	322.456	0.00778465
119167849.IonCode_0583	96110926	602087	159.63	588287	7749	0.98995	0.97708	3992619	181233	500.862	0.00725008
119167850.IonCode_0584	26724035	170561	156.683	166687	1732	0.987441	0.977287	877314	168676	151.798	0.00743518
119167851.IonCode_0585	91994323	578146	159.12	565739	3496	0.984587	0.97854	1505165	180342	494.521	0.00773101
119167852.IonCode_0586	131372482	822657	159.693	808381	2654	0.985873	0.982646	1064907	182871	703.499	0.0077517
119167853.IonCode_0587	14673230	95037	154.395	92614	971	0.984722	0.974505	563825	164773	85.1126	0.00753467
119167854.IonCode_0588	59784810	380187	157.251	372264	3882	0.989371	0.97916	1937239	178320	320.541	0.00748834
119167855.IonCode_0787	32133057	209771	153.182	190758	14960	0.980679	0.909363	6933094	174681	136.729	0.00740277
119167856.IonCode_0512	48701306	310210	156.995	284732	18643	0.977967	0.917869	9630589	183057	201.256	0.00771099
119167857.IonCode_0789	38618716	252681	152.836	225409	20223	0.972103	0.892069	9339254	184116	147.554	0.0075582
119167858.IonCode_0790	66955507	420970	159.051	412123	2387	0.984654	0.978984	1217752	177546	365.101	0.00749339
119167859.IonCode_0791	45208133	291654	155.006	273476	12095	0.979143	0.937673	5725802	177466	214.541	0.00763995
119167860.IonCode_0516	47437943	304003	156.044	294027	5276	0.98454	0.967185	2687656	173519	253.19	0.00760712
119167861.IonCode_0517	31614083	206381	153.183	185730	15025	0.97274	0.899937	7519377	174377	129.052	0.00764298
119167862.IonCode_0794	63318388	399637	158.44	391669	1810	0.984591	0.980062	933073	177013	348.264	0.00761171
119167863.IonCode_0101	49500322	315969	156.662	309217	2016	0.985011	0.978631	930882	172356	278.268	0.00748796
119167864.IonCode_0102	36691465	232970	157.494	226850	2353	0.983831	0.973731	1088511	171114	205.132	0.00742558
119167865.IonCode_0103	29050431	182877	158.852	179559	976	0.987194	0.981857	628785	169069	166.615	0.00735617
119167866.IonCode_0104	17474314	111490	156.734	109102	701	0.984869	0.978581	451572	165412	102.232	0.00749684
119167867.IonCode_0105	39204397	246607	158.975	242310	1341	0.988013	0.982576	812767	173095	219.574	0.00732173
119167868.IonCode_0106	27440553	175285	156.548	171580	1147	0.985407	0.978863	669254	168067	157.747	0.00774598
119167869.IonCode_0525	72143008	456974	157.871	444932	4198	0.982835	0.973648	2228186	176560	389.446	0.00768527
119167870.IonCode_0809	43919790	282905	155.246	266350	10077	0.977102	0.941482	5138452	173975	215.167	0.00774489
119167871.IonCode_0109	72088862	454335	158.669	445271	2535	0.98563	0.98005	1181724	174048	402.132	0.00751079
119167872.IonCode_0110	48963838	308297	158.82	300945	2563	0.984466	0.976153	1151500	172385	273.573	0.00761643
119167873.IonCode_0111	56619870	357571	158.346	350429	2005	0.985634	0.980026	894555	174667	315.281	0.00753165
119167874.IonCode_0112	76727494	479095	160.151	470853	1772	0.986495	0.982797	801352	176491	424.995	0.00750155
119167875.IonCode_0113	23058367	147195	156.652	144235	859	0.985726	0.979891	510685	166916	134.005	0.00764048
119167876.IonCode_0114	84162534	535395	157.197	520409	6378	0.983922	0.972009	3100715	178940	444.609	0.00769614
119167877.IonCode_0802	38156413	246457	154.82	224059	16737	0.97703	0.90912	7894619	177927	160.584	0.00745463
119167878.IonCode_0810	63146060	402755	156.785	384939	9717	0.979891	0.955765	4979240	176531	320.774	0.00772938
119167879.IonCode_0117	15057253	97230	154.862	95055	694	0.984768	0.97763	449739	162424	89.4547	0.00766119
119167880.IonCode_0118	8329077	53528	155.602	52519	372	0.9881	0.98115	318144	159260	50.4189	0.00802294
119167881.IonCode_0119	20810618	132209	157.407	129485	967	0.98671	0.979396	551546	166593	120.733	0.00752487
119167882.IonCode_0120	30066203	190355	157.948	186562	1221	0.986488	0.980074	674015	168909	172.336	0.00749354
119167883.IonCode_0121	25303894	162265	155.942	157774	1917	0.984137	0.972323	941337	167986	143.226	0.00769946
119167884.IonCode_0122	11471744	74565	153.849	72557	902	0.985167	0.97307	552844	162011	67.0931	0.00757253
119167885.IonCode_0527	40291320	255477	157.71	243373	7468	0.981854	0.952622	4035919	171826	205.193	0.00740144
119167886.IonCode_0811	41277508	263101	156.888	248098	10594	0.983242	0.942976	5447771	175133	197.859	0.00745965
119167887.IonCode_0125	19234222	124200	154.865	121628	702	0.984944	0.979291	452885	162542	114.757	0.00744338
119167888.IonCode_0126	51540547	324653	158.756	318197	2122	0.98665	0.980114	931862	172433	289.997	0.00740613
119167889.IonCode_0127	26058445	165759	157.207	162686	1049	0.98779	0.981461	538517	166635	151.988	0.00766673
119167890.IonCode_0128	34291686	217893	157.379	214172	985	0.987443	0.982923	538373	169542	197.398	0.00747774
119167891.IonCode_0129	55198415	347399	158.891	339021	3971	0.987314	0.975884	1980672	174120	301.27	0.00764609
119167892.IonCode_0130	11894320	80171	148.362	77739	1178	0.984358	0.969665	677399	158895	69.9715	0.00737803
119167893.IonCode_0680	52815849	338447	156.054	313151	19259	0.982163	0.925259	9364894	182349	227.23	0.00730177
119167894.IonCode_0537	39241506	249791	157.097	237021	7720	0.979783	0.948877	4190565	172434	197.286	0.00767343
119167895.IonCode_0133	12196926	79478	153.463	77481	919	0.986436	0.974874	490400	160931	72.4867	0.00757167
119167896.IonCode_0134	10388161	66413	156.418	65001	600	0.987773	0.978739	417232	161691	61.6357	0.00753038
119167897.IonCode_0135	26659368	169398	157.377	166413	839	0.987332	0.982379	513861	167768	154.547	0.00737354
119167898.IonCode_0136	33546695	212044	158.206	208695	974	0.988799	0.984206	544832	170418	192.017	0.00752957
119167899.IonCode_0137	19063568	122845	155.184	120501	776	0.987236	0.980919	464653	165025	111.975	0.00750904
119167900.IonCode_0522	46724744	297911	156.841	269903	21162	0.97702	0.905985	11165598	183942	180.194	0.00765047
119167901.IonCode_0681	35753932	235222	152.001	205261	22864	0.969829	0.872627	11130749	181588	122.43	0.00759508
119167902.IonCode_0813	73783107	461069	160.026	453262	2261	0.987971	0.983068	1183247	178381	401.715	0.00711922
119167903.IonCode_0141	13458876	85514	157.388	83854	666	0.988376	0.980588	413352	159173	81.7016	0.00744697
119167904.IonCode_0142	11706459	73730	158.775	72306	606	0.988905	0.980686	445620	159405	70.4886	0.00751043
119167905.IonCode_0143	18933536	120156	157.575	117387	1171	0.986701	0.976955	632311	164820	110.109	0.00753609
119167906.IonCode_0144	20217707	126618	159.675	123837	1270	0.988066	0.978036	718780	164431	117.682	0.00755721
119167907.IonCode_0145	16012451	102247	156.606	100363	635	0.987784	0.981574	391450	161126	96.555	0.00743508
119167908.IonCode_0523	54728389	345718	158.304	335293	5290	0.985147	0.969845	2760544	175295	291.188	0.0076437
119167909.IonCode_0806	44110378	282439	156.177	260976	16085	0.980959	0.924008	7939913	177617	194.469	0.00748205
119167910.IonCode_0539	78414579	491225	159.631	481536	1893	0.984129	0.980276	1015656	178167	428.811	0.00765744
119167911.IonCode_0149	30808658	196091	157.114	191837	1448	0.98569	0.978306	703529	169266	175.867	0.00751767
119167912.IonCode_0150	15872744	101079	157.033	99049	678	0.986624	0.979917	414397	166210	92.5255	0.00765073
119167913.IonCode_0151	11555064	74527	155.045	72942	561	0.98626	0.978733	378803	163111	68.3831	0.00754333
119167914.IonCode_0152	22590377	143464	157.464	140654	656	0.984986	0.980413	436829	167721	130.947	0.00763065
119167915.IonCode_0153	11500175	74034	155.336	72715	481	0.988681	0.982184	357981	162099	68.753	0.00750879
119167916.IonCode_0524	62263084	396637	156.977	385504	5821	0.986607	0.971932	2775081	177957	328.923	0.00752579
119167917.IonCode_0683	38422186	246163	156.084	232975	8834	0.982313	0.946426	4261431	173372	191.077	0.00760289
119167918.IonCode_0692	34551153	226093	152.818	201174	19407	0.975621	0.889784	9188051	178941	131.44	0.00738018
119167919.IonCode_0157	10910628	70004	155.857	68497	474	0.985244	0.978473	364395	161095	65.3911	0.00779494
119167920.IonCode_0158	16110057	103219	156.076	100587	1042	0.984596	0.974501	574393	165312	93.2668	0.00759917
119167921.IonCode_0159	12054932	77096	156.363	75602	494	0.987029	0.980622	386058	163234	71.3295	0.00779429
119167922.IonCode_0160	13955399	89542	155.853	87678	610	0.985995	0.979183	411794	164668	81.9568	0.00742384
119167923.IonCode_0161	16177139	104370	154.998	102169	776	0.986347	0.978912	439277	165071	94.8255	0.00765825
119167924.IonCode_0162	10124136	66203	152.926	64635	512	0.984049	0.976315	371901	162121	60.0646	0.0083928
119167925.IonCode_0684	24627257	166917	147.542	138322	22296	0.962263	0.828687	9996247	178361	70.7882	0.00758777
119167926.IonCode_0816	50880577	323955	157.061	313280	5494	0.984007	0.967048	2787244	174839	269.873	0.0075381
119167927.IonCode_0165	18429038	118617	155.366	116149	778	0.985752	0.979194	458397	163717	109.047	0.00791079
119167928.IonCode_0166	7434236	47821	155.46	46969	322	0.988917	0.982184	282378	159866	45.0767	0.00748437
119167929.IonCode_0167	42330609	266902	158.6	262272	1267	0.9874	0.982653	694499	170877	241.21	0.00750355
119167930.IonCode_0168	45355246	286908	158.083	281377	1078	0.984479	0.980722	619298	172645	256.132	0.00789776
119167931.IonCode_0169	58078963	367731	157.939	360228	1739	0.984325	0.979596	813481	173935	324.764	0.00897317
119167932.IonCode_0170	81288861	518858	156.669	509094	2400	0.985807	0.981182	1027639	175750	451.07	0.00741572
119167933.IonCode_0533	74438777	469298	158.617	459989	2316	0.985099	0.980164	1191924	176367	409.92	0.00767808
119167934.IonCode_0694	33888335	217056	156.127	200292	12872	0.982069	0.922766	6373310	173965	151.052	0.0073215
119167935.IonCode_0173	18468018	117292	157.453	115349	630	0.988806	0.983435	437336	161859	110.881	0.0076872
119167936.IonCode_0174	8477699	53748	157.731	52448	614	0.987237	0.975813	412936	157778	51.1512	0.00754306
119167937.IonCode_0175	21930691	137990	158.93	135367	920	0.987659	0.980991	566303	165326	128.322	0.00772207
119167938.IonCode_0176	17512019	110802	158.048	108646	766	0.987455	0.980542	501013	163688	103.273	0.00764118
119167939.IonCode_0177	24145694	153536	157.264	149797	1651	0.986401	0.975647	947749	164592	139.358	0.00768465
119167940.IonCode_0178	39465602	251524	156.906	247381	1122	0.987989	0.983528	566427	170892	225.704	0.0077068
119167941.IonCode_0179	26085909	186889	139.58	178453	5057	0.98192	0.954861	2206564	164486	141.728	0.00714528
119167942.IonCode_0818	35893435	231105	155.312	212899	13316	0.978841	0.921222	6567519	175161	159.421	0.00745566
119167943.IonCode_0181	79601081	503119	158.215	492341	2938	0.984417	0.978578	1201591	175279	441.097	0.007747
119167944.IonCode_0182	29612143	189166	156.541	184621	1450	0.983639	0.975973	720700	168604	169.422	0.00775769
119167945.IonCode_0183	42601165	270668	157.393	264408	2375	0.985647	0.976872	1217588	172455	236.814	0.00779697
119167946.IonCode_0184	11754874	75283	156.142	73775	456	0.986026	0.979969	361627	162404	70.0024	0.00757856
119167947.IonCode_0185	86180740	541552	159.137	531493	2375	0.985811	0.981426	1084195	178682	470.352	0.00767994
119167948.IonCode_0186	29172085	184706	157.938	181043	871	0.984884	0.980168	528531	168973	167.952	0.00768104
119167949.IonCode_0187	120907554	784583	154.104	767053	5320	0.984438	0.977657	2225994	179559	651.09	0.00752616
119167950.IonCode_0544	41063064	260016	157.925	248142	7279	0.982328	0.954334	3999667	174256	206.944	0.00751901
119167951.IonCode_0520	33723657	216304	155.909	197484	14104	0.978197	0.912993	7164918	174931	143.541	0.00770683
119167952.IonCode_0190	35073374	222208	157.84	217945	1284	0.986594	0.980815	661669	170380	200.017	0.00746556
119167954.IonCode_0192	12274561	78766	155.836	77173	578	0.987114	0.979776	400519	162107	73.0534	0.0077368
119167955.IonCode_0193	20117356	127825	157.382	125708	743	0.989251	0.983438	493165	165434	118.039	0.00735857
119167956.IonCode_0194	19499315	123578	157.79	120917	998	0.986543	0.978467	615331	166361	112.659	0.00766021
119167957.IonCode_0195	124755834	799096	156.121	783444	3971	0.985382	0.980413	1526116	180993	671.849	0.00791598
119167958.IonCode_0545	28565673	185519	153.977	164670	15013	0.968542	0.887618	7330996	176640	111.111	0.00826747
119167959.IonCode_0101	39807307	253739	156.883	248642	1477	0.985733	0.979912	715824	169671	228.007	0.00759953
119167960.IonCode_0102	16785979	107446	156.227	105209	670	0.985416	0.97918	400552	163994	99.3804	0.00749543
119167961.IonCode_0103	55696359	352484	158.011	346070	1679	0.986567	0.981803	794299	174617	310.938	0.0073953
119167962.IonCode_0104	43893573	278355	157.689	272914	1274	0.98503	0.980453	630492	172131	248.619	0.00758183
119167963.IonCode_0105	17659055	111039	159.035	109247	519	0.988536	0.983862	392077	164960	104.328	0.00737927
119167964.IonCode_0106	24572402	155519	158.003	152455	664	0.984568	0.980298	405458	167553	143.046	0.00787643
119167965.IonCode_0107	18558162	117755	157.6	115059	661	0.982718	0.977105	420945	165293	108.864	0.00776596
119167966.IonCode_0108	33703996	215986	156.047	211266	1026	0.982897	0.978147	495820	169280	194.133	0.00792532
119167967.IonCode_0109	34153064	218125	156.576	213392	1462	0.985004	0.978301	714924	168008	196.94	0.00764374
119167968.IonCode_0110	17047678	108690	156.847	106606	409	0.984589	0.980826	330702	163012	101.96	0.00769969
119167969.IonCode_0111	47895545	305096	156.985	298168	2286	0.984785	0.977292	1044479	172454	268.312	0.00757859
119167970.IonCode_0112	46926450	295981	158.545	290628	1188	0.985928	0.981914	559253	173140	264.955	0.00755822
119167971.IonCode_0113	65993996	416011	158.635	407431	1641	0.98332	0.979376	740501	176341	365.162	0.00777794
119167972.IonCode_0114	30728603	195850	156.899	190784	1971	0.984197	0.974133	884337	169296	174.168	0.00788398
119167973.IonCode_0115	76994402	485305	158.652	475435	2116	0.984022	0.979662	862537	176237	426.06	0.00763715
119167974.IonCode_0116	35236732	224439	156.999	219747	1004	0.983568	0.979095	552385	169734	202.313	0.0077557
119167975.IonCode_0117	51223209	323191	158.492	316846	1577	0.985247	0.980368	842644	171688	290.323	0.00771671
119167976.IonCode_0118	19916023	126784	157.086	124336	689	0.986126	0.980692	426498	164707	117.438	0.00811931
119167977.IonCode_0119	27506105	175780	156.48	172472	737	0.985374	0.981181	447964	167613	160.097	0.00758922
119167978.IonCode_0120	27999269	176325	158.794	173357	911	0.988334	0.983167	507370	167586	162.96	0.0075853
119167979.IonCode_0121	21558694	136786	157.609	133808	708	0.983405	0.978229	475872	166424	125.573	0.00779067
119167980.IonCode_0122	16406529	104777	156.585	102646	556	0.984968	0.979662	374091	163841	97.3843	0.0078051
119167981.IonCode_0123	16082256	103244	155.769	100915	622	0.983466	0.977442	400607	163357	95.3281	0.00781086
119167982.IonCode_0124	36865531	234053	157.509	229895	1116	0.987003	0.982235	575143	168509	213.505	0.00774767
119167983.IonCode_0125	33979301	216065	157.264	211525	1393	0.985435	0.978988	759634	168010	195.814	0.00754871
119167984.IonCode_0126	24510480	155887	157.232	153309	591	0.987254	0.983462	402165	165904	144.335	0.00749457
119167985.IonCode_0127	28120944	178720	157.346	175248	977	0.98604	0.980573	548653	167600	163.047	0.00775446
119167986.IonCode_0128	38500876	245801	156.634	240996	1460	0.986391	0.980452	719345	170948	218.795	0.00752058
119167987.IonCode_0129	28743390	180718	159.051	177776	597	0.987024	0.98372	398744	168145	167.303	0.00779023
119167988.IonCode_0130	22810426	145607	156.657	142347	903	0.983813	0.977611	523021	166506	132.652	0.00772105
119167989.IonCode_0131	24155326	154239	156.61	151235	623	0.984563	0.980524	415281	166081	141.862	0.00761607
119167990.IonCode_0132	22083157	142309	155.178	139590	911	0.987295	0.980894	533607	165753	129.213	0.00759577
119167991.IonCode_0133	23742348	150511	157.745	147713	769	0.986519	0.98141	480905	165701	139.358	0.00772574
119167992.IonCode_0134	38272266	241207	158.67	237099	980	0.987032	0.982969	520714	170640	219.058	0.0075446
119167993.IonCode_0135	24502663	152907	160.246	150519	481	0.987528	0.984383	366426	167231	143.448	0.0074258
119167994.IonCode_0136	20751898	130452	159.077	128494	579	0.989429	0.984991	395673	166492	121.748	0.00755781
119167995.IonCode_0137	19134508	120585	158.681	118450	602	0.987287	0.982295	405697	165929	112.337	0.00768229
119167996.IonCode_0138	20613013	130570	157.869	128338	662	0.987976	0.982906	422702	165822	121.116	0.00785239
119167997.IonCode_0139	31641762	203867	155.208	199644	1109	0.984725	0.979286	520833	167759	183.773	0.00755234
119167998.IonCode_0140	15967378	103894	153.689	101477	904	0.985437	0.976736	505988	162413	94.6798	0.0077552
119167999.IonCode_0141	27366069	173267	157.942	169753	1036	0.985698	0.979719	585484	166094	159.771	0.00748689
119168000.IonCode_0142	16158955	101689	158.906	100102	375	0.988081	0.984394	336239	164947	95.6208	0.00760452
119168001.IonCode_0143	27780566	177172	156.8	173360	1003	0.984145	0.978484	539165	168517	160.057	0.00763474
119168002.IonCode_0144	21631030	136327	158.67	133839	793	0.987567	0.98175	484901	166197	126.542	0.00767753
119168003.IonCode_0145	19310157	121579	158.828	119498	718	0.988789	0.982884	430084	165224	113.753	0.00754188
[truncated: 3,062 more rows]
