# Supplementary material for: A computational framework for improving genetic variants identification from 5,061 sheep sequencing data
Source: J Anim Sci Biotechnol. 2023 Oct 2;14:127. doi: 10.1186/s40104-023-00923-3 (PMC10544426; doi:10.1186/s40104-023-00923-3)
Supplement: Supplementary file 3 — Additional file 3: Table S2. Poisson comparison of 5,061 samples [file 40104_2023_923_MOESM3_ESM.xlsx]

## Sheet: TableS2
				Freebayes								GATK
Sample	without poisson	with poisson	Overlap	ratio in without P	ratio in with P	unique in without P	unique in with P		without poisson	with poisson	Overlap	ratio in without P	ratio in with P	unique in without P	unique in with P
119039585.IonCode_0101	1105	1110	1100	0.995475	0.990991	5	10		1273	1270	1269	0.996858	0.999213	4	1
119039586.IonCode_0102	1072	1075	1066	0.994403	0.991628	6	9		1231	1225	1224	0.994314	0.999184	7	1
119039587.IonCode_0103	1067	1057	1054	0.987816	0.997162	13	3		1228	1223	1223	0.995928	1	5	0
119039589.IonCode_0105	1069	1064	1061	0.992516	0.99718	8	3		1213	1212	1211	0.998351	0.999175	2	1
119039590.IonCode_0106	1090	1093	1085	0.995413	0.992681	5	8		1262	1254	1253	0.992868	0.999203	9	1
119039592.IonCode_0108	1072	1059	1057	0.986007	0.998111	15	2		1220	1215	1215	0.995902	1	5	0
119039593.IonCode_0109	1070	1057	1056	0.986916	0.999054	14	1		1203	1202	1201	0.998337	0.999168	2	1
119039594.IonCode_0110	1090	1086	1081	0.991743	0.995396	9	5		1238	1233	1233	0.995961	1	5	0
119039595.IonCode_0111	1114	1111	1106	0.992819	0.9955	8	5		1258	1253	1253	0.996025	1	5	0
119039596.IonCode_0112	1106	1105	1102	0.996383	0.997285	4	3		1248	1242	1242	0.995192	1	6	0
119039597.IonCode_0113	1103	1104	1099	0.996374	0.995471	4	5		1264	1262	1261	0.997627	0.999208	3	1
119039598.IonCode_0114	1074	1068	1068	0.994413	1	6	0		1240	1235	1235	0.995968	1	5	0
119039599.IonCode_0115	1091	1088	1088	0.99725	1	3	0		1255	1253	1252	0.99761	0.999202	3	1
119039600.IonCode_0116	1117	1116	1111	0.994628	0.99552	6	5		1252	1249	1249	0.997604	1	3	0
119039601.IonCode_0117	1078	1073	1070	0.992579	0.997204	8	3		1226	1227	1226	1	0.999185	0	1
119039602.IonCode_0118	1063	1067	1056	0.993415	0.989691	7	11		1255	1249	1249	0.995219	1	6	0
119039603.IonCode_0119	1120	1122	1118	0.998214	0.996435	2	4		1258	1249	1248	0.992051	0.999199	10	1
119039604.IonCode_0120	1048	1054	1044	0.996183	0.990512	4	10		1216	1212	1212	0.996711	1	4	0
119039605.IonCode_0121	1090	1089	1083	0.993578	0.99449	7	6		1237	1230	1230	0.994341	1	7	0
119039606.IonCode_0122	1158	1156	1155	0.997409	0.999135	3	1		1318	1316	1316	0.998483	1	2	0
119039607.IonCode_0123	1158	1146	1146	0.989637	1	12	0		1325	1320	1320	0.996226	1	5	0
119039608.IonCode_0124	1124	1126	1118	0.994662	0.992895	6	8		1280	1271	1271	0.992969	1	9	0
119039609.IonCode_0125	1106	1107	1102	0.996383	0.995483	4	5		1240	1233	1227	0.989516	0.995134	13	6
119039610.IonCode_0126	1072	1066	1063	0.991604	0.997186	9	3		1200	1193	1193	0.994167	1	7	0
119039611.IonCode_0127	1120	1118	1113	0.99375	0.995528	7	5		1260	1251	1251	0.992857	1	9	0
119039612.IonCode_0128	1045	1048	1041	0.996172	0.993321	4	7		1198	1192	1189	0.992487	0.997483	9	3
119039613.IonCode_0129	1096	1090	1089	0.993613	0.999083	7	1		1234	1232	1232	0.998379	1	2	0
119039614.IonCode_0130	1068	1058	1056	0.988764	0.99811	12	2		1227	1227	1226	0.999185	0.999185	1	1
119039616.IonCode_0132	1078	1077	1070	0.992579	0.9935	8	7		1213	1211	1211	0.998351	1	2	0
119039617.IonCode_0133	1032	1026	1026	0.994186	1	6	0		1178	1178	1177	0.999151	0.999151	1	1
119039618.IonCode_0134	1113	1098	1098	0.986523	1	15	0		1254	1254	1253	0.999203	0.999203	1	1
119039619.IonCode_0135	1085	1084	1081	0.996313	0.997232	4	3		1233	1227	1226	0.994323	0.999185	7	1
119039620.IonCode_0136	1085	1086	1078	0.993548	0.992634	7	8		1232	1222	1222	0.991883	1	10	0
119039621.IonCode_0137	1047	1042	1040	0.993314	0.998081	7	2		1191	1184	1184	0.994123	1	7	0
119039622.IonCode_0138	1108	1105	1101	0.993682	0.99638	7	4		1279	1276	1276	0.997654	1	3	0
119039623.IonCode_0139	1016	1016	1015	0.999016	0.999016	1	1		1192	1171	1171	0.982383	1	21	0
119039624.IonCode_0140	981	983	980	0.998981	0.996948	1	3		1129	1114	1113	0.985828	0.999102	16	1
119039625.IonCode_0141	1087	1080	1079	0.99264	0.999074	8	1		1234	1233	1232	0.998379	0.999189	2	1
119039626.IonCode_0142	1048	1047	1041	0.993321	0.994269	7	6		1204	1197	1197	0.994186	1	7	0
119039627.IonCode_0143	1038	1038	1031	0.993256	0.993256	7	7		1189	1178	1177	0.989907	0.999151	12	1
119039628.IonCode_0144	1113	1116	1110	0.997305	0.994624	3	6		1265	1258	1258	0.994466	1	7	0
119039629.IonCode_0145	1030	1028	1023	0.993204	0.995136	7	5		1174	1166	1165	0.992334	0.999142	9	1
119039630.IonCode_0146	944	950	941	0.996822	0.990526	3	9		1081	1077	1077	0.9963	1	4	0
119039631.IonCode_0147	1114	1113	1111	0.997307	0.998203	3	2		1274	1268	1268	0.99529	1	6	0
119039632.IonCode_0148	1042	1037	1035	0.993282	0.998071	7	2		1224	1208	1208	0.986928	1	16	0
119039633.IonCode_0149	1057	1059	1051	0.994324	0.992446	6	8		1208	1201	1201	0.994205	1	7	0
119039634.IonCode_0150	1122	1108	1108	0.987522	1	14	0		1267	1262	1262	0.996054	1	5	0
119039635.IonCode_0151	1072	1076	1070	0.998134	0.994424	2	6		1225	1224	1223	0.998367	0.999183	2	1
119039636.IonCode_0152	1080	1083	1076	0.996296	0.993536	4	7		1256	1244	1242	0.988854	0.998392	14	2
119039637.IonCode_0153	1117	1115	1107	0.991047	0.992825	10	8		1268	1265	1264	0.996845	0.999209	4	1
119039638.IonCode_0154	1048	1042	1041	0.993321	0.99904	7	1		1211	1205	1204	0.99422	0.99917	7	1
119039639.IonCode_0155	1084	1072	1071	0.988007	0.999067	13	1		1223	1220	1220	0.997547	1	3	0
119039640.IonCode_0156	1065	1059	1055	0.99061	0.996223	10	4		1208	1207	1206	0.998344	0.999171	2	1
119039641.IonCode_0157	1132	1132	1126	0.9947	0.9947	6	6		1283	1283	1283	1	1	0	0
119039642.IonCode_0158	1106	1100	1099	0.993671	0.999091	7	1		1252	1248	1248	0.996805	1	4	0
119039643.IonCode_0159	1128	1114	1113	0.986702	0.999102	15	1		1299	1294	1293	0.995381	0.999227	6	1
119039644.IonCode_0160	1164	1150	1149	0.987113	0.99913	15	1		1306	1298	1298	0.993874	1	8	0
119039645.IonCode_0161	1208	1190	1190	0.985099	1	18	0		1377	1367	1367	0.992738	1	10	0
119039646.IonCode_0162	1120	1115	1112	0.992857	0.997309	8	3		1293	1289	1288	0.996133	0.999224	5	1
119039647.IonCode_0163	1074	1063	1063	0.989758	1	11	0		1226	1226	1225	0.999184	0.999184	1	1
119039648.IonCode_0164	1128	1132	1123	0.995567	0.992049	5	9		1293	1287	1287	0.99536	1	6	0
119039649.IonCode_0165	1128	1130	1124	0.996454	0.99469	4	6		1294	1289	1289	0.996136	1	5	0
119039650.IonCode_0166	1109	1098	1098	0.990081	1	11	0		1265	1252	1252	0.989723	1	13	0
119039651.IonCode_0167	1139	1131	1128	0.990342	0.997347	11	3		1300	1296	1296	0.996923	1	4	0
119039652.IonCode_0168	1194	1180	1178	0.9866	0.998305	16	2		1352	1346	1345	0.994822	0.999257	7	1
119039653.IonCode_0169	1037	1033	1032	0.995178	0.999032	5	1		1255	1250	1250	0.996016	1	5	0
119039654.IonCode_0170	1192	1199	1189	0.997483	0.99166	3	10		1356	1356	1355	0.999263	0.999263	1	1
119039655.IonCode_0171	1053	1048	1048	0.995252	1	5	0		1202	1195	1195	0.994176	1	7	0
119039656.IonCode_0172	1109	1107	1104	0.995491	0.99729	5	3		1274	1267	1266	0.993721	0.999211	8	1
119039657.IonCode_0173	1120	1117	1114	0.994643	0.997314	6	3		1290	1286	1286	0.996899	1	4	0
119039658.IonCode_0174	1057	1059	1052	0.99527	0.99339	5	7		1222	1216	1216	0.99509	1	6	0
119039659.IonCode_0175	1078	1061	1061	0.98423	1	17	0		1216	1215	1214	0.998355	0.999177	2	1
119039660.IonCode_0176	1094	1094	1086	0.992687	0.992687	8	8		1251	1252	1251	1	0.999201	0	1
119039661.IonCode_0177	1127	1118	1115	0.989352	0.997317	12	3		1292	1287	1286	0.995356	0.999223	6	1
119039662.IonCode_0178	1140	1133	1129	0.990351	0.99647	11	4		1287	1283	1282	0.996115	0.999221	5	1
119039663.IonCode_0179	1138	1134	1132	0.994728	0.998236	6	2		1319	1311	1311	0.993935	1	8	0
119039664.IonCode_0180	1107	1101	1098	0.99187	0.997275	9	3		1267	1268	1267	1	0.999211	0	1
119039665.IonCode_0181	1107	1109	1103	0.996387	0.99459	4	6		1259	1253	1253	0.995234	1	6	0
119039666.IonCode_0182	1149	1148	1143	0.994778	0.995645	6	5		1299	1295	1294	0.996151	0.999228	5	1
119039667.IonCode_0183	1136	1130	1130	0.994718	1	6	0		1312	1312	1312	1	1	0	0
119039668.IonCode_0184	1115	1102	1101	0.987444	0.999093	14	1		1276	1269	1268	0.99373	0.999212	8	1
119039669.IonCode_0185	1152	1150	1146	0.994792	0.996522	6	4		1332	1332	1328	0.996997	0.996997	4	4
119039670.IonCode_0186	1132	1124	1124	0.992933	1	8	0		1291	1289	1289	0.998451	1	2	0
119039671.IonCode_0187	1093	1085	1082	0.989936	0.997235	11	3		1267	1263	1263	0.996843	1	4	0
119039672.IonCode_0188	1164	1159	1155	0.992268	0.996549	9	4		1319	1319	1318	0.999242	0.999242	1	1
119039673.IonCode_0189	1152	1150	1145	0.993924	0.995652	7	5		1302	1297	1296	0.995392	0.999229	6	1
119039674.IonCode_0190	1102	1104	1099	0.997278	0.995471	3	5		1258	1255	1254	0.99682	0.999203	4	1
119039676.IonCode_0192	1150	1140	1138	0.989565	0.998246	12	2		1301	1293	1293	0.993851	1	8	0
119039677.IonCode_0193	1111	1104	1100	0.990099	0.996377	11	4		1258	1253	1252	0.995231	0.999202	6	1
119039678.IonCode_0194	1122	1121	1119	0.997326	0.998216	3	2		1249	1246	1245	0.996797	0.999197	4	1
119039679.IonCode_0195	1050	1041	1041	0.991429	1	9	0		1182	1179	1178	0.996616	0.999152	4	1
119039680.IonCode_0196	1145	1143	1139	0.99476	0.9965	6	4		1289	1288	1288	0.999224	1	1	0
119039681.IonCode_0201	1097	1084	1084	0.988149	1	13	0		1246	1242	1242	0.99679	1	4	0
119039682.IonCode_0202	1048	1044	1044	0.996183	1	4	0		1246	1236	1236	0.991974	1	10	0
119039683.IonCode_0203	1115	1108	1105	0.991031	0.997292	10	3		1282	1281	1280	0.99844	0.999219	2	1
119039684.IonCode_0204	1090	1088	1087	0.997248	0.999081	3	1		1249	1246	1245	0.996797	0.999197	4	1
119039685.IonCode_0205	1113	1106	1104	0.991914	0.998192	9	2		1265	1262	1261	0.996838	0.999208	4	1
119039686.IonCode_0206	1092	1080	1080	0.989011	1	12	0		1236	1234	1234	0.998382	1	2	0
119039687.IonCode_0207	1057	1057	1056	0.999054	0.999054	1	1		1218	1216	1215	0.997537	0.999178	3	1
119039688.IonCode_0208	1032	1028	1028	0.996124	1	4	0		1200	1194	1193	0.994167	0.999162	7	1
119039689.IonCode_0209	1071	1056	1056	0.985994	1	15	0		1232	1231	1231	0.999188	1	1	0
119039690.IonCode_0210	1028	1026	1025	0.997082	0.999025	3	1		1193	1190	1189	0.996647	0.99916	4	1
119039691.IonCode_0211	1104	1091	1091	0.988225	1	13	0		1274	1267	1267	0.994505	1	7	0
119039692.IonCode_0212	1104	1094	1094	0.990942	1	10	0		1257	1253	1252	0.996022	0.999202	5	1
119039693.IonCode_0213	1103	1097	1097	0.99456	1	6	0		1279	1273	1273	0.995309	1	6	0
119039694.IonCode_0214	1070	1067	1067	0.997196	1	3	0		1220	1213	1212	0.993443	0.999176	8	1
119039695.IonCode_0215	1045	1045	1044	0.999043	0.999043	1	1		1232	1209	1209	0.981331	1	23	0
119039696.IonCode_0216	1077	1077	1075	0.998143	0.998143	2	2		1236	1227	1226	0.991909	0.999185	10	1
119039697.IonCode_0217	1118	1104	1104	0.987478	1	14	0		1261	1258	1257	0.996828	0.999205	4	1
119039698.IonCode_0218	1108	1096	1096	0.98917	1	12	0		1221	1221	1220	0.999181	0.999181	1	1
119039699.IonCode_0219	1019	1010	1010	0.991168	1	9	0		1159	1156	1156	0.997412	1	3	0
119039700.IonCode_0220	1072	1057	1057	0.986007	1	15	0		1228	1226	1225	0.997557	0.999184	3	1
119039701.IonCode_0221	1045	1029	1029	0.984689	1	16	0		1184	1174	1174	0.991554	1	10	0
119039702.IonCode_0222	1081	1076	1076	0.995375	1	5	0		1257	1244	1244	0.989658	1	13	0
119039703.IonCode_0223	1105	1091	1090	0.986425	0.999083	15	1		1256	1253	1252	0.996815	0.999202	4	1
119039704.IonCode_0224	1022	1010	1009	0.98728	0.99901	13	1		1183	1166	1165	0.984784	0.999142	18	1
119039705.IonCode_0225	1104	1092	1092	0.98913	1	12	0		1272	1264	1264	0.993711	1	8	0
119039706.IonCode_0226	1006	1005	1004	0.998012	0.999005	2	1		1166	1158	1158	0.993139	1	8	0
119039707.IonCode_0227	1049	1050	1049	1	0.999048	0	1		1252	1207	1207	0.964058	1	45	0
119039708.IonCode_0228	1145	1136	1135	0.991266	0.99912	10	1		1283	1282	1282	0.999221	1	1	0
119039709.IonCode_0229	1056	1047	1045	0.989583	0.99809	11	2		1211	1202	1202	0.992568	1	9	0
119039710.IonCode_0230	1049	1040	1040	0.99142	1	9	0		1198	1187	1187	0.990818	1	11	0
119039711.IonCode_0231	1049	1041	1041	0.992374	1	8	0		1185	1174	1173	0.989873	0.999148	12	1
119039712.IonCode_0232	1083	1071	1071	0.98892	1	12	0		1241	1237	1237	0.996777	1	4	0
119039713.IonCode_0233	1058	1047	1047	0.989603	1	11	0		1199	1191	1190	0.992494	0.99916	9	1
119039714.IonCode_0234	1029	1021	1020	0.991254	0.999021	9	1		1223	1215	1214	0.992641	0.999177	9	1
119039715.IonCode_0235	1047	1040	1040	0.993314	1	7	0		1197	1195	1195	0.998329	1	2	0
119039716.IonCode_0236	1046	1038	1038	0.992352	1	8	0		1185	1179	1179	0.994937	1	6	0
119039717.IonCode_0237	1088	1076	1076	0.988971	1	12	0		1225	1214	1214	0.99102	1	11	0
119039718.IonCode_0238	1056	1051	1050	0.994318	0.999049	6	1		1253	1218	1218	0.972067	1	35	0
119039719.IonCode_0239	1034	1020	1020	0.98646	1	14	0		1176	1163	1163	0.988946	1	13	0
119039720.IonCode_0240	1041	1029	1029	0.988473	1	12	0		1180	1174	1174	0.994915	1	6	0
119039721.IonCode_0241	1047	1045	1039	0.992359	0.994258	8	6		1245	1235	1235	0.991968	1	10	0
119039722.IonCode_0242	1050	1037	1036	0.986667	0.999036	14	1		1218	1213	1213	0.995895	1	5	0
119039723.IonCode_0243	1273	1253	1252	0.983504	0.999202	21	1		1569	1565	1564	0.996813	0.999361	5	1
119039724.IonCode_0244	1053	1048	1048	0.995252	1	5	0		1190	1185	1184	0.994958	0.999156	6	1
119039725.IonCode_0245	1092	1081	1079	0.988095	0.99815	13	2		1233	1221	1221	0.990268	1	12	0
119039726.IonCode_0246	1052	1045	1045	0.993346	1	7	0		1184	1182	1181	0.997466	0.999154	3	1
119039727.IonCode_0247	1076	1066	1065	0.989777	0.999062	11	1		1225	1215	1215	0.991837	1	10	0
119039728.IonCode_0248	1078	1067	1067	0.989796	1	11	0		1238	1237	1236	0.998384	0.999192	2	1
119039729.IonCode_0249	1064	1051	1051	0.987782	1	13	0		1223	1222	1221	0.998365	0.999182	2	1
119039730.IonCode_0250	1124	1120	1120	0.996441	1	4	0		1301	1299	1298	0.997694	0.99923	3	1
119039731.IonCode_0251	1068	1068	1067	0.999064	0.999064	1	1		1231	1228	1228	0.997563	1	3	0
119039732.IonCode_0252	1130	1125	1125	0.995575	1	5	0		1268	1268	1267	0.999211	0.999211	1	1
119039733.IonCode_0253	1152	1144	1144	0.993056	1	8	0		1288	1287	1286	0.998447	0.999223	2	1
119039734.IonCode_0254	1143	1135	1135	0.993001	1	8	0		1304	1301	1301	0.997699	1	3	0
119039735.IonCode_0255	1090	1090	1089	0.999083	0.999083	1	1		1259	1252	1252	0.99444	1	7	0
119039736.IonCode_0256	1118	1102	1101	0.984794	0.999093	17	1		1303	1301	1301	0.998465	1	2	0
119039737.IonCode_0257	1124	1112	1112	0.989324	1	12	0		1257	1248	1248	0.99284	1	9	0
119039738.IonCode_0258	1064	1059	1056	0.992481	0.997167	8	3		1202	1199	1199	0.997504	1	3	0
119039739.IonCode_0259	1128	1118	1117	0.990248	0.999106	11	1		1278	1278	1278	1	1	0	0
119039740.IonCode_0260	1108	1094	1093	0.986462	0.999086	15	1		1264	1259	1259	0.996044	1	5	0
119039741.IonCode_0261	1053	1043	1042	0.989554	0.999041	11	1		1193	1181	1180	0.989103	0.999153	13	1
119039742.IonCode_0262	1057	1057	1056	0.999054	0.999054	1	1		1231	1213	1213	0.985378	1	18	0
119039743.IonCode_0263	1118	1115	1111	0.993739	0.996413	7	4		1284	1275	1275	0.992991	1	9	0
119039745.IonCode_0265	1166	1157	1155	0.990566	0.998271	11	2		1351	1341	1341	0.992598	1	10	0
119039746.IonCode_0266	1167	1166	1162	0.995716	0.996569	5	4		1323	1321	1321	0.998488	1	2	0
119039747.IonCode_0267	1247	1239	1236	0.991179	0.997579	11	3		1416	1405	1405	0.992232	1	11	0
119039748.IonCode_0268	1191	1176	1176	0.987406	1	15	0		1330	1322	1321	0.993233	0.999244	9	1
119039749.IonCode_0269	1152	1144	1143	0.992188	0.999126	9	1		1333	1328	1328	0.996249	1	5	0
119039750.IonCode_0270	1226	1221	1217	0.992659	0.996724	9	4		1392	1383	1383	0.993534	1	9	0
119039751.IonCode_0271	1135	1135	1126	0.99207	0.99207	9	9		1311	1301	1301	0.992372	1	10	0
119039752.IonCode_0272	1217	1209	1208	0.992605	0.999173	9	1		1398	1391	1391	0.994993	1	7	0
119039753.IonCode_0273	1146	1140	1139	0.993892	0.999123	7	1		1319	1300	1300	0.985595	1	19	0
119039754.IonCode_0274	1185	1179	1179	0.994937	1	6	0		1360	1360	1359	0.999265	0.999265	1	1
119039755.IonCode_0275	1112	1106	1105	0.993705	0.999096	7	1		1272	1270	1270	0.998428	1	2	0
119039756.IonCode_0276	1170	1161	1155	0.987179	0.994832	15	6		1314	1308	1308	0.995434	1	6	0
119039757.IonCode_0277	1164	1155	1151	0.988832	0.996537	13	4		1332	1329	1328	0.996997	0.999248	4	1
119039758.IonCode_0278	1228	1210	1210	0.985342	1	18	0		1380	1381	1380	1	0.999276	0	1
119039759.IonCode_0279	1160	1144	1144	0.986207	1	16	0		1338	1331	1331	0.994768	1	7	0
119039760.IonCode_0280	1296	1286	1285	0.991512	0.999222	11	1		1469	1463	1463	0.995916	1	6	0
119039761.IonCode_0281	1210	1207	1207	0.997521	1	3	0		1398	1395	1395	0.997854	1	3	0
119039762.IonCode_0282	1260	1252	1250	0.992063	0.998403	10	2		1448	1448	1447	0.999309	0.999309	1	1
119039763.IonCode_0283	1213	1211	1211	0.998351	1	2	0		1403	1394	1394	0.993585	1	9	0
119039764.IonCode_0284	1227	1217	1215	0.99022	0.998357	12	2		1398	1394	1393	0.996423	0.999283	5	1
119039765.IonCode_0285	1245	1238	1237	0.993574	0.999192	8	1		1420	1413	1413	0.99507	1	7	0
119039766.IonCode_0286	1221	1211	1210	0.990991	0.999174	11	1		1410	1399	1398	0.991489	0.999285	12	1
119039767.IonCode_0287	1221	1212	1212	0.992629	1	9	0		1368	1361	1360	0.994152	0.999265	8	1
119039768.IonCode_0288	1232	1222	1221	0.991071	0.999182	11	1		1386	1379	1378	0.994228	0.999275	8	1
119039769.IonCode_0289	1195	1198	1191	0.996653	0.994157	4	7		1423	1412	1412	0.99227	1	11	0
119039770.IonCode_0290	1227	1224	1221	0.99511	0.997549	6	3		1393	1389	1388	0.996411	0.99928	5	1
119039771.IonCode_0291	1245	1235	1235	0.991968	1	10	0		1425	1422	1421	0.997193	0.999297	4	1
119039772.IonCode_0292	1240	1228	1228	0.990323	1	12	0		1422	1421	1420	0.998594	0.999296	2	1
119039773.IonCode_0293	1151	1140	1140	0.990443	1	11	0		1294	1288	1288	0.995363	1	6	0
119039774.IonCode_0294	1086	1085	1080	0.994475	0.995392	6	5		1251	1242	1242	0.992806	1	9	0
119039775.IonCode_0295	1235	1226	1224	0.991093	0.998369	11	2		1394	1394	1393	0.999283	0.999283	1	1
119039776.IonCode_0296	1115	1108	1106	0.991928	0.998195	9	2		1274	1266	1266	0.993721	1	8	0
119058289.IonCode_0649	1137	1133	1132	0.995602	0.999117	5	1		1358	1347	1344	0.989691	0.997773	14	3
119058290.IonCode_0602	1234	1235	1230	0.996759	0.995951	4	5		1405	1408	1396	0.993594	0.991477	9	12
119058290.IonCode_0650	1205	1205	1205	1	1	0	0		1353	1358	1348	0.996305	0.992636	5	10
119058291.IonCode_0603	1179	1177	1175	0.996607	0.998301	4	2		1399	1389	1389	0.992852	1	10	0
119058291.IonCode_0651	1187	1181	1178	0.992418	0.99746	9	3		1399	1398	1398	0.999285	1	1	0
119058292.IonCode_0604	1245	1234	1231	0.988755	0.997569	14	3		1472	1460	1460	0.991848	1	12	0
119058292.IonCode_0652	1242	1237	1236	0.995169	0.999192	6	1		1477	1461	1461	0.989167	1	16	0
119058293.IonCode_0605	1221	1223	1215	0.995086	0.993459	6	8		1441	1427	1426	0.989591	0.999299	15	1
119058293.IonCode_0653	1194	1196	1185	0.992462	0.990803	9	11		1428	1412	1412	0.988796	1	16	0
119058294.IonCode_0606	1200	1209	1198	0.998333	0.990902	2	11		1408	1391	1391	0.987926	1	17	0
119058294.IonCode_0654	1186	1190	1180	0.994941	0.991597	6	10		1412	1401	1400	0.991501	0.999286	12	1
119058295.IonCode_0607	1267	1266	1263	0.996843	0.99763	4	3		1429	1440	1427	0.9986	0.990972	2	13
119058295.IonCode_0655	1262	1261	1259	0.997623	0.998414	3	2		1443	1447	1440	0.997921	0.995162	3	7
119058296.IonCode_0608	1202	1202	1199	0.997504	0.997504	3	3		1395	1395	1391	0.997133	0.997133	4	4
119058296.IonCode_0656	1196	1197	1191	0.995819	0.994987	5	6		1379	1381	1379	1	0.998552	0	2
119058297.IonCode_0657	1163	1169	1158	0.995701	0.99059	5	11		1372	1364	1361	0.991983	0.997801	11	3
119058298.IonCode_0658	1176	1174	1173	0.997449	0.999148	3	1		1360	1373	1354	0.995588	0.986162	6	19
119058299.IonCode_0659	1112	1097	1095	0.984712	0.998177	17	2		1302	1284	1284	0.986175	1	18	0
119058300.IonCode_0660	1227	1233	1222	0.995925	0.991079	5	11		1417	1417	1412	0.996471	0.996471	5	5
119058301.IonCode_0661	1202	1200	1195	0.994176	0.995833	7	5		1378	1372	1372	0.995646	1	6	0
119058302.IonCode_0662	1208	1210	1202	0.995033	0.993388	6	8		1402	1395	1394	0.994294	0.999283	8	1
119058303.IonCode_0663	1173	1173	1172	0.999147	0.999147	1	1		1367	1365	1361	0.995611	0.99707	6	4
119058304.IonCode_0664	1193	1193	1191	0.998324	0.998324	2	2		1388	1381	1380	0.994236	0.999276	8	1
119058305.IonCode_0617	1141	1155	1136	0.995618	0.98355	5	19		1379	1342	1338	0.970268	0.997019	41	4
119058305.IonCode_0665	1148	1151	1138	0.991289	0.988705	10	13		1403	1356	1355	0.965788	0.999263	48	1
119058306.IonCode_0618	1170	1173	1161	0.992308	0.98977	9	12		1399	1393	1393	0.995711	1	6	0
119058306.IonCode_0666	1204	1193	1193	0.990864	1	11	0		1383	1381	1381	0.998554	1	2	0
119058307.IonCode_0619	1188	1193	1181	0.994108	0.989941	7	12		1393	1393	1392	0.999282	0.999282	1	1
119058307.IonCode_0667	1173	1170	1168	0.995737	0.998291	5	2		1400	1396	1391	0.993571	0.996418	9	5
119058308.IonCode_0620	1189	1184	1180	0.992431	0.996622	9	4		1363	1360	1359	0.997065	0.999265	4	1
119058308.IonCode_0668	1187	1188	1182	0.995788	0.994949	5	6		1373	1367	1367	0.99563	1	6	0
119058309.IonCode_0621	1107	1104	1100	0.993677	0.996377	7	4		1319	1292	1292	0.97953	1	27	0
119058309.IonCode_0669	1122	1127	1115	0.993761	0.989352	7	12		1332	1303	1303	0.978228	1	29	0
119058310.IonCode_0622	1171	1170	1169	0.998292	0.999145	2	1		1378	1374	1372	0.995646	0.998544	6	2
119058310.IonCode_0670	1185	1185	1183	0.998312	0.998312	2	2		1370	1368	1364	0.99562	0.997076	6	4
119058311.IonCode_0623	1125	1119	1115	0.991111	0.996425	10	4		1351	1332	1331	0.985196	0.999249	20	1
119058311.IonCode_0671	1118	1119	1111	0.993739	0.992851	7	8		1364	1330	1329	0.97434	0.999248	35	1
119058312.IonCode_0624	1219	1219	1213	0.995078	0.995078	6	6		1398	1392	1391	0.994993	0.999282	7	1
119058312.IonCode_0672	1216	1219	1212	0.996711	0.994258	4	7		1405	1397	1397	0.994306	1	8	0
119058313.IonCode_0625	1209	1213	1205	0.996691	0.993405	4	8		1399	1391	1391	0.994282	1	8	0
119058313.IonCode_0673	1213	1216	1209	0.996702	0.994243	4	7		1384	1390	1383	0.999277	0.994964	1	7
119058314.IonCode_0626	1168	1168	1159	0.992295	0.992295	9	9		1380	1368	1368	0.991304	1	12	0
119058314.IonCode_0674	1159	1157	1150	0.992235	0.99395	9	7		1385	1364	1364	0.984838	1	21	0
119058315.IonCode_0627	1214	1214	1212	0.998353	0.998353	2	2		1358	1361	1356	0.998527	0.996326	2	5
119058315.IonCode_0675	1205	1205	1203	0.99834	0.99834	2	2		1342	1356	1340	0.99851	0.988201	2	16
119058316.IonCode_0628	1239	1238	1231	0.993543	0.994346	8	7		1443	1420	1420	0.984061	1	23	0
119058316.IonCode_0676	1250	1253	1248	0.9984	0.99601	2	5		1442	1448	1438	0.997226	0.993094	4	10
119058317.IonCode_0629	1203	1206	1201	0.998337	0.995854	2	5		1403	1399	1398	0.996436	0.999285	5	1
119058317.IonCode_0677	1216	1216	1212	0.996711	0.996711	4	4		1407	1402	1401	0.995736	0.999287	6	1
119058318.IonCode_0630	1155	1154	1153	0.998268	0.999133	2	1		1353	1333	1333	0.985218	1	20	0
119058318.IonCode_0678	1181	1179	1176	0.995766	0.997455	5	3		1365	1346	1345	0.985348	0.999257	20	1
119058319.IonCode_0631	1199	1199	1197	0.998332	0.998332	2	2		1414	1411	1411	0.997878	1	3	0
119058319.IonCode_0679	1195	1196	1193	0.998326	0.997492	2	3		1407	1411	1400	0.995025	0.992204	7	11
119058320.IonCode_0632	1224	1222	1219	0.995915	0.997545	5	3		1423	1414	1413	0.992973	0.999293	10	1
119058320.IonCode_0680	1259	1258	1255	0.996823	0.997615	4	3		1420	1426	1419	0.999296	0.995091	1	7
119058321.IonCode_0633	1212	1216	1208	0.9967	0.993421	4	8		1422	1416	1415	0.995077	0.999294	7	1
119058321.IonCode_0681	1210	1211	1208	0.998347	0.997523	2	3		1431	1428	1427	0.997205	0.9993	4	1
119058322.IonCode_0634	1195	1196	1190	0.995816	0.994983	5	6		1408	1386	1386	0.984375	1	22	0
119058322.IonCode_0682	1187	1182	1180	0.994103	0.998308	7	2		1398	1374	1373	0.982117	0.999272	25	1
119058323.IonCode_0635	1147	1137	1136	0.99041	0.99912	11	1		1358	1341	1340	0.986745	0.999254	18	1
119058323.IonCode_0683	1118	1084	1083	0.968694	0.999077	35	1		1332	1301	1301	0.976727	1	31	0
119058324.IonCode_0636	1175	1179	1172	0.997447	0.994063	3	7		1371	1369	1369	0.998541	1	2	0
119058324.IonCode_0684	1197	1203	1193	0.996658	0.991687	4	10		1372	1366	1365	0.994898	0.999268	7	1
119058325.IonCode_0637	1215	1213	1210	0.995885	0.997527	5	3		1420	1410	1410	0.992958	1	10	0
119058325.IonCode_0685	1212	1210	1208	0.9967	0.998347	4	2		1428	1422	1422	0.995798	1	6	0
119058326.IonCode_0638	1231	1230	1230	0.999188	1	1	0		1421	1419	1416	0.996481	0.997886	5	3
119058326.IonCode_0686	1243	1245	1240	0.997586	0.995984	3	5		1430	1425	1424	0.995804	0.999298	6	1
119058327.IonCode_0639	1135	1135	1128	0.993833	0.993833	7	7		1350	1338	1335	0.988889	0.997758	15	3
119058327.IonCode_0687	1120	1119	1118	0.998214	0.999106	2	1		1347	1341	1339	0.994061	0.998509	8	2
119058328.IonCode_0640	1081	1088	1077	0.9963	0.98989	4	11		1331	1301	1300	0.976709	0.999231	31	1
119058328.IonCode_0688	1172	1171	1164	0.993174	0.994022	8	7		1381	1376	1375	0.995655	0.999273	6	1
119058329.IonCode_0641	1218	1213	1212	0.995074	0.999176	6	1		1390	1385	1384	0.995683	0.999278	6	1
119058329.IonCode_0689	1226	1228	1223	0.997553	0.995928	3	5		1417	1410	1410	0.99506	1	7	0
119058330.IonCode_0642	1200	1178	1178	0.981667	1	22	0		1380	1351	1350	0.978261	0.99926	30	1
119058330.IonCode_0690	1220	1222	1214	0.995082	0.993453	6	8		1389	1386	1385	0.99712	0.999278	4	1
119058331.IonCode_0643	1230	1233	1226	0.996748	0.994323	4	7		1440	1435	1435	0.996528	1	5	0
119058331.IonCode_0691	1227	1222	1218	0.992665	0.996727	9	4		1438	1431	1431	0.995132	1	7	0
119058332.IonCode_0644	1235	1234	1230	0.995951	0.996759	5	4		1428	1424	1422	0.995798	0.998596	6	2
119058332.IonCode_0692	1241	1242	1235	0.995165	0.994364	6	7		1420	1419	1416	0.997183	0.997886	4	3
119058333.IonCode_0645	1202	1204	1200	0.998336	0.996678	2	4		1390	1384	1382	0.994245	0.998555	8	2
119058333.IonCode_0693	1204	1199	1196	0.993355	0.997498	8	3		1393	1385	1385	0.994257	1	8	0
119068737.IonCode_0601	1026	1025	1020	0.994152	0.995122	6	5		1240	1233	1233	0.994355	1	7	0
119068738.IonCode_0602	1146	1135	1130	0.986038	0.995595	16	5		1311	1308	1308	0.997712	1	3	0
119068739.IonCode_0603	1147	1141	1135	0.989538	0.994741	12	6		1320	1314	1314	0.995455	1	6	0
119068740.IonCode_0604	1120	1109	1103	0.984821	0.99459	17	6		1287	1278	1277	0.99223	0.999218	10	1
119068741.IonCode_0605	1100	1090	1089	0.99	0.999083	11	1		1268	1262	1262	0.995268	1	6	0
119068742.IonCode_0606	1086	1082	1077	0.991713	0.995379	9	5		1240	1240	1240	1	1	0	0
119068743.IonCode_0607	1109	1093	1093	0.985573	1	16	0		1299	1298	1297	0.99846	0.99923	2	1
119068744.IonCode_0608	1139	1138	1131	0.992976	0.993849	8	7		1318	1312	1311	0.994689	0.999238	7	1
119068745.IonCode_0609	1139	1128	1126	0.988586	0.998227	13	2		1325	1324	1323	0.998491	0.999245	2	1
119068746.IonCode_0610	1069	1057	1057	0.988775	1	12	0		1225	1221	1221	0.996735	1	4	0
119068747.IonCode_0611	1060	1056	1055	0.995283	0.999053	5	1		1227	1225	1224	0.997555	0.999184	3	1
119068748.IonCode_0612	1082	1074	1073	0.991682	0.999069	9	1		1272	1269	1269	0.997642	1	3	0
119068749.IonCode_0613	1067	1061	1056	0.989691	0.995287	11	5		1248	1245	1244	0.996795	0.999197	4	1
119068750.IonCode_0614	1051	1049	1044	0.99334	0.995234	7	5		1243	1236	1235	0.993564	0.999191	8	1
119068751.IonCode_0615	1079	1068	1068	0.989805	1	11	0		1252	1248	1247	0.996006	0.999199	5	1
119068752.IonCode_0616	1114	1111	1105	0.991921	0.994599	9	6		1275	1274	1274	0.999216	1	1	0
119068753.IonCode_0617	1109	1106	1099	0.990983	0.993671	10	7		1271	1263	1262	0.992919	0.999208	9	1
119068754.IonCode_0618	1081	1073	1072	0.991674	0.999068	9	1		1278	1270	1270	0.99374	1	8	0
119068755.IonCode_0619	1117	1118	1111	0.994628	0.993739	6	7		1302	1299	1298	0.996928	0.99923	4	1
119068756.IonCode_0620	1115	1101	1100	0.986547	0.999092	15	1		1294	1289	1289	0.996136	1	5	0
119068757.IonCode_0621	1121	1105	1105	0.985727	1	16	0		1278	1276	1275	0.997653	0.999216	3	1
119068758.IonCode_0622	1062	1056	1055	0.993409	0.999053	7	1		1255	1255	1254	0.999203	0.999203	1	1
119068759.IonCode_0623	1064	1053	1053	0.989662	1	11	0		1227	1220	1220	0.994295	1	7	0
119068760.IonCode_0624	1033	1019	1019	0.986447	1	14	0		1220	1220	1219	0.99918	0.99918	1	1
119068761.IonCode_0625	1095	1079	1079	0.985388	1	16	0		1272	1269	1268	0.996855	0.999212	4	1
119068762.IonCode_0626	1091	1076	1075	0.985335	0.999071	16	1		1243	1237	1237	0.995173	1	6	0
119068763.IonCode_0627	1051	1041	1040	0.989534	0.999039	11	1		1225	1223	1222	0.997551	0.999182	3	1
119068764.IonCode_0628	1072	1066	1062	0.990672	0.996248	10	4		1249	1241	1240	0.992794	0.999194	9	1
119068765.IonCode_0629	1092	1078	1078	0.987179	1	14	0		1245	1242	1241	0.996787	0.999195	4	1
119068766.IonCode_0630	1058	1048	1048	0.990548	1	10	0		1257	1254	1254	0.997613	1	3	0
119068767.IonCode_0631	1088	1077	1075	0.988051	0.998143	13	2		1282	1281	1280	0.99844	0.999219	2	1
119068768.IonCode_0632	1033	1018	1018	0.985479	1	15	0		1228	1211	1211	0.986156	1	17	0
119068769.IonCode_0633	1115	1103	1102	0.988341	0.999093	13	1		1283	1273	1273	0.992206	1	10	0
119068770.IonCode_0634	1071	1060	1060	0.989729	1	11	0		1229	1226	1225	0.996745	0.999184	4	1
119068771.IonCode_0635	1063	1059	1055	0.992474	0.996223	8	4		1229	1225	1225	0.996745	1	4	0
119068772.IonCode_0636	1081	1071	1068	0.987974	0.997199	13	3		1261	1260	1259	0.998414	0.999206	2	1
119068773.IonCode_0637	1063	1055	1052	0.989652	0.997156	11	3		1239	1235	1235	0.996772	1	4	0
119068774.IonCode_0638	1136	1126	1126	0.991197	1	10	0		1296	1287	1287	0.993056	1	9	0
119068775.IonCode_0639	1112	1096	1096	0.985612	1	16	0		1271	1260	1260	0.991345	1	11	0
119068776.IonCode_0640	1024	1008	1008	0.984375	1	16	0		1229	1213	1212	0.986168	0.999176	17	1
119068777.IonCode_0641	1057	1051	1051	0.994324	1	6	0		1244	1241	1241	0.997588	1	3	0
119068778.IonCode_0642	1096	1081	1080	0.985401	0.999075	16	1		1254	1254	1253	0.999203	0.999203	1	1
119068779.IonCode_0643	1026	1013	1013	0.987329	1	13	0		1190	1186	1185	0.995798	0.999157	5	1
119068780.IonCode_0644	1040	1028	1025	0.985577	0.997082	15	3		1206	1206	1206	1	1	0	0
119068781.IonCode_0645	1138	1125	1124	0.987698	0.999111	14	1		1294	1287	1287	0.99459	1	7	0
119068782.IonCode_0646	1051	1034	1034	0.983825	1	17	0		1235	1234	1233	0.998381	0.99919	2	1
119068783.IonCode_0647	1077	1064	1064	0.987929	1	13	0		1270	1262	1261	0.992913	0.999208	9	1
119068784.IonCode_0648	1036	1024	1024	0.988417	1	12	0		1238	1221	1218	0.983845	0.997543	20	3
119068785.IonCode_0649	1133	1125	1122	0.990291	0.997333	11	3		1298	1297	1297	0.99923	1	1	0
119068786.IonCode_0650	1086	1071	1070	0.985267	0.999066	16	1		1241	1240	1240	0.999194	1	1	0
119068787.IonCode_0651	1081	1075	1072	0.991674	0.997209	9	3		1281	1269	1269	0.990632	1	12	0
119068788.IonCode_0652	1077	1062	1062	0.986072	1	15	0		1254	1252	1251	0.997608	0.999201	3	1
119068789.IonCode_0653	1078	1067	1065	0.987941	0.998126	13	2		1249	1240	1240	0.992794	1	9	0
119068790.IonCode_0654	1002	1007	999	0.997006	0.992056	3	8		1186	1180	1180	0.994941	1	6	0
119068791.IonCode_0655	1032	1017	1016	0.984496	0.999017	16	1		1218	1211	1210	0.993432	0.999174	8	1
119068792.IonCode_0656	1055	1039	1039	0.984834	1	16	0		1239	1225	1225	0.988701	1	14	0
119068793.IonCode_0657	1102	1090	1088	0.987296	0.998165	14	2		1253	1250	1250	0.997606	1	3	0
119068794.IonCode_0658	1136	1128	1126	0.991197	0.998227	10	2		1311	1308	1308	0.997712	1	3	0
119068795.IonCode_0659	1119	1106	1104	0.986595	0.998192	15	2		1300	1297	1297	0.997692	1	3	0
119068796.IonCode_0660	1080	1072	1069	0.989815	0.997201	11	3		1258	1254	1254	0.99682	1	4	0
119068797.IonCode_0661	1052	1050	1050	0.998099	1	2	0		1227	1227	1227	1	1	0	0
119068798.IonCode_0662	1038	1019	1019	0.981696	1	19	0		1213	1213	1213	1	1	0	0
119068799.IonCode_0663	1030	1016	1013	0.983495	0.997047	17	3		1223	1207	1207	0.986917	1	16	0
119068800.IonCode_0664	1056	1050	1050	0.994318	1	6	0		1228	1203	1203	0.979642	1	25	0
119068801.IonCode_0665	1046	1029	1029	0.983748	1	17	0		1232	1214	1214	0.98539	1	18	0
119068802.IonCode_0666	1109	1100	1098	0.990081	0.998182	11	2		1255	1253	1253	0.998406	1	2	0
119068803.IonCode_0667	1026	1018	1018	0.992203	1	8	0		1196	1194	1193	0.997492	0.999162	3	1
119068804.IonCode_0668	1106	1098	1094	0.98915	0.996357	12	4		1288	1282	1282	0.995342	1	6	0
119068805.IonCode_0669	1106	1094	1093	0.988246	0.999086	13	1		1271	1269	1269	0.998426	1	2	0
119068806.IonCode_0670	1092	1079	1078	0.987179	0.999073	14	1		1261	1256	1255	0.995242	0.999204	6	1
119068807.IonCode_0671	1094	1083	1082	0.989031	0.999077	12	1		1280	1265	1264	0.9875	0.999209	16	1
119068808.IonCode_0672	1026	1022	1021	0.995127	0.999022	5	1		1207	1191	1191	0.986744	1	16	0
119068809.IonCode_0673	1058	1051	1051	0.993384	1	7	0		1232	1228	1228	0.996753	1	4	0
119068810.IonCode_0674	1071	1066	1065	0.994398	0.999062	6	1		1259	1256	1255	0.996823	0.999204	4	1
119068811.IonCode_0675	1103	1090	1090	0.988214	1	13	0		1264	1263	1263	0.999209	1	1	0
119068812.IonCode_0676	1038	1023	1023	0.985549	1	15	0		1230	1224	1224	0.995122	1	6	0
119068813.IonCode_0677	1062	1052	1051	0.989642	0.999049	11	1		1242	1235	1235	0.994364	1	7	0
119068814.IonCode_0678	1049	1044	1038	0.989514	0.994253	11	6		1229	1221	1221	0.993491	1	8	0
119068815.IonCode_0679	1047	1041	1038	0.991404	0.997118	9	3		1228	1224	1224	0.996743	1	4	0
119068816.IonCode_0680	1092	1091	1085	0.99359	0.9945	7	6		1270	1269	1268	0.998425	0.999212	2	1
119068817.IonCode_0681	1060	1053	1052	0.992453	0.99905	8	1		1234	1226	1226	0.993517	1	8	0
119068818.IonCode_0682	1123	1116	1111	0.989314	0.99552	12	5		1298	1296	1296	0.998459	1	2	0
119068819.IonCode_0683	1106	1095	1093	0.988246	0.998174	13	2		1290	1285	1285	0.996124	1	5	0
119068820.IonCode_0684	1051	1041	1037	0.986679	0.996158	14	4		1236	1234	1233	0.997573	0.99919	3	1
119068821.IonCode_0685	1063	1061	1051	0.988711	0.990575	12	10		1239	1232	1232	0.99435	1	7	0
119068822.IonCode_0686	1104	1092	1092	0.98913	1	12	0		1274	1264	1264	0.992151	1	10	0
119068823.IonCode_0687	1036	1034	1030	0.994208	0.996132	6	4		1201	1194	1194	0.994172	1	7	0
119068824.IonCode_0688	1067	1065	1058	0.991565	0.993427	9	7		1234	1232	1232	0.998379	1	2	0
119068825.IonCode_0689	1051	1040	1039	0.988582	0.999038	12	1		1225	1217	1217	0.993469	1	8	0
119068826.IonCode_0690	1129	1114	1113	0.985828	0.999102	16	1		1304	1295	1295	0.993098	1	9	0
119068827.IonCode_0691	1211	1204	1203	0.993394	0.999169	8	1		1402	1399	1398	0.997147	0.999285	4	1
119068828.IonCode_0692	1266	1258	1256	0.992101	0.99841	10	2		1456	1453	1453	0.99794	1	3	0
119068829.IonCode_0693	1250	1239	1234	0.9872	0.995964	16	5		1401	1399	1398	0.997859	0.999285	3	1
119068830.IonCode_0694	1232	1222	1218	0.988636	0.996727	14	4		1395	1393	1393	0.998566	1	2	0
119068831.IonCode_0695	1205	1201	1198	0.994191	0.997502	7	3		1427	1426	1426	0.999299	1	1	0
119068832.IonCode_0696	1263	1258	1254	0.992874	0.99682	9	4		1432	1427	1427	0.996508	1	5	0
119068833.IonCode_0701	1180	1172	1169	0.990678	0.99744	11	3		1381	1381	1381	1	1	0	0
119068834.IonCode_0702	1222	1219	1214	0.993453	0.995898	8	5		1396	1390	1389	0.994986	0.999281	7	1
119068835.IonCode_0703	1249	1239	1239	0.991994	1	10	0		1431	1425	1425	0.995807	1	6	0
119068836.IonCode_0704	1259	1248	1247	0.990469	0.999199	12	1		1446	1443	1443	0.997925	1	3	0
119068837.IonCode_0705	1238	1233	1229	0.99273	0.996756	9	4		1418	1409	1409	0.993653	1	9	0
119068839.IonCode_0707	1240	1239	1237	0.997581	0.998386	3	2		1440	1439	1438	0.998611	0.999305	2	1
119068840.IonCode_0708	1244	1243	1236	0.993569	0.994368	8	7		1421	1413	1413	0.99437	1	8	0
119068841.IonCode_0709	1207	1199	1195	0.990058	0.996664	12	4		1373	1368	1368	0.996358	1	5	0
119068842.IonCode_0710	1185	1179	1173	0.989873	0.994911	12	6		1361	1352	1352	0.993387	1	9	0
119068843.IonCode_0711	1227	1217	1216	0.991035	0.999178	11	1		1436	1429	1429	0.995125	1	7	0
119068844.IonCode_0712	1202	1192	1190	0.990017	0.998322	12	2		1379	1374	1373	0.995649	0.999272	6	1
119068845.IonCode_0713	1219	1218	1217	0.998359	0.999179	2	1		1416	1408	1408	0.99435	1	8	0
119068846.IonCode_0714	1238	1237	1230	0.993538	0.994341	8	7		1409	1402	1401	0.994322	0.999287	8	1
119068847.IonCode_0715	1229	1219	1219	0.991863	1	10	0		1435	1430	1430	0.996516	1	5	0
119068848.IonCode_0716	1180	1166	1166	0.988136	1	14	0		1345	1342	1342	0.99777	1	3	0
119068849.IonCode_0717	1246	1231	1229	0.986356	0.998375	17	2		1430	1426	1426	0.997203	1	4	0
119068850.IonCode_0718	1217	1208	1208	0.992605	1	9	0		1384	1372	1372	0.991329	1	12	0
119068851.IonCode_0719	1212	1200	1199	0.989274	0.999167	13	1		1390	1381	1380	0.992806	0.999276	10	1
119068852.IonCode_0720	1240	1227	1227	0.989516	1	13	0		1426	1423	1423	0.997896	1	3	0
119068853.IonCode_0721	1269	1256	1251	0.985816	0.996019	18	5		1453	1450	1450	0.997935	1	3	0
119068854.IonCode_0722	1248	1247	1240	0.99359	0.994387	8	7		1448	1444	1444	0.997238	1	4	0
119068855.IonCode_0723	1141	1096	1096	0.960561	1	45	0		1372	1273	1272	0.927114	0.999214	100	1
119068856.IonCode_0724	1203	1190	1186	0.985869	0.996639	17	4		1359	1355	1354	0.996321	0.999262	5	1
119068857.IonCode_0725	1259	1248	1244	0.988086	0.996795	15	4		1435	1426	1426	0.993728	1	9	0
119068858.IonCode_0726	1223	1214	1212	0.991006	0.998353	11	2		1382	1375	1375	0.994935	1	7	0
119068859.IonCode_0727	1223	1222	1215	0.993459	0.994272	8	7		1397	1396	1395	0.998568	0.999284	2	1
119068860.IonCode_0728	1195	1185	1183	0.989958	0.998312	12	2		1363	1363	1362	0.999266	0.999266	1	1
119068861.IonCode_0729	1161	1154	1153	0.993109	0.999133	8	1		1327	1321	1321	0.995479	1	6	0
119068862.IonCode_0730	1224	1215	1214	0.99183	0.999177	10	1		1395	1375	1375	0.985663	1	20	0
119068863.IonCode_0731	1074	994	994	0.925512	1	80	0		1344	1192	1192	0.886905	1	152	0
119068864.IonCode_0732	890	840	840	0.94382	1	50	0		1245	1029	1029	0.826506	1	216	0
119068865.IonCode_0733	1258	1244	1244	0.988871	1	14	0		1456	1429	1429	0.981456	1	27	0
119068866.IonCode_0734	1226	1214	1212	0.988581	0.998353	14	2		1396	1391	1391	0.996418	1	5	0
119068867.IonCode_0735	1200	1192	1191	0.9925	0.999161	9	1		1402	1402	1401	0.999287	0.999287	1	1
119068868.IonCode_0736	1255	1242	1241	0.988845	0.999195	14	1		1438	1435	1435	0.997914	1	3	0
119068869.IonCode_0737	1211	1200	1199	0.990091	0.999167	12	1		1396	1396	1395	0.999284	0.999284	1	1
119068870.IonCode_0738	1141	1123	1123	0.984224	1	18	0		1327	1309	1308	0.985682	0.999236	19	1
119068871.IonCode_0739	885	698	698	0.788701	1	187	0		1059	779	777	0.733711	0.997433	282	2
119068872.IonCode_0740	1174	1157	1157	0.98552	1	17	0		1357	1327	1327	0.977892	1	30	0
119068873.IonCode_0741	1238	1227	1224	0.988691	0.997555	14	3		1410	1404	1404	0.995745	1	6	0
119068874.IonCode_0742	1212	1204	1200	0.990099	0.996678	12	4		1380	1378	1377	0.997826	0.999274	3	1
119068875.IonCode_0743	1225	1210	1209	0.986939	0.999174	16	1		1407	1407	1406	0.999289	0.999289	1	1
119068876.IonCode_0744	1256	1248	1245	0.991242	0.997596	11	3		1417	1413	1412	0.996471	0.999292	5	1
119068877.IonCode_0745	1233	1224	1222	0.991079	0.998366	11	2		1409	1405	1405	0.997161	1	4	0
119068878.IonCode_0746	1157	1133	1133	0.979257	1	24	0		1390	1369	1368	0.984173	0.99927	22	1
119068879.IonCode_0747	1126	1126	1125	0.999112	0.999112	1	1		1344	1256	1256	0.934524	1	88	0
119068881.IonCode_0749	1247	1233	1233	0.988773	1	14	0		1404	1398	1398	0.995726	1	6	0
119068882.IonCode_0750	1259	1243	1242	0.986497	0.999195	17	1		1423	1419	1419	0.997189	1	4	0
119068883.IonCode_0751	1233	1234	1226	0.994323	0.993517	7	8		1408	1407	1406	0.99858	0.999289	2	1
119068884.IonCode_0752	1215	1210	1206	0.992593	0.996694	9	4		1394	1386	1386	0.994261	1	8	0
119068885.IonCode_0753	1239	1231	1227	0.990315	0.996751	12	4		1419	1414	1414	0.996476	1	5	0
119068886.IonCode_0754	1193	1184	1182	0.99078	0.998311	11	2		1385	1368	1367	0.987004	0.999269	18	1
119068887.IonCode_0755	1240	1224	1224	0.987097	1	16	0		1452	1417	1417	0.975895	1	35	0
119068888.IonCode_0756	1030	997	996	0.96699	0.998997	34	1		1308	1184	1183	0.904434	0.999155	125	1
119068889.IonCode_0757	1270	1253	1253	0.986614	1	17	0		1420	1412	1412	0.994366	1	8	0
119068890.IonCode_0758	1174	1162	1162	0.989779	1	12	0		1356	1342	1342	0.989676	1	14	0
119068891.IonCode_0759	1182	1176	1174	0.993232	0.998299	8	2		1373	1370	1370	0.997815	1	3	0
119068892.IonCode_0760	1202	1187	1187	0.987521	1	15	0		1393	1381	1380	0.990668	0.999276	13	1
119068893.IonCode_0761	1222	1214	1211	0.990998	0.997529	11	3		1395	1393	1392	0.997849	0.999282	3	1
119068894.IonCode_0762	1175	1147	1147	0.97617	1	28	0		1377	1333	1333	0.968046	1	44	0
119068895.IonCode_0763	1268	1255	1253	0.98817	0.998406	15	2		1455	1439	1439	0.989003	1	16	0
119068896.IonCode_0764	1109	1091	1091	0.983769	1	18	0		1295	1248	1247	0.962934	0.999199	48	1
119068897.IonCode_0765	1178	1170	1168	0.991511	0.998291	10	2		1366	1356	1356	0.992679	1	10	0
119068898.IonCode_0766	1214	1205	1198	0.98682	0.994191	16	7		1406	1396	1396	0.992888	1	10	0
119068899.IonCode_0767	1250	1237	1236	0.9888	0.999192	14	1		1398	1393	1392	0.995708	0.999282	6	1
119068900.IonCode_0768	1255	1247	1245	0.992032	0.998396	10	2		1430	1430	1430	1	1	0	0
119068901.IonCode_0769	1228	1223	1220	0.993485	0.997547	8	3		1391	1384	1384	0.994968	1	7	0
119068902.IonCode_0770	1181	1172	1171	0.991533	0.999147	10	1		1406	1398	1397	0.993599	0.999285	9	1
119068903.IonCode_0771	1199	1187	1186	0.989158	0.999158	13	1		1422	1376	1375	0.966948	0.999273	47	1
119068904.IonCode_0772	1124	1112	1112	0.989324	1	12	0		1309	1293	1293	0.987777	1	16	0
119068905.IonCode_0773	1202	1193	1193	0.992512	1	9	0		1372	1364	1364	0.994169	1	8	0
119068906.IonCode_0774	1210	1196	1195	0.987603	0.999164	15	1		1373	1360	1359	0.989803	0.999265	14	1
119068907.IonCode_0775	1227	1219	1215	0.99022	0.996719	12	4		1400	1389	1389	0.992143	1	11	0
119068908.IonCode_0776	1178	1166	1166	0.989813	1	12	0		1349	1340	1340	0.993328	1	9	0
119068909.IonCode_0777	1272	1254	1254	0.985849	1	18	0		1452	1451	1450	0.998623	0.999311	2	1
119068910.IonCode_0778	1206	1194	1193	0.989221	0.999162	13	1		1394	1385	1385	0.993544	1	9	0
119068911.IonCode_0779	1222	1208	1206	0.986907	0.998344	16	2		1413	1399	1398	0.989384	0.999285	15	1
119068912.IonCode_0780	1117	1115	1113	0.996419	0.998206	4	2		1323	1313	1313	0.992441	1	10	0
119068913.IonCode_0781	1245	1227	1227	0.985542	1	18	0		1420	1415	1415	0.996479	1	5	0
119068914.IonCode_0782	1202	1192	1190	0.990017	0.998322	12	2		1376	1364	1364	0.991279	1	12	0
119068915.IonCode_0783	1234	1220	1220	0.988655	1	14	0		1404	1401	1400	0.997151	0.999286	4	1
119068916.IonCode_0784	1198	1192	1185	0.989149	0.994128	13	7		1375	1373	1373	0.998545	1	2	0
119068917.IonCode_0785	853	848	847	0.992966	0.998821	6	1		983	976	976	0.992879	1	7	0
119068918.IonCode_0786	1246	1231	1231	0.987961	1	15	0		1417	1414	1414	0.997883	1	3	0
119068919.IonCode_0787	1249	1238	1237	0.990392	0.999192	12	1		1467	1436	1436	0.978868	1	31	0
119068920.IonCode_0788	1181	1166	1166	0.987299	1	15	0		1350	1345	1344	0.995556	0.999257	6	1
119068921.IonCode_0789	1268	1258	1257	0.991325	0.999205	11	1		1439	1439	1438	0.999305	0.999305	1	1
119068922.IonCode_0790	1259	1256	1250	0.992851	0.995223	9	6		1434	1435	1434	1	0.999303	0	1
119068923.IonCode_0791	1233	1220	1220	0.989457	1	13	0		1391	1388	1387	0.997124	0.99928	4	1
119068924.IonCode_0792	1292	1281	1277	0.98839	0.996877	15	4		1476	1472	1472	0.99729	1	4	0
119068925.IonCode_0793	1269	1267	1260	0.992908	0.994475	9	7		1452	1447	1447	0.996556	1	5	0
119068926.IonCode_0794	1215	1211	1206	0.992593	0.995871	9	5		1391	1385	1384	0.994968	0.999278	7	1
119068927.IonCode_0795	1209	1210	1205	0.996691	0.995868	4	5		1394	1387	1385	0.993544	0.998558	9	2
119068928.IonCode_0796	1128	1121	1121	0.993794	1	7	0		1310	1309	1309	0.999237	1	1	0
119068929.IonCode_0801	1128	1123	1120	0.992908	0.997329	8	3		1273	1270	1269	0.996858	0.999213	4	1
119068930.IonCode_0802	1095	1094	1091	0.996347	0.997258	4	3		1272	1265	1264	0.993711	0.999209	8	1
119068931.IonCode_0803	1131	1124	1120	0.990274	0.996441	11	4		1300	1291	1290	0.992308	0.999225	10	1
119079037.IonCode_0501	1151	1145	1144	0.993918	0.999127	7	1		1328	1321	1321	0.994729	1	7	0
119079038.IonCode_0502	1171	1157	1157	0.988044	1	14	0		1349	1342	1342	0.994811	1	7	0
119079039.IonCode_0503	1109	1102	1102	0.993688	1	7	0		1296	1290	1290	0.99537	1	6	0
119079040.IonCode_0504	1246	1237	1236	0.991974	0.999192	10	1		1416	1411	1411	0.996469	1	5	0
119079041.IonCode_0505	1220	1207	1207	0.989344	1	13	0		1407	1404	1403	0.997157	0.999288	4	1
119079042.IonCode_0506	1284	1270	1270	0.989097	1	14	0		1469	1468	1467	0.998639	0.999319	2	1
119079043.IonCode_0507	1169	1157	1157	0.989735	1	12	0		1353	1345	1345	0.994087	1	8	0
119079044.IonCode_0508	1196	1187	1186	0.991639	0.999158	10	1		1369	1368	1367	0.998539	0.999269	2	1
119079045.IonCode_0509	1214	1206	1205	0.992586	0.999171	9	1		1382	1372	1372	0.992764	1	10	0
119079046.IonCode_0510	1237	1220	1220	0.986257	1	17	0		1393	1390	1390	0.997846	1	3	0
119079047.IonCode_0511	1221	1208	1208	0.989353	1	13	0		1432	1428	1427	0.996508	0.9993	5	1
119079048.IonCode_0512	1250	1236	1236	0.9888	1	14	0		1425	1422	1421	0.997193	0.999297	4	1
119079049.IonCode_0513	1226	1213	1212	0.988581	0.999176	14	1		1411	1411	1410	0.999291	0.999291	1	1
119079050.IonCode_0514	1242	1236	1236	0.995169	1	6	0		1430	1424	1423	0.995105	0.999298	7	1
119079051.IonCode_0515	1264	1250	1250	0.988924	1	14	0		1430	1419	1419	0.992308	1	11	0
119079052.IonCode_0516	1232	1226	1225	0.994318	0.999184	7	1		1427	1422	1422	0.996496	1	5	0
119079053.IonCode_0517	1280	1268	1268	0.990625	1	12	0		1464	1451	1451	0.99112	1	13	0
119079054.IonCode_0518	1197	1187	1187	0.991646	1	10	0		1389	1384	1384	0.9964	1	5	0
119079055.IonCode_0519	1170	1167	1167	0.997436	1	3	0		1353	1349	1349	0.997044	1	4	0
119079056.IonCode_0520	1242	1226	1226	0.987118	1	16	0		1443	1442	1442	0.999307	1	1	0
119079057.IonCode_0521	1227	1212	1211	0.98696	0.999175	16	1		1412	1410	1409	0.997875	0.999291	3	1
119079058.IonCode_0522	1207	1191	1191	0.986744	1	16	0		1383	1368	1368	0.989154	1	15	0
119079059.IonCode_0523	1212	1202	1201	0.990924	0.999168	11	1		1390	1379	1378	0.991367	0.999275	12	1
119079060.IonCode_0524	1209	1204	1197	0.990074	0.994186	12	7		1416	1405	1405	0.992232	1	11	0
119079061.IonCode_0525	1171	1164	1164	0.994022	1	7	0		1378	1359	1359	0.986212	1	19	0
119079062.IonCode_0526	1236	1224	1224	0.990291	1	12	0		1427	1415	1415	0.991591	1	12	0
119079063.IonCode_0527	1219	1213	1213	0.995078	1	6	0		1391	1388	1388	0.997843	1	3	0
119079064.IonCode_0528	1217	1208	1206	0.990961	0.998344	11	2		1396	1394	1393	0.997851	0.999283	3	1
119079065.IonCode_0529	1108	1099	1097	0.990072	0.99818	11	2		1255	1251	1250	0.996016	0.999201	5	1
119079066.IonCode_0530	1203	1192	1192	0.990856	1	11	0		1388	1385	1385	0.997839	1	3	0
119079067.IonCode_0531	1184	1180	1180	0.996622	1	4	0		1351	1336	1336	0.988897	1	15	0
119079068.IonCode_0532	1166	1163	1162	0.996569	0.99914	4	1		1381	1294	1294	0.937002	1	87	0
119079069.IonCode_0533	1241	1224	1224	0.986301	1	17	0		1429	1421	1421	0.994402	1	8	0
119079070.IonCode_0534	1189	1179	1178	0.990749	0.999152	11	1		1378	1371	1370	0.994194	0.999271	8	1
119079071.IonCode_0535	1221	1215	1215	0.995086	1	6	0		1414	1408	1408	0.995757	1	6	0
119079072.IonCode_0536	1174	1170	1170	0.996593	1	4	0		1361	1355	1355	0.995591	1	6	0
119079073.IonCode_0537	1157	1145	1145	0.989628	1	12	0		1327	1327	1326	0.999246	0.999246	1	1
119079077.IonCode_0541	1209	1198	1198	0.990902	1	11	0		1367	1366	1365	0.998537	0.999268	2	1
119079078.IonCode_0542	1234	1221	1220	0.988655	0.999181	14	1		1387	1385	1385	0.998558	1	2	0
119079079.IonCode_0543	1159	1143	1143	0.986195	1	16	0		1315	1315	1314	0.99924	0.99924	1	1
119079080.IonCode_0544	1208	1191	1191	0.985927	1	17	0		1369	1369	1368	0.99927	0.99927	1	1
119079081.IonCode_0545	1146	1132	1132	0.987784	1	14	0		1364	1358	1358	0.995601	1	6	0
119079082.IonCode_0546	1136	1127	1127	0.992077	1	9	0		1324	1325	1324	1	0.999245	0	1
119079083.IonCode_0547	1169	1154	1154	0.987169	1	15	0		1340	1320	1320	0.985075	1	20	0
119079085.IonCode_0549	1176	1163	1163	0.988946	1	13	0		1339	1327	1327	0.991038	1	12	0
119079086.IonCode_0550	1188	1169	1169	0.984007	1	19	0		1368	1359	1359	0.993421	1	9	0
119079087.IonCode_0551	1185	1178	1178	0.994093	1	7	0		1354	1352	1351	0.997784	0.99926	3	1
119079088.IonCode_0552	1155	1140	1140	0.987013	1	15	0		1311	1299	1298	0.990084	0.99923	13	1
119079089.IonCode_0553	1185	1177	1176	0.992405	0.99915	9	1		1350	1347	1347	0.997778	1	3	0
119079090.IonCode_0554	1154	1148	1148	0.994801	1	6	0		1317	1316	1315	0.998481	0.99924	2	1
119079091.IonCode_0555	1216	1200	1200	0.986842	1	16	0		1422	1381	1381	0.971167	1	41	0
119079093.IonCode_0557	1201	1188	1188	0.989176	1	13	0		1389	1384	1384	0.9964	1	5	0
119079094.IonCode_0558	1199	1185	1185	0.988324	1	14	0		1377	1368	1368	0.993464	1	9	0
119079095.IonCode_0559	1154	1150	1150	0.996534	1	4	0		1340	1339	1339	0.999254	1	1	0
119079096.IonCode_0560	1149	1138	1138	0.990426	1	11	0		1321	1317	1317	0.996972	1	4	0
119079097.IonCode_0561	1147	1135	1135	0.989538	1	12	0		1352	1347	1346	0.995562	0.999258	6	1
119079098.IonCode_0562	1143	1134	1134	0.992126	1	9	0		1329	1310	1310	0.985704	1	19	0
119079099.IonCode_0563	1161	1157	1156	0.995693	0.999136	5	1		1350	1344	1344	0.995556	1	6	0
119079102.IonCode_0566	1268	1251	1251	0.986593	1	17	0		1454	1444	1444	0.993122	1	10	0
119079103.IonCode_0567	1199	1188	1188	0.990826	1	11	0		1366	1364	1364	0.998536	1	2	0
119079104.IonCode_0568	1220	1204	1204	0.986885	1	16	0		1394	1386	1385	0.993544	0.999278	9	1
119079105.IonCode_0569	1231	1222	1222	0.992689	1	9	0		1420	1415	1415	0.996479	1	5	0
119079106.IonCode_0570	1203	1189	1189	0.988362	1	14	0		1401	1399	1399	0.998572	1	2	0
119079107.IonCode_0571	1221	1209	1209	0.990172	1	12	0		1402	1387	1387	0.989301	1	15	0
119079108.IonCode_0572	1131	1132	1131	1	0.999117	0	1		1335	1279	1279	0.958052	1	56	0
119079109.IonCode_0573	1213	1207	1207	0.995054	1	6	0		1421	1410	1409	0.991555	0.999291	12	1
119079110.IonCode_0574	1225	1218	1217	0.993469	0.999179	8	1		1425	1414	1413	0.991579	0.999293	12	1
119079111.IonCode_0575	1211	1199	1199	0.990091	1	12	0		1378	1367	1366	0.991292	0.999268	12	1
119079112.IonCode_0576	1208	1195	1195	0.989238	1	13	0		1398	1395	1395	0.997854	1	3	0
119079113.IonCode_0577	1056	1051	1050	0.994318	0.999049	6	1		1247	1242	1241	0.995188	0.999195	6	1
119079114.IonCode_0578	1208	1199	1199	0.99255	1	9	0		1400	1393	1392	0.994286	0.999282	8	1
119079115.IonCode_0579	1230	1221	1221	0.992683	1	9	0		1420	1414	1414	0.995775	1	6	0
119079116.IonCode_0580	1241	1225	1225	0.987107	1	16	0		1413	1408	1407	0.995754	0.99929	6	1
119079117.IonCode_0581	1254	1243	1242	0.990431	0.999195	12	1		1446	1441	1440	0.995851	0.999306	6	1
119079118.IonCode_0582	1157	1142	1142	0.987035	1	15	0		1342	1335	1334	0.994039	0.999251	8	1
119079119.IonCode_0583	1187	1178	1178	0.992418	1	9	0		1362	1357	1357	0.996329	1	5	0
119079120.IonCode_0584	1198	1193	1192	0.994992	0.999162	6	1		1382	1369	1369	0.990593	1	13	0
119079121.IonCode_0585	1170	1160	1160	0.991453	1	10	0		1376	1371	1371	0.996366	1	5	0
119079122.IonCode_0586	1213	1203	1202	0.990932	0.999169	11	1		1422	1411	1411	0.992264	1	11	0
119079123.IonCode_0587	1206	1196	1196	0.991708	1	10	0		1384	1379	1379	0.996387	1	5	0
119079124.IonCode_0588	1215	1202	1201	0.988477	0.999168	14	1		1405	1402	1401	0.997153	0.999287	4	1
119079125.IonCode_0589	1222	1219	1219	0.997545	1	3	0		1402	1400	1399	0.99786	0.999286	3	1
119079126.IonCode_0590	1179	1168	1167	0.989822	0.999144	12	1		1336	1336	1335	0.999251	0.999251	1	1
119079127.IonCode_0591	1173	1165	1164	0.992327	0.999142	9	1		1384	1378	1378	0.995665	1	6	0
119079128.IonCode_0592	1239	1226	1226	0.989508	1	13	0		1405	1403	1403	0.998577	1	2	0
119079129.IonCode_0593	1183	1175	1175	0.993238	1	8	0		1369	1366	1366	0.997809	1	3	0
119079130.IonCode_0594	1180	1169	1169	0.990678	1	11	0		1349	1337	1337	0.991105	1	12	0
119079131.IonCode_0595	1147	1135	1135	0.989538	1	12	0		1366	1355	1354	0.991215	0.999262	12	1
119079132.IonCode_0596	1229	1208	1208	0.982913	1	21	0		1409	1407	1406	0.997871	0.999289	3	1
119079133.IonCode_0601	1288	1279	1277	0.99146	0.998436	11	2		1488	1482	1481	0.995296	0.999325	7	1
119079134.IonCode_0602	1231	1217	1217	0.988627	1	14	0		1408	1407	1406	0.99858	0.999289	2	1
119079136.IonCode_0604	1249	1236	1236	0.989592	1	13	0		1428	1425	1425	0.997899	1	3	0
119079137.IonCode_0605	1293	1284	1279	0.989172	0.996106	14	5		1464	1458	1458	0.995902	1	6	0
119079138.IonCode_0606	1211	1202	1202	0.992568	1	9	0		1390	1387	1387	0.997842	1	3	0
119079139.IonCode_0607	1267	1250	1250	0.986582	1	17	0		1444	1442	1441	0.997922	0.999307	3	1
119079140.IonCode_0608	1316	1307	1305	0.991641	0.99847	11	2		1499	1487	1487	0.991995	1	12	0
119079141.IonCode_0609	1224	1215	1215	0.992647	1	9	0		1396	1393	1393	0.997851	1	3	0
119079142.IonCode_0610	1285	1276	1276	0.992996	1	9	0		1466	1448	1448	0.987722	1	18	0
119079143.IonCode_0611	1218	1199	1198	0.98358	0.999166	20	1		1406	1390	1390	0.98862	1	16	0
119079144.IonCode_0612	1239	1233	1232	0.99435	0.999189	7	1		1434	1432	1431	0.997908	0.999302	3	1
119079145.IonCode_0613	1287	1284	1278	0.993007	0.995327	9	6		1464	1464	1464	1	1	0	0
119079146.IonCode_0614	1201	1190	1189	0.990008	0.99916	12	1		1389	1381	1381	0.99424	1	8	0
119079147.IonCode_0615	1261	1252	1250	0.991277	0.998403	11	2		1466	1466	1465	0.999318	0.999318	1	1
119079148.IonCode_0616	1289	1272	1272	0.986811	1	17	0		1471	1465	1465	0.995921	1	6	0
119079149.IonCode_0617	1288	1267	1267	0.983696	1	21	0		1468	1459	1459	0.993869	1	9	0
119079150.IonCode_0618	1265	1250	1250	0.988142	1	15	0		1574	1573	1572	0.998729	0.999364	2	1
119079151.IonCode_0619	1276	1263	1262	0.989028	0.999208	14	1		1461	1459	1459	0.998631	1	2	0
119079152.IonCode_0620	1254	1249	1249	0.996013	1	5	0		1440	1436	1435	0.996528	0.999304	5	1
119079153.IonCode_0621	1277	1269	1265	0.990603	0.996848	12	4		1456	1451	1450	0.995879	0.999311	6	1
119079154.IonCode_0622	1265	1256	1254	0.991304	0.998408	11	2		1442	1439	1439	0.99792	1	3	0
119079155.IonCode_0623	1233	1215	1215	0.985401	1	18	0		1402	1398	1398	0.997147	1	4	0
119079156.IonCode_0624	1281	1265	1265	0.98751	1	16	0		1471	1455	1455	0.989123	1	16	0
119079157.IonCode_0625	1272	1258	1258	0.988994	1	14	0		1473	1473	1472	0.999321	0.999321	1	1
119079158.IonCode_0626	1281	1265	1265	0.98751	1	16	0		1450	1444	1444	0.995862	1	6	0
119079159.IonCode_0627	1278	1270	1269	0.992958	0.999213	9	1		1436	1429	1428	0.994429	0.9993	8	1
119079160.IonCode_0628	1292	1277	1277	0.98839	1	15	0		1499	1492	1491	0.994663	0.99933	8	1
119079161.IonCode_0629	1317	1308	1304	0.990129	0.996942	13	4		1502	1493	1493	0.994008	1	9	0
119079162.IonCode_0630	1216	1205	1205	0.990954	1	11	0		1378	1373	1372	0.995646	0.999272	6	1
119079163.IonCode_0631	1220	1215	1214	0.995082	0.999177	6	1		1397	1373	1373	0.98282	1	24	0
119079164.IonCode_0632	1201	1197	1196	0.995837	0.999165	5	1		1445	1337	1337	0.92526	1	108	0
119079165.IonCode_0633	1260	1241	1241	0.984921	1	19	0		1464	1462	1461	0.997951	0.999316	3	1
119079166.IonCode_0634	1262	1251	1251	0.991284	1	11	0		1440	1432	1432	0.994444	1	8	0
119079167.IonCode_0635	1271	1263	1262	0.992919	0.999208	9	1		1451	1446	1445	0.995865	0.999308	6	1
119079168.IonCode_0636	1267	1254	1254	0.98974	1	13	0		1448	1441	1441	0.995166	1	7	0
119079169.IonCode_0637	1208	1200	1195	0.989238	0.995833	13	5		1390	1385	1384	0.995683	0.999278	6	1
119079170.IonCode_0638	1239	1232	1232	0.99435	1	7	0		1445	1446	1445	1	0.999308	0	1
119079171.IonCode_0639	1164	1165	1164	1	0.999142	0	1		1390	1337	1337	0.961871	1	53	0
119079173.IonCode_0641	1305	1292	1292	0.990038	1	13	0		1491	1479	1479	0.991952	1	12	0
119079174.IonCode_0642	1244	1232	1232	0.990354	1	12	0		1417	1411	1411	0.995766	1	6	0
119079175.IonCode_0643	1238	1224	1224	0.988691	1	14	0		1393	1392	1392	0.999282	1	1	0
119079176.IonCode_0644	1239	1221	1221	0.985472	1	18	0		1422	1411	1411	0.992264	1	11	0
119079177.IonCode_0645	1288	1285	1282	0.995342	0.997665	6	3		1449	1445	1444	0.996549	0.999308	5	1
119079178.IonCode_0646	1294	1281	1281	0.989954	1	13	0		1485	1485	1484	0.999327	0.999327	1	1
119079179.IonCode_0647	1200	1186	1186	0.988333	1	14	0		1405	1321	1321	0.940214	1	84	0
119079181.IonCode_0649	1262	1256	1256	0.995246	1	6	0		1425	1425	1424	0.999298	0.999298	1	1
119079182.IonCode_0650	1252	1237	1237	0.988019	1	15	0		1401	1395	1395	0.995717	1	6	0
119079183.IonCode_0651	1275	1267	1266	0.992941	0.999211	9	1		1453	1445	1444	0.993806	0.999308	9	1
119079184.IonCode_0652	1303	1291	1291	0.99079	1	12	0		1512	1503	1503	0.994048	1	9	0
119079185.IonCode_0653	1231	1221	1219	0.990252	0.998362	12	2		1429	1424	1424	0.996501	1	5	0
119079186.IonCode_0654	1234	1229	1227	0.994327	0.998373	7	2		1410	1401	1400	0.992908	0.999286	10	1
119079187.IonCode_0655	1195	1168	1168	0.977406	1	27	0		1398	1338	1338	0.957082	1	60	0
119079189.IonCode_0657	1242	1229	1228	0.988728	0.999186	14	1		1410	1403	1403	0.995035	1	7	0
119079190.IonCode_0658	1263	1250	1250	0.989707	1	13	0		1412	1412	1411	0.999292	0.999292	1	1
119079191.IonCode_0659	1293	1281	1281	0.990719	1	12	0		1471	1467	1467	0.997281	1	4	0
119079192.IonCode_0660	1269	1250	1250	0.985028	1	19	0		1445	1444	1443	0.998616	0.999307	2	1
119079193.IonCode_0661	1293	1270	1270	0.982212	1	23	0		1485	1478	1478	0.995286	1	7	0
119079194.IonCode_0662	1238	1229	1229	0.99273	1	9	0		1440	1422	1422	0.9875	1	18	0
119079195.IonCode_0663	1250	1219	1219	0.9752	1	31	0		1463	1415	1415	0.967191	1	48	0
119079197.IonCode_0665	1113	1112	1111	0.998203	0.999101	2	1		1358	1298	1298	0.955817	1	60	0
119079198.IonCode_0666	1254	1241	1241	0.989633	1	13	0		1435	1431	1430	0.996516	0.999301	5	1
119079199.IonCode_0667	1274	1265	1263	0.991366	0.998419	11	2		1474	1468	1467	0.995251	0.999319	7	1
119079201.IonCode_0669	1083	1079	1074	0.99169	0.995366	9	5		1237	1230	1230	0.994341	1	7	0
119079202.IonCode_0670	1228	1228	1227	0.999186	0.999186	1	1		1405	1404	1404	0.999288	1	1	0
119079203.IonCode_0671	1240	1226	1226	0.98871	1	14	0		1426	1412	1411	0.989481	0.999292	15	1
119079205.IonCode_0673	1266	1243	1243	0.981833	1	23	0		1460	1454	1454	0.99589	1	6	0
119079206.IonCode_0674	1206	1195	1195	0.990879	1	11	0		1380	1373	1373	0.994928	1	7	0
119079208.IonCode_0676	1195	1186	1186	0.992469	1	9	0		1390	1376	1376	0.989928	1	14	0
119079209.IonCode_0677	1202	1201	1196	0.995008	0.995837	6	5		1405	1407	1401	0.997153	0.995736	4	6
119079210.IonCode_0678	1222	1214	1214	0.993453	1	8	0		1416	1406	1406	0.992938	1	10	0
119079211.IonCode_0679	1215	1198	1198	0.986008	1	17	0		1399	1395	1394	0.996426	0.999283	5	1
119079212.IonCode_0680	1181	1170	1168	0.988992	0.998291	13	2		1368	1346	1343	0.981725	0.997771	25	3
119079213.IonCode_0681	1240	1228	1228	0.990323	1	12	0		1429	1420	1420	0.993702	1	9	0
119079214.IonCode_0682	1208	1195	1195	0.989238	1	13	0		1387	1383	1383	0.997116	1	4	0
119079215.IonCode_0683	1172	1159	1159	0.988908	1	13	0		1381	1366	1365	0.988414	0.999268	16	1
119079216.IonCode_0684	1243	1238	1238	0.995977	1	5	0		1447	1447	1446	0.999309	0.999309	1	1
119079217.IonCode_0685	1215	1211	1205	0.99177	0.995045	10	6		1408	1401	1400	0.994318	0.999286	8	1
119079218.IonCode_0686	1214	1207	1207	0.994234	1	7	0		1399	1392	1392	0.994996	1	7	0
119079219.IonCode_0687	1143	1136	1135	0.993001	0.99912	8	1		1351	1339	1338	0.990377	0.999253	13	1
119079220.IonCode_0688	1203	1185	1185	0.985037	1	18	0		1385	1362	1362	0.983394	1	23	0
119079221.IonCode_0689	1176	1169	1169	0.994048	1	7	0		1355	1352	1351	0.997048	0.99926	4	1
119079222.IonCode_0690	1164	1160	1160	0.996564	1	4	0		1335	1336	1335	1	0.999251	0	1
119079223.IonCode_0691	1179	1172	1172	0.994063	1	7	0		1380	1372	1372	0.994203	1	8	0
119079224.IonCode_0692	1178	1167	1167	0.990662	1	11	0		1354	1354	1353	0.999261	0.999261	1	1
119079225.IonCode_0693	1191	1182	1179	0.989924	0.997462	12	3		1383	1376	1376	0.994939	1	7	0
119079226.IonCode_0694	1179	1159	1159	0.983036	1	20	0		1362	1359	1359	0.997797	1	3	0
119079227.IonCode_0695	1174	1160	1159	0.987223	0.999138	15	1		1374	1365	1364	0.992722	0.999267	10	1
119079228.IonCode_0696	1227	1217	1217	0.99185	1	10	0		1447	1434	1434	0.991016	1	13	0
119079229.IonCode_0701	1216	1205	1204	0.990132	0.99917	12	1		1415	1406	1405	0.992933	0.999289	10	1
119079230.IonCode_0702	1210	1203	1203	0.994215	1	7	0		1399	1395	1394	0.996426	0.999283	5	1
119079231.IonCode_0703	1193	1182	1181	0.989941	0.999154	12	1		1377	1374	1373	0.997095	0.999272	4	1
119079232.IonCode_0704	1191	1181	1181	0.991604	1	10	0		1390	1386	1386	0.997122	1	4	0
119079233.IonCode_0705	1218	1208	1208	0.99179	1	10	0		1419	1419	1418	0.999295	0.999295	1	1
119079234.IonCode_0706	1186	1178	1178	0.993255	1	8	0		1383	1377	1377	0.995662	1	6	0
119079235.IonCode_0707	1188	1173	1173	0.987374	1	15	0		1361	1358	1358	0.997796	1	3	0
119079236.IonCode_0708	1212	1204	1202	0.991749	0.998339	10	2		1408	1405	1405	0.997869	1	3	0
119079237.IonCode_0709	1206	1194	1193	0.989221	0.999162	13	1		1363	1357	1357	0.995598	1	6	0
119079238.IonCode_0710	1198	1180	1179	0.98414	0.999153	19	1		1373	1367	1367	0.99563	1	6	0
119079239.IonCode_0711	1182	1170	1170	0.989848	1	12	0		1380	1369	1368	0.991304	0.99927	12	1
119079240.IonCode_0712	1186	1176	1175	0.990725	0.99915	11	1		1376	1366	1365	0.992006	0.999268	11	1
119079241.IonCode_0713	1222	1204	1203	0.984452	0.999169	19	1		1419	1405	1404	0.989429	0.999288	15	1
119079242.IonCode_0714	1205	1194	1190	0.987552	0.99665	15	4		1394	1391	1390	0.997131	0.999281	4	1
119079243.IonCode_0715	1197	1187	1187	0.991646	1	10	0		1412	1397	1397	0.989377	1	15	0
119079244.IonCode_0716	1155	1141	1141	0.987879	1	14	0		1382	1350	1350	0.976845	1	32	0
119079245.IonCode_0717	1231	1217	1217	0.988627	1	14	0		1395	1394	1394	0.999283	1	1	0
119079246.IonCode_0718	1191	1184	1184	0.994123	1	7	0		1385	1385	1384	0.999278	0.999278	1	1
119079247.IonCode_0719	1164	1149	1149	0.987113	1	15	0		1390	1378	1377	0.990647	0.999274	13	1
119079248.IonCode_0720	1194	1177	1177	0.985762	1	17	0		1404	1398	1397	0.995014	0.999285	7	1
119079249.IonCode_0721	1243	1233	1233	0.991955	1	10	0		1451	1442	1442	0.993797	1	9	0
119079250.IonCode_0722	1168	1153	1153	0.987158	1	15	0		1383	1355	1355	0.979754	1	28	0
119079251.IonCode_0723	1133	1128	1127	0.994704	0.999113	6	1		1340	1279	1278	0.953731	0.999218	62	1
119079252.IonCode_0724	1161	1150	1150	0.990525	1	11	0		1375	1360	1355	0.985455	0.996324	20	5
119079253.IonCode_0725	1157	1148	1147	0.991357	0.999129	10	1		1327	1325	1324	0.997739	0.999245	3	1
119079254.IonCode_0726	1233	1220	1220	0.989457	1	13	0		1439	1432	1432	0.995136	1	7	0
119079255.IonCode_0727	1241	1231	1230	0.991136	0.999188	11	1		1415	1410	1409	0.99576	0.999291	6	1
119079256.IonCode_0728	1206	1194	1193	0.989221	0.999162	13	1		1398	1389	1389	0.993562	1	9	0
119079257.IonCode_0729	1177	1170	1169	0.993203	0.999145	8	1		1370	1370	1369	0.99927	0.99927	1	1
119079258.IonCode_0730	1159	1150	1150	0.992235	1	9	0		1393	1367	1367	0.981335	1	26	0
119079259.IonCode_0731	1128	1119	1118	0.991135	0.999106	10	1		1345	1306	1306	0.971004	1	39	0
119079261.IonCode_0733	1182	1171	1171	0.990694	1	11	0		1376	1362	1361	0.989099	0.999266	15	1
119079262.IonCode_0734	1237	1228	1227	0.991916	0.999186	10	1		1421	1417	1417	0.997185	1	4	0
119079263.IonCode_0735	1174	1163	1163	0.99063	1	11	0		1390	1380	1380	0.992806	1	10	0
119079264.IonCode_0736	1232	1222	1221	0.991071	0.999182	11	1		1420	1410	1410	0.992958	1	10	0
119079265.IonCode_0737	1179	1165	1165	0.988126	1	14	0		1377	1368	1367	0.992738	0.999269	10	1
119079266.IonCode_0738	1247	1239	1239	0.993585	1	8	0		1431	1419	1419	0.991614	1	12	0
119079269.IonCode_0741	1197	1190	1190	0.994152	1	7	0		1371	1369	1369	0.998541	1	2	0
119079270.IonCode_0742	1180	1167	1167	0.988983	1	13	0		1363	1361	1361	0.998533	1	2	0
119079271.IonCode_0743	1148	1142	1142	0.994774	1	6	0		1347	1338	1337	0.992576	0.999253	10	1
119079272.IonCode_0744	1203	1187	1187	0.9867	1	16	0		1382	1375	1374	0.994211	0.999273	8	1
119079273.IonCode_0745	1134	1123	1123	0.9903	1	11	0		1335	1324	1324	0.99176	1	11	0
119079274.IonCode_0746	1215	1204	1204	0.990947	1	11	0		1422	1410	1409	0.990858	0.999291	13	1
119079277.IonCode_0749	1218	1208	1208	0.99179	1	10	0		1379	1376	1376	0.997825	1	3	0
119079278.IonCode_0750	1233	1219	1219	0.988646	1	14	0		1424	1412	1412	0.991573	1	12	0
119079279.IonCode_0751	1278	1274	1271	0.994523	0.997645	7	3		1455	1450	1450	0.996564	1	5	0
119079280.IonCode_0752	1167	1155	1155	0.989717	1	12	0		1361	1354	1354	0.994857	1	7	0
119079281.IonCode_0753	1258	1251	1248	0.992051	0.997602	10	3		1441	1437	1437	0.997224	1	4	0
119079282.IonCode_0754	1209	1199	1199	0.991729	1	10	0		1383	1373	1373	0.992769	1	10	0
119079283.IonCode_0755	1165	1161	1161	0.996567	1	4	0		1398	1355	1354	0.968526	0.999262	44	1
119079285.IonCode_0757	1169	1159	1159	0.991446	1	10	0		1359	1343	1343	0.988227	1	16	0
119079286.IonCode_0758	1138	1128	1128	0.991213	1	10	0		1345	1341	1340	0.996283	0.999254	5	1
119079287.IonCode_0759	1213	1200	1200	0.989283	1	13	0		1405	1394	1393	0.991459	0.999283	12	1
119079288.IonCode_0760	1173	1169	1169	0.99659	1	4	0		1392	1375	1375	0.987787	1	17	0
119079289.IonCode_0761	1213	1206	1206	0.994229	1	7	0		1427	1423	1422	0.996496	0.999297	5	1
119079290.IonCode_0762	1173	1172	1171	0.998295	0.999147	2	1		1402	1348	1348	0.961484	1	54	0
119079293.IonCode_0765	1131	1122	1122	0.992042	1	9	0		1306	1297	1297	0.993109	1	9	0
119079294.IonCode_0766	1170	1163	1163	0.994017	1	7	0		1374	1367	1366	0.994178	0.999268	8	1
119079295.IonCode_0767	1223	1211	1211	0.990188	1	12	0		1392	1389	1389	0.997845	1	3	0
119079296.IonCode_0768	1175	1169	1169	0.994894	1	6	0		1408	1406	1406	0.99858	1	2	0
119079297.IonCode_0769	1170	1165	1165	0.995726	1	5	0		1385	1374	1374	0.992058	1	11	0
119079298.IonCode_0770	1160	1160	1159	0.999138	0.999138	1	1		1369	1363	1362	0.994887	0.999266	7	1
119079299.IonCode_0771	1162	1143	1143	0.983649	1	19	0		1355	1333	1333	0.983764	1	22	0
119079301.IonCode_0773	1202	1197	1197	0.99584	1	5	0		1369	1365	1365	0.997078	1	4	0
119079302.IonCode_0774	1178	1176	1176	0.998302	1	2	0		1355	1352	1352	0.997786	1	3	0
119079303.IonCode_0775	1194	1182	1182	0.98995	1	12	0		1396	1388	1387	0.993553	0.99928	9	1
119079304.IonCode_0776	1238	1227	1227	0.991115	1	11	0		1422	1408	1408	0.990155	1	14	0
119079305.IonCode_0777	1191	1188	1187	0.996641	0.999158	4	1		1387	1381	1381	0.995674	1	6	0
119079306.IonCode_0778	1225	1209	1209	0.986939	1	16	0		1415	1402	1402	0.990813	1	13	0
119079307.IonCode_0779	1171	1169	1165	0.994876	0.996578	6	4		1402	1389	1389	0.990728	1	13	0
119079308.IonCode_0780	1158	1155	1155	0.997409	1	3	0		1407	1375	1375	0.977257	1	32	0
119079309.IonCode_0781	1157	1148	1148	0.992221	1	9	0		1352	1345	1344	0.994083	0.999257	8	1
119079310.IonCode_0782	1220	1215	1215	0.995902	1	5	0		1430	1423	1422	0.994406	0.999297	8	1
119079311.IonCode_0783	1152	1141	1141	0.990451	1	11	0		1356	1356	1355	0.999263	0.999263	1	1
119079312.IonCode_0784	1193	1180	1178	0.987427	0.998305	15	2		1389	1374	1373	0.988481	0.999272	16	1
119079313.IonCode_0785	1248	1237	1237	0.991186	1	11	0		1445	1438	1438	0.995156	1	7	0
119079314.IonCode_0786	1207	1198	1198	0.992543	1	9	0		1407	1393	1392	0.989339	0.999282	15	1
119079315.IonCode_0787	1194	1183	1182	0.98995	0.999155	12	1		1372	1369	1369	0.997813	1	3	0
119079316.IonCode_0788	1267	1250	1248	0.985004	0.9984	19	2		1469	1462	1462	0.995235	1	7	0
119079317.IonCode_0789	1187	1176	1176	0.990733	1	11	0		1378	1374	1373	0.996372	0.999272	5	1
119079318.IonCode_0790	1240	1234	1234	0.995161	1	6	0		1409	1405	1405	0.997161	1	4	0
119079319.IonCode_0791	1227	1213	1213	0.98859	1	14	0		1393	1389	1389	0.997128	1	4	0
119079320.IonCode_0792	1210	1200	1200	0.991736	1	10	0		1412	1401	1400	0.991501	0.999286	12	1
119079321.IonCode_0793	1180	1172	1168	0.989831	0.996587	12	4		1374	1371	1371	0.997817	1	3	0
119079322.IonCode_0794	1163	1157	1152	0.990542	0.995678	11	5		1346	1343	1342	0.997028	0.999255	4	1
119079323.IonCode_0795	1231	1218	1216	0.987815	0.998358	15	2		1419	1411	1411	0.994362	1	8	0
119079324.IonCode_0796	1205	1202	1196	0.992531	0.995008	9	6		1411	1407	1407	0.997165	1	4	0
119079325.IonCode_0801	1227	1218	1216	0.991035	0.998358	11	2		1400	1400	1400	1	1	0	0
119079326.IonCode_0802	1181	1168	1167	0.988146	0.999144	14	1		1346	1332	1332	0.989599	1	14	0
119079327.IonCode_0803	1215	1203	1199	0.986831	0.996675	16	4		1399	1389	1388	0.992137	0.99928	11	1
119079328.IonCode_0804	1137	1124	1124	0.988566	1	13	0		1354	1350	1349	0.996307	0.999259	5	1
119079329.IonCode_0805	1230	1216	1215	0.987805	0.999178	15	1		1417	1407	1407	0.992943	1	10	0
119079330.IonCode_0806	1125	1111	1111	0.987556	1	14	0		1309	1299	1299	0.992361	1	10	0
119079331.IonCode_0807	1180	1168	1168	0.989831	1	12	0		1384	1375	1375	0.993497	1	9	0
119079332.IonCode_0808	1169	1156	1156	0.988879	1	13	0		1358	1354	1353	0.996318	0.999261	5	1
119079333.IonCode_0809	1227	1227	1219	0.99348	0.99348	8	8		1434	1431	1430	0.997211	0.999301	4	1
119079334.IonCode_0810	1226	1209	1209	0.986134	1	17	0		1424	1422	1422	0.998596	1	2	0
119079335.IonCode_0811	1216	1207	1206	0.991776	0.999171	10	1		1384	1380	1380	0.99711	1	4	0
119079336.IonCode_0812	1179	1170	1169	0.991518	0.999145	10	1		1371	1360	1360	0.991977	1	11	0
119079337.IonCode_0813	1203	1194	1194	0.992519	1	9	0		1407	1397	1397	0.992893	1	10	0
119079338.IonCode_0814	1214	1209	1202	0.990115	0.99421	12	7		1420	1407	1407	0.990845	1	13	0
119079339.IonCode_0815	1154	1142	1142	0.989601	1	12	0		1351	1325	1325	0.980755	1	26	0
119079340.IonCode_0816	1146	1129	1129	0.985166	1	17	0		1359	1325	1324	0.974246	0.999245	35	1
119079341.IonCode_0817	1169	1163	1162	0.994012	0.99914	7	1		1376	1358	1358	0.986919	1	18	0
119079342.IonCode_0818	1224	1211	1210	0.988562	0.999174	14	1		1392	1388	1388	0.997126	1	4	0
119079343.IonCode_0819	1172	1169	1168	0.996587	0.999145	4	1		1372	1368	1367	0.996356	0.999269	5	1
119079344.IonCode_0820	1185	1184	1174	0.990717	0.991554	11	10		1368	1363	1363	0.996345	1	5	0
119079345.IonCode_0821	1151	1138	1138	0.988705	1	13	0		1352	1346	1346	0.995562	1	6	0
119079346.IonCode_0822	1156	1144	1144	0.989619	1	12	0		1357	1350	1349	0.994105	0.999259	8	1
119079347.IonCode_0823	1150	1128	1127	0.98	0.999113	23	1		1363	1344	1341	0.983859	0.997768	22	3
119079349.IonCode_0825	1213	1203	1201	0.990107	0.998337	12	2		1411	1407	1407	0.997165	1	4	0
119079350.IonCode_0826	1135	1125	1125	0.991189	1	10	0		1327	1320	1320	0.994725	1	7	0
119079351.IonCode_0827	1203	1187	1187	0.9867	1	16	0		1390	1380	1380	0.992806	1	10	0
119079352.IonCode_0828	1215	1207	1204	0.990947	0.997514	11	3		1416	1399	1398	0.987288	0.999285	18	1
119079353.IonCode_0829	1112	1098	1098	0.98741	1	14	0		1302	1296	1296	0.995392	1	6	0
119079354.IonCode_0830	1139	1128	1128	0.990342	1	11	0		1322	1310	1310	0.990923	1	12	0
119079359.IonCode_0835	1227	1217	1215	0.99022	0.998357	12	2		1401	1397	1396	0.996431	0.999284	5	1
119079360.IonCode_0836	1178	1174	1171	0.994058	0.997445	7	3		1382	1369	1369	0.990593	1	13	0
119079361.IonCode_0837	1193	1179	1178	0.987427	0.999152	15	1		1384	1375	1375	0.993497	1	9	0
119079362.IonCode_0838	1133	1128	1128	0.995587	1	5	0		1351	1320	1320	0.977054	1	31	0
119079365.IonCode_0841	1213	1196	1196	0.985985	1	17	0		1383	1373	1373	0.992769	1	10	0
119097060.IonCode_0301	1235	1231	1225	0.991903	0.995126	10	6		1402	1391	1391	0.992154	1	11	0
119097061.IonCode_0302	1245	1246	1235	0.991968	0.991172	10	11		1402	1402	1402	1	1	0	0
119097062.IonCode_0303	1270	1275	1266	0.99685	0.992941	4	9		1423	1417	1417	0.995784	1	6	0
119097063.IonCode_0304	1279	1272	1270	0.992963	0.998428	9	2		1421	1416	1416	0.996481	1	5	0
119097064.IonCode_0305	1281	1279	1270	0.991413	0.992963	11	9		1440	1439	1439	0.999306	1	1	0
119097065.IonCode_0306	1259	1255	1252	0.99444	0.99761	7	3		1394	1392	1391	0.997848	0.999282	3	1
119097066.IonCode_0307	1285	1285	1272	0.989883	0.989883	13	13		1437	1434	1433	0.997216	0.999303	4	1
119097067.IonCode_0308	1266	1264	1259	0.994471	0.996044	7	5		1435	1424	1423	0.991638	0.999298	12	1
119097068.IonCode_0309	1274	1273	1268	0.99529	0.996072	6	5		1434	1430	1430	0.997211	1	4	0
119097069.IonCode_0310	1306	1299	1292	0.98928	0.994611	14	7		1481	1480	1480	0.999325	1	1	0
119097070.IonCode_0311	1272	1277	1268	0.996855	0.992952	4	9		1463	1453	1452	0.992481	0.999312	11	1
119097071.IonCode_0312	1211	1207	1202	0.992568	0.995857	9	5		1421	1421	1420	0.999296	0.999296	1	1
119097072.IonCode_0313	1272	1266	1262	0.992138	0.99684	10	4		1440	1436	1436	0.997222	1	4	0
119097073.IonCode_0314	1299	1294	1289	0.992302	0.996136	10	5		1475	1463	1463	0.991864	1	12	0
119097074.IonCode_0315	1295	1295	1288	0.994595	0.994595	7	7		1461	1456	1455	0.995893	0.999313	6	1
119097075.IonCode_0316	1321	1318	1313	0.993944	0.996206	8	5		1480	1470	1470	0.993243	1	10	0
119097076.IonCode_0317	1270	1269	1262	0.993701	0.994484	8	7		1438	1425	1424	0.990264	0.999298	14	1
119097077.IonCode_0318	1296	1295	1288	0.993827	0.994595	8	7		1489	1481	1480	0.993956	0.999325	9	1
119097078.IonCode_0319	1324	1324	1317	0.994713	0.994713	7	7		1495	1484	1484	0.992642	1	11	0
119097079.IonCode_0320	1346	1344	1338	0.994056	0.995536	8	6		1513	1510	1510	0.998017	1	3	0
119097080.IonCode_0321	1269	1265	1264	0.99606	0.999209	5	1		1462	1454	1454	0.994528	1	8	0
119097081.IonCode_0322	1293	1288	1285	0.993813	0.997671	8	3		1454	1453	1453	0.999312	1	1	0
119097082.IonCode_0323	1249	1243	1236	0.989592	0.994368	13	7		1395	1391	1391	0.997133	1	4	0
119097083.IonCode_0324	1306	1304	1298	0.993874	0.995399	8	6		1480	1474	1473	0.99527	0.999322	7	1
119097084.IonCode_0325	1319	1317	1311	0.993935	0.995444	8	6		1489	1480	1480	0.993956	1	9	0
119097085.IonCode_0326	1277	1276	1269	0.993735	0.994514	8	7		1439	1437	1437	0.99861	1	2	0
119097086.IonCode_0327	1287	1289	1284	0.997669	0.996121	3	5		1471	1465	1464	0.995241	0.999317	7	1
119097087.IonCode_0328	1211	1210	1204	0.99422	0.995041	7	6		1373	1372	1372	0.999272	1	1	0
119097088.IonCode_0329	1300	1295	1291	0.993077	0.996911	9	4		1474	1468	1468	0.995929	1	6	0
119097089.IonCode_0330	1275	1268	1263	0.990588	0.996057	12	5		1460	1452	1452	0.994521	1	8	0
119097090.IonCode_0331	1288	1292	1284	0.996894	0.993808	4	8		1481	1475	1475	0.995949	1	6	0
119097091.IonCode_0332	1309	1304	1299	0.992361	0.996166	10	5		1492	1488	1488	0.997319	1	4	0
119097092.IonCode_0333	1289	1284	1279	0.992242	0.996106	10	5		1457	1449	1448	0.993823	0.99931	9	1
119097093.IonCode_0334	1281	1281	1273	0.993755	0.993755	8	8		1441	1434	1434	0.995142	1	7	0
119097094.IonCode_0335	1284	1287	1279	0.996106	0.993784	5	8		1463	1458	1457	0.995899	0.999314	6	1
119097095.IonCode_0336	1349	1347	1339	0.992587	0.994061	10	8		1508	1506	1505	0.998011	0.999336	3	1
119097096.IonCode_0337	1297	1296	1292	0.996145	0.996914	5	4		1444	1441	1440	0.99723	0.999306	4	1
119097097.IonCode_0338	1275	1282	1271	0.996863	0.99142	4	11		1425	1425	1424	0.999298	0.999298	1	1
119097098.IonCode_0339	1284	1288	1276	0.993769	0.990683	8	12		1456	1456	1456	1	1	0	0
119097099.IonCode_0340	1153	1152	1152	0.999133	1	1	0		1329	1317	1317	0.990971	1	12	0
119097100.IonCode_0341	1210	1208	1202	0.993388	0.995033	8	6		1363	1361	1360	0.997799	0.999265	3	1
119097101.IonCode_0342	1191	1191	1187	0.996641	0.996641	4	4		1344	1335	1334	0.99256	0.999251	10	1
119097102.IonCode_0343	1188	1190	1186	0.998316	0.996639	2	4		1330	1320	1318	0.990977	0.998485	12	2
119097103.IonCode_0344	1145	1144	1140	0.995633	0.996503	5	4		1308	1306	1306	0.998471	1	2	0
119097104.IonCode_0345	1185	1185	1177	0.993249	0.993249	8	8		1335	1332	1331	0.997004	0.999249	4	1
119097105.IonCode_0346	1138	1134	1130	0.99297	0.996473	8	4		1276	1268	1267	0.992947	0.999211	9	1
119097106.IonCode_0347	1150	1141	1138	0.989565	0.997371	12	3		1295	1289	1289	0.995367	1	6	0
119097107.IonCode_0348	1191	1181	1181	0.991604	1	10	0		1353	1348	1347	0.995565	0.999258	6	1
119097108.IonCode_0349	1204	1202	1195	0.992525	0.994176	9	7		1351	1344	1344	0.994819	1	7	0
119097109.IonCode_0350	1164	1162	1157	0.993986	0.995697	7	5		1343	1340	1340	0.997766	1	3	0
119097110.IonCode_0351	1162	1169	1158	0.996558	0.99059	4	11		1372	1356	1356	0.988338	1	16	0
119097111.IonCode_0352	1187	1192	1178	0.992418	0.988255	9	14		1323	1320	1320	0.997732	1	3	0
119097112.IonCode_0353	1210	1209	1202	0.993388	0.99421	8	7		1369	1360	1360	0.993426	1	9	0
119097113.IonCode_0354	1195	1188	1184	0.990795	0.996633	11	4		1347	1346	1346	0.999258	1	1	0
119097114.IonCode_0355	1193	1189	1185	0.993294	0.996636	8	4		1334	1324	1323	0.991754	0.999245	11	1
119097115.IonCode_0356	1174	1177	1167	0.994037	0.991504	7	10		1311	1311	1310	0.999237	0.999237	1	1
119097116.IonCode_0357	1167	1165	1159	0.993145	0.99485	8	6		1314	1314	1314	1	1	0	0
119097117.IonCode_0358	1193	1189	1181	0.989941	0.993272	12	8		1354	1349	1349	0.996307	1	5	0
119097118.IonCode_0359	1182	1181	1174	0.993232	0.994073	8	7		1331	1318	1318	0.990233	1	13	0
119097119.IonCode_0360	1179	1179	1172	0.994063	0.994063	7	7		1364	1357	1355	0.993402	0.998526	9	2
119097120.IonCode_0361	1179	1175	1170	0.992366	0.995745	9	5		1328	1323	1323	0.996235	1	5	0
119097121.IonCode_0362	1194	1196	1186	0.9933	0.991639	8	10		1366	1364	1364	0.998536	1	2	0
119097122.IonCode_0363	1228	1224	1218	0.991857	0.995098	10	6		1374	1374	1374	1	1	0	0
119097123.IonCode_0364	1216	1216	1210	0.995066	0.995066	6	6		1374	1366	1366	0.994178	1	8	0
119097124.IonCode_0365	1210	1211	1204	0.995041	0.99422	6	7		1366	1359	1359	0.994876	1	7	0
119097125.IonCode_0366	1137	1128	1125	0.989446	0.99734	12	3		1323	1322	1322	0.999244	1	1	0
119097126.IonCode_0367	1175	1175	1170	0.995745	0.995745	5	5		1327	1324	1324	0.997739	1	3	0
119097127.IonCode_0368	1042	1042	1037	0.995202	0.995202	5	5		1208	1203	1200	0.993377	0.997506	8	3
119097128.IonCode_0369	1052	1053	1049	0.997148	0.996201	3	4		1249	1243	1243	0.995196	1	6	0
119097129.IonCode_0370	1139	1135	1130	0.992098	0.995595	9	5		1292	1286	1286	0.995356	1	6	0
119097130.IonCode_0371	1116	1116	1112	0.996416	0.996416	4	4		1295	1285	1285	0.992278	1	10	0
119097131.IonCode_0372	1179	1176	1173	0.994911	0.997449	6	3		1354	1347	1345	0.993353	0.998515	9	2
119097132.IonCode_0373	1141	1144	1138	0.997371	0.994755	3	6		1284	1281	1281	0.997664	1	3	0
119097135.IonCode_0376	1111	1098	1098	0.988299	1	13	0		1289	1274	1274	0.988363	1	15	0
119097137.IonCode_0378	1207	1211	1203	0.996686	0.993394	4	8		1368	1358	1357	0.991959	0.999264	11	1
119097138.IonCode_0379	1188	1190	1184	0.996633	0.994958	4	6		1357	1350	1349	0.994105	0.999259	8	1
119097139.IonCode_0380	1200	1200	1195	0.995833	0.995833	5	5		1361	1351	1351	0.992652	1	10	0
119097140.IonCode_0381	1167	1169	1163	0.996572	0.994867	4	6		1325	1317	1316	0.993208	0.999241	9	1
119097141.IonCode_0382	1198	1198	1196	0.998331	0.998331	2	2		1389	1386	1386	0.99784	1	3	0
119097142.IonCode_0383	854	525	525	0.614754	1	329	0		1089	578	575	0.528007	0.99481	514	3
119097143.IonCode_0384	1303	1300	1295	0.99386	0.996154	8	5		1447	1440	1440	0.995162	1	7	0
119097144.IonCode_0385	1303	1301	1293	0.992325	0.993851	10	8		1475	1467	1466	0.993898	0.999318	9	1
119097145.IonCode_0386	1272	1264	1262	0.992138	0.998418	10	2		1444	1445	1444	1	0.999308	0	1
119097146.IonCode_0387	1274	1280	1270	0.99686	0.992188	4	10		1423	1415	1414	0.993675	0.999293	9	1
119097147.IonCode_0388	1262	1257	1253	0.992868	0.996818	9	4		1425	1415	1415	0.992982	1	10	0
119097149.IonCode_0390	1244	1245	1235	0.992765	0.991968	9	10		1428	1420	1420	0.994398	1	8	0
119097150.IonCode_0391	1221	1222	1218	0.997543	0.996727	3	4		1390	1380	1380	0.992806	1	10	0
119097151.IonCode_0392	1188	1183	1177	0.990741	0.994928	11	6		1381	1377	1376	0.996379	0.999274	5	1
119097152.IonCode_0393	1246	1246	1241	0.995987	0.995987	5	5		1434	1430	1430	0.997211	1	4	0
119097153.IonCode_0394	1172	1161	1160	0.989761	0.999139	12	1		1341	1337	1337	0.997017	1	4	0
119097154.IonCode_0395	1215	1196	1196	0.984362	1	19	0		1391	1384	1383	0.994249	0.999277	8	1
119097155.IonCode_0396	1239	1240	1235	0.996772	0.995968	4	5		1410	1406	1406	0.997163	1	4	0
119097156.IonCode_0401	1186	1186	1185	0.999157	0.999157	1	1		1378	1380	1377	0.999274	0.997826	1	3
119097157.IonCode_0402	1231	1231	1228	0.997563	0.997563	3	3		1403	1401	1401	0.998574	1	2	0
119097158.IonCode_0403	1284	1286	1281	0.997664	0.996112	3	5		1457	1449	1448	0.993823	0.99931	9	1
119097159.IonCode_0404	1172	1173	1167	0.995734	0.994885	5	6		1380	1372	1371	0.993478	0.999271	9	1
119097160.IonCode_0405	1235	1236	1231	0.996761	0.995955	4	5		1409	1410	1409	1	0.999291	0	1
119097161.IonCode_0406	1221	1204	1202	0.984439	0.998339	19	2		1385	1382	1381	0.997112	0.999276	4	1
119097162.IonCode_0407	1189	1189	1183	0.994954	0.994954	6	6		1365	1359	1358	0.994872	0.999264	7	1
119097163.IonCode_0408	1271	1257	1256	0.988198	0.999204	15	1		1436	1430	1429	0.995125	0.999301	7	1
119122558.IonCode_0101	972	968	965	0.992798	0.996901	7	3		1122	1121	1121	0.999109	1	1	0
119122559.IonCode_0102	1243	1235	1231	0.990346	0.996761	12	4		1400	1390	1390	0.992857	1	10	0
119122560.IonCode_0103	1240	1231	1227	0.989516	0.996751	13	4		1421	1415	1415	0.995778	1	6	0
119122561.IonCode_0104	1161	1152	1150	0.990525	0.998264	11	2		1325	1313	1312	0.990189	0.999238	13	1
119122562.IonCode_0105	1162	1152	1151	0.990534	0.999132	11	1		1331	1323	1322	0.993238	0.999244	9	1
119122563.IonCode_0106	1182	1173	1172	0.99154	0.999147	10	1		1368	1365	1364	0.997076	0.999267	4	1
119122564.IonCode_0107	1168	1157	1153	0.987158	0.996543	15	4		1340	1337	1336	0.997015	0.999252	4	1
119122565.IonCode_0108	1196	1196	1190	0.994983	0.994983	6	6		1393	1380	1379	0.98995	0.999275	14	1
119122566.IonCode_0109	969	975	964	0.99484	0.988718	5	11		1114	1106	1105	0.991921	0.999096	9	1
119122567.IonCode_0110	1207	1202	1201	0.995029	0.999168	6	1		1386	1381	1378	0.994228	0.997828	8	3
119122568.IonCode_0111	1182	1182	1175	0.994078	0.994078	7	7		1389	1377	1377	0.991361	1	12	0
119122569.IonCode_0112	1144	1137	1134	0.991259	0.997361	10	3		1316	1312	1312	0.99696	1	4	0
119122570.IonCode_0113	1137	1137	1133	0.996482	0.996482	4	4		1276	1286	1274	0.998433	0.990669	2	12
119122571.IonCode_0114	1167	1159	1157	0.991431	0.998274	10	2		1359	1353	1353	0.995585	1	6	0
119122572.IonCode_0115	1203	1200	1196	0.994181	0.996667	7	4		1409	1403	1399	0.992903	0.997149	10	4
119122573.IonCode_0116	1168	1167	1161	0.994007	0.994859	7	6		1350	1339	1338	0.991111	0.999253	12	1
119122574.IonCode_0117	1130	1123	1119	0.990265	0.996438	11	4		1299	1300	1297	0.99846	0.997692	2	3
119122575.IonCode_0118	1021	1009	1009	0.988247	1	12	0		1282	1275	1265	0.986739	0.992157	17	10
119122576.IonCode_0119	1188	1176	1173	0.987374	0.997449	15	3		1373	1362	1362	0.991988	1	11	0
119122577.IonCode_0120	1199	1184	1183	0.986656	0.999155	16	1		1354	1347	1346	0.994092	0.999258	8	1
119122578.IonCode_0121	1166	1165	1156	0.991424	0.992275	10	9		1313	1307	1307	0.99543	1	6	0
119122579.IonCode_0122	1195	1181	1180	0.987448	0.999153	15	1		1394	1389	1389	0.996413	1	5	0
119122580.IonCode_0123	1135	1134	1130	0.995595	0.996473	5	4		1315	1318	1310	0.996198	0.99393	5	8
119122581.IonCode_0124	1070	1071	1068	0.998131	0.997199	2	3		1288	1290	1282	0.995342	0.993798	6	8
119122582.IonCode_0125	971	976	965	0.993821	0.98873	6	11		1132	1122	1121	0.990283	0.999109	11	1
119122583.IonCode_0126	1172	1172	1165	0.994027	0.994027	7	7		1352	1339	1338	0.989645	0.999253	14	1
119122584.IonCode_0127	1129	1129	1122	0.9938	0.9938	7	7		1346	1334	1331	0.988856	0.997751	15	3
119122585.IonCode_0128	1161	1162	1154	0.993971	0.993115	7	8		1328	1331	1320	0.993976	0.991736	8	11
119122586.IonCode_0129	1190	1193	1182	0.993277	0.99078	8	11		1363	1355	1355	0.994131	1	8	0
119122587.IonCode_0130	1191	1182	1181	0.991604	0.999154	10	1		1387	1381	1381	0.995674	1	6	0
119122588.IonCode_0131	1225	1220	1217	0.993469	0.997541	8	3		1375	1385	1372	0.997818	0.990614	3	13
119122589.IonCode_0132	1036	1012	1011	0.975869	0.999012	25	1		1243	1197	1197	0.962993	1	46	0
119122590.IonCode_0133	939	933	930	0.990415	0.996785	9	3		1053	1054	1050	0.997151	0.996205	3	4
119122591.IonCode_0134	1200	1189	1188	0.99	0.999159	12	1		1399	1391	1391	0.994282	1	8	0
119122592.IonCode_0135	1185	1177	1172	0.98903	0.995752	13	5		1384	1369	1369	0.989162	1	15	0
119122593.IonCode_0136	1213	1203	1199	0.988458	0.996675	14	4		1429	1423	1423	0.995801	1	6	0
119122594.IonCode_0137	1128	1122	1120	0.992908	0.998217	8	2		1304	1299	1294	0.992331	0.996151	10	5
119122595.IonCode_0138	1140	1132	1132	0.992982	1	8	0		1334	1323	1323	0.991754	1	11	0
119122596.IonCode_0139	1181	1168	1166	0.987299	0.998288	15	2		1358	1342	1342	0.988218	1	16	0
119122597.IonCode_0141	1179	1168	1165	0.988126	0.997432	14	3		1281	1277	1277	0.996877	1	4	0
119122598.IonCode_0141	975	969	967	0.991795	0.997936	8	2		1121	1112	1111	0.991079	0.999101	10	1
119122599.IonCode_0142	1206	1197	1197	0.992537	1	9	0		1377	1356	1356	0.984749	1	21	0
119122600.IonCode_0143	1152	1142	1139	0.988715	0.997373	13	3		1346	1341	1341	0.996285	1	5	0
119122601.IonCode_0144	1180	1170	1169	0.990678	0.999145	11	1		1359	1345	1344	0.988962	0.999257	15	1
119122602.IonCode_0145	1132	1109	1108	0.978799	0.999098	24	1		1298	1287	1285	0.989985	0.998446	13	2
119122603.IonCode_0146	1175	1163	1162	0.988936	0.99914	13	1		1358	1352	1351	0.994845	0.99926	7	1
119122604.IonCode_0147	1128	1098	1098	0.973404	1	30	0		1351	1293	1293	0.957069	1	58	0
119122605.IonCode_0173	1279	1265	1264	0.988272	0.999209	15	1		1359	1358	1357	0.998528	0.999264	2	1
119122606.IonCode_0149	927	925	920	0.992449	0.994595	7	5		1058	1054	1053	0.995274	0.999051	5	1
119122607.IonCode_0150	1195	1188	1186	0.992469	0.998316	9	2		1334	1331	1330	0.997001	0.999249	4	1
119122608.IonCode_0151	1065	1062	1058	0.993427	0.996234	7	4		1222	1228	1221	0.999182	0.9943	1	7
119122609.IonCode_0152	1205	1200	1194	0.990871	0.995	11	6		1348	1339	1337	0.99184	0.998506	11	2
119122610.IonCode_0153	1174	1164	1161	0.988927	0.997423	13	3		1329	1325	1325	0.99699	1	4	0
119122611.IonCode_0154	1159	1149	1148	0.990509	0.99913	11	1		1314	1305	1305	0.993151	1	9	0
119122612.IonCode_0155	1122	1119	1119	0.997326	1	3	0		1393	1330	1330	0.954774	1	63	0
119122613.IonCode_0143	1262	1249	1248	0.988906	0.999199	14	1		1350	1349	1348	0.998519	0.999259	2	1
119122614.IonCode_0157	938	930	928	0.989339	0.997849	10	2		1099	1086	1086	0.988171	1	13	0
119122615.IonCode_0158	1174	1164	1164	0.991482	1	10	0		1358	1348	1346	0.991163	0.998516	12	2
119122616.IonCode_0159	1020	1014	1010	0.990196	0.996055	10	4		1210	1196	1196	0.98843	1	14	0
119122617.IonCode_0160	1204	1190	1189	0.987542	0.99916	15	1		1405	1397	1397	0.994306	1	8	0
119122618.IonCode_0161	1170	1158	1158	0.989744	1	12	0		1343	1337	1337	0.995532	1	6	0
119122619.IonCode_0162	1145	1131	1131	0.987773	1	14	0		1376	1368	1367	0.993459	0.999269	9	1
119122620.IonCode_0163	1188	1178	1177	0.990741	0.999151	11	1		1341	1341	1331	0.992543	0.992543	10	10
119122621.IonCode_0104	1255	1249	1244	0.991235	0.995997	11	5		1345	1341	1341	0.997026	1	4	0
119122622.IonCode_0165	949	939	939	0.989463	1	10	0		1138	1112	1112	0.977153	1	26	0
119122623.IonCode_0166	1171	1172	1166	0.99573	0.994881	5	6		1337	1331	1331	0.995512	1	6	0
119122624.IonCode_0167	1177	1163	1162	0.987256	0.99914	15	1		1335	1327	1327	0.994007	1	8	0
119122625.IonCode_0168	1150	1142	1141	0.992174	0.999124	9	1		1350	1341	1341	0.993333	1	9	0
119122626.IonCode_0169	1194	1182	1181	0.989112	0.999154	13	1		1354	1348	1347	0.99483	0.999258	7	1
119122627.IonCode_0170	1143	1144	1135	0.993001	0.992133	8	9		1327	1322	1321	0.995479	0.999244	6	1
119122628.IonCode_0171	1176	1151	1151	0.978741	1	25	0		1427	1391	1391	0.974772	1	36	0
119122629.IonCode_0176	1277	1276	1268	0.992952	0.99373	9	8		1420	1414	1413	0.99507	0.999293	7	1
119122630.IonCode_0173	978	966	965	0.986708	0.998965	13	1		1125	1120	1116	0.992	0.996429	9	4
119122631.IonCode_0174	1026	996	981	0.95614	0.98494	45	15		1251	1222	1220	0.97522	0.998363	31	2
119122632.IonCode_0175	1091	1082	1082	0.991751	1	9	0		1301	1284	1284	0.986933	1	17	0
119122633.IonCode_0176	1151	1141	1141	0.991312	1	10	0		1360	1352	1352	0.994118	1	8	0
119122634.IonCode_0177	1195	1198	1191	0.996653	0.994157	4	7		1376	1368	1368	0.994186	1	8	0
119122635.IonCode_0178	1131	1116	1113	0.984085	0.997312	18	3		1349	1343	1342	0.994811	0.999255	7	1
119122636.IonCode_0179	1241	1227	1222	0.98469	0.995925	19	5		1429	1425	1424	0.996501	0.999298	5	1
119122637.IonCode_0180	1222	1204	1204	0.98527	1	18	0		1415	1399	1399	0.988693	1	16	0
119122638.IonCode_0181	921	914	913	0.991314	0.998906	8	1		1070	1067	1066	0.996262	0.999063	4	1
119122639.IonCode_0182	1153	1139	1138	0.98699	0.999122	15	1		1340	1324	1324	0.98806	1	16	0
119122640.IonCode_0183	1175	1168	1164	0.990638	0.996575	11	4		1356	1340	1340	0.988201	1	16	0
119122641.IonCode_0184	1156	1144	1143	0.988754	0.999126	13	1		1311	1303	1302	0.993135	0.999233	9	1
119122642.IonCode_0185	1185	1179	1176	0.992405	0.997455	9	3		1356	1351	1350	0.995575	0.99926	6	1
119122643.IonCode_0186	1133	1131	1126	0.993822	0.995579	7	5		1351	1346	1345	0.995559	0.999257	6	1
119122644.IonCode_0187	1185	1186	1178	0.994093	0.993255	7	8		1361	1352	1351	0.992652	0.99926	10	1
119122645.IonCode_0188	1153	1151	1147	0.994796	0.996525	6	4		1397	1386	1385	0.99141	0.999278	12	1
119122646.IonCode_0189	985	983	980	0.994924	0.996948	5	3		1127	1124	1121	0.994676	0.997331	6	3
119122647.IonCode_0190	1195	1189	1185	0.991632	0.996636	10	4		1396	1391	1391	0.996418	1	5	0
119122648.IonCode_0191	1176	1172	1170	0.994898	0.998294	6	2		1374	1376	1368	0.995633	0.994186	6	8
119122649.IonCode_0192	1211	1195	1195	0.986788	1	16	0		1374	1363	1363	0.991994	1	11	0
119122650.IonCode_0193	1170	1162	1158	0.989744	0.996558	12	4		1316	1310	1309	0.994681	0.999237	7	1
119122651.IonCode_0194	1171	1160	1159	0.989752	0.999138	12	1		1366	1362	1362	0.997072	1	4	0
119122652.IonCode_0195	1187	1184	1180	0.994103	0.996622	7	4		1383	1372	1371	0.991323	0.999271	12	1
119122653.IonCode_0196	1158	1149	1147	0.990501	0.998259	11	2		1354	1346	1345	0.993353	0.999257	9	1
119122654.IonCode_0201	1154	1148	1144	0.991334	0.996516	10	4		1321	1310	1310	0.991673	1	11	0
119122655.IonCode_0202	1026	1023	1019	0.993177	0.99609	7	4		1236	1219	1218	0.985437	0.99918	18	1
119122656.IonCode_0203	1120	1115	1113	0.99375	0.998206	7	2		1344	1344	1339	0.99628	0.99628	5	5
119122657.IonCode_0204	1180	1175	1171	0.992373	0.996596	9	4		1351	1345	1344	0.994819	0.999257	7	1
119122658.IonCode_0205	1197	1190	1185	0.989975	0.995798	12	5		1386	1381	1380	0.995671	0.999276	6	1
119122659.IonCode_0206	1127	1122	1118	0.992014	0.996435	9	4		1315	1314	1314	0.99924	1	1	0
119122660.IonCode_0207	1160	1157	1155	0.99569	0.998271	5	2		1351	1348	1347	0.997039	0.999258	4	1
119122661.IonCode_0208	1193	1192	1189	0.996647	0.997483	4	3		1353	1358	1350	0.997783	0.994109	3	8
119122662.IonCode_0209	1234	1224	1223	0.991086	0.999183	11	1		1436	1427	1427	0.993733	1	9	0
119122663.IonCode_0210	1044	1051	1037	0.993295	0.986679	7	14		1461	1438	1437	0.983573	0.999305	24	1
119122664.IonCode_0211	1136	1126	1123	0.988556	0.997336	13	3		1319	1317	1316	0.997726	0.999241	3	1
119122665.IonCode_0212	1170	1174	1164	0.994872	0.991482	6	10		1341	1339	1338	0.997763	0.999253	3	1
119122666.IonCode_0213	1149	1141	1141	0.993037	1	8	0		1348	1339	1338	0.992582	0.999253	10	1
119122667.IonCode_0214	1177	1163	1161	0.986406	0.99828	16	2		1375	1364	1364	0.992	1	11	0
119122668.IonCode_0215	1190	1186	1183	0.994118	0.99747	7	3		1385	1368	1368	0.987726	1	17	0
119122669.IonCode_0216	1160	1166	1157	0.997414	0.992281	3	9		1375	1366	1366	0.993455	1	9	0
119122670.IonCode_0217	1219	1208	1206	0.989336	0.998344	13	2		1410	1398	1398	0.991489	1	12	0
119122671.IonCode_0218	962	964	955	0.992723	0.990664	7	9		1152	1150	1145	0.993924	0.995652	7	5
119122672.IonCode_0219	1122	1112	1108	0.987522	0.996403	14	4		1296	1292	1292	0.996914	1	4	0
119122673.IonCode_0220	1230	1229	1219	0.991057	0.991863	11	10		1451	1449	1447	0.997243	0.99862	4	2
119122674.IonCode_0221	1183	1178	1173	0.991547	0.995756	10	5		1369	1366	1366	0.997809	1	3	0
119122675.IonCode_0222	1169	1162	1162	0.994012	1	7	0		1335	1339	1331	0.997004	0.994025	4	8
119122676.IonCode_0223	1078	1071	1070	0.992579	0.999066	8	1		1252	1226	1219	0.973642	0.99429	33	7
119122677.IonCode_0224	1171	1166	1160	0.990606	0.994854	11	6		1382	1372	1372	0.992764	1	10	0
119122678.IonCode_0225	1179	1167	1166	0.988974	0.999143	13	1		1388	1383	1382	0.995677	0.999277	6	1
119122679.IonCode_0226	1004	1003	997	0.993028	0.994018	7	6		1190	1193	1187	0.997479	0.994971	3	6
119122680.IonCode_0227	1248	1238	1233	0.987981	0.995961	15	5		1454	1438	1438	0.988996	1	16	0
119122681.IonCode_0228	1123	1121	1120	0.997329	0.999108	3	1		1299	1313	1298	0.99923	0.988576	1	15
119122682.IonCode_0229	1182	1176	1172	0.99154	0.996599	10	4		1376	1372	1371	0.996366	0.999271	5	1
119122683.IonCode_0230	1124	1110	1110	0.987544	1	14	0		1360	1322	1320	0.970588	0.998487	40	2
119122684.IonCode_0231	844	845	844	1	0.998817	0	1		993	914	907	0.913394	0.992341	86	7
119122685.IonCode_0232	1129	1104	1104	0.977857	1	25	0		1325	1290	1290	0.973585	1	35	0
119122686.IonCode_0233	1145	1145	1140	0.995633	0.995633	5	5		1349	1338	1338	0.991846	1	11	0
119122687.IonCode_0234	1169	1159	1156	0.988879	0.997412	13	3		1345	1339	1339	0.995539	1	6	0
119122688.IonCode_0235	1079	1071	1070	0.991659	0.999066	9	1		1265	1257	1256	0.992885	0.999204	9	1
119122689.IonCode_0236	1204	1204	1194	0.991694	0.991694	10	10		1382	1380	1376	0.995658	0.997101	6	4
119122690.IonCode_0237	1155	1153	1148	0.993939	0.995663	7	5		1365	1359	1351	0.989744	0.994113	14	8
119122691.IonCode_0238	1146	1124	1123	0.97993	0.99911	23	1		1346	1333	1332	0.989599	0.99925	14	1
119122692.IonCode_0108	1231	1222	1220	0.991064	0.998363	11	2		1406	1397	1396	0.992888	0.999284	10	1
119122693.IonCode_0113	1240	1227	1227	0.989516	1	13	0		1354	1343	1342	0.991137	0.999255	12	1
119122694.IonCode_0241	1112	1113	1105	0.993705	0.992812	7	8		1330	1320	1318	0.990977	0.998485	12	2
119122695.IonCode_0242	1122	1114	1109	0.988414	0.995512	13	5		1330	1321	1320	0.992481	0.999243	10	1
119122696.IonCode_0243	1149	1146	1142	0.993908	0.99651	7	4		1378	1367	1366	0.991292	0.999268	12	1
119122697.IonCode_0244	1199	1194	1191	0.993328	0.997487	8	3		1390	1379	1379	0.992086	1	11	0
119122698.IonCode_0245	1150	1140	1140	0.991304	1	10	0		1340	1331	1331	0.993284	1	9	0
119122699.IonCode_0246	1229	1215	1215	0.988609	1	14	0		1435	1421	1421	0.990244	1	14	0
119122700.IonCode_0149	1160	1148	1148	0.989655	1	12	0		1246	1243	1242	0.99679	0.999195	4	1
119122701.IonCode_0114	1272	1260	1260	0.990566	1	12	0		1400	1396	1395	0.996429	0.999284	5	1
119122702.IonCode_0249	1161	1157	1151	0.991387	0.994814	10	6		1402	1391	1391	0.992154	1	11	0
119122703.IonCode_0250	1146	1143	1140	0.994764	0.997375	6	3		1365	1360	1356	0.993407	0.997059	9	4
119122704.IonCode_0251	1205	1196	1195	0.991701	0.999164	10	1		1395	1393	1393	0.998566	1	2	0
119122705.IonCode_0252	1120	1111	1111	0.991964	1	9	0		1309	1302	1302	0.994652	1	7	0
119122706.IonCode_0253	1165	1160	1156	0.992275	0.996552	9	4		1339	1330	1329	0.992532	0.999248	10	1
119122707.IonCode_0254	1121	1095	1094	0.975914	0.999087	27	1		1334	1307	1307	0.97976	1	27	0
119122708.IonCode_0110	1272	1260	1259	0.98978	0.999206	13	1		1383	1382	1381	0.998554	0.999276	2	1
119122709.IonCode_0115	1336	1322	1322	0.989521	1	14	0		1453	1448	1448	0.996559	1	5	0
119122710.IonCode_0257	1167	1166	1157	0.991431	0.992281	10	9		1377	1363	1362	0.989107	0.999266	15	1
119122711.IonCode_0258	1105	1097	1093	0.98914	0.996354	12	4		1316	1311	1311	0.996201	1	5	0
119122712.IonCode_0259	1241	1241	1232	0.992748	0.992748	9	9		1451	1438	1437	0.990351	0.999305	14	1
119122713.IonCode_0177	1312	1295	1295	0.987043	1	17	0		1428	1426	1426	0.998599	1	2	0
119122714.IonCode_0261	1128	1120	1119	0.992021	0.999107	9	1		1325	1322	1321	0.996981	0.999244	4	1
119122715.IonCode_0262	1174	1157	1157	0.98552	1	17	0		1367	1365	1364	0.997805	0.999267	3	1
119122716.IonCode_0263	1132	1133	1124	0.992933	0.992056	8	9		1341	1295	1295	0.965697	1	46	0
119122717.IonCode_0156	1223	1214	1211	0.990188	0.997529	12	3		1318	1313	1313	0.996206	1	5	0
119122718.IonCode_0265	1029	962	962	0.934888	1	67	0		1235	1167	1167	0.944939	1	68	0
119122719.IonCode_0266	1102	1103	1093	0.991833	0.990934	9	10		1278	1271	1269	0.992958	0.998426	9	2
119122720.IonCode_0267	1174	1185	1172	0.998296	0.98903	2	13		1375	1373	1373	0.998545	1	2	0
119122721.IonCode_0268	1178	1167	1164	0.988115	0.997429	14	3		1354	1346	1345	0.993353	0.999257	9	1
119122722.IonCode_0269	1143	1134	1134	0.992126	1	9	0		1340	1324	1324	0.98806	1	16	0
119122723.IonCode_0270	1113	1105	1101	0.989218	0.99638	12	4		1303	1280	1280	0.982348	1	23	0
119122724.IonCode_0182	1281	1268	1268	0.989852	1	13	0		1403	1398	1397	0.995723	0.999285	6	1
119122725.IonCode_0157	1233	1222	1222	0.991079	1	11	0		1325	1319	1319	0.995472	1	6	0
119122726.IonCode_0273	1081	1057	1055	0.975948	0.998108	26	2		1254	1222	1220	0.972887	0.998363	34	2
119122727.IonCode_0274	1109	1102	1102	0.993688	1	7	0		1339	1319	1319	0.985063	1	20	0
119122728.IonCode_0275	1173	1169	1164	0.992327	0.995723	9	5		1367	1347	1347	0.985369	1	20	0
119122729.IonCode_0276	1177	1161	1161	0.986406	1	16	0		1350	1345	1344	0.995556	0.999257	6	1
119122730.IonCode_0277	1119	1109	1106	0.988382	0.997295	13	3		1326	1312	1312	0.989442	1	14	0
119122731.IonCode_0278	1153	1147	1144	0.992194	0.997384	9	3		1330	1324	1324	0.995489	1	6	0
119122732.IonCode_0152	1223	1209	1208	0.987735	0.999173	15	1		1478	1471	1470	0.994587	0.99932	8	1
119122733.IonCode_0187	1251	1247	1242	0.992806	0.99599	9	5		1367	1365	1364	0.997805	0.999267	3	1
119122734.IonCode_0281	1100	1081	1080	0.981818	0.999075	20	1		1312	1256	1255	0.956555	0.999204	57	1
119122735.IonCode_0282	1040	1024	1024	0.984615	1	16	0		1279	1205	1205	0.942142	1	74	0
119122736.IonCode_0283	1156	1123	1123	0.971453	1	33	0		1382	1342	1342	0.971056	1	40	0
119122737.IonCode_0284	1163	1155	1152	0.990542	0.997403	11	3		1358	1348	1348	0.992636	1	10	0
119122738.IonCode_0285	1146	1132	1130	0.986038	0.998233	16	2		1337	1331	1331	0.995512	1	6	0
119122739.IonCode_0286	1135	1136	1130	0.995595	0.994718	5	6		1319	1313	1313	0.995451	1	6	0
119122740.IonCode_0287	1217	1217	1209	0.993426	0.993426	8	8		1453	1444	1444	0.993806	1	9	0
119122741.IonCode_0288	1158	1160	1152	0.994819	0.993103	6	8		1369	1358	1358	0.991965	1	11	0
119122742.IonCode_0289	1104	1099	1095	0.991848	0.99636	9	4		1335	1323	1320	0.988764	0.997732	15	3
119122743.IonCode_0290	1136	1135	1127	0.992077	0.992952	9	8		1332	1323	1323	0.993243	1	9	0
119122744.IonCode_0291	1162	1152	1150	0.989673	0.998264	12	2		1361	1353	1352	0.993387	0.999261	9	1
119122745.IonCode_0292	1188	1179	1177	0.990741	0.998304	11	2		1379	1377	1377	0.99855	1	2	0
119122746.IonCode_0293	1145	1139	1137	0.993013	0.998244	8	2		1344	1339	1338	0.995536	0.999253	6	1
119122747.IonCode_0294	1155	1152	1148	0.993939	0.996528	7	4		1342	1336	1334	0.994039	0.998503	8	2
119122748.IonCode_0295	1234	1236	1229	0.995948	0.994337	5	7		1441	1443	1437	0.997224	0.995842	4	6
119122749.IonCode_0296	1159	1160	1152	0.99396	0.993103	7	8		1341	1332	1328	0.990306	0.996997	13	4
119122750.IonCode_0301	1136	1131	1129	0.993838	0.998232	7	2		1369	1360	1358	0.991965	0.998529	11	2
119122751.IonCode_0302	1091	1090	1084	0.993584	0.994495	7	6		1289	1284	1280	0.993018	0.996885	9	4
119122752.IonCode_0303	1130	1129	1127	0.997345	0.998229	3	2		1337	1341	1332	0.99626	0.993289	5	9
119122753.IonCode_0304	1098	1091	1087	0.989982	0.996334	11	4		1318	1310	1309	0.993171	0.999237	9	1
119122754.IonCode_0305	1230	1228	1223	0.994309	0.995928	7	5		1432	1423	1423	0.993715	1	9	0
119122755.IonCode_0306	1131	1130	1126	0.995579	0.99646	5	4		1326	1324	1324	0.998492	1	2	0
119122756.IonCode_0307	1156	1161	1148	0.99308	0.988803	8	13		1376	1365	1363	0.990552	0.998535	13	2
119122757.IonCode_0308	1195	1198	1191	0.996653	0.994157	4	7		1378	1370	1368	0.992743	0.99854	10	2
119122758.IonCode_0164	1205	1196	1196	0.992531	1	9	0		1313	1309	1309	0.996954	1	4	0
119122759.IonCode_0310	1148	1137	1132	0.986063	0.995602	16	5		1352	1329	1329	0.982988	1	23	0
119122760.IonCode_0311	1179	1172	1171	0.993215	0.999147	8	1		1368	1361	1359	0.993421	0.99853	9	2
119122761.IonCode_0312	1184	1179	1177	0.994088	0.998304	7	2		1417	1412	1412	0.996471	1	5	0
119122762.IonCode_0313	1168	1158	1158	0.991438	1	10	0		1356	1348	1348	0.9941	1	8	0
119122763.IonCode_0314	1159	1152	1151	0.993097	0.999132	8	1		1359	1350	1350	0.993377	1	9	0
119122764.IonCode_0315	1159	1160	1152	0.99396	0.993103	7	8		1365	1356	1356	0.993407	1	9	0
119122765.IonCode_0316	1146	1144	1143	0.997382	0.999126	3	1		1343	1341	1335	0.994043	0.995526	8	6
119122766.IonCode_0317	1141	1135	1132	0.992112	0.997357	9	3		1348	1333	1333	0.988872	1	15	0
119122767.IonCode_0318	1149	1152	1142	0.993908	0.991319	7	10		1343	1331	1331	0.991065	1	12	0
119122768.IonCode_0319	1140	1130	1130	0.991228	1	10	0		1350	1340	1340	0.992593	1	10	0
119122769.IonCode_0320	1126	1109	1109	0.984902	1	17	0		1323	1313	1312	0.991686	0.999238	11	1
119122770.IonCode_0321	1201	1197	1192	0.992506	0.995823	9	5		1378	1395	1375	0.997823	0.985663	3	20
119122771.IonCode_0322	1073	1070	1068	0.99534	0.998131	5	2		1311	1296	1295	0.987796	0.999228	16	1
119122772.IonCode_0323	1153	1146	1143	0.991327	0.997382	10	3		1364	1346	1346	0.986804	1	18	0
119122773.IonCode_0324	1163	1158	1157	0.994841	0.999136	6	1		1359	1342	1342	0.987491	1	17	0
119122774.IonCode_0325	1161	1164	1154	0.993971	0.991409	7	10		1325	1317	1316	0.993208	0.999241	9	1
119122775.IonCode_0326	1155	1145	1144	0.990476	0.999127	11	1		1379	1368	1368	0.992023	1	11	0
119122776.IonCode_0327	1214	1207	1204	0.991763	0.997514	10	3		1581	1575	1575	0.996205	1	6	0
119122777.IonCode_0328	1094	1088	1082	0.989031	0.994485	12	6		1329	1308	1308	0.984199	1	21	0
119122778.IonCode_0329	1102	1091	1090	0.989111	0.999083	12	1		1318	1316	1312	0.995448	0.99696	6	4
119122779.IonCode_0330	1216	1203	1201	0.987664	0.998337	15	2		1429	1424	1423	0.995801	0.999298	6	1
119122780.IonCode_0331	1143	1113	1112	0.972878	0.999102	31	1		1353	1295	1295	0.957132	1	58	0
119122781.IonCode_0332	1106	1100	1092	0.987342	0.992727	14	8		1274	1259	1252	0.982732	0.99444	22	7
119122782.IonCode_0333	1239	1233	1231	0.993543	0.998378	8	2		1448	1443	1442	0.995856	0.999307	6	1
119122783.IonCode_0334	1180	1170	1170	0.991525	1	10	0		1373	1368	1365	0.994173	0.997807	8	3
119122784.IonCode_0335	1149	1138	1135	0.987815	0.997364	14	3		1348	1346	1346	0.998516	1	2	0
119122785.IonCode_0336	1162	1163	1157	0.995697	0.994841	5	6		1353	1340	1339	0.989653	0.999254	14	1
119122786.IonCode_0337	1166	1160	1156	0.991424	0.996552	10	4		1354	1346	1346	0.994092	1	8	0
119122787.IonCode_0338	1113	1109	1103	0.991015	0.99459	10	6		1333	1319	1319	0.989497	1	14	0
119122788.IonCode_0190	1213	1202	1201	0.990107	0.999168	12	1		1308	1304	1304	0.996942	1	4	0
119122789.IonCode_0119	1240	1235	1235	0.995968	1	5	0		1349	1349	1348	0.999259	0.999259	1	1
119122790.IonCode_0341	1204	1203	1196	0.993355	0.994181	8	7		1397	1388	1388	0.993558	1	9	0
119122791.IonCode_0342	1146	1149	1137	0.992147	0.989556	9	12		1337	1337	1332	0.99626	0.99626	5	5
119122792.IonCode_0343	1181	1168	1168	0.988992	1	13	0		1369	1362	1361	0.994156	0.999266	8	1
119122793.IonCode_0344	1120	1113	1112	0.992857	0.999102	8	1		1355	1333	1333	0.983764	1	22	0
119122794.IonCode_0345	1171	1151	1150	0.982067	0.999131	21	1		1359	1351	1350	0.993377	0.99926	9	1
119122795.IonCode_0346	1116	1111	1104	0.989247	0.993699	12	7		1313	1304	1304	0.993145	1	9	0
119122796.IonCode_0162	1140	1133	1133	0.99386	1	7	0		1271	1261	1261	0.992132	1	10	0
119122797.IonCode_0815	1273	1251	1251	0.982718	1	22	0		1435	1357	1357	0.945645	1	78	0
119122798.IonCode_0349	1127	1121	1119	0.992902	0.998216	8	2		1336	1329	1328	0.994012	0.999248	8	1
119122799.IonCode_0350	1259	1245	1242	0.986497	0.99759	17	3		1475	1464	1464	0.992542	1	11	0
119122800.IonCode_0351	1076	1073	1066	0.990706	0.993476	10	7		1278	1275	1263	0.988263	0.990588	15	12
119122801.IonCode_0352	1154	1157	1148	0.994801	0.992221	6	9		1359	1354	1353	0.995585	0.999261	6	1
119122802.IonCode_0353	1192	1189	1188	0.996644	0.999159	4	1		1416	1425	1413	0.997881	0.991579	3	12
119122803.IonCode_0354	1182	1163	1162	0.98308	0.99914	20	1		1364	1360	1360	0.997067	1	4	0
119122804.IonCode_0355	1132	1123	1119	0.988516	0.996438	13	4		1335	1306	1306	0.978277	1	29	0
119122805.IonCode_0816	1238	1242	1231	0.994346	0.991143	7	11		1341	1337	1336	0.996271	0.999252	5	1
119122806.IonCode_0357	1101	1089	1086	0.986376	0.997245	15	3		1323	1302	1301	0.983371	0.999232	22	1
119122807.IonCode_0358	1273	1253	1252	0.983504	0.999202	21	1		1480	1464	1464	0.989189	1	16	0
119122808.IonCode_0359	1237	1237	1226	0.991108	0.991108	11	11		1465	1464	1464	0.999317	1	1	0
119122809.IonCode_0360	1142	1136	1134	0.992995	0.998239	8	2		1338	1334	1330	0.994021	0.997001	8	4
119122810.IonCode_0361	1186	1177	1175	0.990725	0.998301	11	2		1361	1359	1358	0.997796	0.999264	3	1
119122811.IonCode_0163	1254	1239	1239	0.988038	1	15	0		1336	1330	1330	0.995509	1	6	0
119122812.IonCode_0363	1117	1119	1103	0.987466	0.985702	14	16		1338	1287	1281	0.957399	0.995338	57	6
119122813.IonCode_0189	1295	1279	1279	0.987645	1	16	0		1418	1410	1410	0.994358	1	8	0
119122814.IonCode_0365	1074	1006	1003	0.933892	0.997018	71	3		1289	1208	1208	0.937161	1	81	0
119122815.IonCode_0366	1127	1116	1115	0.989352	0.999104	12	1		1330	1320	1318	0.990977	0.998485	12	2
119122816.IonCode_0367	1079	1068	1068	0.989805	1	11	0		1305	1269	1269	0.972414	1	36	0
119122817.IonCode_0368	1134	1123	1121	0.988536	0.998219	13	2		1362	1360	1360	0.998532	1	2	0
119122818.IonCode_0369	1067	1060	1060	0.99344	1	7	0		1336	1321	1321	0.988772	1	15	0
119122819.IonCode_0370	1146	1145	1141	0.995637	0.996507	5	4		1344	1339	1339	0.99628	1	5	0
119122820.IonCode_0371	1120	1121	1113	0.99375	0.992864	7	8		1318	1308	1305	0.990137	0.997706	13	3
119122821.IonCode_0372	1137	1112	1110	0.976253	0.998201	27	2		1357	1323	1322	0.974208	0.999244	35	1
119122822.IonCode_0373	1157	1159	1150	0.99395	0.992235	7	9		1345	1339	1335	0.992565	0.997013	10	4
119122823.IonCode_0374	1162	1155	1150	0.989673	0.995671	12	5		1341	1334	1334	0.99478	1	7	0
119122824.IonCode_0375	1194	1182	1181	0.989112	0.999154	13	1		1407	1395	1394	0.99076	0.999283	13	1
119122825.IonCode_0376	1118	1099	1099	0.983005	1	19	0		1347	1308	1308	0.971047	1	39	0
119122826.IonCode_0377	1082	1072	1069	0.987985	0.997201	13	3		1257	1251	1251	0.995227	1	6	0
119122827.IonCode_0378	1229	1219	1216	0.989422	0.997539	13	3		1427	1414	1413	0.990189	0.999293	14	1
119122828.IonCode_0379	1154	1151	1147	0.993934	0.996525	7	4		1326	1316	1316	0.992459	1	10	0
119122829.IonCode_0380	1033	1021	1020	0.987415	0.999021	13	1		1223	1191	1191	0.973835	1	32	0
119122830.IonCode_0125	1182	1179	1174	0.993232	0.995759	8	5		1406	1402	1401	0.996444	0.999287	5	1
119122831.IonCode_0126	1123	1120	1115	0.992876	0.995536	8	5		1225	1220	1219	0.995102	0.99918	6	1
119122832.IonCode_0383	1149	1143	1139	0.991297	0.9965	10	4		1346	1337	1337	0.993314	1	9	0
119122833.IonCode_0384	1118	1107	1106	0.989267	0.999097	12	1		1295	1286	1286	0.99305	1	9	0
119122834.IonCode_0385	1149	1146	1143	0.994778	0.997382	6	3		1333	1327	1327	0.995499	1	6	0
119122835.IonCode_0386	1125	1130	1117	0.992889	0.988496	8	13		1344	1332	1332	0.991071	1	12	0
119122836.IonCode_0387	1140	1141	1131	0.992105	0.991236	9	10		1350	1337	1337	0.99037	1	13	0
119122837.IonCode_0388	1136	1134	1126	0.991197	0.992945	10	8		1355	1338	1337	0.986716	0.999253	18	1
119122838.IonCode_0389	1175	1173	1166	0.99234	0.994032	9	7		1352	1347	1347	0.996302	1	5	0
119122839.IonCode_0390	1049	1053	1045	0.996187	0.992403	4	8		1217	1221	1213	0.996713	0.993448	4	8
119122840.IonCode_0391	1085	1084	1075	0.990783	0.991697	10	9		1296	1287	1286	0.992284	0.999223	10	1
119122841.IonCode_0392	1172	1169	1165	0.994027	0.996578	7	4		1359	1365	1356	0.997792	0.993407	3	9
119122842.IonCode_0393	1210	1197	1193	0.98595	0.996658	17	4		1418	1403	1402	0.988717	0.999287	16	1
119122843.IonCode_0394	1167	1163	1160	0.994002	0.99742	7	3		1387	1385	1384	0.997837	0.999278	3	1
119122844.IonCode_0395	1209	1199	1195	0.98842	0.996664	14	4		1394	1389	1387	0.994978	0.99856	7	2
119122845.IonCode_0396	1182	1184	1180	0.998308	0.996622	2	4		1350	1355	1345	0.996296	0.99262	5	10
119122846.IonCode_0401	1113	1116	1111	0.998203	0.99552	2	5		1351	1340	1338	0.990377	0.998507	13	2
119122847.IonCode_0402	1163	1157	1156	0.993981	0.999136	7	1		1348	1343	1343	0.996291	1	5	0
119122848.IonCode_0403	1157	1148	1145	0.989628	0.997387	12	3		1342	1326	1325	0.987332	0.999246	17	1
119122849.IonCode_0404	1086	1079	1075	0.989871	0.996293	11	4		1310	1292	1288	0.983206	0.996904	22	4
119122850.IonCode_0405	1120	1116	1112	0.992857	0.996416	8	4		1310	1299	1299	0.991603	1	11	0
119122851.IonCode_0406	1137	1127	1125	0.989446	0.998225	12	2		1333	1321	1321	0.990998	1	12	0
119122852.IonCode_0407	1169	1169	1161	0.993157	0.993157	8	8		1357	1354	1353	0.997052	0.999261	4	1
119122853.IonCode_0408	1154	1144	1142	0.989601	0.998252	12	2		1366	1359	1358	0.994143	0.999264	8	1
119122854.IonCode_0409	1165	1155	1150	0.987124	0.995671	15	5		1463	1442	1442	0.985646	1	21	0
119122855.IonCode_0410	1186	1168	1168	0.984823	1	18	0		1348	1336	1336	0.991098	1	12	0
119122856.IonCode_0411	1140	1139	1132	0.992982	0.993854	8	7		1303	1304	1298	0.996163	0.995399	5	6
119122857.IonCode_0412	1186	1189	1176	0.991568	0.989066	10	13		1384	1373	1372	0.991329	0.999272	12	1
119122858.IonCode_0413	1167	1157	1152	0.987147	0.995678	15	5		1349	1346	1345	0.997035	0.999257	4	1
119122859.IonCode_0414	1224	1215	1215	0.992647	1	9	0		1428	1422	1422	0.995798	1	6	0
119122860.IonCode_0415	1162	1155	1154	0.993115	0.999134	8	1		1356	1348	1348	0.9941	1	8	0
119122861.IonCode_0416	1155	1144	1143	0.98961	0.999126	12	1		1323	1313	1313	0.992441	1	10	0
119122862.IonCode_0417	1149	1143	1141	0.993037	0.99825	8	2		1320	1316	1315	0.996212	0.99924	5	1
119122863.IonCode_0418	1094	1085	1084	0.990859	0.999078	10	1		1287	1273	1273	0.989122	1	14	0
119122864.IonCode_0419	1118	1112	1109	0.99195	0.997302	9	3		1346	1333	1331	0.988856	0.9985	15	2
119122865.IonCode_0420	1149	1133	1133	0.986075	1	16	0		1337	1336	1336	0.999252	1	1	0
119122866.IonCode_0421	1135	1127	1122	0.988546	0.995563	13	5		1346	1345	1344	0.998514	0.999257	2	1
119122867.IonCode_0422	1167	1161	1158	0.992288	0.997416	9	3		1367	1357	1356	0.991953	0.999263	11	1
119122868.IonCode_0423	1211	1210	1203	0.993394	0.994215	8	7		1397	1385	1384	0.990694	0.999278	13	1
119122869.IonCode_0424	1118	1117	1113	0.995528	0.996419	5	4		1300	1294	1294	0.995385	1	6	0
119122870.IonCode_0425	1307	1299	1295	0.990819	0.996921	12	4		1525	1518	1517	0.994754	0.999341	8	1
119122871.IonCode_0426	1129	1126	1121	0.992914	0.99556	8	5		1367	1350	1350	0.987564	1	17	0
119122872.IonCode_0427	1184	1175	1172	0.989865	0.997447	12	3		1399	1392	1392	0.994996	1	7	0
119122873.IonCode_0428	1203	1197	1188	0.987531	0.992481	15	9		1381	1375	1375	0.995655	1	6	0
119122874.IonCode_0429	1193	1190	1183	0.991618	0.994118	10	7		1410	1397	1397	0.99078	1	13	0
119122875.IonCode_0430	1152	1138	1138	0.987847	1	14	0		1359	1350	1350	0.993377	1	9	0
119122876.IonCode_0431	1136	1112	1111	0.977993	0.999101	25	1		1341	1322	1321	0.985086	0.999244	20	1
119122877.IonCode_0432	1115	1102	1100	0.986547	0.998185	15	2		1328	1293	1293	0.973645	1	35	0
119122878.IonCode_0433	1138	1133	1131	0.993849	0.998235	7	2		1334	1325	1324	0.992504	0.999245	10	1
119122879.IonCode_0434	1208	1201	1197	0.990894	0.996669	11	4		1451	1435	1435	0.988973	1	16	0
119122880.IonCode_0435	1181	1171	1169	0.989839	0.998292	12	2		1368	1363	1363	0.996345	1	5	0
119122881.IonCode_0436	1196	1186	1185	0.990803	0.999157	11	1		1377	1366	1365	0.991285	0.999268	12	1
119122882.IonCode_0437	1098	1098	1095	0.997268	0.997268	3	3		1302	1297	1295	0.994624	0.998458	7	2
119122883.IonCode_0438	1158	1149	1146	0.989637	0.997389	12	3		1397	1378	1378	0.986399	1	19	0
119122884.IonCode_0439	1117	1102	1102	0.986571	1	15	0		1331	1301	1297	0.974455	0.996925	34	4
119122885.IonCode_0440	1045	1019	1011	0.967464	0.992149	34	8		1298	1192	1191	0.917565	0.999161	107	1
119122886.IonCode_0441	1132	1130	1127	0.995583	0.997345	5	3		1338	1332	1330	0.994021	0.998498	8	2
119122887.IonCode_0442	1165	1161	1156	0.992275	0.995693	9	5		1337	1331	1329	0.994016	0.998497	8	2
119122888.IonCode_0443	1174	1166	1165	0.992334	0.999142	9	1		1373	1366	1365	0.994173	0.999268	8	1
119122889.IonCode_0444	1146	1137	1131	0.986911	0.994723	15	6		1371	1356	1352	0.986142	0.99705	19	4
119122890.IonCode_0445	1220	1213	1211	0.992623	0.998351	9	2		1445	1437	1436	0.993772	0.999304	9	1
119122891.IonCode_0446	1155	1139	1139	0.986147	1	16	0		1368	1350	1350	0.986842	1	18	0
119122892.IonCode_0447	1194	1183	1183	0.990787	1	11	0		1377	1372	1371	0.995643	0.999271	6	1
119122893.IonCode_0448	1078	1068	1067	0.989796	0.999064	11	1		1297	1221	1221	0.941403	1	76	0
119122894.IonCode_0449	1136	1135	1127	0.992077	0.992952	9	8		1357	1350	1350	0.994842	1	7	0
119122895.IonCode_0450	1211	1194	1194	0.985962	1	17	0		1386	1379	1378	0.994228	0.999275	8	1
119122896.IonCode_0451	1165	1151	1150	0.987124	0.999131	15	1		1349	1341	1340	0.993328	0.999254	9	1
119122897.IonCode_0452	1210	1203	1199	0.990909	0.996675	11	4		1423	1411	1411	0.991567	1	12	0
119122898.IonCode_0453	1207	1204	1202	0.995857	0.998339	5	2		1403	1395	1394	0.993585	0.999283	9	1
119122899.IonCode_0454	1073	1055	1055	0.983225	1	18	0		1284	1248	1244	0.968847	0.996795	40	4
119122900.IonCode_0127	1225	1215	1213	0.990204	0.998354	12	2		1325	1325	1324	0.999245	0.999245	1	1
119122901.IonCode_0456	1124	1085	1085	0.965302	1	39	0		1330	1299	1299	0.976692	1	31	0
119122902.IonCode_0457	1124	1115	1113	0.990214	0.998206	11	2		1338	1330	1330	0.994021	1	8	0
119122903.IonCode_0458	1129	1117	1116	0.988485	0.999105	13	1		1317	1309	1309	0.993926	1	8	0
119122904.IonCode_0459	1176	1169	1165	0.990646	0.996578	11	4		1376	1370	1369	0.994913	0.99927	7	1
119122905.IonCode_0460	1154	1139	1138	0.986135	0.999122	16	1		1336	1333	1332	0.997006	0.99925	4	1
119122906.IonCode_0461	1146	1135	1135	0.990401	1	11	0		1340	1330	1330	0.992537	1	10	0
119122907.IonCode_0462	1125	1121	1121	0.996444	1	4	0		1330	1322	1318	0.990977	0.996974	12	4
119122908.IonCode_0463	1102	1071	1071	0.971869	1	31	0		1326	1263	1263	0.952489	1	63	0
119122909.IonCode_0128	1242	1236	1232	0.991948	0.996764	10	4		1346	1342	1341	0.996285	0.999255	5	1
119122910.IonCode_0465	1132	1124	1123	0.992049	0.99911	9	1		1339	1330	1329	0.992532	0.999248	10	1
119122911.IonCode_0466	1161	1148	1146	0.98708	0.998258	15	2		1367	1355	1354	0.99049	0.999262	13	1
119122912.IonCode_0467	1159	1139	1139	0.982744	1	20	0		1374	1356	1355	0.986172	0.999263	19	1
119122913.IonCode_0468	1162	1156	1156	0.994836	1	6	0		1332	1328	1328	0.996997	1	4	0
119122914.IonCode_0469	1157	1161	1150	0.99395	0.990525	7	11		1380	1382	1376	0.997101	0.995658	4	6
119122915.IonCode_0470	1140	1130	1128	0.989474	0.99823	12	2		1352	1351	1351	0.99926	1	1	0
119122916.IonCode_0471	1151	1143	1140	0.990443	0.997375	11	3		1377	1359	1356	0.984749	0.997792	21	3
119122917.IonCode_0169	1218	1204	1203	0.987685	0.999169	15	1		1338	1338	1337	0.999253	0.999253	1	1
119122918.IonCode_0473	1141	1137	1132	0.992112	0.995602	9	5		1351	1335	1334	0.987417	0.999251	17	1
119122919.IonCode_0474	1065	1045	1045	0.981221	1	20	0		1284	1243	1243	0.968069	1	41	0
119122920.IonCode_0475	1131	1126	1125	0.994695	0.999112	6	1		1338	1320	1319	0.9858	0.999242	19	1
119122921.IonCode_0476	1145	1150	1137	0.993013	0.988696	8	13		1349	1334	1334	0.988881	1	15	0
119122922.IonCode_0477	1228	1225	1221	0.9943	0.996735	7	4		1431	1419	1419	0.991614	1	12	0
119122923.IonCode_0478	1192	1181	1180	0.989933	0.999153	12	1		1402	1391	1390	0.991441	0.999281	12	1
119122924.IonCode_0479	1120	1108	1107	0.988393	0.999097	13	1		1300	1297	1296	0.996923	0.999229	4	1
119122925.IonCode_0480	1121	1120	1116	0.99554	0.996429	5	4		1331	1325	1324	0.994741	0.999245	7	1
119122926.IonCode_0481	1140	1129	1129	0.990351	1	11	0		1360	1340	1340	0.985294	1	20	0
119122927.IonCode_0482	1114	1097	1097	0.98474	1	17	0		1330	1307	1307	0.982707	1	23	0
119122928.IonCode_0483	1155	1160	1148	0.993939	0.989655	7	12		1360	1355	1352	0.994118	0.997786	8	3
119122929.IonCode_0484	1159	1162	1156	0.997412	0.994836	3	6		1420	1414	1413	0.99507	0.999293	7	1
119122930.IonCode_0485	1151	1149	1141	0.991312	0.993037	10	8		1364	1354	1354	0.992669	1	10	0
119122931.IonCode_0486	1107	1106	1101	0.99458	0.995479	6	5		1285	1288	1279	0.995331	0.993012	6	9
119122932.IonCode_0487	1200	1195	1190	0.991667	0.995816	10	5		1412	1402	1402	0.992918	1	10	0
119122933.IonCode_0488	1180	1184	1174	0.994915	0.991554	6	10		1364	1360	1359	0.996334	0.999265	5	1
119122934.IonCode_0489	1132	1129	1124	0.992933	0.995571	8	5		1348	1338	1338	0.992582	1	10	0
119122935.IonCode_0490	1183	1181	1172	0.990702	0.992379	11	9		1365	1358	1357	0.994139	0.999264	8	1
119122936.IonCode_0491	1146	1134	1132	0.987784	0.998236	14	2		1352	1338	1337	0.988905	0.999253	15	1
119122937.IonCode_0492	1156	1145	1145	0.990484	1	11	0		1348	1338	1337	0.99184	0.999253	11	1
119122938.IonCode_0493	1139	1133	1130	0.992098	0.997352	9	3		1331	1320	1319	0.990984	0.999242	12	1
119122939.IonCode_0494	1169	1165	1160	0.992301	0.995708	9	5		1375	1371	1371	0.997091	1	4	0
119122940.IonCode_0495	1185	1180	1179	0.994937	0.999153	6	1		1387	1380	1379	0.994232	0.999275	8	1
119122941.IonCode_0496	1158	1156	1149	0.992228	0.993945	9	7		1336	1331	1331	0.996257	1	5	0
119122942.IonCode_0501	1186	1184	1180	0.994941	0.996622	6	4		1386	1370	1370	0.988456	1	16	0
119122943.IonCode_0502	1208	1197	1195	0.989238	0.998329	13	2		1410	1399	1398	0.991489	0.999285	12	1
119122944.IonCode_0503	1046	1035	1030	0.984704	0.995169	16	5		1217	1205	1204	0.989318	0.99917	13	1
119122945.IonCode_0504	1177	1178	1173	0.996602	0.995756	4	5		1352	1365	1348	0.997041	0.987546	4	17
119122946.IonCode_0505	1179	1182	1175	0.996607	0.994078	4	7		1363	1370	1358	0.996332	0.991241	5	12
119122947.IonCode_0506	1180	1180	1177	0.997458	0.997458	3	3		1381	1368	1368	0.990587	1	13	0
119122948.IonCode_0507	1056	1051	1047	0.991477	0.996194	9	4		1258	1235	1235	0.981717	1	23	0
119122949.IonCode_0508	1005	1000	998	0.993035	0.998	7	2		1137	1148	1129	0.992964	0.983449	8	19
119122950.IonCode_0509	1206	1206	1200	0.995025	0.995025	6	6		1396	1388	1388	0.994269	1	8	0
119122951.IonCode_0510	1123	1101	1100	0.979519	0.999092	23	1		1329	1323	1323	0.995485	1	6	0
119122952.IonCode_0511	1039	1040	1034	0.995188	0.994231	5	6		1224	1229	1220	0.996732	0.992677	4	9
119122953.IonCode_0512	1123	1120	1117	0.994657	0.997321	6	3		1314	1322	1314	1	0.993949	0	8
119122954.IonCode_0513	1163	1162	1149	0.987962	0.988812	14	13		1362	1354	1353	0.993392	0.999261	9	1
119122955.IonCode_0514	1125	1121	1116	0.992	0.99554	9	5		1314	1303	1303	0.991629	1	11	0
119122956.IonCode_0515	1057	1060	1053	0.996216	0.993396	4	7		1240	1233	1233	0.994355	1	7	0
119122957.IonCode_0516	1007	998	997	0.99007	0.998998	10	1		1192	1186	1185	0.994128	0.999157	7	1
119122958.IonCode_0517	1129	1123	1122	0.9938	0.99911	7	1		1310	1297	1297	0.990076	1	13	0
119122959.IonCode_0518	1199	1188	1187	0.989992	0.999158	12	1		1400	1396	1395	0.996429	0.999284	5	1
119122960.IonCode_0519	1000	1004	994	0.994	0.99004	6	10		1218	1206	1205	0.989327	0.999171	13	1
119122961.IonCode_0520	1151	1148	1143	0.99305	0.995645	8	5		1349	1344	1344	0.996294	1	5	0
119122962.IonCode_0521	1143	1141	1139	0.9965	0.998247	4	2		1351	1342	1340	0.991858	0.99851	11	2
119122963.IonCode_0522	1162	1157	1152	0.991394	0.995678	10	5		1338	1337	1337	0.999253	1	1	0
119122964.IonCode_0523	989	990	987	0.997978	0.99697	2	3		1206	1199	1199	0.994196	1	7	0
119122965.IonCode_0524	1017	1018	1013	0.996067	0.995088	4	5		1175	1180	1169	0.994894	0.990678	6	11
119122966.IonCode_0525	1118	1114	1112	0.994633	0.998205	6	2		1330	1334	1324	0.995489	0.992504	6	10
119122967.IonCode_0526	1163	1147	1146	0.985383	0.999128	17	1		1344	1334	1333	0.991815	0.99925	11	1
119122968.IonCode_0527	1025	1025	1021	0.996098	0.996098	4	4		1219	1206	1205	0.988515	0.999171	14	1
119122969.IonCode_0528	1197	1191	1186	0.99081	0.995802	11	5		1393	1391	1389	0.997128	0.998562	4	2
119122970.IonCode_0529	1151	1144	1143	0.99305	0.999126	8	1		1323	1327	1321	0.998488	0.995479	2	6
119122971.IonCode_0530	1011	1006	1004	0.993076	0.998012	7	2		1197	1191	1191	0.994987	1	6	0
119122972.IonCode_0531	944	944	943	0.998941	0.998941	1	1		1168	1115	1115	0.954623	1	53	0
119122973.IonCode_0532	946	942	937	0.990486	0.994692	9	5		1086	1084	1083	0.997238	0.999077	3	1
119122974.IonCode_0533	1134	1125	1124	0.991182	0.999111	10	1		1328	1325	1324	0.996988	0.999245	4	1
119122975.IonCode_0534	1148	1137	1135	0.988676	0.998241	13	2		1315	1315	1314	0.99924	0.99924	1	1
119122976.IonCode_0535	1040	1038	1033	0.993269	0.995183	7	5		1226	1212	1212	0.988581	1	14	0
119122977.IonCode_0536	1185	1173	1173	0.989873	1	12	0		1405	1387	1387	0.987189	1	18	0
119122978.IonCode_0537	1129	1121	1119	0.991143	0.998216	10	2		1319	1316	1313	0.995451	0.99772	6	3
119122979.IonCode_0538	1091	1087	1085	0.9945	0.99816	6	2		1260	1247	1247	0.989683	1	13	0
119122980.IonCode_0539	1002	1002	995	0.993014	0.993014	7	7		1207	1201	1197	0.991715	0.996669	10	4
119122981.IonCode_0540	940	932	929	0.988298	0.996781	11	3		1105	1099	1099	0.99457	1	6	0
119122982.IonCode_0541	1175	1170	1167	0.993191	0.997436	8	3		1349	1341	1340	0.993328	0.999254	9	1
119122983.IonCode_0542	1188	1175	1175	0.989057	1	13	0		1351	1346	1345	0.995559	0.999257	6	1
119122984.IonCode_0543	1051	1043	1042	0.991437	0.999041	9	1		1275	1255	1255	0.984314	1	20	0
119122985.IonCode_0544	1143	1130	1128	0.986877	0.99823	15	2		1341	1326	1326	0.988814	1	15	0
119122986.IonCode_0545	1177	1169	1168	0.992353	0.999145	9	1		1359	1353	1351	0.994113	0.998522	8	2
119122987.IonCode_0546	1070	1066	1060	0.990654	0.994371	10	6		1235	1236	1229	0.995142	0.994337	6	7
119122988.IonCode_0547	1074	1073	1065	0.99162	0.992544	9	8		1272	1265	1265	0.994497	1	7	0
119122989.IonCode_0548	1024	1015	1013	0.989258	0.99803	11	2		1251	1233	1232	0.984812	0.999189	19	1
119122990.IonCode_0549	1148	1143	1138	0.991289	0.995626	10	5		1353	1344	1342	0.99187	0.998512	11	2
119122991.IonCode_0550	1185	1167	1166	0.983966	0.999143	19	1		1351	1346	1346	0.996299	1	5	0
119122992.IonCode_0551	1080	1071	1068	0.988889	0.997199	12	3		1275	1264	1263	0.990588	0.999209	12	1
119122993.IonCode_0131	1240	1242	1230	0.991935	0.990338	10	12		1354	1352	1351	0.997784	0.99926	3	1
119122994.IonCode_0553	1208	1199	1194	0.988411	0.99583	14	5		1369	1367	1366	0.997809	0.999268	3	1
119122995.IonCode_0554	984	978	974	0.989837	0.99591	10	4		1164	1160	1160	0.996564	1	4	0
119122996.IonCode_0555	1108	1099	1098	0.990975	0.99909	10	1		1293	1286	1286	0.994586	1	7	0
119122997.IonCode_0556	1042	1037	1032	0.990403	0.995178	10	5		1238	1229	1229	0.99273	1	9	0
119122998.IonCode_0557	1160	1145	1145	0.987069	1	15	0		1375	1365	1365	0.992727	1	10	0
119122999.IonCode_0558	1161	1151	1151	0.991387	1	10	0		1374	1360	1359	0.989083	0.999265	15	1
119123000.IonCode_0559	971	963	961	0.989701	0.997923	10	2		1141	1139	1139	0.998247	1	2	0
119123001.IonCode_0560	1104	1093	1093	0.990036	1	11	0		1327	1324	1324	0.997739	1	3	0
119123002.IonCode_0561	1092	1088	1083	0.991758	0.995404	9	5		1293	1288	1288	0.996133	1	5	0
119123003.IonCode_0562	960	953	950	0.989583	0.996852	10	3		1164	1163	1162	0.998282	0.99914	2	1
119123004.IonCode_0563	983	974	972	0.98881	0.997947	11	2		1168	1150	1150	0.984589	1	18	0
119123005.IonCode_0564	1073	1064	1058	0.986021	0.994361	15	6		1255	1250	1249	0.995219	0.9992	6	1
119123006.IonCode_0565	1159	1138	1136	0.980155	0.998243	23	2		1389	1351	1351	0.972642	1	38	0
119123007.IonCode_0566	1125	1118	1118	0.993778	1	7	0		1360	1347	1347	0.990441	1	13	0
119123008.IonCode_0567	1053	1052	1048	0.995252	0.996198	5	4		1261	1258	1255	0.995242	0.997615	6	3
119123009.IonCode_0568	1179	1171	1171	0.993215	1	8	0		1381	1374	1373	0.994207	0.999272	8	1
119123010.IonCode_0569	1117	1114	1111	0.994628	0.997307	6	3		1324	1315	1311	0.990181	0.996958	13	4
119123011.IonCode_0570	1021	1021	1010	0.989226	0.989226	11	11		1206	1206	1205	0.999171	0.999171	1	1
119123012.IonCode_0170	1132	1117	1117	0.986749	1	15	0		1256	1256	1255	0.999204	0.999204	1	1
119123013.IonCode_0572	970	961	961	0.990722	1	9	0		1129	1134	1124	0.995571	0.991182	5	10
119123014.IonCode_0573	1142	1137	1131	0.990368	0.994723	11	6		1337	1322	1322	0.988781	1	15	0
119123015.IonCode_0574	1176	1162	1161	0.987245	0.999139	15	1		1381	1366	1366	0.989138	1	15	0
119123016.IonCode_0575	1188	1177	1177	0.990741	1	11	0		1377	1368	1368	0.993464	1	9	0
119123017.IonCode_0576	1170	1162	1157	0.988889	0.995697	13	5		1321	1310	1310	0.991673	1	11	0
119123018.IonCode_0577	1168	1163	1159	0.992295	0.996561	9	4		1348	1337	1336	0.991098	0.999252	12	1
119123019.IonCode_0578	1026	1015	1014	0.988304	0.999015	12	1		1208	1205	1205	0.997517	1	3	0
119123020.IonCode_0579	1051	1043	1040	0.989534	0.997124	11	3		1257	1242	1242	0.988067	1	15	0
119123021.IonCode_0580	1092	1088	1084	0.992674	0.996324	8	4		1277	1261	1261	0.987471	1	16	0
119123022.IonCode_0581	1179	1179	1175	0.996607	0.996607	4	4		1373	1362	1362	0.991988	1	11	0
119123023.IonCode_0582	1090	1080	1079	0.989908	0.999074	11	1		1294	1273	1272	0.982998	0.999214	22	1
119123024.IonCode_0583	1151	1142	1138	0.988705	0.996497	13	4		1328	1321	1321	0.994729	1	7	0
119123025.IonCode_0584	1179	1167	1167	0.989822	1	12	0		1383	1376	1376	0.994939	1	7	0
119123026.IonCode_0585	1213	1204	1202	0.990932	0.998339	11	2		1389	1380	1379	0.992801	0.999275	10	1
119123027.IonCode_0586	1018	1013	1008	0.990177	0.995064	10	5		1186	1179	1179	0.994098	1	7	0
119123028.IonCode_0587	997	989	989	0.991976	1	8	0		1203	1178	1177	0.978387	0.999151	26	1
119123029.IonCode_0588	1028	1028	1020	0.992218	0.992218	8	8		1198	1193	1193	0.995826	1	5	0
119123030.IonCode_0589	1137	1130	1127	0.991205	0.997345	10	3		1334	1328	1327	0.994753	0.999247	7	1
119123031.IonCode_0590	972	959	959	0.986626	1	13	0		1160	1145	1145	0.987069	1	15	0
119123032.IonCode_0591	1173	1164	1163	0.991475	0.999141	10	1		1379	1364	1364	0.989123	1	15	0
119123033.IonCode_0592	1143	1134	1131	0.989501	0.997354	12	3		1332	1326	1325	0.994745	0.999246	7	1
119123034.IonCode_0593	1158	1149	1147	0.990501	0.998259	11	2		1349	1342	1342	0.994811	1	7	0
119123035.IonCode_0594	1073	1065	1064	0.991612	0.999061	9	1		1264	1255	1254	0.992089	0.999203	10	1
119123036.IonCode_0595	1040	1035	1030	0.990385	0.995169	10	5		1218	1217	1217	0.999179	1	1	0
119123037.IonCode_0596	1016	1011	1008	0.992126	0.997033	8	3		1214	1204	1204	0.991763	1	10	0
119123038.IonCode_0601	1026	1027	1023	0.997076	0.996105	3	4		1194	1186	1183	0.990787	0.99747	11	3
119123039.IonCode_0602	1020	1017	1006	0.986275	0.989184	14	11		1202	1199	1198	0.996672	0.999166	4	1
119123040.IonCode_0603	928	922	918	0.989224	0.995662	10	4		1072	1063	1063	0.991604	1	9	0
119123041.IonCode_0604	975	971	969	0.993846	0.99794	6	2		1180	1165	1162	0.984746	0.997425	18	3
119123042.IonCode_0605	1091	1083	1078	0.988084	0.995383	13	5		1256	1246	1245	0.991242	0.999197	11	1
119123043.IonCode_0606	1027	1020	1017	0.990263	0.997059	10	3		1189	1182	1182	0.994113	1	7	0
119123044.IonCode_0607	1069	1064	1064	0.995323	1	5	0		1213	1212	1211	0.998351	0.999175	2	1
119123045.IonCode_0608	1074	1067	1065	0.99162	0.998126	9	2		1237	1232	1231	0.99515	0.999188	6	1
119123046.IonCode_0609	1034	1032	1027	0.99323	0.995155	7	5		1220	1213	1213	0.994262	1	7	0
119123047.IonCode_0610	1032	1021	1020	0.988372	0.999021	12	1		1222	1211	1211	0.990998	1	11	0
119123048.IonCode_0611	1028	1016	1016	0.988327	1	12	0		1232	1212	1212	0.983766	1	20	0
119123049.IonCode_0612	1063	1057	1055	0.992474	0.998108	8	2		1238	1232	1227	0.991115	0.995942	11	5
119123050.IonCode_0613	1079	1072	1070	0.991659	0.998134	9	2		1244	1240	1239	0.995981	0.999194	5	1
119123051.IonCode_0614	1026	1031	1023	0.997076	0.992241	3	8		1201	1202	1195	0.995004	0.994176	6	7
119123052.IonCode_0615	1083	1077	1073	0.990766	0.996286	10	4		1279	1273	1272	0.994527	0.999214	7	1
119123053.IonCode_0616	1089	1082	1078	0.989899	0.996303	11	4		1251	1244	1243	0.993605	0.999196	8	1
119123054.IonCode_0617	998	1003	994	0.995992	0.991027	4	9		1188	1186	1184	0.996633	0.998314	4	2
119123055.IonCode_0618	973	966	965	0.991778	0.998965	8	1		1142	1138	1138	0.996497	1	4	0
119123056.IonCode_0619	1006	1003	997	0.991054	0.994018	9	6		1163	1148	1147	0.986242	0.999129	16	1
119123057.IonCode_0620	1059	1055	1053	0.994334	0.998104	6	2		1252	1246	1245	0.994409	0.999197	7	1
119123058.IonCode_0621	948	951	945	0.996835	0.993691	3	6		1125	1131	1120	0.995556	0.990274	5	11
119123059.IonCode_0622	890	890	884	0.993258	0.993258	6	6		1067	1076	1062	0.995314	0.986989	5	14
119123060.IonCode_0623	1074	1068	1062	0.988827	0.994382	12	6		1256	1249	1248	0.993631	0.999199	8	1
119123061.IonCode_0624	1028	1019	1019	0.991245	1	9	0		1204	1193	1193	0.990864	1	11	0
119123062.IonCode_0625	947	940	939	0.991552	0.998936	8	1		1143	1137	1137	0.994751	1	6	0
119123063.IonCode_0626	1030	1028	1024	0.994175	0.996109	6	4		1207	1207	1206	0.999171	0.999171	1	1
119123064.IonCode_0627	1079	1069	1067	0.988879	0.998129	12	2		1241	1234	1234	0.994359	1	7	0
119123065.IonCode_0628	966	962	957	0.990683	0.994802	9	5		1146	1137	1136	0.991274	0.99912	10	1
119123066.IonCode_0629	1003	991	990	0.987039	0.998991	13	1		1146	1139	1139	0.993892	1	7	0
119123067.IonCode_0630	1029	1022	1021	0.992225	0.999022	8	1		1213	1198	1198	0.987634	1	15	0
119123068.IonCode_0172	1030	1017	1016	0.986408	0.999017	14	1		1160	1157	1156	0.996552	0.999136	4	1
119123069.IonCode_0632	1222	1219	1214	0.993453	0.995898	8	5		1410	1399	1399	0.992199	1	11	0
119123070.IonCode_0633	1013	1006	1001	0.988154	0.99503	12	5		1185	1172	1172	0.98903	1	13	0
119123071.IonCode_0634	979	981	976	0.996936	0.994903	3	5		1172	1161	1161	0.990614	1	11	0
119123072.IonCode_0635	1089	1082	1082	0.993572	1	7	0		1285	1277	1277	0.993774	1	8	0
119123073.IonCode_0636	1003	992	989	0.986042	0.996976	14	3		1182	1173	1173	0.992386	1	9	0
119123074.IonCode_0637	1078	1067	1063	0.986085	0.996251	15	4		1247	1238	1238	0.992783	1	9	0
119123075.IonCode_0638	1044	1036	1035	0.991379	0.999035	9	1		1238	1234	1233	0.995961	0.99919	5	1
119123076.IonCode_0639	965	958	958	0.992746	1	7	0		1140	1125	1124	0.985965	0.999111	16	1
119123077.IonCode_0640	1081	1077	1073	0.992599	0.996286	8	4		1258	1245	1241	0.986486	0.996787	17	4
119123078.IonCode_0641	1001	986	986	0.985015	1	15	0		1179	1160	1160	0.983885	1	19	0
119123079.IonCode_0642	1001	992	992	0.991009	1	9	0		1196	1182	1182	0.988294	1	14	0
119123080.IonCode_0643	963	951	951	0.987539	1	12	0		1136	1132	1132	0.996479	1	4	0
119123081.IonCode_0644	962	960	958	0.995842	0.997917	4	2		1140	1132	1132	0.992982	1	8	0
119123082.IonCode_0645	1023	1022	1017	0.994135	0.995108	6	5		1220	1211	1210	0.991803	0.999174	10	1
119123083.IonCode_0646	1008	1006	1002	0.994048	0.996024	6	4		1195	1188	1188	0.994142	1	7	0
119123084.IonCode_0647	1046	1045	1041	0.99522	0.996172	5	4		1237	1231	1229	0.993533	0.998375	8	2
119123085.IonCode_0648	933	933	927	0.993569	0.993569	6	6		1106	1120	1103	0.997288	0.984821	3	17
119123086.IonCode_0649	1012	992	992	0.980237	1	20	0		1197	1174	1173	0.97995	0.999148	24	1
119123087.IonCode_0650	1030	1026	1021	0.991262	0.995127	9	5		1199	1190	1188	0.990826	0.998319	11	2
119123088.IonCode_0651	1066	1066	1061	0.99531	0.99531	5	5		1266	1265	1263	0.99763	0.998419	3	2
119123089.IonCode_0652	1040	1034	1032	0.992308	0.998066	8	2		1240	1232	1232	0.993548	1	8	0
119123090.IonCode_0653	1129	1125	1122	0.9938	0.997333	7	3		1310	1298	1298	0.99084	1	12	0
119123091.IonCode_0654	1007	994	992	0.985104	0.997988	15	2		1173	1164	1163	0.991475	0.999141	10	1
119123092.IonCode_0655	1020	1015	1013	0.993137	0.99803	7	2		1197	1195	1195	0.998329	1	2	0
119123093.IonCode_0656	1086	1083	1075	0.989871	0.992613	11	8		1284	1278	1278	0.995327	1	6	0
119123094.IonCode_0138	1042	1030	1030	0.988484	1	12	0		1135	1123	1122	0.988546	0.99911	13	1
119123095.IonCode_0658	951	946	940	0.988433	0.993658	11	6		1109	1104	1099	0.990983	0.995471	10	5
119123096.IonCode_0659	962	958	954	0.991684	0.995825	8	4		1124	1121	1121	0.997331	1	3	0
119123097.IonCode_0660	1106	1102	1095	0.990054	0.993648	11	7		1291	1280	1280	0.991479	1	11	0
119123098.IonCode_0661	1058	1054	1050	0.992439	0.996205	8	4		1226	1219	1219	0.99429	1	7	0
119123099.IonCode_0662	981	970	970	0.988787	1	11	0		1162	1152	1152	0.991394	1	10	0
119123100.IonCode_0663	934	934	930	0.995717	0.995717	4	4		1107	1103	1101	0.99458	0.998187	6	2
119123101.IonCode_0664	972	973	969	0.996914	0.995889	3	4		1145	1135	1134	0.990393	0.999119	11	1
119123102.IonCode_0665	1009	1005	1002	0.993062	0.997015	7	3		1173	1164	1164	0.992327	1	9	0
119123103.IonCode_0666	926	922	918	0.991361	0.995662	8	4		1088	1086	1085	0.997243	0.999079	3	1
119123104.IonCode_0667	1004	1005	1000	0.996016	0.995025	4	5		1177	1219	1173	0.996602	0.962264	4	46
119123105.IonCode_0668	1062	1053	1053	0.991525	1	9	0		1227	1214	1214	0.989405	1	13	0
119123106.IonCode_0669	1073	1067	1067	0.994408	1	6	0		1230	1231	1227	0.997561	0.996751	3	4
119123107.IonCode_0670	975	969	967	0.991795	0.997936	8	2		1170	1162	1158	0.989744	0.996558	12	4
119123108.IonCode_0133	1136	1131	1127	0.992077	0.996463	9	4		1208	1202	1202	0.995033	1	6	0
119123109.IonCode_0672	1065	1052	1051	0.986854	0.999049	14	1		1372	1340	1339	0.975948	0.999254	33	1
119123110.IonCode_0673	1039	1036	1031	0.9923	0.995174	8	5		1217	1215	1214	0.997535	0.999177	3	1
119123111.IonCode_0674	1053	1056	1048	0.995252	0.992424	5	8		1354	1325	1324	0.977843	0.999245	30	1
119123112.IonCode_0675	1017	1016	1008	0.99115	0.992126	9	8		1207	1197	1197	0.991715	1	10	0
119123113.IonCode_0676	1074	1068	1063	0.989758	0.995318	11	5		1257	1256	1255	0.998409	0.999204	2	1
119123114.IonCode_0677	931	921	921	0.989259	1	10	0		1082	1083	1076	0.994455	0.993536	6	7
119123115.IonCode_0678	947	949	935	0.987328	0.985248	12	14		1210	1178	1178	0.973554	1	32	0
119123116.IonCode_0679	989	982	978	0.988878	0.995927	11	4		1162	1155	1154	0.993115	0.999134	8	1
119123117.IonCode_0680	1071	1066	1056	0.985994	0.990619	15	10		1261	1251	1251	0.99207	1	10	0
119123118.IonCode_0681	1054	1041	1041	0.987666	1	13	0		1212	1204	1204	0.993399	1	8	0
119123119.IonCode_0682	1053	1050	1048	0.995252	0.998095	5	2		1226	1217	1217	0.992659	1	9	0
119123120.IonCode_0683	1022	1017	1012	0.990215	0.995084	10	5		1195	1184	1184	0.990795	1	11	0
119123121.IonCode_0684	1047	1035	1035	0.988539	1	12	0		1233	1215	1215	0.985401	1	18	0
119123122.IonCode_0685	1039	1043	1032	0.993263	0.989453	7	11		1240	1230	1226	0.98871	0.996748	14	4
119123123.IonCode_0686	1068	1058	1055	0.987828	0.997164	13	3		1224	1222	1222	0.998366	1	2	0
119123124.IonCode_0687	966	968	964	0.99793	0.995868	2	4		1167	1165	1160	0.994002	0.995708	7	5
119123125.IonCode_0688	1086	1076	1076	0.990792	1	10	0		1273	1271	1267	0.995287	0.996853	6	4
119123126.IonCode_0689	986	980	973	0.986815	0.992857	13	7		1143	1137	1137	0.994751	1	6	0
119123127.IonCode_0690	960	958	952	0.991667	0.993737	8	6		1077	1102	1077	1	0.977314	0	25
119123128.IonCode_0691	1067	1052	1052	0.985942	1	15	0		1249	1240	1239	0.991994	0.999194	10	1
119123129.IonCode_0692	1061	1049	1046	0.985862	0.99714	15	3		1258	1252	1252	0.995231	1	6	0
119123130.IonCode_0693	932	918	917	0.983906	0.998911	15	1		1077	1077	1076	0.999071	0.999071	1	1
119123131.IonCode_0694	1045	1047	1040	0.995215	0.993314	5	7		1245	1236	1236	0.992771	1	9	0
119123132.IonCode_0695	946	942	937	0.990486	0.994692	9	5		1165	1160	1156	0.992275	0.996552	9	4
119123133.IonCode_0696	1185	1175	1174	0.990717	0.999149	11	1		1375	1371	1370	0.996364	0.999271	5	1
119123134.IonCode_0701	1068	1072	1059	0.991573	0.987873	9	13		1270	1262	1261	0.992913	0.999208	9	1
119123135.IonCode_0702	1090	1095	1085	0.995413	0.990868	5	10		1263	1256	1256	0.994458	1	7	0
119123136.IonCode_0703	982	985	975	0.992872	0.989848	7	10		1152	1158	1141	0.990451	0.98532	11	17
119123137.IonCode_0704	941	940	939	0.997875	0.998936	2	1		1132	1127	1127	0.995583	1	5	0
119123138.IonCode_0705	949	942	936	0.986301	0.993631	13	6		1103	1097	1096	0.993654	0.999088	7	1
119123139.IonCode_0706	1120	1130	1117	0.997321	0.988496	3	13		1298	1292	1291	0.994607	0.999226	7	1
119123140.IonCode_0135	1107	1096	1096	0.990063	1	11	0		1195	1195	1194	0.999163	0.999163	1	1
119123141.IonCode_0140	1044	1039	1036	0.992337	0.997113	8	3		1133	1132	1132	0.999117	1	1	0
119123142.IonCode_0831	1063	987	986	0.927563	0.998987	77	1		1206	1155	1154	0.956882	0.999134	52	1
119123143.IonCode_0710	1054	1060	1046	0.99241	0.986792	8	14		1252	1247	1246	0.995208	0.999198	6	1
119123144.IonCode_0711	1076	1073	1067	0.991636	0.994408	9	6		1275	1263	1261	0.98902	0.998416	14	2
119123145.IonCode_0712	1034	1031	1024	0.990329	0.99321	10	7		1208	1211	1203	0.995861	0.993394	5	8
119123146.IonCode_0713	1034	1027	1022	0.988395	0.995131	12	5		1246	1224	1224	0.982343	1	22	0
119123147.IonCode_0714	1065	1065	1061	0.996244	0.996244	4	4		1265	1256	1255	0.992095	0.999204	10	1
119123148.IonCode_0715	942	935	933	0.990446	0.997861	9	2		1131	1121	1121	0.991158	1	10	0
119123149.IonCode_0716	1114	1110	1103	0.990126	0.993694	11	7		1312	1307	1307	0.996189	1	5	0
119123150.IonCode_0717	1092	1088	1082	0.990842	0.994485	10	6		1280	1275	1274	0.995313	0.999216	6	1
119123151.IonCode_0718	1058	1050	1049	0.991493	0.999048	9	1		1246	1239	1238	0.993579	0.999193	8	1
119123152.IonCode_0719	1027	1028	1021	0.994158	0.993191	6	7		1196	1191	1191	0.995819	1	5	0
119123153.IonCode_0720	1038	1025	1023	0.985549	0.998049	15	2		1216	1212	1212	0.996711	1	4	0
119123154.IonCode_0721	995	997	988	0.992965	0.990973	7	9		1169	1154	1154	0.987169	1	15	0
119123155.IonCode_0722	1089	1083	1081	0.992654	0.998153	8	2		1260	1255	1255	0.996032	1	5	0
119123156.IonCode_0723	1083	1089	1081	0.998153	0.992654	2	8		1282	1273	1272	0.9922	0.999214	10	1
119123157.IonCode_0724	1055	1057	1051	0.996209	0.994324	4	6		1211	1208	1208	0.997523	1	3	0
119123158.IonCode_0832	1072	1060	1057	0.986007	0.99717	15	3		1177	1172	1171	0.994902	0.999147	6	1
119123159.IonCode_0726	955	949	947	0.991623	0.997893	8	2		1142	1129	1127	0.986865	0.998229	15	2
119138681.IonCode_0833	1224	1219	1219	0.995915	1	5	0		1330	1328	1328	0.998496	1	2	0
119138682.IonCode_0834	1261	1250	1249	0.990484	0.9992	12	1		1358	1355	1355	0.997791	1	3	0
119138683.IonCode_0835	1241	1228	1225	0.987107	0.997557	16	3		1350	1351	1350	1	0.99926	0	1
119138684.IonCode_0836	1226	1225	1215	0.991028	0.991837	11	10		1323	1322	1321	0.998488	0.999244	2	1
119138685.IonCode_0837	1302	1285	1284	0.986175	0.999222	18	1		1411	1410	1410	0.999291	1	1	0
119138686.IonCode_0838	1253	1232	1231	0.982442	0.999188	22	1		1362	1362	1361	0.999266	0.999266	1	1
119138687.IonCode_0839	1286	1286	1281	0.996112	0.996112	5	5		1383	1379	1379	0.997108	1	4	0
119138688.IonCode_0840	1278	1267	1265	0.989828	0.998421	13	2		1398	1390	1390	0.994278	1	8	0
119138689.IonCode_0841	1327	1311	1310	0.987189	0.999237	17	1		1429	1419	1418	0.992302	0.999295	11	1
119138690.IonCode_0842	1258	1249	1249	0.992846	1	9	0		1353	1352	1351	0.998522	0.99926	2	1
119138691.IonCode_0843	1289	1281	1275	0.989139	0.995316	14	6		1377	1378	1377	1	0.999274	0	1
119138692.IonCode_0844	1267	1259	1254	0.98974	0.996029	13	5		1372	1370	1369	0.997813	0.99927	3	1
119138693.IonCode_0845	1272	1265	1262	0.992138	0.997628	10	3		1373	1372	1372	0.999272	1	1	0
119138694.IonCode_0846	1251	1232	1232	0.984812	1	19	0		1367	1366	1366	0.999268	1	1	0
119138695.IonCode_0847	1275	1258	1257	0.985882	0.999205	18	1		1380	1374	1374	0.995652	1	6	0
119138696.IonCode_0848	1253	1245	1244	0.992817	0.999197	9	1		1354	1346	1346	0.994092	1	8	0
119138697.IonCode_0849	1269	1256	1256	0.989756	1	13	0		1373	1366	1366	0.994902	1	7	0
119138698.IonCode_0850	1279	1277	1272	0.994527	0.996085	7	5		1397	1393	1393	0.997137	1	4	0
119138699.IonCode_0851	1251	1239	1238	0.989608	0.999193	13	1		1356	1352	1351	0.996313	0.99926	5	1
119138700.IonCode_0852	1276	1260	1258	0.985893	0.998413	18	2		1368	1368	1367	0.999269	0.999269	1	1
119138701.IonCode_0853	1310	1299	1297	0.990076	0.99846	13	2		1398	1398	1397	0.999285	0.999285	1	1
119138702.IonCode_0854	1273	1266	1264	0.99293	0.99842	9	2		1372	1368	1367	0.996356	0.999269	5	1
119138703.IonCode_0855	1259	1247	1246	0.989674	0.999198	13	1		1397	1390	1390	0.994989	1	7	0
119138704.IonCode_0856	1301	1287	1287	0.989239	1	14	0		1392	1389	1388	0.997126	0.99928	4	1
119138705.IonCode_0857	1297	1294	1286	0.991519	0.993818	11	8		1374	1374	1373	0.999272	0.999272	1	1
119138706.IonCode_0858	1303	1305	1295	0.99386	0.992337	8	10		1430	1428	1428	0.998601	1	2	0
119138707.IonCode_0859	1255	1247	1245	0.992032	0.998396	10	2		1353	1348	1348	0.996305	1	5	0
119138708.IonCode_0860	1220	1204	1204	0.986885	1	16	0		1360	1355	1355	0.996324	1	5	0
119138709.IonCode_0861	1276	1262	1260	0.987461	0.998415	16	2		1374	1367	1366	0.994178	0.999268	8	1
119138710.IonCode_0862	1290	1295	1286	0.996899	0.99305	4	9		1390	1390	1390	1	1	0	0
119138711.IonCode_0863	1285	1273	1273	0.990661	1	12	0		1396	1396	1395	0.999284	0.999284	1	1
119138712.IonCode_0864	1256	1237	1236	0.984076	0.999192	20	1		1353	1352	1352	0.999261	1	1	0
119138713.IonCode_0865	1258	1251	1247	0.991256	0.996803	11	4		1359	1359	1358	0.999264	0.999264	1	1
119138714.IonCode_0866	1228	1215	1212	0.986971	0.997531	16	3		1333	1328	1328	0.996249	1	5	0
119138715.IonCode_0867	1319	1301	1301	0.986353	1	18	0		1407	1405	1404	0.997868	0.999288	3	1
119138716.IonCode_0868	1268	1259	1254	0.988959	0.996029	14	5		1363	1361	1360	0.997799	0.999265	3	1
119138717.IonCode_0869	1268	1259	1256	0.990536	0.997617	12	3		1388	1385	1384	0.997118	0.999278	4	1
119138718.IonCode_0870	1202	1202	1202	1	1	0	0		1377	1373	1372	0.996369	0.999272	5	1
119138719.IonCode_0871	1290	1278	1277	0.989922	0.999218	13	1		1392	1387	1387	0.996408	1	5	0
119138720.IonCode_0872	1276	1258	1257	0.98511	0.999205	19	1		1379	1379	1378	0.999275	0.999275	1	1
119138721.IonCode_0873	1319	1318	1309	0.992418	0.993171	10	9		1415	1415	1415	1	1	0	0
119138722.IonCode_0874	1252	1247	1241	0.991214	0.995188	11	6		1352	1348	1348	0.997041	1	4	0
119138723.IonCode_0875	1319	1300	1299	0.984837	0.999231	20	1		1403	1403	1402	0.999287	0.999287	1	1
119138724.IonCode_0876	1257	1249	1248	0.99284	0.999199	9	1		1381	1379	1378	0.997828	0.999275	3	1
119138725.IonCode_0877	1223	1202	1202	0.982829	1	21	0		1363	1341	1341	0.983859	1	22	0
119138726.IonCode_0878	1286	1277	1274	0.990669	0.997651	12	3		1381	1375	1375	0.995655	1	6	0
119138727.IonCode_0879	1280	1277	1271	0.992969	0.995301	9	6		1407	1406	1405	0.998579	0.999289	2	1
119138728.IonCode_0880	1225	1216	1214	0.99102	0.998355	11	2		1343	1344	1343	1	0.999256	0	1
119138729.IonCode_0881	1273	1267	1264	0.99293	0.997632	9	3		1380	1376	1376	0.997101	1	4	0
119138730.IonCode_0882	1307	1298	1295	0.990819	0.997689	12	3		1429	1430	1429	1	0.999301	0	1
119138731.IonCode_0883	1292	1290	1285	0.994582	0.996124	7	5		1407	1405	1405	0.998579	1	2	0
119138732.IonCode_0884	1291	1295	1287	0.996902	0.993822	4	8		1388	1386	1386	0.998559	1	2	0
119138733.IonCode_0885	1238	1235	1230	0.993538	0.995951	8	5		1352	1350	1350	0.998521	1	2	0
119138734.IonCode_0886	1307	1308	1302	0.996174	0.995413	5	6		1416	1416	1415	0.999294	0.999294	1	1
119138735.IonCode_0887	1264	1256	1251	0.989715	0.996019	13	5		1403	1403	1402	0.999287	0.999287	1	1
119138736.IonCode_0888	1251	1237	1236	0.98801	0.999192	15	1		1351	1344	1344	0.994819	1	7	0
119138737.IonCode_0889	1262	1251	1251	0.991284	1	11	0		1358	1357	1357	0.999264	1	1	0
119138738.IonCode_0890	1310	1308	1303	0.994656	0.996177	7	5		1417	1413	1412	0.996471	0.999292	5	1
119138739.IonCode_0891	1313	1300	1300	0.990099	1	13	0		1398	1398	1398	1	1	0	0
119138740.IonCode_0892	1274	1265	1264	0.992151	0.999209	10	1		1361	1356	1355	0.995591	0.999263	6	1
119167525.IonCode_0681	1201	1193	1191	0.991674	0.998324	10	2		1375	1368	1368	0.994909	1	7	0
119167526.IonCode_0682	1201	1196	1192	0.992506	0.996656	9	4		1393	1389	1389	0.997128	1	4	0
119167527.IonCode_0683	1188	1187	1186	0.998316	0.999158	2	1		1359	1355	1355	0.997057	1	4	0
119167528.IonCode_0684	1168	1165	1163	0.995719	0.998283	5	2		1336	1327	1327	0.993263	1	9	0
119167529.IonCode_0685	1251	1250	1245	0.995204	0.996	6	5		1442	1439	1438	0.997226	0.999305	4	1
119167530.IonCode_0686	1214	1206	1205	0.992586	0.999171	9	1		1385	1377	1376	0.993502	0.999274	9	1
119167531.IonCode_0687	1179	1171	1169	0.991518	0.998292	10	2		1361	1356	1356	0.996326	1	5	0
119167532.IonCode_0688	1215	1212	1209	0.995062	0.997525	6	3		1388	1379	1378	0.992795	0.999275	10	1
119167533.IonCode_0689	1187	1175	1175	0.98989	1	12	0		1341	1333	1332	0.993289	0.99925	9	1
119167534.IonCode_0690	1140	1135	1130	0.991228	0.995595	10	5		1288	1283	1283	0.996118	1	5	0
119167535.IonCode_0691	1187	1177	1174	0.989048	0.997451	13	3		1352	1345	1345	0.994822	1	7	0
119167536.IonCode_0692	1217	1205	1202	0.987675	0.99751	15	3		1370	1361	1361	0.993431	1	9	0
119167537.IonCode_0693	1213	1206	1203	0.991756	0.997512	10	3		1403	1399	1398	0.996436	0.999285	5	1
119167538.IonCode_0694	1217	1204	1204	0.989318	1	13	0		1387	1386	1385	0.998558	0.999278	2	1
119167539.IonCode_0695	1211	1191	1190	0.982659	0.99916	21	1		1413	1403	1403	0.992923	1	10	0
119167540.IonCode_0696	1201	1188	1186	0.98751	0.998316	15	2		1366	1355	1354	0.991215	0.999262	12	1
119167541.IonCode_0701	1232	1224	1224	0.993506	1	8	0		1416	1401	1401	0.989407	1	15	0
119167542.IonCode_0702	1196	1192	1192	0.996656	1	4	0		1390	1386	1386	0.997122	1	4	0
119167543.IonCode_0703	1133	1134	1133	1	0.999118	0	1		1360	1360	1359	0.999265	0.999265	1	1
119167544.IonCode_0704	1182	1173	1172	0.99154	0.999147	10	1		1353	1351	1351	0.998522	1	2	0
119167545.IonCode_0705	1141	1134	1134	0.993865	1	7	0		1312	1299	1299	0.990091	1	13	0
119167546.IonCode_0706	1178	1171	1171	0.994058	1	7	0		1368	1363	1362	0.995614	0.999266	6	1
119167547.IonCode_0707	1130	1129	1128	0.99823	0.999114	2	1		1326	1315	1315	0.991704	1	11	0
119167548.IonCode_0708	1114	1112	1112	0.998205	1	2	0		1272	1268	1268	0.996855	1	4	0
119167549.IonCode_0709	1220	1208	1208	0.990164	1	12	0		1420	1403	1403	0.988028	1	17	0
119167550.IonCode_0710	1130	1125	1125	0.995575	1	5	0		1320	1311	1311	0.993182	1	9	0
119167551.IonCode_0501	1137	1131	1128	0.992084	0.997347	9	3		1289	1288	1288	0.999224	1	1	0
119167552.IonCode_0712	1200	1188	1188	0.99	1	12	0		1350	1342	1341	0.993333	0.999255	9	1
119167553.IonCode_0713	1196	1187	1187	0.992475	1	9	0		1373	1364	1364	0.993445	1	9	0
119167554.IonCode_0714	1211	1198	1198	0.989265	1	13	0		1409	1404	1404	0.996451	1	5	0
119167555.IonCode_0715	1150	1139	1138	0.989565	0.999122	12	1		1357	1329	1329	0.979366	1	28	0
119167556.IonCode_0716	1181	1181	1180	0.999153	0.999153	1	1		1360	1355	1355	0.996324	1	5	0
119167557.IonCode_0701	1190	1173	1172	0.984874	0.999147	18	1		1356	1345	1344	0.99115	0.999257	12	1
119167558.IonCode_0702	1202	1185	1185	0.985857	1	17	0		1401	1395	1394	0.995004	0.999283	7	1
119167559.IonCode_0703	1138	1138	1137	0.999121	0.999121	1	1		1339	1305	1305	0.974608	1	34	0
119167560.IonCode_0704	1156	1156	1155	0.999135	0.999135	1	1		1391	1383	1382	0.99353	0.999277	9	1
119167561.IonCode_0705	1193	1193	1192	0.999162	0.999162	1	1		1397	1372	1371	0.981389	0.999271	26	1
119167562.IonCode_0706	1125	1119	1119	0.994667	1	6	0		1302	1290	1290	0.990783	1	12	0
119167563.IonCode_0707	1172	1163	1163	0.992321	1	9	0		1367	1362	1361	0.995611	0.999266	6	1
119167564.IonCode_0708	1171	1161	1161	0.99146	1	10	0		1357	1357	1356	0.999263	0.999263	1	1
119167565.IonCode_0709	1142	1140	1139	0.997373	0.999123	3	1		1326	1318	1318	0.993967	1	8	0
119167566.IonCode_0710	1203	1200	1199	0.996675	0.999167	4	1		1391	1392	1391	1	0.999282	0	1
119167567.IonCode_0660	1196	1190	1186	0.991639	0.996639	10	4		1370	1360	1360	0.992701	1	10	0
119167568.IonCode_0712	1193	1192	1191	0.998324	0.999161	2	1		1388	1369	1369	0.986311	1	19	0
119167569.IonCode_0713	1174	1171	1170	0.996593	0.999146	4	1		1363	1356	1356	0.994864	1	7	0
119167570.IonCode_0714	1154	1147	1147	0.993934	1	7	0		1354	1341	1341	0.990399	1	13	0
119167571.IonCode_0715	1140	1135	1135	0.995614	1	5	0		1328	1326	1326	0.998494	1	2	0
119167572.IonCode_0716	1164	1154	1154	0.991409	1	10	0		1355	1341	1341	0.989668	1	14	0
119167573.IonCode_0717	1239	1234	1234	0.995964	1	5	0		1450	1434	1434	0.988966	1	16	0
119167574.IonCode_0718	1228	1219	1216	0.990228	0.997539	12	3		1411	1398	1398	0.990787	1	13	0
119167575.IonCode_0501	1011	999	999	0.988131	1	12	0		1184	1172	1172	0.989865	1	12	0
119167576.IonCode_0502	1041	1038	1035	0.994236	0.99711	6	3		1192	1191	1188	0.996644	0.997481	4	3
119167577.IonCode_0503	1072	1059	1055	0.984142	0.996223	17	4		1216	1210	1209	0.994243	0.999174	7	1
119167578.IonCode_0504	1108	1094	1094	0.987365	1	14	0		1269	1266	1265	0.996848	0.99921	4	1
119167579.IonCode_0505	991	984	982	0.990918	0.997967	9	2		1152	1148	1148	0.996528	1	4	0
119167580.IonCode_0506	953	935	935	0.981112	1	18	0		1115	1098	1098	0.984753	1	17	0
119167581.IonCode_0507	1076	1069	1066	0.990706	0.997194	10	3		1246	1237	1237	0.992777	1	9	0
119167582.IonCode_0508	1083	1078	1073	0.990766	0.995362	10	5		1240	1238	1238	0.998387	1	2	0
119167583.IonCode_0509	1153	1142	1139	0.987858	0.997373	14	3		1314	1299	1299	0.988584	1	15	0
119167584.IonCode_0510	1085	1073	1073	0.98894	1	12	0		1234	1229	1229	0.995948	1	5	0
119167585.IonCode_0511	1030	1022	1022	0.992233	1	8	0		1191	1190	1189	0.998321	0.99916	2	1
119167586.IonCode_0512	1032	1027	1022	0.99031	0.995131	10	5		1190	1186	1185	0.995798	0.999157	5	1
119167587.IonCode_0513	1071	1067	1066	0.995331	0.999063	5	1		1259	1250	1250	0.992851	1	9	0
119167588.IonCode_0514	1026	1015	1015	0.989279	1	11	0		1202	1185	1184	0.985025	0.999156	18	1
119167589.IonCode_0515	1023	1015	1015	0.99218	1	8	0		1205	1201	1200	0.995851	0.999167	5	1
119167590.IonCode_0516	1050	1042	1041	0.991429	0.99904	9	1		1206	1198	1198	0.993367	1	8	0
119167591.IonCode_0517	1053	1042	1042	0.989554	1	11	0		1241	1235	1235	0.995165	1	6	0
119167592.IonCode_0518	933	931	930	0.996785	0.998926	3	1		1158	1096	1096	0.946459	1	62	0
119167593.IonCode_0519	927	928	927	1	0.998922	0	1		1120	1093	1093	0.975893	1	27	0
119167594.IonCode_0520	1078	1069	1069	0.991651	1	9	0		1243	1238	1238	0.995977	1	5	0
119167595.IonCode_0521	998	997	997	0.998998	1	1	0		1168	1164	1163	0.995719	0.999141	5	1
119167596.IonCode_0522	972	963	960	0.987654	0.996885	12	3		1076	1085	1068	0.992565	0.984332	8	17
119167597.IonCode_0523	1033	1021	1020	0.987415	0.999021	13	1		1204	1202	1201	0.997508	0.999168	3	1
119167598.IonCode_0524	1029	1022	1021	0.992225	0.999022	8	1		1238	1178	1178	0.951535	1	60	0
119167599.IonCode_0525	1037	1033	1032	0.995178	0.999032	5	1		1250	1249	1248	0.9984	0.999199	2	1
119167600.IonCode_0526	1011	1000	1000	0.98912	1	11	0		1165	1159	1159	0.99485	1	6	0
119167601.IonCode_0527	1129	1122	1121	0.992914	0.999109	8	1		1264	1260	1260	0.996835	1	4	0
119167602.IonCode_0528	1064	1054	1054	0.990602	1	10	0		1228	1212	1212	0.986971	1	16	0
119167603.IonCode_0529	1066	1062	1061	0.99531	0.999058	5	1		1247	1243	1242	0.99599	0.999195	5	1
119167604.IonCode_0530	1083	1080	1079	0.996307	0.999074	4	1		1236	1229	1228	0.993528	0.999186	8	1
119167605.IonCode_0531	1049	1044	1043	0.99428	0.999042	6	1		1241	1236	1236	0.995971	1	5	0
119167606.IonCode_0532	1005	994	994	0.989055	1	11	0		1178	1170	1170	0.993209	1	8	0
119167607.IonCode_0533	1087	1081	1080	0.99356	0.999075	7	1		1275	1276	1275	1	0.999216	0	1
119167608.IonCode_0534	1064	1053	1053	0.989662	1	11	0		1234	1229	1229	0.995948	1	5	0
119167609.IonCode_0535	996	989	989	0.992972	1	7	0		1162	1157	1157	0.995697	1	5	0
119167610.IonCode_0536	1000	994	994	0.994	1	6	0		1167	1165	1165	0.998286	1	2	0
119167611.IonCode_0537	1005	1000	1000	0.995025	1	5	0		1166	1161	1161	0.995712	1	5	0
119167612.IonCode_0504	1020	1025	1017	0.997059	0.992195	3	8		1194	1183	1183	0.990787	1	11	0
119167613.IonCode_0539	1104	1103	1103	0.999094	1	1	0		1302	1291	1291	0.991551	1	11	0
119167614.IonCode_0540	1066	1060	1057	0.991557	0.99717	9	3		1237	1229	1228	0.992724	0.999186	9	1
119167615.IonCode_0541	1080	1072	1071	0.991667	0.999067	9	1		1251	1236	1236	0.98801	1	15	0
119167616.IonCode_0542	1039	1026	1026	0.987488	1	13	0		1182	1181	1181	0.999154	1	1	0
119167617.IonCode_0543	1020	1013	1009	0.989216	0.996051	11	4		1185	1180	1180	0.995781	1	5	0
119167618.IonCode_0544	982	972	972	0.989817	1	10	0		1159	1150	1149	0.991372	0.99913	10	1
119167619.IonCode_0545	1058	1057	1054	0.996219	0.997162	4	3		1257	1254	1251	0.995227	0.997608	6	3
119167620.IonCode_0546	959	947	947	0.987487	1	12	0		1136	1118	1115	0.981514	0.997317	21	3
119167621.IonCode_0547	994	987	987	0.992958	1	7	0		1154	1149	1149	0.995667	1	5	0
119167622.IonCode_0548	1096	1086	1085	0.989964	0.999079	11	1		1261	1252	1252	0.992863	1	9	0
119167623.IonCode_0549	1124	1107	1107	0.984875	1	17	0		1301	1298	1298	0.997694	1	3	0
119167624.IonCode_0550	1064	1051	1050	0.986842	0.999049	14	1		1203	1203	1202	0.999169	0.999169	1	1
119167625.IonCode_0551	1070	1067	1067	0.997196	1	3	0		1281	1277	1277	0.996877	1	4	0
119167626.IonCode_0552	1037	1030	1030	0.99325	1	7	0		1195	1195	1194	0.999163	0.999163	1	1
119167627.IonCode_0553	1037	1029	1029	0.992285	1	8	0		1184	1175	1175	0.992399	1	9	0
119167628.IonCode_0505	973	984	973	1	0.988821	0	11		1180	1184	1176	0.99661	0.993243	4	8
119167629.IonCode_0555	1015	1015	1014	0.999015	0.999015	1	1		1213	1204	1204	0.99258	1	9	0
119167630.IonCode_0556	1021	1005	1005	0.984329	1	16	0		1187	1172	1172	0.987363	1	15	0
119167631.IonCode_0557	876	876	875	0.998858	0.998858	1	1		1067	1027	1027	0.962512	1	40	0
119167632.IonCode_0558	948	937	936	0.987342	0.998933	12	1		1100	1098	1097	0.997273	0.999089	3	1
119167633.IonCode_0559	1067	1051	1051	0.985005	1	16	0		1223	1221	1220	0.997547	0.999181	3	1
119167634.IonCode_0560	1061	1052	1052	0.991517	1	9	0		1238	1233	1233	0.995961	1	5	0
119167635.IonCode_0561	1128	1122	1122	0.994681	1	6	0		1291	1290	1289	0.998451	0.999225	2	1
119167636.IonCode_0506	1117	1122	1115	0.998209	0.993761	2	7		1286	1282	1280	0.995334	0.99844	6	2
119167637.IonCode_0563	961	959	958	0.996878	0.998957	3	1		1138	1129	1129	0.992091	1	9	0
119167638.IonCode_0564	1026	1020	1018	0.992203	0.998039	8	2		1174	1167	1167	0.994037	1	7	0
119167639.IonCode_0565	1042	1033	1033	0.991363	1	9	0		1195	1191	1191	0.996653	1	4	0
119167640.IonCode_0503	979	981	977	0.997957	0.995923	2	4		1149	1151	1148	0.99913	0.997394	1	3
119167641.IonCode_0567	1031	1025	1024	0.99321	0.999024	7	1		1186	1179	1178	0.993255	0.999152	8	1
119167642.IonCode_0568	1155	1147	1146	0.992208	0.999128	9	1		1354	1342	1342	0.991137	1	12	0
119167643.IonCode_0569	1106	1094	1093	0.988246	0.999086	13	1		1244	1236	1236	0.993569	1	8	0
119167644.IonCode_0507	988	991	984	0.995951	0.992936	4	7		1172	1164	1163	0.992321	0.999141	9	1
119167645.IonCode_0571	1048	1041	1039	0.991412	0.998079	9	2		1206	1199	1198	0.993367	0.999166	8	1
119167646.IonCode_0572	1067	1056	1056	0.989691	1	11	0		1223	1215	1215	0.993459	1	8	0
119167647.IonCode_0573	985	980	978	0.992893	0.997959	7	2		1136	1133	1133	0.997359	1	3	0
119167648.IonCode_0574	1002	1000	999	0.997006	0.999	3	1		1182	1168	1168	0.988156	1	14	0
119167649.IonCode_0575	1000	1000	999	0.999	0.999	1	1		1206	1161	1161	0.962687	1	45	0
119167650.IonCode_0576	1019	1009	1009	0.990186	1	10	0		1206	1196	1196	0.991708	1	10	0
119167651.IonCode_0577	973	961	961	0.987667	1	12	0		1151	1146	1145	0.994787	0.999127	6	1
119167652.IonCode_0508	999	992	991	0.991992	0.998992	8	1		1154	1153	1145	0.992201	0.993062	9	8
119167653.IonCode_0579	1117	1098	1098	0.98299	1	19	0		1281	1275	1274	0.994536	0.999216	7	1
119167654.IonCode_0580	1085	1079	1077	0.992627	0.998146	8	2		1245	1238	1238	0.994378	1	7	0
119167655.IonCode_0581	1046	1044	1040	0.994264	0.996169	6	4		1239	1229	1229	0.991929	1	10	0
119167656.IonCode_0582	1088	1077	1075	0.988051	0.998143	13	2		1248	1238	1238	0.991987	1	10	0
119167657.IonCode_0583	1008	1001	1001	0.993056	1	7	0		1153	1150	1149	0.996531	0.99913	4	1
119167658.IonCode_0584	1035	1024	1023	0.988406	0.999023	12	1		1215	1212	1212	0.997531	1	3	0
119167659.IonCode_0585	1077	1072	1071	0.994429	0.999067	6	1		1248	1239	1239	0.992788	1	9	0
119167660.IonCode_0509	987	996	980	0.992908	0.983936	7	16		1201	1166	1165	0.970025	0.999142	36	1
119167661.IonCode_0587	1037	1033	1032	0.995178	0.999032	5	1		1215	1208	1208	0.994239	1	7	0
119167662.IonCode_0588	1040	1025	1024	0.984615	0.999024	16	1		1184	1182	1182	0.998311	1	2	0
119167663.IonCode_0589	1107	1103	1103	0.996387	1	4	0		1258	1251	1251	0.994436	1	7	0
119167664.IonCode_0590	1013	1013	1012	0.999013	0.999013	1	1		1234	1193	1193	0.966775	1	41	0
119167665.IonCode_0591	1017	1014	1014	0.99705	1	3	0		1188	1187	1187	0.999158	1	1	0
119167666.IonCode_0592	995	994	993	0.99799	0.998994	2	1		1176	1172	1172	0.996599	1	4	0
119167667.IonCode_0593	960	948	948	0.9875	1	12	0		1192	1134	1134	0.951342	1	58	0
119167668.IonCode_0594	1062	1056	1052	0.990584	0.996212	10	4		1226	1218	1218	0.993475	1	8	0
119167669.IonCode_0595	1042	1029	1028	0.986564	0.999028	14	1		1219	1215	1215	0.996719	1	4	0
119167670.IonCode_0596	1037	1033	1029	0.992285	0.996128	8	4		1204	1199	1198	0.995017	0.999166	6	1
119167671.IonCode_0601	1147	1129	1129	0.984307	1	18	0		1358	1358	1357	0.999264	0.999264	1	1
119167672.IonCode_0602	1193	1188	1188	0.995809	1	5	0		1384	1380	1379	0.996387	0.999275	5	1
119167673.IonCode_0603	1177	1169	1167	0.991504	0.998289	10	2		1394	1383	1383	0.992109	1	11	0
119167674.IonCode_0604	1142	1135	1134	0.992995	0.999119	8	1		1303	1301	1301	0.998465	1	2	0
119167675.IonCode_0605	1145	1135	1135	0.991266	1	10	0		1340	1337	1337	0.997761	1	3	0
119167676.IonCode_0606	1139	1135	1135	0.996488	1	4	0		1343	1334	1334	0.993299	1	9	0
119167677.IonCode_0607	1179	1168	1168	0.99067	1	11	0		1355	1351	1351	0.997048	1	4	0
119167678.IonCode_0608	1191	1178	1178	0.989085	1	13	0		1376	1370	1370	0.99564	1	6	0
119167679.IonCode_0609	1158	1158	1157	0.999136	0.999136	1	1		1378	1374	1373	0.996372	0.999272	5	1
119167680.IonCode_0610	1188	1185	1185	0.997475	1	3	0		1394	1387	1386	0.994261	0.999279	8	1
119167681.IonCode_0611	1124	1113	1113	0.990214	1	11	0		1307	1297	1297	0.992349	1	10	0
119167682.IonCode_0612	1254	1242	1241	0.989633	0.999195	13	1		1455	1445	1445	0.993127	1	10	0
119167683.IonCode_0613	1190	1181	1178	0.989916	0.99746	12	3		1367	1358	1358	0.993416	1	9	0
119167684.IonCode_0614	1157	1151	1151	0.994814	1	6	0		1354	1345	1344	0.992614	0.999257	10	1
119167685.IonCode_0615	1182	1179	1179	0.997462	1	3	0		1380	1378	1377	0.997826	0.999274	3	1
119167686.IonCode_0616	1205	1196	1196	0.992531	1	9	0		1395	1394	1394	0.999283	1	1	0
119167687.IonCode_0617	1192	1188	1187	0.995805	0.999158	5	1		1413	1398	1398	0.989384	1	15	0
119167688.IonCode_0618	1139	1138	1137	0.998244	0.999121	2	1		1350	1341	1341	0.993333	1	9	0
119167689.IonCode_0619	1189	1178	1178	0.990749	1	11	0		1395	1393	1393	0.998566	1	2	0
119167690.IonCode_0620	1109	1109	1109	1	1	0	0		1308	1308	1307	0.999235	0.999235	1	1
119167691.IonCode_0621	1124	1124	1123	0.99911	0.99911	1	1		1346	1338	1338	0.994056	1	8	0
119167692.IonCode_0622	1142	1134	1133	0.992119	0.999118	9	1		1373	1367	1366	0.994902	0.999268	7	1
119167693.IonCode_0623	1134	1125	1125	0.992063	1	9	0		1350	1349	1348	0.998519	0.999259	2	1
119167694.IonCode_0624	1055	1053	1053	0.998104	1	2	0		1301	1272	1272	0.977709	1	29	0
119167695.IonCode_0625	1114	1114	1113	0.999102	0.999102	1	1		1342	1333	1333	0.993294	1	9	0
119167696.IonCode_0626	1178	1169	1165	0.988964	0.996578	13	4		1373	1368	1367	0.99563	0.999269	6	1
119167697.IonCode_0627	1177	1171	1170	0.994053	0.999146	7	1		1379	1375	1374	0.996374	0.999273	5	1
119167698.IonCode_0628	1153	1151	1150	0.997398	0.999131	3	1		1366	1359	1359	0.994876	1	7	0
119167699.IonCode_0629	1189	1188	1187	0.998318	0.999158	2	1		1389	1384	1383	0.99568	0.999277	6	1
119167700.IonCode_0630	1146	1143	1142	0.99651	0.999125	4	1		1353	1352	1352	0.999261	1	1	0
119167701.IonCode_0631	1218	1204	1204	0.988506	1	14	0		1398	1389	1388	0.992847	0.99928	10	1
119167702.IonCode_0632	1187	1182	1182	0.995788	1	5	0		1384	1380	1379	0.996387	0.999275	5	1
119167703.IonCode_0633	1151	1146	1146	0.995656	1	5	0		1356	1353	1353	0.997788	1	3	0
119167704.IonCode_0634	1121	1113	1112	0.991971	0.999102	9	1		1311	1310	1310	0.999237	1	1	0
119167705.IonCode_0635	1142	1128	1128	0.987741	1	14	0		1346	1331	1331	0.988856	1	15	0
119167706.IonCode_0636	1133	1130	1130	0.997352	1	3	0		1355	1350	1350	0.99631	1	5	0
119167707.IonCode_0637	1151	1138	1138	0.988705	1	13	0		1358	1337	1337	0.984536	1	21	0
119167708.IonCode_0638	1163	1149	1149	0.987962	1	14	0		1369	1362	1362	0.994887	1	7	0
119167709.IonCode_0639	1147	1134	1134	0.988666	1	13	0		1340	1338	1338	0.998507	1	2	0
119167710.IonCode_0786	1219	1216	1216	0.997539	1	3	0		1394	1390	1389	0.996413	0.999281	5	1
119167711.IonCode_0641	1119	1111	1111	0.992851	1	8	0		1347	1338	1337	0.992576	0.999253	10	1
119167712.IonCode_0642	1104	1104	1103	0.999094	0.999094	1	1		1347	1335	1335	0.991091	1	12	0
119167713.IonCode_0643	1141	1127	1127	0.98773	1	14	0		1337	1325	1325	0.991025	1	12	0
119167714.IonCode_0644	1150	1148	1148	0.998261	1	2	0		1331	1326	1325	0.995492	0.999246	6	1
119167715.IonCode_0645	1193	1185	1185	0.993294	1	8	0		1365	1363	1362	0.997802	0.999266	3	1
119167716.IonCode_0646	1171	1161	1161	0.99146	1	10	0		1364	1358	1358	0.995601	1	6	0
119167717.IonCode_0647	1196	1185	1185	0.990803	1	11	0		1370	1360	1360	0.992701	1	10	0
119167718.IonCode_0648	1154	1135	1135	0.983536	1	19	0		1344	1339	1339	0.99628	1	5	0
119167719.IonCode_0649	1070	1069	1068	0.998131	0.999065	2	1		1283	1282	1282	0.999221	1	1	0
119167720.IonCode_0650	1062	1054	1054	0.992467	1	8	0		1249	1247	1246	0.997598	0.999198	3	1
119167721.IonCode_0651	1125	1117	1117	0.992889	1	8	0		1334	1331	1331	0.997751	1	3	0
119167722.IonCode_0652	1104	1096	1096	0.992754	1	8	0		1291	1271	1271	0.984508	1	20	0
119167723.IonCode_0653	1096	1094	1094	0.998175	1	2	0		1303	1286	1286	0.986953	1	17	0
119167724.IonCode_0654	1141	1133	1133	0.992989	1	8	0		1364	1341	1341	0.983138	1	23	0
119167725.IonCode_0655	1148	1132	1131	0.985192	0.999117	17	1		1344	1332	1332	0.991071	1	12	0
119167726.IonCode_0656	1093	1087	1087	0.994511	1	6	0		1261	1259	1259	0.998414	1	2	0
119167727.IonCode_0657	1091	1082	1082	0.991751	1	9	0		1268	1250	1250	0.985804	1	18	0
119167728.IonCode_0658	1084	1084	1083	0.999077	0.999077	1	1		1282	1276	1276	0.99532	1	6	0
119167729.IonCode_0659	1108	1104	1104	0.99639	1	4	0		1337	1311	1311	0.980553	1	26	0
119167730.IonCode_0660	1118	1113	1113	0.995528	1	5	0		1313	1308	1308	0.996192	1	5	0
119167731.IonCode_0661	1124	1118	1118	0.994662	1	6	0		1360	1346	1345	0.988971	0.999257	15	1
119167732.IonCode_0662	1024	1014	1013	0.989258	0.999014	11	1		1221	1199	1199	0.981982	1	22	0
119167733.IonCode_0663	1121	1114	1113	0.992864	0.999102	8	1		1326	1326	1325	0.999246	0.999246	1	1
119167734.IonCode_0664	1131	1121	1120	0.990274	0.999108	11	1		1337	1319	1318	0.985789	0.999242	19	1
119167735.IonCode_0665	1128	1121	1121	0.993794	1	7	0		1325	1325	1325	1	1	0	0
119167736.IonCode_0666	1120	1115	1114	0.994643	0.999103	6	1		1305	1291	1290	0.988506	0.999225	15	1
119167737.IonCode_0667	1091	1079	1078	0.988084	0.999073	13	1		1297	1288	1287	0.99229	0.999224	10	1
119167738.IonCode_0668	1128	1120	1120	0.992908	1	8	0		1334	1312	1312	0.983508	1	22	0
119167739.IonCode_0669	1125	1119	1119	0.994667	1	6	0		1305	1299	1299	0.995402	1	6	0
119167740.IonCode_0670	1129	1121	1121	0.992914	1	8	0		1334	1312	1312	0.983508	1	22	0
119167741.IonCode_0671	1085	1085	1084	0.999078	0.999078	1	1		1315	1301	1301	0.989354	1	14	0
119167742.IonCode_0672	1066	1066	1065	0.999062	0.999062	1	1		1261	1244	1244	0.986519	1	17	0
119167743.IonCode_0673	1118	1110	1110	0.992844	1	8	0		1315	1310	1310	0.996198	1	5	0
119167744.IonCode_0674	1023	1018	1017	0.994135	0.999018	6	1		1195	1177	1177	0.984937	1	18	0
119167745.IonCode_0675	1074	1071	1070	0.996276	0.999066	4	1		1270	1262	1262	0.993701	1	8	0
119167746.IonCode_0676	1031	1024	1023	0.992241	0.999023	8	1		1195	1177	1177	0.984937	1	18	0
119167747.IonCode_0677	1012	1008	1007	0.995059	0.999008	5	1		1180	1178	1178	0.998305	1	2	0
119167748.IonCode_0678	1095	1086	1086	0.991781	1	9	0		1305	1297	1296	0.993103	0.999229	9	1
119167749.IonCode_0679	1063	1052	1052	0.989652	1	11	0		1247	1244	1243	0.996792	0.999196	4	1
119167750.IonCode_0680	1090	1085	1084	0.994495	0.999078	6	1		1274	1269	1269	0.996075	1	5	0
119167751.IonCode_0681	1195	1192	1183	0.989958	0.99245	12	9		1378	1363	1362	0.988389	0.999266	16	1
119167752.IonCode_0682	1089	1088	1087	0.998163	0.999081	2	1		1292	1277	1277	0.98839	1	15	0
119167753.IonCode_0683	1038	1037	1036	0.998073	0.999036	2	1		1286	1273	1273	0.989891	1	13	0
119167754.IonCode_0684	1125	1123	1123	0.998222	1	2	0		1345	1339	1339	0.995539	1	6	0
119167755.IonCode_0685	1110	1108	1107	0.997297	0.999097	3	1		1276	1258	1258	0.985893	1	18	0
119167756.IonCode_0686	1129	1124	1124	0.995571	1	5	0		1341	1335	1335	0.995526	1	6	0
119167757.IonCode_0687	1066	1056	1056	0.990619	1	10	0		1302	1293	1293	0.993088	1	9	0
119167758.IonCode_0688	1061	1042	1041	0.98115	0.99904	20	1		1286	1234	1234	0.959565	1	52	0
119167759.IonCode_0689	1078	1068	1068	0.990724	1	10	0		1294	1289	1289	0.996136	1	5	0
119167760.IonCode_0690	995	980	980	0.984925	1	15	0		1137	1136	1135	0.998241	0.99912	2	1
119167761.IonCode_0691	1010	1010	1009	0.99901	0.99901	1	1		1184	1164	1164	0.983108	1	20	0
119167762.IonCode_0692	930	930	927	0.996774	0.996774	3	3		1089	1085	1081	0.992654	0.996313	8	4
119167763.IonCode_0693	1078	1067	1065	0.987941	0.998126	13	2		1237	1226	1226	0.991108	1	11	0
119167764.IonCode_0694	1055	1049	1048	0.993365	0.999047	7	1		1228	1221	1221	0.9943	1	7	0
119167765.IonCode_0695	1018	1013	1012	0.994106	0.999013	6	1		1228	1208	1208	0.983713	1	20	0
119167766.IonCode_0696	1123	1122	1121	0.998219	0.999109	2	1		1285	1276	1276	0.992996	1	9	0
119167767.IonCode_0501	1128	1119	1118	0.991135	0.999106	10	1		1299	1295	1295	0.996921	1	4	0
119167768.IonCode_0502	1166	1157	1157	0.992281	1	9	0		1342	1340	1339	0.997765	0.999254	3	1
119167769.IonCode_0503	1140	1127	1126	0.987719	0.999113	14	1		1351	1348	1348	0.997779	1	3	0
119167770.IonCode_0504	1087	1087	1086	0.99908	0.99908	1	1		1306	1285	1285	0.98392	1	21	0
119167771.IonCode_0505	1136	1137	1134	0.998239	0.997361	2	3		1340	1329	1329	0.991791	1	11	0
119167772.IonCode_0506	1164	1160	1154	0.991409	0.994828	10	6		1341	1332	1330	0.991797	0.998498	11	2
119167773.IonCode_0507	1094	1091	1090	0.996344	0.999083	4	1		1283	1263	1263	0.984412	1	20	0
119167774.IonCode_0508	1064	1060	1060	0.996241	1	4	0		1233	1229	1229	0.996756	1	4	0
119167775.IonCode_0509	1119	1120	1112	0.993744	0.992857	7	8		1315	1305	1304	0.991635	0.999234	11	1
119167776.IonCode_0510	1160	1150	1149	0.990517	0.99913	11	1		1357	1344	1344	0.99042	1	13	0
119167777.IonCode_0511	1147	1146	1140	0.993897	0.994764	7	6		1320	1315	1313	0.994697	0.998479	7	2
119167778.IonCode_0512	1163	1155	1154	0.992261	0.999134	9	1		1348	1339	1339	0.993323	1	9	0
119167779.IonCode_0513	1169	1161	1159	0.991446	0.998277	10	2		1367	1353	1353	0.989759	1	14	0
119167780.IonCode_0514	1135	1120	1119	0.985903	0.999107	16	1		1322	1321	1320	0.998487	0.999243	2	1
119167781.IonCode_0515	1138	1128	1127	0.990334	0.999113	11	1		1326	1317	1317	0.993213	1	9	0
119167782.IonCode_0516	1136	1134	1133	0.997359	0.999118	3	1		1292	1283	1283	0.993034	1	9	0
119167783.IonCode_0517	1119	1110	1110	0.991957	1	9	0		1301	1292	1292	0.993082	1	9	0
119167784.IonCode_0518	1118	1113	1113	0.995528	1	5	0		1321	1305	1305	0.987888	1	16	0
119167785.IonCode_0519	1088	1086	1084	0.996324	0.998158	4	2		1269	1259	1258	0.991332	0.999206	11	1
119167786.IonCode_0520	1093	1082	1082	0.989936	1	11	0		1312	1290	1290	0.983232	1	22	0
119167787.IonCode_0521	1072	1064	1063	0.991604	0.99906	9	1		1245	1228	1227	0.985542	0.999186	18	1
119167788.IonCode_0522	1129	1119	1119	0.991143	1	10	0		1313	1301	1301	0.990861	1	12	0
119167789.IonCode_0523	1143	1132	1131	0.989501	0.999117	12	1		1317	1303	1302	0.98861	0.999233	15	1
119167790.IonCode_0673	1139	1132	1132	0.993854	1	7	0		1314	1303	1303	0.991629	1	11	0
119167791.IonCode_0525	1160	1146	1145	0.987069	0.999127	15	1		1347	1340	1339	0.994061	0.999254	8	1
119167792.IonCode_0526	1200	1192	1191	0.9925	0.999161	9	1		1366	1360	1359	0.994876	0.999265	7	1
119167793.IonCode_0527	1130	1122	1122	0.99292	1	8	0		1317	1314	1313	0.996963	0.999239	4	1
119167794.IonCode_0528	1094	1083	1083	0.989945	1	11	0		1302	1298	1297	0.99616	0.99923	5	1
119167795.IonCode_0529	1078	1078	1077	0.999072	0.999072	1	1		1232	1227	1227	0.995942	1	5	0
119167796.IonCode_0530	1043	1034	1034	0.991371	1	9	0		1212	1201	1201	0.990924	1	11	0
119167797.IonCode_0531	1122	1113	1113	0.991979	1	9	0		1277	1275	1275	0.998434	1	2	0
119167798.IonCode_0532	1163	1153	1152	0.990542	0.999133	11	1		1325	1317	1317	0.993962	1	8	0
119167799.IonCode_0533	1127	1118	1118	0.992014	1	9	0		1293	1289	1288	0.996133	0.999224	5	1
119167800.IonCode_0534	1063	1061	1060	0.997178	0.999057	3	1		1268	1245	1245	0.981861	1	23	0
119167801.IonCode_0535	1077	1077	1076	0.999071	0.999071	1	1		1324	1325	1324	1	0.999245	0	1
119167802.IonCode_0536	1070	1070	1069	0.999065	0.999065	1	1		1284	1266	1266	0.985981	1	18	0
119167803.IonCode_0537	1018	1010	1009	0.991159	0.99901	9	1		1194	1193	1193	0.999162	1	1	0
119167804.IonCode_0538	1018	999	999	0.981336	1	19	0		1201	1178	1178	0.980849	1	23	0
119167805.IonCode_0539	1085	1080	1077	0.992627	0.997222	8	3		1262	1251	1251	0.991284	1	11	0
119167806.IonCode_0540	1102	1102	1102	1	1	0	0		1294	1290	1290	0.996909	1	4	0
119167807.IonCode_0541	1043	1036	1036	0.993289	1	7	0		1197	1194	1194	0.997494	1	3	0
119167808.IonCode_0542	1146	1137	1137	0.992147	1	9	0		1325	1319	1319	0.995472	1	6	0
119167809.IonCode_0543	997	984	984	0.986961	1	13	0		1151	1146	1146	0.995656	1	5	0
119167810.IonCode_0544	1117	1114	1109	0.992838	0.995512	8	5		1293	1293	1292	0.999227	0.999227	1	1
119167811.IonCode_0545	1078	1074	1074	0.996289	1	4	0		1312	1292	1292	0.984756	1	20	0
119167812.IonCode_0546	1113	1107	1107	0.994609	1	6	0		1291	1285	1284	0.994578	0.999222	7	1
119167813.IonCode_0547	1164	1161	1158	0.994845	0.997416	6	3		1324	1314	1314	0.992447	1	10	0
119167814.IonCode_0548	1074	1070	1066	0.992551	0.996262	8	4		1261	1253	1253	0.993656	1	8	0
119167815.IonCode_0549	1088	1082	1081	0.993566	0.999076	7	1		1280	1267	1266	0.989062	0.999211	14	1
119167816.IonCode_0550	1110	1099	1099	0.99009	1	11	0		1298	1296	1296	0.998459	1	2	0
119167817.IonCode_0551	1143	1126	1126	0.985127	1	17	0		1332	1328	1327	0.996246	0.999247	5	1
119167818.IonCode_0552	1110	1109	1105	0.995495	0.996393	5	4		1301	1301	1292	0.993082	0.993082	9	9
119167819.IonCode_0553	1089	1089	1088	0.999082	0.999082	1	1		1284	1278	1278	0.995327	1	6	0
119167820.IonCode_0554	1037	1030	1030	0.99325	1	7	0		1220	1205	1205	0.987705	1	15	0
119167821.IonCode_0555	1100	1095	1095	0.995455	1	5	0		1289	1274	1274	0.988363	1	15	0
119167822.IonCode_0556	1153	1148	1143	0.991327	0.995645	10	5		1341	1322	1322	0.985831	1	19	0
119167823.IonCode_0557	997	993	993	0.995988	1	4	0		1190	1180	1180	0.991597	1	10	0
119167824.IonCode_0558	1103	1098	1097	0.99456	0.999089	6	1		1271	1268	1268	0.99764	1	3	0
119167825.IonCode_0559	1032	1024	1023	0.991279	0.999023	9	1		1215	1210	1210	0.995885	1	5	0
119167826.IonCode_0560	1036	1026	1026	0.990347	1	10	0		1223	1218	1217	0.995094	0.999179	6	1
119167827.IonCode_0561	1068	1061	1061	0.993446	1	7	0		1275	1265	1265	0.992157	1	10	0
119167828.IonCode_0562	1059	1048	1047	0.988669	0.999046	12	1		1246	1235	1235	0.991172	1	11	0
119167829.IonCode_0563	989	976	976	0.986855	1	13	0		1184	1152	1152	0.972973	1	32	0
119167830.IonCode_0564	1108	1097	1093	0.986462	0.996354	15	4		1306	1298	1298	0.993874	1	8	0
119167831.IonCode_0565	1208	1191	1191	0.985927	1	17	0		1377	1370	1370	0.994916	1	7	0
119167832.IonCode_0566	1075	1075	1075	1	1	0	0		1275	1263	1263	0.990588	1	12	0
119167833.IonCode_0567	995	982	981	0.98593	0.998982	14	1		1202	1200	1200	0.998336	1	2	0
119167834.IonCode_0568	1035	1026	1026	0.991304	1	9	0		1197	1192	1192	0.995823	1	5	0
119167835.IonCode_0569	1061	1054	1053	0.99246	0.999051	8	1		1254	1242	1242	0.990431	1	12	0
119167836.IonCode_0570	1136	1132	1132	0.996479	1	4	0		1328	1318	1317	0.991717	0.999241	11	1
119167837.IonCode_0571	1178	1166	1166	0.989813	1	12	0		1347	1334	1334	0.990349	1	13	0
119167838.IonCode_0572	1152	1147	1146	0.994792	0.999128	6	1		1346	1340	1340	0.995542	1	6	0
119167839.IonCode_0573	1101	1092	1092	0.991826	1	9	0		1314	1289	1289	0.980974	1	25	0
119167840.IonCode_0574	958	946	946	0.987474	1	12	0		1171	1155	1155	0.986336	1	16	0
119167841.IonCode_0575	994	990	990	0.995976	1	4	0		1220	1202	1202	0.985246	1	18	0
119167842.IonCode_0576	1069	1066	1065	0.996258	0.999062	4	1		1230	1230	1229	0.999187	0.999187	1	1
119167843.IonCode_0577	1109	1104	1104	0.995491	1	5	0		1287	1283	1282	0.996115	0.999221	5	1
119167844.IonCode_0578	1049	1047	1047	0.998093	1	2	0		1275	1262	1262	0.989804	1	13	0
119167845.IonCode_0579	1139	1131	1130	0.992098	0.999116	9	1		1324	1319	1318	0.995468	0.999242	6	1
119167846.IonCode_0580	1126	1113	1113	0.988455	1	13	0		1281	1277	1276	0.996097	0.999217	5	1
119167847.IonCode_0581	1128	1122	1117	0.990248	0.995544	11	5		1324	1322	1318	0.995468	0.996974	6	4
119167848.IonCode_0582	1085	1088	1078	0.993548	0.990809	7	10		1280	1273	1272	0.99375	0.999214	8	1
119167849.IonCode_0583	1056	1050	1049	0.993371	0.999048	7	1		1205	1197	1197	0.993361	1	8	0
119167850.IonCode_0584	1168	1161	1161	0.994007	1	7	0		1352	1346	1346	0.995562	1	6	0
119167851.IonCode_0585	1153	1149	1144	0.992194	0.995648	9	5		1348	1345	1345	0.997774	1	3	0
119167852.IonCode_0586	1123	1124	1118	0.995548	0.994662	5	6		1317	1307	1307	0.992407	1	10	0
119167853.IonCode_0587	1075	1072	1071	0.996279	0.999067	4	1		1265	1251	1250	0.988142	0.999201	15	1
119167854.IonCode_0588	1113	1105	1102	0.990117	0.997285	11	3		1266	1255	1255	0.991311	1	11	0
119167855.IonCode_0787	1159	1165	1158	0.999137	0.993991	1	7		1343	1349	1339	0.997022	0.992587	4	10
119167856.IonCode_0512	1088	1085	1085	0.997243	1	3	0		1280	1294	1280	1	0.989181	0	14
119167857.IonCode_0789	1116	1114	1109	0.993728	0.995512	7	5		1262	1275	1261	0.999208	0.98902	1	14
119167858.IonCode_0790	1167	1166	1160	0.994002	0.994854	7	6		1339	1325	1325	0.989544	1	14	0
119167859.IonCode_0791	1105	1100	1097	0.99276	0.997273	8	3		1283	1278	1277	0.995323	0.999218	6	1
119167860.IonCode_0516	1035	1027	1024	0.989372	0.997079	11	3		1167	1154	1154	0.98886	1	13	0
119167861.IonCode_0517	1045	1046	1045	1	0.999044	0	1		1227	1241	1227	1	0.988719	0	14
119167862.IonCode_0794	1169	1158	1156	0.988879	0.998273	13	2		1371	1367	1366	0.996353	0.999268	5	1
119167863.IonCode_0101	1128	1118	1114	0.987589	0.996422	14	4		1295	1291	1290	0.996139	0.999225	5	1
119167864.IonCode_0102	1163	1149	1148	0.987102	0.99913	15	1		1339	1329	1329	0.992532	1	10	0
119167865.IonCode_0103	1123	1111	1111	0.989314	1	12	0		1307	1298	1298	0.993114	1	9	0
119167866.IonCode_0104	1105	1103	1102	0.997285	0.999093	3	1		1307	1284	1283	0.981637	0.999221	24	1
119167867.IonCode_0105	1178	1170	1170	0.993209	1	8	0		1359	1357	1356	0.997792	0.999263	3	1
119167868.IonCode_0106	1106	1095	1095	0.990054	1	11	0		1288	1281	1281	0.994565	1	7	0
119167869.IonCode_0525	1058	1057	1056	0.99811	0.999054	2	1		1232	1227	1226	0.99513	0.999185	6	1
119167870.IonCode_0809	1161	1162	1158	0.997416	0.996558	3	4		1335	1326	1326	0.993258	1	9	0
119167871.IonCode_0109	1153	1151	1145	0.993062	0.994787	8	6		1320	1304	1303	0.987121	0.999233	17	1
119167872.IonCode_0110	1189	1180	1179	0.99159	0.999153	10	1		1372	1366	1366	0.995627	1	6	0
119167873.IonCode_0111	1046	1037	1034	0.988528	0.997107	12	3		1203	1193	1192	0.990856	0.999162	11	1
119167874.IonCode_0112	1094	1084	1081	0.988117	0.997232	13	3		1276	1265	1265	0.991379	1	11	0
119167875.IonCode_0113	1123	1116	1115	0.992876	0.999104	8	1		1324	1321	1321	0.997734	1	3	0
119167876.IonCode_0114	1124	1123	1118	0.994662	0.995548	6	5		1338	1333	1332	0.995516	0.99925	6	1
119167877.IonCode_0802	1087	1087	1080	0.99356	0.99356	7	7		1283	1277	1277	0.995323	1	6	0
119167878.IonCode_0810	1149	1143	1140	0.992167	0.997375	9	3		1334	1329	1329	0.996252	1	5	0
119167879.IonCode_0117	1069	1055	1055	0.986904	1	14	0		1246	1244	1244	0.998395	1	2	0
119167880.IonCode_0118	983	980	979	0.995931	0.99898	4	1		1264	1216	1216	0.962025	1	48	0
119167881.IonCode_0119	1058	1050	1050	0.992439	1	8	0		1252	1242	1242	0.992013	1	10	0
119167882.IonCode_0120	1049	1046	1045	0.996187	0.999044	4	1		1233	1228	1227	0.995134	0.999186	6	1
119167883.IonCode_0121	1109	1097	1097	0.989179	1	12	0		1297	1295	1295	0.998458	1	2	0
119167884.IonCode_0122	1083	1072	1071	0.98892	0.999067	12	1		1305	1284	1284	0.983908	1	21	0
119167885.IonCode_0527	1050	1051	1047	0.997143	0.996194	3	4		1244	1239	1238	0.995177	0.999193	6	1
119167886.IonCode_0811	1084	1088	1082	0.998155	0.994485	2	6		1225	1231	1224	0.999184	0.994314	1	7
119167887.IonCode_0125	1113	1114	1113	1	0.999102	0	1		1305	1298	1298	0.994636	1	7	0
119167888.IonCode_0126	951	945	944	0.992639	0.998942	7	1		1110	1102	1102	0.992793	1	8	0
119167889.IonCode_0127	1112	1097	1097	0.986511	1	15	0		1287	1278	1277	0.99223	0.999218	10	1
119167890.IonCode_0128	1187	1178	1178	0.992418	1	9	0		1364	1355	1355	0.993402	1	9	0
119167891.IonCode_0129	1109	1101	1099	0.990983	0.998183	10	2		1290	1281	1281	0.993023	1	9	0
119167892.IonCode_0130	1015	985	985	0.970443	1	30	0		1218	1134	1134	0.931034	1	84	0
119167893.IonCode_0680	1138	1141	1131	0.993849	0.991236	7	10		1315	1316	1313	0.998479	0.99772	2	3
119167894.IonCode_0537	1143	1137	1133	0.991251	0.996482	10	4		1338	1323	1323	0.988789	1	15	0
119167895.IonCode_0133	1075	1071	1070	0.995349	0.999066	5	1		1278	1272	1272	0.995305	1	6	0
119167896.IonCode_0134	1097	1091	1090	0.993619	0.999083	7	1		1324	1311	1311	0.990181	1	13	0
119167897.IonCode_0135	1133	1117	1117	0.985878	1	16	0		1277	1276	1276	0.999217	1	1	0
119167898.IonCode_0136	1126	1115	1114	0.989343	0.999103	12	1		1290	1284	1284	0.995349	1	6	0
119167899.IonCode_0137	1133	1133	1132	0.999117	0.999117	1	1		1330	1310	1310	0.984962	1	20	0
119167900.IonCode_0522	1065	1065	1060	0.995305	0.995305	5	5		1210	1215	1208	0.998347	0.994239	2	7
119167901.IonCode_0681	1109	1110	1107	0.998197	0.997297	2	3		1285	1290	1280	0.996109	0.992248	5	10
119167902.IonCode_0813	1111	1101	1098	0.988299	0.997275	13	3		1314	1306	1306	0.993912	1	8	0
119167903.IonCode_0141	1044	1043	1042	0.998084	0.999041	2	1		1225	1202	1202	0.981224	1	23	0
119167904.IonCode_0142	1095	1094	1093	0.998174	0.999086	2	1		1277	1248	1248	0.977291	1	29	0
119167905.IonCode_0143	1047	1034	1034	0.987584	1	13	0		1218	1207	1206	0.990148	0.999171	12	1
119167906.IonCode_0144	1107	1104	1103	0.996387	0.999094	4	1		1263	1263	1262	0.999208	0.999208	1	1
119167907.IonCode_0145	1115	1102	1102	0.988341	1	13	0		1295	1275	1275	0.984556	1	20	0
119167908.IonCode_0523	1187	1184	1182	0.995788	0.998311	5	2		1355	1351	1346	0.993358	0.996299	9	5
119167909.IonCode_0806	1146	1144	1138	0.993019	0.994755	8	6		1324	1320	1314	0.992447	0.995455	10	6
119167910.IonCode_0539	1115	1114	1111	0.996413	0.997307	4	3		1324	1316	1316	0.993958	1	8	0
119167911.IonCode_0149	1039	1025	1025	0.986526	1	14	0		1191	1189	1189	0.998321	1	2	0
119167912.IonCode_0150	1008	1001	1000	0.992063	0.999001	8	1		1191	1180	1180	0.990764	1	11	0
119167913.IonCode_0151	1076	1076	1075	0.999071	0.999071	1	1		1305	1289	1289	0.987739	1	16	0
119167914.IonCode_0152	1122	1118	1118	0.996435	1	4	0		1310	1306	1306	0.996947	1	4	0
119167915.IonCode_0153	1088	1080	1079	0.991728	0.999074	9	1		1326	1314	1314	0.99095	1	12	0
119167916.IonCode_0524	1058	1054	1048	0.990548	0.994307	10	6		1222	1217	1216	0.99509	0.999178	6	1
119167917.IonCode_0683	1129	1128	1124	0.995571	0.996454	5	4		1330	1326	1325	0.996241	0.999246	5	1
119167918.IonCode_0692	1064	1062	1061	0.99718	0.999058	3	1		1230	1233	1228	0.998374	0.995945	2	5
119167919.IonCode_0157	1093	1093	1092	0.999085	0.999085	1	1		1291	1271	1271	0.984508	1	20	0
119167920.IonCode_0158	1116	1115	1114	0.998208	0.999103	2	1		1329	1316	1316	0.990218	1	13	0
119167921.IonCode_0159	1060	1058	1057	0.99717	0.999055	3	1		1318	1301	1301	0.987102	1	17	0
119167922.IonCode_0160	1132	1121	1121	0.990283	1	11	0		1310	1298	1298	0.99084	1	12	0
119167923.IonCode_0161	1094	1091	1090	0.996344	0.999083	4	1		1294	1282	1282	0.990726	1	12	0
119167924.IonCode_0162	1020	1020	1019	0.99902	0.99902	1	1		1259	1230	1226	0.973789	0.996748	33	4
119167925.IonCode_0684	1073	1087	1072	0.999068	0.986201	1	15		1281	1267	1266	0.98829	0.999211	15	1
119167926.IonCode_0816	1148	1151	1141	0.993902	0.991312	7	10		1335	1324	1323	0.991011	0.999245	12	1
119167927.IonCode_0165	1094	1081	1080	0.987203	0.999075	14	1		1310	1300	1300	0.992366	1	10	0
119167928.IonCode_0166	1053	1048	1047	0.994302	0.999046	6	1		1270	1235	1235	0.972441	1	35	0
119167929.IonCode_0167	1161	1148	1148	0.988803	1	13	0		1329	1321	1320	0.993228	0.999243	9	1
119167930.IonCode_0168	1156	1144	1144	0.989619	1	12	0		1335	1330	1330	0.996255	1	5	0
119167931.IonCode_0169	1109	1112	1107	0.998197	0.995504	2	5		1342	1340	1340	0.99851	1	2	0
119167932.IonCode_0170	1122	1119	1115	0.993761	0.996425	7	4		1322	1312	1312	0.992436	1	10	0
119167933.IonCode_0533	1135	1134	1130	0.995595	0.996473	5	4		1301	1295	1294	0.99462	0.999228	7	1
119167934.IonCode_0694	1128	1133	1122	0.994681	0.990291	6	11		1349	1341	1340	0.993328	0.999254	9	1
119167935.IonCode_0173	1131	1125	1125	0.994695	1	6	0		1342	1331	1331	0.991803	1	11	0
119167936.IonCode_0174	1011	999	998	0.987141	0.998999	13	1		1222	1183	1183	0.968085	1	39	0
119167937.IonCode_0175	1051	1041	1041	0.990485	1	10	0		1237	1226	1226	0.991108	1	11	0
119167938.IonCode_0176	1078	1078	1078	1	1	0	0		1295	1282	1282	0.989961	1	13	0
119167939.IonCode_0177	1112	1104	1103	0.991906	0.999094	9	1		1317	1303	1303	0.98937	1	14	0
119167940.IonCode_0178	1063	1055	1053	0.990593	0.998104	10	2		1239	1231	1231	0.993543	1	8	0
119167941.IonCode_0179	1052	1033	1029	0.978137	0.996128	23	4		1273	1232	1232	0.967793	1	41	0
119167942.IonCode_0818	1143	1149	1142	0.999125	0.993908	1	7		1345	1348	1343	0.998513	0.996291	2	5
119167943.IonCode_0181	1109	1101	1098	0.990081	0.997275	11	3		1307	1298	1297	0.992349	0.99923	10	1
119167944.IonCode_0182	1050	1047	1046	0.99619	0.999045	4	1		1205	1200	1199	0.995021	0.999167	6	1
119167945.IonCode_0183	1131	1126	1124	0.993811	0.998224	7	2		1306	1300	1300	0.995406	1	6	0
119167946.IonCode_0184	1139	1118	1118	0.981563	1	21	0		1345	1338	1338	0.994796	1	7	0
119167947.IonCode_0185	1186	1184	1182	0.996627	0.998311	4	2		1369	1361	1361	0.994156	1	8	0
119167948.IonCode_0186	1141	1137	1136	0.995618	0.99912	5	1		1310	1305	1305	0.996183	1	5	0
119167949.IonCode_0187	1169	1165	1162	0.994012	0.997425	7	3		1358	1350	1349	0.993373	0.999259	9	1
119167950.IonCode_0544	1141	1141	1136	0.995618	0.995618	5	5		1309	1306	1304	0.99618	0.998469	5	2
119167951.IonCode_0520	1143	1152	1141	0.99825	0.990451	2	11		1347	1335	1335	0.991091	1	12	0
119167952.IonCode_0190	1147	1134	1132	0.986922	0.998236	15	2		1318	1313	1313	0.996206	1	5	0
119167954.IonCode_0192	1112	1101	1101	0.990108	1	11	0		1307	1298	1298	0.993114	1	9	0
119167955.IonCode_0193	1094	1094	1093	0.999086	0.999086	1	1		1291	1283	1283	0.993803	1	8	0
119167956.IonCode_0194	1005	1001	1000	0.995025	0.999001	5	1		1158	1153	1152	0.994819	0.999133	6	1
119167957.IonCode_0195	1139	1139	1135	0.996488	0.996488	4	4		1318	1311	1310	0.99393	0.999237	8	1
119167958.IonCode_0545	923	928	918	0.994583	0.989224	5	10		1040	1052	1040	1	0.988593	0	12
119167959.IonCode_0101	1085	1074	1073	0.98894	0.999069	12	1		1267	1267	1266	0.999211	0.999211	1	1
119167960.IonCode_0102	1143	1134	1133	0.991251	0.999118	10	1		1318	1309	1309	0.993171	1	9	0
119167961.IonCode_0103	1107	1093	1093	0.987353	1	14	0		1255	1252	1252	0.99761	1	3	0
119167962.IonCode_0104	1055	1045	1044	0.989573	0.999043	11	1		1236	1229	1229	0.994337	1	7	0
119167963.IonCode_0105	1048	1042	1041	0.993321	0.99904	7	1		1211	1205	1205	0.995045	1	6	0
119167964.IonCode_0106	1099	1092	1092	0.993631	1	7	0		1273	1263	1263	0.992145	1	10	0
119167965.IonCode_0107	1056	1054	1054	0.998106	1	2	0		1249	1239	1239	0.991994	1	10	0
119167966.IonCode_0108	1078	1070	1070	0.992579	1	8	0		1271	1267	1266	0.996066	0.999211	5	1
119167967.IonCode_0109	1124	1111	1111	0.988434	1	13	0		1289	1288	1288	0.999224	1	1	0
119167968.IonCode_0110	1062	1053	1053	0.991525	1	9	0		1238	1226	1226	0.990307	1	12	0
119167969.IonCode_0111	962	950	950	0.987526	1	12	0		1111	1105	1105	0.994599	1	6	0
119167970.IonCode_0112	1130	1123	1123	0.993805	1	7	0		1306	1303	1303	0.997703	1	3	0
119167971.IonCode_0113	1077	1069	1067	0.990715	0.998129	10	2		1246	1244	1244	0.998395	1	2	0
119167972.IonCode_0114	1074	1065	1065	0.99162	1	9	0		1247	1228	1228	0.984763	1	19	0
119167973.IonCode_0115	1091	1090	1085	0.9945	0.995413	6	5		1271	1269	1268	0.99764	0.999212	3	1
119167974.IonCode_0116	1081	1074	1074	0.993525	1	7	0		1252	1252	1251	0.999201	0.999201	1	1
119167975.IonCode_0117	1097	1085	1085	0.989061	1	12	0		1244	1241	1241	0.997588	1	3	0
119167976.IonCode_0118	1022	1013	1012	0.990215	0.999013	10	1		1226	1217	1217	0.992659	1	9	0
119167977.IonCode_0119	1088	1087	1087	0.999081	1	1	0		1283	1277	1276	0.994544	0.999217	7	1
119167978.IonCode_0120	1081	1073	1073	0.992599	1	8	0		1276	1270	1270	0.995298	1	6	0
119167979.IonCode_0121	1103	1090	1090	0.988214	1	13	0		1281	1270	1270	0.991413	1	11	0
119167980.IonCode_0122	1060	1054	1054	0.99434	1	6	0		1233	1222	1222	0.991079	1	11	0
119167981.IonCode_0123	1124	1122	1122	0.998221	1	2	0		1295	1286	1286	0.99305	1	9	0
119167982.IonCode_0124	1095	1089	1089	0.994521	1	6	0		1249	1242	1242	0.994396	1	7	0
119167983.IonCode_0125	1146	1131	1131	0.986911	1	15	0		1284	1275	1275	0.992991	1	9	0
119167984.IonCode_0126	1069	1066	1065	0.996258	0.999062	4	1		1220	1218	1218	0.998361	1	2	0
119167985.IonCode_0127	1133	1126	1126	0.993822	1	7	0		1318	1313	1312	0.995448	0.999238	6	1
119167986.IonCode_0128	1059	1050	1049	0.990557	0.999048	10	1		1227	1227	1226	0.999185	0.999185	1	1
119167987.IonCode_0129	1087	1075	1075	0.98896	1	12	0		1263	1261	1261	0.998416	1	2	0
119167988.IonCode_0130	1113	1108	1108	0.995508	1	5	0		1293	1287	1286	0.994586	0.999223	7	1
119167989.IonCode_0131	1069	1058	1058	0.98971	1	11	0		1234	1227	1227	0.994327	1	7	0
119167990.IonCode_0132	1120	1109	1108	0.989286	0.999098	12	1		1285	1282	1281	0.996887	0.99922	4	1
119167991.IonCode_0133	1131	1127	1126	0.995579	0.999113	5	1		1305	1300	1300	0.996169	1	5	0
119167992.IonCode_0134	1023	1014	1014	0.991202	1	9	0		1192	1184	1183	0.99245	0.999155	9	1
119167993.IonCode_0135	1094	1093	1092	0.998172	0.999085	2	1		1260	1259	1258	0.998413	0.999206	2	1
119167994.IonCode_0136	1087	1084	1083	0.99632	0.999077	4	1		1270	1265	1265	0.996063	1	5	0
119167995.IonCode_0137	1064	1059	1059	0.995301	1	5	0		1241	1240	1240	0.999194	1	1	0
119167996.IonCode_0138	1000	996	995	0.995	0.998996	5	1		1195	1186	1186	0.992469	1	9	0
119167997.IonCode_0139	1172	1166	1166	0.994881	1	6	0		1323	1320	1320	0.997732	1	3	0
119167998.IonCode_0140	1069	1069	1068	0.999065	0.999065	1	1		1265	1262	1261	0.996838	0.999208	4	1
119167999.IonCode_0141	1096	1084	1084	0.989051	1	12	0		1251	1242	1242	0.992806	1	9	0
119168000.IonCode_0142	1102	1085	1085	0.984574	1	17	0		1282	1268	1268	0.98908	1	14	0
119168001.IonCode_0143	1046	1033	1033	0.987572	1	13	0		1196	1196	1195	0.999164	0.999164	1	1
119168002.IonCode_0144	1080	1072	1072	0.992593	1	8	0		1246	1238	1237	0.992777	0.999192	9	1
[truncated: 3,063 more rows]
