# Supplementary material for: A computational framework for improving genetic variants identification from 5,061 sheep sequencing data
Source: J Anim Sci Biotechnol. 2023 Oct 2;14:127. doi: 10.1186/s40104-023-00923-3 (PMC10544426; doi:10.1186/s40104-023-00923-3)
Supplement: Supplementary file 4 — Additional file 4: Table S3. Poisson comparison of individual sample [file 40104_2023_923_MOESM4_ESM.xlsx]

## Sheet: 119058290.IonCode_0602_positive
chr	Pos	Reads	Ref_read	Alt_read	Poisson pro.	Qual.	rHID	Type
NC_056054.1	156463154	310	235	75	1	344.845	Pos	WithP
NC_056055.1	114107929	25	5	20	1	408.309	No	WithP
NC_056059.1	18820851	35	5	30	1	310.967	No	WithP
NC_056064.1	35239387	71	5	66	1	320.222	No	WithP
NC_056066.1	52533346	228	74	154	1	357.688	No	WithP
NC_056055.1	43481904	23	15	8	1	490.683	No	WithoutP
NC_056070.1	35074197	15	13	2	0.94598	738.484	No	WithoutP
NC_056079.1	6287967	34	24	10	1	613.03	No	WithoutP
NC_056080.1	54290070	34	31	3	0.984109	508.68	No	WithoutP
NC_001941.1	8651	13	0	13	1	61.9799	No	Overlap
NC_056054.1	2695411	14	0	14	1	259.505	Pos	Overlap
NC_056054.1	2695456	15	0	15	1	268.744	Pos	Overlap
NC_056054.1	4781447	1863	849	1014	1	11662.7	Pos	Overlap
NC_056054.1	4781529	1768	985	783	1	9191.75	Pos	Overlap
NC_056054.1	5450595	4799	5	4794	1	91780.8	Pos	Overlap
NC_056054.1	5450656	4766	10	4756	1	91779.1	Pos	Overlap
NC_056054.1	5450672	4746	2	4744	1	89480.1	Pos	Overlap
NC_056054.1	10264420	885	0	885	1	17196.1	Pos	Overlap
NC_056054.1	14545849	2478	1251	1227	1	17894.1	Pos	Overlap
NC_056054.1	19036352	10083	34	10049	1	203008	Pos	Overlap
NC_056054.1	19036378	29	10	19	1	32.4355	No	Overlap
NC_056054.1	22788931	6493	12	6481	1	90353	Pos	Overlap
NC_056054.1	22788940	6739	6	6733	1	76785.4	Pos	Overlap
NC_056054.1	22789057	5109	76	5033	1	82193	Pos	Overlap
NC_056054.1	29534002	5272	38	5234	1	100656	Pos	Overlap
NC_056054.1	29534094	5782	25	5757	1	117672	Pos	Overlap
NC_056054.1	32289561	7096	91	7005	1	138881	Pos	Overlap
NC_056054.1	32289584	7073	15	7058	1	120221	Pos	Overlap
NC_056054.1	34782588	1169	5	1164	1	24176.2	Pos	Overlap
NC_056054.1	42984379	12153	31	12122	1	233592	Pos	Overlap
NC_056054.1	44955138	1901	1013	888	1	9506.65	Pos	Overlap
NC_056054.1	44955166	1913	1014	899	1	9946.35	Pos	Overlap
NC_056054.1	48634727	6440	6	6434	1	129599	Pos	Overlap
NC_056054.1	48634753	6770	27	6743	1	154222	Pos	Overlap
NC_056054.1	50541410	11	6	5	1	37.0374	No	Overlap
NC_056054.1	55361473	2969	1439	1530	1	18842.3	Pos	Overlap
NC_056054.1	58664388	6414	4	6410	1	128630	Pos	Overlap
NC_056054.1	60499441	3576	1829	1747	1	24195.8	Pos	Overlap
NC_056054.1	63359450	7993	15	7978	1	167334	Pos	Overlap
NC_056054.1	63359462	7975	22	7953	1	163365	Pos	Overlap
NC_056054.1	63359478	7830	1	7829	1	149544	Pos	Overlap
NC_056054.1	65950018	4820	9	4811	1	100108	Pos	Overlap
NC_056054.1	69557355	3566	11	3555	1	72960.2	Pos	Overlap
NC_056054.1	69557451	8	1	7	1	52.3934	No	Overlap
NC_056054.1	70822806	5435	16	5419	1	101674	Pos	Overlap
NC_056054.1	70822842	5272	35	5237	1	82102.5	Pos	Overlap
NC_056054.1	70822876	5628	59	5569	1	118850	Pos	Overlap
NC_056054.1	74903626	6117	2688	3429	1	52519.7	Pos	Overlap
NC_056054.1	74903734	6077	2682	3395	1	47013.7	Pos	Overlap
NC_056054.1	74903753	6084	2669	3415	1	52095.7	Pos	Overlap
NC_056054.1	76294957	7541	3874	3667	1	50122.9	Pos	Overlap
NC_056054.1	82191606	2037	979	1058	1	15398.1	Pos	Overlap
NC_056054.1	82191667	2128	1108	1020	1	12513.3	Pos	Overlap
NC_056054.1	82191678	2143	1037	1106	1	15356.8	Pos	Overlap
NC_056054.1	84546678	2422	1253	1169	1	12566.8	Pos	Overlap
NC_056054.1	87876518	7106	3668	3438	1	41768.1	Pos	Overlap
NC_056054.1	87876558	7022	3418	3604	1	40581.9	Pos	Overlap
NC_056054.1	98555120	2469	20	2449	1	44774.7	Pos	Overlap
NC_056054.1	98555142	2543	7	2536	1	41630.1	Pos	Overlap
NC_056054.1	101595111	12525	35	12490	1	284568	Pos	Overlap
NC_056054.1	101595189	270	38	232	1	568.707	No	Overlap
NC_056054.1	104461587	2186	0	2186	1	36560.8	Pos	Overlap
NC_056054.1	104461596	2176	944	1232	1	16149	Pos	Overlap
NC_056054.1	104461612	2199	965	1234	1	18935.1	Pos	Overlap
NC_056054.1	105405511	5723	13	5710	1	101758	Pos	Overlap
NC_056054.1	105405586	5828	20	5808	1	122159	Pos	Overlap
NC_056054.1	105405703	19	2	17	1	284.889	No	Overlap
NC_056054.1	109280776	5546	8	5538	1	112282	Pos	Overlap
NC_056054.1	112558275	4547	2096	2451	1	34137.4	Pos	Overlap
NC_056054.1	114370684	2374	1639	735	1	6969.3	Pos	Overlap
NC_056054.1	117758231	6863	53	6810	1	134771	Pos	Overlap
NC_056054.1	117758262	6714	18	6696	1	123998	Pos	Overlap
NC_056054.1	119954857	635	1	634	1	13453.1	Pos	Overlap
NC_056054.1	121345325	5	0	5	1	88.4685	Pos	Overlap
NC_056054.1	121345406	5	0	5	1	100.988	Pos	Overlap
NC_056054.1	123122088	8229	27	8202	1	168418	Pos	Overlap
NC_056054.1	125576979	3	2	1	0.999823	96.9217	No	Overlap
NC_056054.1	126989490	2306	1150	1156	1	15741.9	Pos	Overlap
NC_056054.1	130532183	4856	2322	2534	1	38115.6	Pos	Overlap
NC_056054.1	130532205	4848	2309	2539	1	41045.6	Pos	Overlap
NC_056054.1	130532212	4838	2301	2537	1	41415.4	Pos	Overlap
NC_056054.1	132011403	1986	995	991	1	13675.2	Pos	Overlap
NC_056054.1	132011421	2013	998	1015	1	14633.6	Pos	Overlap
NC_056054.1	136197772	1950	1009	941	1	10838	Pos	Overlap
NC_056054.1	136197885	1860	16	1844	1	36830.2	Pos	Overlap
NC_056054.1	146736496	6	0	6	1	35.123	No	Overlap
NC_056054.1	146736512	1726	848	878	1	10019.8	Pos	Overlap
NC_056054.1	146736560	2234	1125	1109	1	11565.4	Pos	Overlap
NC_056054.1	146736588	2258	1115	1143	1	13225.2	Pos	Overlap
NC_056054.1	148174843	1859	959	900	1	10300.1	Pos	Overlap
NC_056054.1	149937894	3248	993	2255	1	34841.5	Pos	Overlap
NC_056054.1	149937920	181	2	179	1	3293.89	Pos	Overlap
NC_056054.1	156463052	359	191	168	1	1744.47	Pos	Overlap
NC_056054.1	156463194	204	127	77	1	501.117	Pos	Overlap
NC_056054.1	158210946	5937	111	5826	1	115247	Pos	Overlap
NC_056054.1	162258284	2339	1194	1145	1	18059.1	Pos	Overlap
NC_056054.1	162258316	2361	1172	1189	1	18126.8	Pos	Overlap
NC_056054.1	165093906	2462	1194	1268	1	18197.1	Pos	Overlap
NC_056054.1	165831727	3	0	3	0.999999	24.5124	No	Overlap
NC_056054.1	170406432	5454	55	5399	1	106698	Pos	Overlap
NC_056054.1	170406441	5402	7	5395	1	107597	Pos	Overlap
NC_056054.1	171213072	6095	3145	2950	1	37937	Pos	Overlap
NC_056054.1	175879492	6	4	2	0.999999	40.4841	No	Overlap
NC_056054.1	177801220	5419	3052	2367	1	27694.8	Pos	Overlap
NC_056054.1	177801230	5449	59	5390	1	100773	Pos	Overlap
NC_056054.1	177801301	5719	3270	2449	1	26156.9	Pos	Overlap
NC_056054.1	177801340	5651	3228	2423	1	29005.9	Pos	Overlap
NC_056054.1	177801373	5448	40	5408	1	106231	Pos	Overlap
NC_056054.1	185390043	9293	4604	4689	1	60250.5	Pos	Overlap
NC_056054.1	189667162	34	19	15	1	419.598	Pos	Overlap
NC_056054.1	191664713	8825	4257	4568	1	52693.5	Pos	Overlap
NC_056054.1	191664816	9017	80	8937	1	173640	Pos	Overlap
NC_056054.1	194892527	1928	22	1906	1	31656	Pos	Overlap
NC_056054.1	198327155	5	1	4	1	40.2109	No	Overlap
NC_056054.1	199609938	3575	26	3549	1	66269.3	Pos	Overlap
NC_056054.1	203893216	4445	2	4443	1	91044.9	Pos	Overlap
NC_056054.1	204555936	6111	2978	3133	1	46811.5	Pos	Overlap
NC_056054.1	208646728	6185	3157	3028	1	41596.9	Pos	Overlap
NC_056054.1	208646800	33	2	31	1	98.6379	No	Overlap
NC_056054.1	210725313	5340	2596	2744	1	40113.6	Pos	Overlap
NC_056054.1	210725447	106	43	63	1	656.932	No	Overlap
NC_056054.1	215515105	5116	2576	2540	1	31388	Pos	Overlap
NC_056054.1	215515121	5048	2534	2514	1	30613.2	Pos	Overlap
NC_056054.1	215515154	5055	2592	2463	1	30207.8	Pos	Overlap
NC_056054.1	215515160	5113	2590	2523	1	27299.3	Pos	Overlap
NC_056054.1	217691665	9318	4581	4737	1	56154.1	Pos	Overlap
NC_056054.1	217691671	9301	4596	4705	1	61643.3	Pos	Overlap
NC_056054.1	220458324	6157	23	6134	1	108573	Pos	Overlap
NC_056054.1	220458375	23	12	11	1	20.2682	No	Overlap
NC_056054.1	226848968	5904	2988	2916	1	31167.5	Pos	Overlap
NC_056054.1	226849001	6185	3000	3185	1	46986.2	Pos	Overlap
NC_056054.1	226849017	6347	3007	3340	1	28069.8	Pos	Overlap
NC_056054.1	226849049	6145	3143	3002	1	42900.2	Pos	Overlap
NC_056054.1	229485531	13056	6667	6389	1	109065	Pos	Overlap
NC_056054.1	231931473	7638	19	7619	1	156014	Pos	Overlap
NC_056054.1	231931542	7858	3885	3973	1	60046.4	Pos	Overlap
NC_056054.1	231931609	7487	3733	3754	1	52505.4	Pos	Overlap
NC_056054.1	232239845	5	0	5	1	46.3752	No	Overlap
NC_056054.1	234126200	7544	7	7537	1	138706	Pos	Overlap
NC_056054.1	237994100	3166	1	3165	1	41867.6	Pos	Overlap
NC_056054.1	237994118	3218	36	3182	1	46075.9	Pos	Overlap
NC_056054.1	237994161	3199	1588	1611	1	20174.2	Pos	Overlap
NC_056054.1	237994253	2058	30	2028	1	29905.7	Pos	Overlap
NC_056054.1	238284170	5059	2597	2462	1	34801.8	Pos	Overlap
NC_056054.1	242498881	3114	3	3111	1	66739.4	Pos	Overlap
NC_056054.1	245724036	3818	5	3813	1	65183.5	Pos	Overlap
NC_056054.1	249914233	5884	64	5820	1	118648	Pos	Overlap
NC_056054.1	255487955	1851	5	1846	1	39921.1	Pos	Overlap
NC_056054.1	256645111	7750	3870	3880	1	56657	Pos	Overlap
NC_056054.1	256645192	7598	3808	3790	1	58297.8	Pos	Overlap
NC_056054.1	265678976	5	1	4	1	1951.24	Pos	Overlap
NC_056054.1	266716291	3994	1990	2004	1	29091.6	Pos	Overlap
NC_056054.1	269817316	7244	3264	3980	1	54444.8	Pos	Overlap
NC_056054.1	269817359	7654	3543	4111	1	57663.8	Pos	Overlap
NC_056054.1	273969793	1246	3	1243	1	26044.7	Pos	Overlap
NC_056054.1	273969807	1245	0	1245	1	24263.4	Pos	Overlap
NC_056054.1	273969885	1228	0	1228	1	24159	Pos	Overlap
NC_056054.1	273969915	1211	6	1205	1	25369.8	Pos	Overlap
NC_056054.1	276635312	1819	913	906	1	12964.5	Pos	Overlap
NC_056054.1	276635401	1854	991	863	1	9771.47	Pos	Overlap
NC_056055.1	2641001	8629	4528	4101	1	48735.7	Pos	Overlap
NC_056055.1	2641040	36	17	19	1	44.6809	No	Overlap
NC_056055.1	3336626	23	9	14	1	37.406	No	Overlap
NC_056055.1	3336724	9569	36	9533	1	197648	Pos	Overlap
NC_056055.1	7483301	6526	3247	3279	1	38489.5	Pos	Overlap
NC_056055.1	7483335	6591	3297	3294	1	40631.3	Pos	Overlap
NC_056055.1	7483343	6568	3300	3268	1	42121.1	Pos	Overlap
NC_056055.1	7483374	6527	3249	3278	1	44857.7	Pos	Overlap
NC_056055.1	7483382	6517	54	6463	1	128767	Pos	Overlap
NC_056055.1	7483388	6480	3193	3287	1	40419	Pos	Overlap
NC_056055.1	7483420	6092	3049	3043	1	41540.5	Pos	Overlap
NC_056055.1	9445315	6524	3166	3358	1	31847.6	Pos	Overlap
NC_056055.1	9445339	6415	3192	3223	1	36097.7	Pos	Overlap
NC_056055.1	9445366	6348	3245	3103	1	40481.7	Pos	Overlap
NC_056055.1	10664536	5	0	5	1	84.1169	No	Overlap
NC_056055.1	10855965	5638	2091	3547	1	55806.9	Pos	Overlap
NC_056055.1	10856071	5579	2096	3483	1	54219.6	Pos	Overlap
NC_056055.1	13319307	9973	29	9944	1	202108	Pos	Overlap
NC_056055.1	13319362	10066	80	9986	1	203377	Pos	Overlap
NC_056055.1	16157380	7479	3525	3954	1	59561.6	Pos	Overlap
NC_056055.1	16157477	7508	4003	3505	1	48967	Pos	Overlap
NC_056055.1	18984519	615	1	614	1	9802.14	Pos	Overlap
NC_056055.1	31059504	1226	12	1214	1	22575.3	Pos	Overlap
NC_056055.1	31059641	1290	620	670	1	8966.26	Pos	Overlap
NC_056055.1	31490584	623	157	466	1	4902.73	Pos	Overlap
NC_056055.1	31490604	623	138	485	1	5762.6	Pos	Overlap
NC_056055.1	31490657	617	135	482	1	4584.07	Pos	Overlap
NC_056055.1	31490669	617	137	480	1	5073.84	Pos	Overlap
NC_056055.1	40130387	2369	1209	1160	1	16571.7	Pos	Overlap
NC_056055.1	40567355	5	0	5	1	57.9174	No	Overlap
NC_056055.1	45622671	2822	1581	1241	1	13408.2	Pos	Overlap
NC_056055.1	45622787	2722	1585	1137	1	11846.8	Pos	Overlap
NC_056055.1	50160695	56	30	26	1	25.8497	No	Overlap
NC_056055.1	53014307	8551	18	8533	1	162084	Pos	Overlap
NC_056055.1	59987365	9717	49	9668	1	213384	Pos	Overlap
NC_056055.1	67124340	2559	11	2548	1	55862.3	Pos	Overlap
NC_056055.1	67124388	2564	29	2535	1	44138.6	Pos	Overlap
NC_056055.1	68683214	1522	750	772	1	10328	Pos	Overlap
NC_056055.1	70432889	1925	1456	469	1	522.438	Pos	Overlap
NC_056055.1	75032967	4524	2266	2258	1	27655	Pos	Overlap
NC_056055.1	76330548	2984	5	2979	1	58807	Pos	Overlap
NC_056055.1	79188618	5	0	5	1	47.2614	No	Overlap
NC_056055.1	80913468	2956	0	2956	1	54458.7	Pos	Overlap
NC_056055.1	80913482	2968	14	2954	1	57033.2	Pos	Overlap
NC_056055.1	84302319	1879	938	941	1	12654.7	Pos	Overlap
NC_056055.1	84302356	1921	964	957	1	12899.3	Pos	Overlap
NC_056055.1	84302482	10	2	8	1	73.472	No	Overlap
NC_056055.1	88846291	1125	572	553	1	4999.49	Pos	Overlap
NC_056055.1	88846345	1239	647	592	1	6793.89	Pos	Overlap
NC_056055.1	92478656	1694	752	942	1	12146.9	Pos	Overlap
NC_056055.1	92478670	1682	752	930	1	12736.8	Pos	Overlap
NC_056055.1	92478701	1823	838	985	1	13275.3	Pos	Overlap
NC_056055.1	92478731	1832	838	994	1	13200.9	Pos	Overlap
NC_056055.1	95758137	6041	3089	2952	1	38622	Pos	Overlap
NC_056055.1	95758206	6099	30	6069	1	127605	Pos	Overlap
NC_056055.1	95758297	35	7	28	1	29.836	No	Overlap
NC_056055.1	97999486	3374	1544	1830	1	24372.2	Pos	Overlap
NC_056055.1	97999525	3446	1583	1863	1	29215.8	Pos	Overlap
NC_056055.1	103233518	2566	148	2418	1	44621.3	Pos	Overlap
NC_056055.1	112118184	7209	22	7187	1	140530	Pos	Overlap
NC_056055.1	112118297	7407	28	7379	1	145055	Pos	Overlap
NC_056055.1	112920131	9	6	3	1	20.0682	No	Overlap
NC_056055.1	112920166	11	1	10	1	25.1583	No	Overlap
NC_056055.1	112920171	11	7	4	1	20.564	No	Overlap
NC_056055.1	112924066	42	0	42	1	20.4928	No	Overlap
NC_056055.1	112924113	41	0	41	1	25.54	No	Overlap
NC_056055.1	112924122	40	0	40	1	20.7002	No	Overlap
NC_056055.1	112937651	39	5	34	1	48.2865	No	Overlap
NC_056055.1	114107704	21	14	7	1	39.5633	No	Overlap
NC_056055.1	114107784	4894	8	4886	1	97435	Pos	Overlap
NC_056055.1	116872300	7394	11	7383	1	147579	Pos	Overlap
NC_056055.1	119292336	8	5	3	0.993268	63.6774	No	Overlap
NC_056055.1	120941672	694	360	334	1	4016.67	Pos	Overlap
NC_056055.1	122900229	5069	2765	2304	1	31690.3	Pos	Overlap
NC_056055.1	122900381	5229	2825	2404	1	32454.6	Pos	Overlap
NC_056055.1	127427062	5076	16	5060	1	104173	Pos	Overlap
NC_056055.1	128212924	4180	2329	1851	1	15960.2	Pos	Overlap
NC_056055.1	128212937	4307	2432	1875	1	16783.1	Pos	Overlap
NC_056055.1	128213023	4583	2501	2082	1	22502	Pos	Overlap
NC_056055.1	128213054	4573	2499	2074	1	21222.1	Pos	Overlap
NC_056055.1	132640147	3684	2	3682	1	78464	Pos	Overlap
NC_056055.1	132640187	3742	4	3738	1	78589.1	Pos	Overlap
NC_056055.1	133876772	4341	2167	2174	1	30328.8	Pos	Overlap
NC_056055.1	133876898	6	3	3	1	32.1387	No	Overlap
NC_056055.1	138177942	10366	5069	5297	1	75992.2	Pos	Overlap
NC_056055.1	138177965	10698	5469	5229	1	55698	Pos	Overlap
NC_056055.1	139408586	778	2	776	1	13278.1	Pos	Overlap
NC_056055.1	139408666	5	0	5	1	36.6947	No	Overlap
NC_056055.1	140945916	6	0	6	1	20.5817	No	Overlap
NC_056055.1	140946086	4575	334	4241	1	60319.4	Pos	Overlap
NC_056055.1	143621169	15	6	9	1	24.6759	No	Overlap
NC_056055.1	143621251	5793	11	5782	1	118609	Pos	Overlap
NC_056055.1	143621336	35	13	22	1	23.7031	No	Overlap
NC_056055.1	143621338	14	3	11	1	24.2772	No	Overlap
NC_056055.1	143621340	14	4	10	1	24.4163	No	Overlap
NC_056055.1	143621345	12	2	10	1	21.8855	No	Overlap
NC_056055.1	149957563	2409	1256	1153	1	18012.6	Pos	Overlap
NC_056055.1	151956822	2570	1274	1296	1	18822.5	Pos	Overlap
NC_056055.1	160690066	4448	35	4413	1	67487.4	Pos	Overlap
NC_056055.1	160690110	4853	136	4717	1	85528.8	Pos	Overlap
NC_056055.1	165631352	2577	29	2548	1	45865.2	Pos	Overlap
NC_056055.1	168609667	3764	15	3749	1	71457	Pos	Overlap
NC_056055.1	173060311	10489	92	10397	1	212414	Pos	Overlap
NC_056055.1	176444835	4107	7	4100	1	85274.3	Pos	Overlap
NC_056055.1	180653522	55	9	46	1	132.808	No	Overlap
NC_056055.1	180653625	5432	2728	2704	1	38826	Pos	Overlap
NC_056055.1	183192827	2458	1316	1142	1	15592.2	Pos	Overlap
NC_056055.1	183192836	2450	1285	1165	1	16088.2	Pos	Overlap
NC_056055.1	184714314	5	0	5	1	99.9048	No	Overlap
NC_056055.1	186974242	6	2	4	0.999998	22.3815	No	Overlap
NC_056055.1	186974357	1186	599	587	1	6548.15	Pos	Overlap
NC_056055.1	188233360	8509	36	8473	1	176250	Pos	Overlap
NC_056055.1	190324376	3203	1547	1656	1	24956.1	Pos	Overlap
NC_056055.1	192550095	1189	1	1188	1	24470.8	Pos	Overlap
NC_056055.1	203163930	4436	2195	2241	1	32626.2	Pos	Overlap
NC_056055.1	209247609	6059	3170	2889	1	34661.5	Pos	Overlap
NC_056055.1	213290275	7592	3861	3731	1	55232.5	Pos	Overlap
NC_056055.1	219998117	34	15	19	1	105.03	Pos	Overlap
NC_056055.1	219998225	4846	2398	2448	1	34854.4	Pos	Overlap
NC_056055.1	221491578	1334	617	717	1	8533.95	Pos	Overlap
NC_056055.1	226001697	3449	1553	1896	1	23595.1	Pos	Overlap
NC_056055.1	226001702	3460	1552	1908	1	24914.7	Pos	Overlap
NC_056055.1	226001751	3683	1652	2031	1	27860.1	Pos	Overlap
NC_056055.1	226001759	3708	1649	2059	1	25108.3	Pos	Overlap
NC_056055.1	226001778	3698	7	3691	1	71399.7	Pos	Overlap
NC_056055.1	226785115	1347	586	761	1	12074.2	Pos	Overlap
NC_056055.1	226785171	1286	545	741	1	10432.9	Pos	Overlap
NC_056055.1	229259766	4166	2088	2078	1	30194.7	Pos	Overlap
NC_056055.1	233609038	4368	2299	2069	1	31773.4	Pos	Overlap
NC_056055.1	233688140	5107	2557	2550	1	36587.1	Pos	Overlap
NC_056055.1	233816994	5697	2821	2876	1	40035.1	Pos	Overlap
NC_056055.1	238246808	2697	1292	1405	1	23449.4	Pos	Overlap
NC_056055.1	238246833	2523	1194	1329	1	19169.7	Pos	Overlap
NC_056055.1	241081030	3348	7	3341	1	60781.9	Pos	Overlap
NC_056055.1	243941258	12592	6434	6158	1	81796.6	Pos	Overlap
NC_056055.1	243941292	12432	38	12394	1	253471	Pos	Overlap
NC_056055.1	243941394	99	44	55	1	64.7638	No	Overlap
NC_056055.1	245526791	12	6	6	1	39.1103	No	Overlap
NC_056055.1	245526889	10066	4945	5121	1	69551.4	Pos	Overlap
NC_056056.1	146327	8	4	4	1	25.2343	Pos	Overlap
NC_056056.1	1284006	5	0	5	1	99.0844	No	Overlap
NC_056056.1	1284049	5	0	5	1	70.636	Pos	Overlap
NC_056056.1	1414841	9934	5029	4905	1	72438.2	Pos	Overlap
NC_056056.1	1414929	9306	4569	4737	1	58397.3	Pos	Overlap
NC_056056.1	3311558	18	0	18	1	277.936	Pos	Overlap
NC_056056.1	3600621	3986	3	3983	1	73077.2	Pos	Overlap
NC_056056.1	3600724	96	6	90	1	1465.66	Pos	Overlap
NC_056056.1	7399972	5841	2843	2998	1	42362.6	Pos	Overlap
NC_056056.1	7400083	18	4	14	1	159.738	No	Overlap
NC_056056.1	8308079	5480	2841	2639	1	38832.3	Pos	Overlap
NC_056056.1	10702044	8685	4151	4534	1	53086.9	Pos	Overlap
NC_056056.1	13513586	20	0	20	1	85.1642	No	Overlap
NC_056056.1	15623867	1943	4	1939	1	37016.8	Pos	Overlap
NC_056056.1	16608651	4179	2161	2018	1	24539.4	Pos	Overlap
NC_056056.1	16608694	4193	10	4183	1	82855.2	Pos	Overlap
NC_056056.1	16608717	4154	2156	1998	1	19018.3	Pos	Overlap
NC_056056.1	18922868	4491	2312	2179	1	34766	Pos	Overlap
NC_056056.1	21566362	10315	17	10298	1	178232	Pos	Overlap
NC_056056.1	23903434	6177	3171	3006	1	32693	Pos	Overlap
NC_056056.1	23903488	6303	3207	3096	1	49708.3	Pos	Overlap
NC_056056.1	27860143	3376	1784	1592	1	10503.9	Pos	Overlap
NC_056056.1	27860235	3550	4	3546	1	56598	Pos	Overlap
NC_056056.1	28821367	3831	5	3826	1	75704.2	Pos	Overlap
NC_056056.1	28821451	8	2	6	1	78.5062	No	Overlap
NC_056056.1	35543755	9359	41	9318	1	189187	Pos	Overlap
NC_056056.1	35543762	9304	22	9282	1	178532	Pos	Overlap
NC_056056.1	36650786	2078	17	2061	1	40350.4	Pos	Overlap
NC_056056.1	39208152	6403	2488	3915	1	50107.6	Pos	Overlap
NC_056056.1	39208194	6793	4093	2700	1	26053	Pos	Overlap
NC_056056.1	39208211	6838	4195	2643	1	31508.5	Pos	Overlap
NC_056056.1	41890109	15	4	11	1	33.8442	No	Overlap
NC_056056.1	41890145	4226	2066	2160	1	23254.3	Pos	Overlap
NC_056056.1	41890324	16	6	10	1	161.272	No	Overlap
NC_056056.1	46727620	8655	4258	4397	1	62040.1	Pos	Overlap
NC_056056.1	46727642	8709	4409	4300	1	60463.2	Pos	Overlap
NC_056056.1	50637720	4652	2369	2283	1	26634	Pos	Overlap
NC_056056.1	50637748	4638	2366	2272	1	27011.6	Pos	Overlap
NC_056056.1	51920917	6304	3242	3062	1	43479.8	Pos	Overlap
NC_056056.1	56470178	1547	829	718	1	7499.69	Pos	Overlap
NC_056056.1	56470194	1541	815	726	1	7412.12	Pos	Overlap
NC_056056.1	59608508	3237	1603	1634	1	19969	Pos	Overlap
NC_056056.1	59608550	3194	12	3182	1	60032.2	Pos	Overlap
NC_056056.1	59608649	3143	1584	1559	1	17964.8	Pos	Overlap
NC_056056.1	62759582	3212	1716	1496	1	14559.5	Pos	Overlap
NC_056056.1	62759604	3360	4	3356	1	55184.5	Pos	Overlap
NC_056056.1	62759629	3479	1576	1903	1	29806.1	Pos	Overlap
NC_056056.1	65966134	1234	674	560	1	7539.78	Pos	Overlap
NC_056056.1	65966166	1223	553	670	1	8325.18	Pos	Overlap
NC_056056.1	67037572	6	0	6	1	83.1973	No	Overlap
NC_056056.1	68694078	8526	4970	3556	1	47056.2	Pos	Overlap
NC_056056.1	68694101	8537	4996	3541	1	47294.7	Pos	Overlap
NC_056056.1	70133382	6916	13	6903	1	130960	Pos	Overlap
NC_056056.1	76123357	9338	108	9230	1	190720	Pos	Overlap
NC_056056.1	76123394	9224	7	9217	1	172010	Pos	Overlap
NC_056056.1	76123462	8958	6	8952	1	179751	Pos	Overlap
NC_056056.1	78288221	7145	3639	3506	1	51073.5	Pos	Overlap
NC_056056.1	78288265	7618	3855	3763	1	59121.1	Pos	Overlap
NC_056056.1	78288280	7641	3863	3778	1	55987.3	Pos	Overlap
NC_056056.1	78288323	32	4	28	1	28.0389	No	Overlap
NC_056056.1	80766578	39	20	19	1	38.2175	No	Overlap
NC_056056.1	84909897	6	0	6	1	37.8379	No	Overlap
NC_056056.1	84910051	2676	1293	1383	1	19618.7	Pos	Overlap
NC_056056.1	91337518	3920	10	3910	1	73190.5	Pos	Overlap
NC_056056.1	91337556	3894	8	3886	1	74915.4	Pos	Overlap
NC_056056.1	99867175	7548	29	7519	1	140857	Pos	Overlap
NC_056056.1	99867206	7352	9	7343	1	145611	Pos	Overlap
NC_056056.1	99867226	135	48	87	1	81.6271	No	Overlap
NC_056056.1	106588297	23	1	22	1	24.8665	No	Overlap
NC_056056.1	107574477	5311	14	5297	1	104242	Pos	Overlap
NC_056056.1	107574572	5484	2704	2780	1	39464.6	Pos	Overlap
NC_056056.1	110357931	4174	4	4170	1	89346.7	Pos	Overlap
NC_056056.1	110357951	4207	9	4198	1	85898	Pos	Overlap
NC_056056.1	110357968	4218	16	4202	1	86613.1	Pos	Overlap
NC_056056.1	110358000	4193	141	4052	1	66918	Pos	Overlap
NC_056056.1	110358041	4134	8	4126	1	82934.6	Pos	Overlap
NC_056056.1	116267901	3606	1814	1792	1	25461.9	Pos	Overlap
NC_056056.1	116267920	3566	1803	1763	1	25507.6	Pos	Overlap
NC_056056.1	116267999	3569	1793	1776	1	23518.5	Pos	Overlap
NC_056056.1	116268030	3476	1725	1751	1	25997.2	Pos	Overlap
NC_056056.1	121233294	3771	2074	1697	1	22008	Pos	Overlap
NC_056056.1	122267222	4429	2166	2263	1	30251.1	Pos	Overlap
NC_056056.1	125460242	9382	4780	4602	1	56031.1	Pos	Overlap
NC_056056.1	128101494	4791	2418	2373	1	29467.1	Pos	Overlap
NC_056056.1	128101517	4886	2473	2413	1	31578.9	Pos	Overlap
NC_056056.1	128101522	4893	2494	2399	1	32086.3	Pos	Overlap
NC_056056.1	128101593	4973	2546	2427	1	27812.9	Pos	Overlap
NC_056056.1	128101616	4975	2548	2427	1	32021.3	Pos	Overlap
NC_056056.1	130559205	4791	2414	2377	1	35057.3	Pos	Overlap
NC_056056.1	133946904	10041	5	10036	1	190584	Pos	Overlap
NC_056056.1	142090355	4668	2199	2469	1	22473.1	Pos	Overlap
NC_056056.1	142090386	4932	2327	2605	1	35757.8	Pos	Overlap
NC_056056.1	144843317	8315	17	8298	1	165938	Pos	Overlap
NC_056056.1	146202546	2802	1416	1386	1	19943.4	Pos	Overlap
NC_056056.1	148694597	6364	3355	3009	1	41539	Pos	Overlap
NC_056056.1	148694608	6398	3361	3037	1	34772.6	Pos	Overlap
NC_056056.1	148694654	6474	3398	3076	1	35614.2	Pos	Overlap
NC_056056.1	154924403	1806	3	1803	1	40447.9	Pos	Overlap
NC_056056.1	154924497	1241	0	1241	1	24270.7	Pos	Overlap
NC_056056.1	157331179	1751	833	918	1	14674.7	Pos	Overlap
NC_056056.1	157331196	1734	919	815	1	11071.5	Pos	Overlap
NC_056056.1	158607467	2706	1536	1170	1	15347.1	Pos	Overlap
NC_056056.1	158607528	2793	1553	1240	1	17949	Pos	Overlap
NC_056056.1	158607606	2690	1509	1181	1	16286.7	Pos	Overlap
NC_056056.1	165612632	6887	67	6820	1	104979	Pos	Overlap
NC_056056.1	166537257	6097	3001	3096	1	41284.9	Pos	Overlap
NC_056056.1	166537325	85	27	58	1	24.6173	No	Overlap
NC_056056.1	169794167	52	36	16	1	70.2359	No	Overlap
NC_056056.1	171838551	9726	20	9706	1	209760	Pos	Overlap
NC_056056.1	171838614	9285	12	9273	1	190148	Pos	Overlap
NC_056056.1	171838622	210	99	111	1	126.792	No	Overlap
NC_056056.1	177546997	3281	1621	1660	1	20836	Pos	Overlap
NC_056056.1	177547026	3438	1702	1736	1	19151.2	Pos	Overlap
NC_056056.1	177547169	8	1	7	1	57.6449	No	Overlap
NC_056056.1	179525623	9247	4862	4385	1	58886.4	Pos	Overlap
NC_056056.1	183010151	4932	111	4821	1	80169.9	Pos	Overlap
NC_056056.1	183010295	4847	44	4803	1	95119.7	Pos	Overlap
NC_056056.1	189513115	7881	44	7837	1	139069	Pos	Overlap
NC_056056.1	191804427	4791	2286	2505	1	33036.6	Pos	Overlap
NC_056056.1	191804442	4740	2268	2472	1	34715.7	Pos	Overlap
NC_056056.1	193489069	2114	970	1144	1	14924	Pos	Overlap
NC_056056.1	193489174	2106	945	1161	1	10277.7	Pos	Overlap
NC_056056.1	199825123	5141	2543	2598	1	38753.4	Pos	Overlap
NC_056056.1	201606743	5810	3154	2656	1	32446.3	Pos	Overlap
NC_056056.1	201606788	5402	2609	2793	1	38694.2	Pos	Overlap
NC_056056.1	201606813	5192	2707	2485	1	25017	Pos	Overlap
NC_056056.1	203630697	3142	1621	1521	1	21284.2	Pos	Overlap
NC_056056.1	211614358	1	1	0	0	110.363	No	Overlap
NC_056056.1	217051272	3319	15	3304	1	67730.9	Pos	Overlap
NC_056056.1	217051299	3331	1620	1711	1	22670.2	Pos	Overlap
NC_056056.1	221628954	2829	1352	1477	1	21014.3	Pos	Overlap
NC_056056.1	221628967	2769	1373	1396	1	16272.1	Pos	Overlap
NC_056056.1	221628978	2747	1321	1426	1	19508.6	Pos	Overlap
NC_056056.1	222068284	6054	2906	3148	1	52687.6	Pos	Overlap
NC_056056.1	222068411	40	12	28	1	57.2652	No	Overlap
NC_056056.1	225417579	24	7	17	1	188.19	No	Overlap
NC_056056.1	225417659	1831	2	1829	1	35831.4	Pos	Overlap
NC_056056.1	225417677	1842	8	1834	1	39679.1	Pos	Overlap
NC_056057.1	2726449	2708	3	2705	1	47756.8	Pos	Overlap
NC_056057.1	2726525	2649	1	2648	1	53154.9	Pos	Overlap
NC_056057.1	2784523	4349	2224	2125	1	28133.6	Pos	Overlap
NC_056057.1	2784569	51	6	45	1	251.667	No	Overlap
NC_056057.1	5638703	7098	3385	3713	1	51110.1	Pos	Overlap
NC_056057.1	5638764	7011	3411	3600	1	55177	Pos	Overlap
NC_056057.1	5638809	6967	3593	3374	1	47996.1	Pos	Overlap
NC_056057.1	8302995	7208	13	7195	1	147763	Pos	Overlap
NC_056057.1	10433452	4	2	2	1	61.1602	No	Overlap
NC_056057.1	13443075	4403	13	4390	1	79137	Pos	Overlap
NC_056057.1	16589543	6387	19	6368	1	132361	Pos	Overlap
NC_056057.1	24844548	3834	13	3821	1	76969.5	Pos	Overlap
NC_056057.1	28300613	1566	1	1565	1	30978	Pos	Overlap
NC_056057.1	28300630	1551	1	1550	1	27117.8	Pos	Overlap
NC_056057.1	28300689	1503	1	1502	1	27536.2	Pos	Overlap
NC_056057.1	34766279	2469	23	2446	1	50059.8	Pos	Overlap
NC_056057.1	37573985	8572	4423	4149	1	59143.8	Pos	Overlap
NC_056057.1	37574000	8620	4174	4446	1	63862.6	Pos	Overlap
NC_056057.1	37574034	8656	4213	4443	1	52544.5	Pos	Overlap
NC_056057.1	37574089	8658	4171	4487	1	63655.6	Pos	Overlap
NC_056057.1	39575685	9868	23	9845	1	175878	Pos	Overlap
NC_056057.1	39575747	9910	10	9900	1	173910	Pos	Overlap
NC_056057.1	39575756	9921	4	9917	1	178537	Pos	Overlap
NC_056057.1	42642295	5	1	4	1	66.9512	No	Overlap
NC_056057.1	42642419	1520	8	1512	1	27008.2	Pos	Overlap
NC_056057.1	42642500	7	2	5	1	54.044	No	Overlap
NC_056057.1	46242952	3966	2088	1878	1	27740.3	Pos	Overlap
NC_056057.1	50448932	3087	1521	1566	1	20848.2	Pos	Overlap
NC_056057.1	50449111	4	2	2	1	65.0744	No	Overlap
NC_056057.1	52014441	3214	21	3193	1	47952.1	Pos	Overlap
NC_056057.1	52014463	3085	1	3084	1	45854.4	Pos	Overlap
NC_056057.1	52014477	3090	3	3087	1	46362.2	Pos	Overlap
NC_056057.1	55323513	3083	1425	1658	1	21596.1	Pos	Overlap
NC_056057.1	55323528	3100	1429	1671	1	23162.9	Pos	Overlap
NC_056057.1	58008971	5053	2691	2362	1	34351.9	Pos	Overlap
NC_056057.1	58008976	5055	8	5047	1	106780	Pos	Overlap
NC_056057.1	66435414	4694	55	4639	1	70410.8	Pos	Overlap
NC_056057.1	66435482	4576	89	4487	1	65347.9	Pos	Overlap
NC_056057.1	66435508	4046	46	4000	1	75770.4	Pos	Overlap
NC_056057.1	70057838	1756	1173	583	1	4391.01	Pos	Overlap
NC_056057.1	70057854	1684	1132	552	1	517.692	Pos	Overlap
NC_056057.1	75295718	4885	2419	2466	1	29049.8	Pos	Overlap
NC_056057.1	75295760	4540	29	4511	1	88494.8	Pos	Overlap
NC_056057.1	78726515	7425	3863	3562	1	36523	Pos	Overlap
NC_056057.1	83033628	4021	8	4013	1	70887.1	Pos	Overlap
NC_056057.1	86954328	6622	3219	3403	1	37644	Pos	Overlap
NC_056057.1	86954403	6469	3258	3211	1	44001	Pos	Overlap
NC_056057.1	86954483	8	2	6	1	29.3315	No	Overlap
NC_056057.1	87401154	2071	1057	1014	1	14592.5	Pos	Overlap
NC_056057.1	87401234	2054	978	1076	1	6815.94	Pos	Overlap
NC_056057.1	89144456	8	4	4	1	412.045	No	Overlap
NC_056057.1	94283064	16	10	6	1	24.7398	No	Overlap
NC_056057.1	95043876	5155	0	5155	1	97812.7	Pos	Overlap
NC_056057.1	95044046	97	42	55	1	293.821	No	Overlap
NC_056057.1	97643939	2565	1472	1093	1	14992.4	Pos	Overlap
NC_056057.1	97643990	2619	1120	1499	1	22383.4	Pos	Overlap
NC_056057.1	97644023	2655	6	2649	1	51451.9	Pos	Overlap
NC_056057.1	100303751	6045	43	6002	1	111788	Pos	Overlap
NC_056057.1	103788157	8296	4044	4252	1	60152.8	Pos	Overlap
NC_056057.1	103788208	8444	4140	4304	1	53509.1	Pos	Overlap
NC_056057.1	103788257	8451	4167	4284	1	61552.2	Pos	Overlap
NC_056057.1	103788294	8331	4090	4241	1	58855.5	Pos	Overlap
NC_056057.1	105335777	4522	2149	2373	1	17398.7	Pos	Overlap
NC_056057.1	105335838	4557	2173	2384	1	18400.2	Pos	Overlap
NC_056057.1	105335859	4569	6	4563	1	75105.8	Pos	Overlap
NC_056057.1	105335895	4442	4	4438	1	62268	Pos	Overlap
NC_056057.1	107925895	10	6	4	0.999999	28.417	No	Overlap
NC_056057.1	107925896	10	4	6	1	33.0318	No	Overlap
NC_056057.1	107926105	29	10	19	1	50.6628	No	Overlap
NC_056057.1	112594232	15	13	2	0.999996	27.9682	No	Overlap
NC_056057.1	112808126	6554	3304	3250	1	44257.3	Pos	Overlap
NC_056057.1	112808174	6710	3405	3305	1	45328	Pos	Overlap
NC_056057.1	112808194	6737	3346	3391	1	37952.2	Pos	Overlap
NC_056057.1	112808214	6742	3323	3419	1	39229.9	Pos	Overlap
NC_056057.1	113167238	11340	5793	5547	1	59539.6	Pos	Overlap
NC_056057.1	116353361	3533	1651	1882	1	28716.3	Pos	Overlap
NC_056057.1	119760234	6645	3571	3074	1	36189	Pos	Overlap
NC_056057.1	119760301	6630	3564	3066	1	31606.5	Pos	Overlap
NC_056057.1	119760311	6608	3540	3068	1	43956	Pos	Overlap
NC_056057.1	119760351	81	35	46	1	42.9454	Pos	Overlap
NC_056058.1	24210	5	0	5	1	34.1067	No	Overlap
NC_056058.1	24253	5	0	5	1	30.6376	No	Overlap
NC_056058.1	430570	4501	2281	2220	1	28926.2	Pos	Overlap
NC_056058.1	1788886	4593	2	4591	1	91262.2	Pos	Overlap
NC_056058.1	5147587	5453	2	5451	1	98003.7	Pos	Overlap
NC_056058.1	5147627	5584	7	5577	1	90652.2	Pos	Overlap
NC_056058.1	5255315	4073	3	4070	1	77037.1	Pos	Overlap
NC_056058.1	5255337	4047	9	4038	1	77057.1	Pos	Overlap
NC_056058.1	5255409	102	15	87	1	130.988	No	Overlap
NC_056058.1	12496181	3367	1460	1907	1	27431.8	Pos	Overlap
NC_056058.1	12496286	45	7	38	1	128.378	No	Overlap
NC_056058.1	14212294	9342	4498	4844	1	62543.6	Pos	Overlap
NC_056058.1	14212330	9372	7	9365	1	163372	Pos	Overlap
NC_056058.1	17251669	2632	32	2600	1	41614.2	Pos	Overlap
NC_056058.1	20299369	5574	2791	2783	1	38318.9	Pos	Overlap
NC_056058.1	20299498	5429	2692	2737	1	31950.3	Pos	Overlap
NC_056058.1	23440890	1877	936	941	1	15818.6	Pos	Overlap
NC_056058.1	25125347	4666	2557	2109	1	23989.5	Pos	Overlap
NC_056058.1	25125492	10	3	7	1	38.4315	No	Overlap
NC_056058.1	25125493	6	4	2	0.992921	25.0426	No	Overlap
NC_056058.1	26723422	70	28	42	1	271.622	Pos	Overlap
NC_056058.1	26723610	85	9	76	1	256.467	No	Overlap
NC_056058.1	29206748	1808	7	1801	1	36259.2	Pos	Overlap
NC_056058.1	32472314	1694	2	1692	1	28218.4	Pos	Overlap
NC_056058.1	36050027	1259	607	652	1	7936.84	Pos	Overlap
NC_056058.1	37815814	10679	5178	5501	1	80284.2	Pos	Overlap
NC_056058.1	37815824	10754	5206	5548	1	68805.1	Pos	Overlap
NC_056058.1	37815904	10834	5203	5631	1	83949.7	Pos	Overlap
NC_056058.1	40898699	44	20	24	1	71.6485	No	Overlap
NC_056058.1	40898808	6385	3248	3137	1	40034.2	Pos	Overlap
NC_056058.1	45355792	5551	2958	2593	1	38209.3	Pos	Overlap
NC_056058.1	45355816	5335	2848	2487	1	28165.2	Pos	Overlap
NC_056058.1	45355826	5305	2824	2481	1	34196.6	Pos	Overlap
NC_056058.1	45355834	5228	2748	2480	1	29714.1	Pos	Overlap
NC_056058.1	49113665	4938	2620	2318	1	31740.2	Pos	Overlap
NC_056058.1	49729794	715	5	710	1	11125	Pos	Overlap
NC_056058.1	49729830	710	274	436	1	2481.81	Pos	Overlap
NC_056058.1	53281216	767	14	753	1	14333.7	Pos	Overlap
NC_056058.1	53281300	812	0	812	1	17117.1	Pos	Overlap
NC_056058.1	53281358	704	2	702	1	12823.8	Pos	Overlap
NC_056058.1	53281363	420	3	417	1	8111.55	Pos	Overlap
NC_056058.1	54733860	5	0	5	1	31.4256	No	Overlap
NC_056058.1	54733943	5	0	5	1	31.7296	No	Overlap
NC_056058.1	55783993	7709	3827	3882	1	45984	Pos	Overlap
NC_056058.1	55784015	7658	38	7620	1	147256	Pos	Overlap
NC_056058.1	58404713	1734	987	747	1	10193.1	Pos	Overlap
NC_056058.1	58404840	41	7	34	1	24.2161	No	Overlap
NC_056058.1	60329289	4622	2	4620	1	84368.6	Pos	Overlap
NC_056058.1	64556484	4003	1985	2018	1	28363.3	Pos	Overlap
NC_056058.1	64556516	3942	2004	1938	1	30220.7	Pos	Overlap
NC_056058.1	65333954	9097	4450	4647	1	59252.1	Pos	Overlap
NC_056058.1	65333982	9073	9	9064	1	198786	Pos	Overlap
NC_056058.1	65334018	8898	4613	4285	1	58108.8	Pos	Overlap
NC_056058.1	67939152	4674	2242	2432	1	20344.3	Pos	Overlap
NC_056058.1	71138935	1920	1007	913	1	9527.32	Pos	Overlap
NC_056058.1	73534891	5350	2816	2534	1	28207.9	Pos	Overlap
NC_056058.1	78238566	1536	2	1534	1	27624.1	Pos	Overlap
NC_056058.1	78238657	1380	20	1360	1	23980.5	Pos	Overlap
NC_056058.1	78238707	26	6	20	1	79.4845	No	Overlap
NC_056058.1	81504913	3195	0	3195	1	61321.4	Pos	Overlap
NC_056058.1	88109928	1123	629	494	1	5828.26	Pos	Overlap
NC_056058.1	88109957	1126	626	500	1	7665.18	Pos	Overlap
NC_056058.1	88281914	1671	779	892	1	10422.3	Pos	Overlap
NC_056058.1	95713646	3805	8	3797	1	75816.4	Pos	Overlap
NC_056058.1	95713754	32	16	16	1	76.566	No	Overlap
NC_056058.1	97643129	2323	1248	1075	1	11948	Pos	Overlap
NC_056058.1	98935976	5912	2970	2942	1	42664.6	Pos	Overlap
NC_056058.1	98936002	5869	2957	2912	1	43523.1	Pos	Overlap
NC_056058.1	101843411	2559	9	2550	1	50877.4	Pos	Overlap
NC_056058.1	103130218	419	0	419	1	7171.53	Pos	Overlap
NC_056058.1	103130270	402	95	307	1	3409.7	Pos	Overlap
NC_056058.1	103130281	403	0	403	1	6122.35	Pos	Overlap
NC_056058.1	106078220	1633	11	1622	1	32551.4	Pos	Overlap
NC_056058.1	106078244	1571	3	1568	1	28829.6	Pos	Overlap
NC_056058.1	106511460	11	1	10	1	144.806	No	Overlap
NC_056058.1	107106622	3412	27	3385	1	66040.2	Pos	Overlap
NC_056058.1	107106734	3880	3	3877	1	79787.9	Pos	Overlap
NC_056058.1	107106776	3805	3	3802	1	79288.4	Pos	Overlap
NC_056058.1	107106785	3836	1888	1948	1	24772.2	Pos	Overlap
NC_056059.1	3769286	10928	5417	5511	1	74385.5	Pos	Overlap
NC_056059.1	8094737	695	3	692	1	10568	Pos	Overlap
NC_056059.1	8094773	801	5	796	1	12385.2	Pos	Overlap
NC_056059.1	8094827	795	0	795	1	12632	Pos	Overlap
NC_056059.1	8094838	798	45	753	1	11268	Pos	Overlap
NC_056059.1	8094852	804	7	797	1	11835.5	Pos	Overlap
NC_056059.1	8094871	778	0	778	1	12139	Pos	Overlap
NC_056059.1	12503779	2081	1013	1068	1	17092.4	Pos	Overlap
NC_056059.1	13569799	10838	5607	5231	1	74531.3	Pos	Overlap
NC_056059.1	18820688	5193	2905	2288	1	26225	Pos	Overlap
NC_056059.1	18820819	5347	3007	2340	1	31259.5	Pos	Overlap
NC_056059.1	23959625	4212	4	4208	1	81848.8	Pos	Overlap
NC_056059.1	23959728	4254	4	4250	1	75832.6	Pos	Overlap
NC_056059.1	31229680	2370	4	2366	1	46119.6	Pos	Overlap
NC_056059.1	40742705	8359	4159	4200	1	58417.8	Pos	Overlap
NC_056059.1	42873757	4069	1	4068	1	70433.5	Pos	Overlap
NC_056059.1	46021462	6	0	6	1	119.728	Pos	Overlap
NC_056059.1	46021553	6	0	6	1	102.724	Pos	Overlap
NC_056059.1	46587248	2281	62	2219	1	39525	Pos	Overlap
NC_056059.1	46587258	2332	1291	1041	1	10471.1	Pos	Overlap
NC_056059.1	46587266	2379	1237	1142	1	12743.1	Pos	Overlap
NC_056059.1	46587333	2511	1292	1219	1	12065.6	Pos	Overlap
NC_056059.1	46587438	6	0	6	1	87.1656	No	Overlap
NC_056059.1	49313808	2449	13	2436	1	43941.9	Pos	Overlap
NC_056059.1	49313924	2484	10	2474	1	43683.4	Pos	Overlap
NC_056059.1	51128857	7710	3548	4162	1	57569.3	Pos	Overlap
NC_056059.1	51128890	7689	3531	4158	1	62492.3	Pos	Overlap
NC_056059.1	51128925	7693	3529	4164	1	66302	Pos	Overlap
NC_056059.1	51128980	81	31	50	1	66.955	No	Overlap
NC_056059.1	52923256	1968	7	1961	1	39843.7	Pos	Overlap
NC_056059.1	58849789	8088	4135	3953	1	55171.6	Pos	Overlap
NC_056059.1	61230592	7	2	5	1	32.4261	No	Overlap
NC_056059.1	67367706	1634	25	1609	1	33001.2	Pos	Overlap
NC_056059.1	68179336	732	2	730	1	14778.8	Pos	Overlap
NC_056059.1	71698375	2516	3	2513	1	50704.6	Pos	Overlap
NC_056059.1	80513950	5063	4	5059	1	107330	Pos	Overlap
NC_056059.1	82076092	1769	2	1767	1	35154.5	Pos	Overlap
NC_056059.1	82076157	1573	2	1571	1	31302.1	Pos	Overlap
NC_056059.1	87458866	3410	11	3399	1	63539.6	Pos	Overlap
NC_056059.1	89968650	7629	3693	3936	1	60095.4	Pos	Overlap
NC_056059.1	93314694	2331	1208	1123	1	14069.4	Pos	Overlap
NC_056059.1	95350198	2896	1521	1375	1	16278.2	Pos	Overlap
NC_056059.1	97277481	3441	1782	1659	1	22395.9	Pos	Overlap
NC_056059.1	97277596	77	6	71	1	682.706	No	Overlap
NC_056059.1	101654043	9225	4605	4620	1	68206.6	Pos	Overlap
NC_056059.1	103254599	4927	37	4890	1	93455.8	Pos	Overlap
NC_056059.1	103254620	4838	2548	2290	1	29862.9	Pos	Overlap
NC_056059.1	105512452	11786	5991	5795	1	76227.3	Pos	Overlap
NC_056059.1	105512487	11771	5977	5794	1	85967.9	Pos	Overlap
NC_056059.1	109268947	2536	1393	1143	1	17384.7	Pos	Overlap
NC_056059.1	109268957	2555	1392	1163	1	17799.8	Pos	Overlap
NC_056059.1	111332060	4103	3	4100	1	86201.4	Pos	Overlap
NC_056059.1	111332106	4234	9	4225	1	90526.3	Pos	Overlap
NC_056059.1	112928674	5	0	5	1	90.3108	Pos	Overlap
NC_056059.1	115165688	78	39	39	1	435.813	Pos	Overlap
NC_056059.1	117453941	42	27	15	1	60.6511	Pos	Overlap
NC_056060.1	1481975	3088	1277	1811	1	26437.4	Pos	Overlap
NC_056060.1	1482039	2718	1087	1631	1	20915.5	Pos	Overlap
NC_056060.1	1482062	2694	1093	1601	1	19808.5	Pos	Overlap
NC_056060.1	1482081	2689	1070	1619	1	16402	Pos	Overlap
NC_056060.1	1482108	2630	1040	1590	1	17552.8	Pos	Overlap
NC_056060.1	1482130	7	1	6	1	81.4784	No	Overlap
NC_056060.1	3246870	2802	6	2796	1	55613.5	Pos	Overlap
NC_056060.1	3246894	2777	12	2765	1	54729.7	Pos	Overlap
NC_056060.1	5979443	3493	2003	1490	1	19193.4	Pos	Overlap
NC_056060.1	5979509	3108	1765	1343	1	14213.8	Pos	Overlap
NC_056060.1	10406635	3712	13	3699	1	71273.1	Pos	Overlap
NC_056060.1	10828777	7357	25	7332	1	155050	Pos	Overlap
NC_056060.1	15021972	6836	3366	3470	1	39214.3	Pos	Overlap
NC_056060.1	15022123	59	18	41	1	193.232	No	Overlap
NC_056060.1	18150651	7	2	5	1	24.159	No	Overlap
NC_056060.1	18150767	4876	4	4872	1	99007	Pos	Overlap
NC_056060.1	29116148	1002	3	999	1	19925.1	Pos	Overlap
NC_056060.1	30505567	1423	0	1423	1	27075.4	Pos	Overlap
NC_056060.1	30505631	1479	635	844	1	12219.8	Pos	Overlap
NC_056060.1	30505666	1505	671	834	1	11671.7	Pos	Overlap
NC_056060.1	30505685	1510	673	837	1	8907.58	Pos	Overlap
NC_056060.1	32312423	4373	2303	2070	1	21112	Pos	Overlap
NC_056060.1	32312510	4439	3	4436	1	84826.8	Pos	Overlap
NC_056060.1	32312552	4406	1	4405	1	83611.7	Pos	Overlap
NC_056060.1	32312573	4278	50	4228	1	67678	Pos	Overlap
NC_056060.1	35097990	3220	1946	1274	1	14896.5	Pos	Overlap
NC_056060.1	38385277	46	0	46	1	879.66	No	Overlap
NC_056060.1	38385320	5006	7	4999	1	76435.8	Pos	Overlap
NC_056060.1	38385338	5111	2490	2621	1	30789	Pos	Overlap
NC_056060.1	38385410	4604	2206	2398	1	27292	Pos	Overlap
NC_056060.1	38385411	4587	2383	2204	1	26205.6	Pos	Overlap
NC_056060.1	38385430	4267	2100	2167	1	25015.5	Pos	Overlap
NC_056060.1	41553196	1359	720	639	1	9043.86	Pos	Overlap
NC_056060.1	41553259	1290	642	648	1	9273.6	Pos	Overlap
NC_056060.1	43488154	46	41	5	1	309.83	No	Overlap
NC_056060.1	43488156	12	2	10	1	37.4065	No	Overlap
NC_056060.1	43488165	5	1	4	1	27.7281	No	Overlap
NC_056060.1	46295087	1211	705	506	1	6932.53	Pos	Overlap
NC_056060.1	46295184	1097	451	646	1	7675.81	Pos	Overlap
NC_056060.1	50104355	1519	1006	513	1	3806.39	Pos	Overlap
NC_056060.1	50104379	19	5	14	1	55.7105	No	Overlap
NC_056060.1	50810136	4559	2512	2047	1	30249.6	Pos	Overlap
NC_056060.1	50810195	4280	1810	2470	1	30480.5	Pos	Overlap
NC_056060.1	50810241	20	4	16	1	40.5732	No	Overlap
NC_056060.1	53213824	9584	4923	4661	1	66935.9	Pos	Overlap
NC_056060.1	53213867	9587	4899	4688	1	61728.3	Pos	Overlap
NC_056060.1	56357958	8	1	7	1	78.6581	No	Overlap
NC_056060.1	56357996	10687	5555	5132	1	74765.3	Pos	Overlap
NC_056060.1	56358102	10495	5418	5077	1	62131.1	Pos	Overlap
NC_056060.1	59117976	3862	3	3859	1	79057.5	Pos	Overlap
NC_056060.1	59118134	7	2	5	1	21.4004	No	Overlap
NC_056060.1	62671324	2239	1216	1023	1	14014.7	Pos	Overlap
NC_056060.1	74948777	6	0	6	1	84.993	No	Overlap
NC_056060.1	76014063	2262	1234	1028	1	10842.3	Pos	Overlap
NC_056060.1	77049662	887	423	464	1	6742.35	Pos	Overlap
NC_056060.1	80083915	1431	709	722	1	8266.43	Pos	Overlap
NC_056060.1	86879587	8663	4466	4197	1	56956.7	Pos	Overlap
NC_056060.1	89038568	6	0	6	1	90.8775	No	Overlap
NC_056060.1	90032026	2178	1170	1008	1	12929.4	Pos	Overlap
NC_056060.1	94254279	2798	1403	1395	1	15831	Pos	Overlap
NC_056060.1	96462387	6912	27	6885	1	139657	Pos	Overlap
NC_056060.1	96462468	7031	3497	3534	1	54331.6	Pos	Overlap
NC_056060.1	96462551	36	0	36	1	504.052	No	Overlap
NC_056060.1	97727888	1606	13	1593	1	32276	Pos	Overlap
NC_056061.1	2257155	11262	69	11193	1	238173	Pos	Overlap
NC_056061.1	2831059	3523	4	3519	1	67294.2	Pos	Overlap
NC_056061.1	6636013	6101	6	6095	1	123851	Pos	Overlap
NC_056061.1	6636078	6192	2	6190	1	117757	Pos	Overlap
NC_056061.1	6636100	6361	11	6350	1	129290	Pos	Overlap
NC_056061.1	9623362	7469	3616	3853	1	52114.7	Pos	Overlap
NC_056061.1	9623368	7471	3862	3609	1	52129.1	Pos	Overlap
NC_056061.1	9623426	7547	3910	3637	1	51187.3	Pos	Overlap
NC_056061.1	9623487	7485	3903	3582	1	39216.3	Pos	Overlap
NC_056061.1	11070428	4333	2763	1570	1	12826.4	Pos	Overlap
NC_056061.1	15939382	7774	3899	3875	1	28715	Pos	Overlap
NC_056061.1	15939403	8003	4035	3968	1	53726.7	Pos	Overlap
NC_056061.1	15939489	7854	3936	3918	1	54085.6	Pos	Overlap
NC_056061.1	19063416	3499	21	3478	1	65361.9	Pos	Overlap
NC_056061.1	21412733	2796	1460	1336	1	16929.8	Pos	Overlap
NC_056061.1	21412755	57	13	44	1	288.425	No	Overlap
NC_056061.1	23627089	3737	1950	1787	1	25613.8	Pos	Overlap
NC_056061.1	23627103	3700	1923	1777	1	26711.4	Pos	Overlap
NC_056061.1	28149083	813	2	811	1	16348.7	Pos	Overlap
NC_056061.1	28967936	1499	18	1481	1	23176	Pos	Overlap
NC_056061.1	36074955	7752	3806	3946	1	60099	Pos	Overlap
NC_056061.1	36074995	7807	3959	3848	1	48507.2	Pos	Overlap
NC_056061.1	36569157	1701	3	1698	1	31843.7	Pos	Overlap
NC_056061.1	39981004	3502	12	3490	1	54877.7	Pos	Overlap
NC_056061.1	44138959	2351	1285	1066	1	7139.44	Pos	Overlap
NC_056061.1	45132739	8965	4477	4488	1	56142.9	Pos	Overlap
NC_056061.1	45132811	43	6	37	1	49.259	No	Overlap
NC_056061.1	48067063	8755	4252	4503	1	60263.2	Pos	Overlap
NC_056061.1	51340376	5860	10	5850	1	99939.9	Pos	Overlap
NC_056061.1	53482670	1446	809	637	1	7410.27	Pos	Overlap
NC_056061.1	57289507	4751	8	4743	1	99746.7	Pos	Overlap
NC_056061.1	57289540	4808	13	4795	1	98008.7	Pos	Overlap
NC_056061.1	57289636	4753	7	4746	1	99194.3	Pos	Overlap
NC_056061.1	60338237	5122	2423	2699	1	35898.1	Pos	Overlap
NC_056061.1	60338254	5110	2419	2691	1	40390	Pos	Overlap
NC_056061.1	60338298	5171	2368	2803	1	32865.2	Pos	Overlap
NC_056061.1	62386240	1907	1015	892	1	10905	Pos	Overlap
NC_056061.1	62386263	2021	1064	957	1	10604.4	Pos	Overlap
NC_056061.1	62386323	2157	1130	1027	1	13684.3	Pos	Overlap
NC_056061.1	67417688	35	16	19	1	53.6042	No	Overlap
NC_056061.1	69011890	521	250	271	1	4199.64	Pos	Overlap
NC_056061.1	70844866	3335	1611	1724	1	24457.8	Pos	Overlap
NC_056061.1	70844891	3300	6	3294	1	65385.2	Pos	Overlap
NC_056061.1	70844939	18	4	14	1	78.7724	No	Overlap
NC_056061.1	75926853	7662	3718	3944	1	57027.5	Pos	Overlap
NC_056061.1	75926917	7569	3939	3630	1	53968.6	Pos	Overlap
NC_056061.1	75926980	7375	3847	3528	1	42864.4	Pos	Overlap
NC_056061.1	75927001	33	7	26	1	50.1356	No	Overlap
NC_056061.1	76601699	7182	3689	3493	1	53953.2	Pos	Overlap
NC_056061.1	76601771	30	10	20	1	30.0104	No	Overlap
NC_056061.1	81311750	4901	2156	2745	1	38305.5	Pos	Overlap
NC_056061.1	81311763	4864	2712	2152	1	22799.2	Pos	Overlap
NC_056061.1	84639543	7214	20	7194	1	151212	Pos	Overlap
NC_056061.1	84639577	7234	28	7206	1	151848	Pos	Overlap
NC_056061.1	88212461	6	4	2	0.999966	130.608	No	Overlap
NC_056061.1	89616216	8	0	8	1	128.204	Pos	Overlap
NC_056062.1	3839393	5238	30	5208	1	83501.7	Pos	Overlap
NC_056062.1	5422285	796	337	459	1	6280.16	Pos	Overlap
NC_056062.1	5422346	824	344	480	1	6781.7	Pos	Overlap
NC_056062.1	5422374	795	339	456	1	5847.57	Pos	Overlap
NC_056062.1	14745276	24	0	24	1	411.436	Pos	Overlap
NC_056062.1	14745297	24	9	15	1	109.634	Pos	Overlap
NC_056062.1	14745303	24	9	15	1	142.791	Pos	Overlap
NC_056062.1	17046790	5	0	5	1	57.1492	No	Overlap
NC_056062.1	17232779	4041	2213	1828	1	22624.9	Pos	Overlap
NC_056062.1	17232815	3833	2484	1349	1	6490.39	Pos	Overlap
NC_056062.1	17232817	25	6	19	1	119.984	No	Overlap
NC_056062.1	20277987	3598	2121	1477	1	17915.9	Pos	Overlap
NC_056062.1	20278007	3638	2125	1513	1	12187	Pos	Overlap
NC_056062.1	20278132	171	33	138	1	198.051	No	Overlap
NC_056062.1	23602125	8236	3	8233	1	152592	Pos	Overlap
NC_056062.1	23602170	8275	13	8262	1	173963	Pos	Overlap
NC_056062.1	23602199	8234	18	8216	1	169850	Pos	Overlap
NC_056062.1	27881193	10	0	10	1	53.2614	No	Overlap
NC_056062.1	27881348	3628	9	3619	1	72280.9	Pos	Overlap
NC_056062.1	27881402	5	0	5	1	28.7868	No	Overlap
NC_056062.1	29150586	7065	3521	3544	1	53900.6	Pos	Overlap
NC_056062.1	38179207	4313	2240	2073	1	27786.5	Pos	Overlap
NC_056062.1	41221654	10	3	7	1	46.4612	No	Overlap
NC_056062.1	44060631	2191	10	2181	1	41154.9	Pos	Overlap
NC_056062.1	44463377	2406	2	2404	1	47191	Pos	Overlap
NC_056062.1	44463408	2427	1	2426	1	48065.2	Pos	Overlap
NC_056062.1	47971388	2355	6	2349	1	48950.7	Pos	Overlap
NC_056062.1	47971464	2312	4	2308	1	47757.3	Pos	Overlap
NC_056062.1	49735673	8545	4657	3888	1	39820.5	Pos	Overlap
NC_056062.1	49735682	8244	4682	3562	1	44787.4	Pos	Overlap
NC_056062.1	49735691	72	17	55	1	31.9017	No	Overlap
NC_056062.1	53032873	4050	1876	2174	1	24664	Pos	Overlap
NC_056062.1	55211491	1322	3	1319	1	19185.7	Pos	Overlap
NC_056062.1	55211516	1350	4	1346	1	24592	Pos	Overlap
NC_056062.1	58701207	3144	1663	1481	1	22035.2	Pos	Overlap
NC_056062.1	61855123	4536	18	4518	1	96092.1	Pos	Overlap
NC_056062.1	61855172	4381	13	4368	1	86106	Pos	Overlap
NC_056062.1	64173919	3487	17	3470	1	57342.7	Pos	Overlap
NC_056062.1	64173939	3487	21	3466	1	53430.6	Pos	Overlap
NC_056062.1	64173962	3526	5	3521	1	51242.3	Pos	Overlap
NC_056062.1	64173987	3546	4	3542	1	60368.4	Pos	Overlap
NC_056062.1	71946233	12	0	12	1	68.5656	No	Overlap
NC_056062.1	71946269	7053	13	7040	1	131611	Pos	Overlap
NC_056062.1	71946334	7119	17	7102	1	154746	Pos	Overlap
NC_056062.1	74367707	3285	8	3277	1	74485.3	Pos	Overlap
NC_056062.1	80311389	21	10	11	1	31.3546	No	Overlap
NC_056062.1	80311478	7614	11	7603	1	150972	Pos	Overlap
NC_056062.1	80311529	7397	365	7032	1	109167	Pos	Overlap
NC_056062.1	80843132	4949	37	4912	1	97616.2	Pos	Overlap
NC_056062.1	80843144	4960	12	4948	1	96611.1	Pos	Overlap
NC_056062.1	80843210	4854	4	4850	1	99839.1	Pos	Overlap
NC_056062.1	84255299	3178	7	3171	1	52698.5	Pos	Overlap
NC_056062.1	93937444	4189	7	4182	1	62219.3	Pos	Overlap
NC_056062.1	93937483	4677	55	4622	1	91644.7	Pos	Overlap
NC_056063.1	5137790	3870	1955	1915	1	26942.6	Pos	Overlap
NC_056063.1	5779527	7	0	7	1	102.414	No	Overlap
NC_056063.1	5779557	7	0	7	1	84.5256	No	Overlap
NC_056063.1	5779645	7	0	7	1	104.241	No	Overlap
NC_056063.1	6298604	6505	3105	3400	1	46442	Pos	Overlap
NC_056063.1	8483501	2450	1214	1236	1	19401.1	Pos	Overlap
NC_056063.1	10460359	4489	2079	2410	1	35079.8	Pos	Overlap
NC_056063.1	10460421	4480	2067	2413	1	34831.5	Pos	Overlap
NC_056063.1	10460458	16	9	7	1	28.5334	No	Overlap
NC_056063.1	14131677	7149	3549	3600	1	53586.9	Pos	Overlap
NC_056063.1	16049624	6164	3254	2910	1	40362.9	Pos	Overlap
NC_056063.1	16049675	6206	3246	2960	1	40261.5	Pos	Overlap
NC_056063.1	19549642	7914	3911	4003	1	56292.8	Pos	Overlap
NC_056063.1	19549756	7531	3779	3752	1	45684.7	Pos	Overlap
NC_056063.1	21817241	6051	19	6032	1	126981	Pos	Overlap
NC_056063.1	24480774	4736	2434	2302	1	31364.4	Pos	Overlap
NC_056063.1	24821748	6	0	6	1	44.0065	No	Overlap
NC_056063.1	29847303	1115	6	1109	1	19078.8	Pos	Overlap
NC_056063.1	30979089	139	77	62	1	364.54	Pos	Overlap
NC_056063.1	31394382	12539	6527	6012	1	75073.3	Pos	Overlap
NC_056063.1	31394416	12533	6520	6013	1	86918.4	Pos	Overlap
NC_056063.1	31394451	11673	5897	5776	1	80972.3	Pos	Overlap
NC_056063.1	34491045	10421	5498	4923	1	56222.4	Pos	Overlap
NC_056063.1	34491069	10272	5517	4755	1	60626.2	Pos	Overlap
NC_056063.1	36396985	8686	35	8651	1	179735	Pos	Overlap
NC_056063.1	41471513	4796	20	4776	1	101414	Pos	Overlap
NC_056063.1	42391291	5066	5	5061	1	99222.3	Pos	Overlap
NC_056063.1	42391349	5020	34	4986	1	97472.7	Pos	Overlap
NC_056063.1	42391383	31	13	18	1	23.0848	No	Overlap
NC_056063.1	46739617	362	9	353	1	6918.89	Pos	Overlap
NC_056063.1	46739655	364	7	357	1	6880.66	Pos	Overlap
NC_056063.1	50930798	3484	1771	1713	1	26024.9	Pos	Overlap
NC_056063.1	50930907	3396	1786	1610	1	18322.7	Pos	Overlap
NC_056063.1	52720119	2318	9	2309	1	47323	Pos	Overlap
NC_056063.1	55200221	6544	3241	3303	1	48989.2	Pos	Overlap
NC_056063.1	55200328	8	3	5	1	22.7987	No	Overlap
NC_056063.1	59035553	7606	4075	3531	1	47134	Pos	Overlap
NC_056063.1	59938652	7	4	3	0.999978	42.2004	No	Overlap
NC_056063.1	62610720	1311	682	629	1	7789.94	Pos	Overlap
NC_056063.1	65233925	6	1	5	1	43.0344	No	Overlap
NC_056063.1	66396175	793	2	791	1	15646.5	Pos	Overlap
NC_056063.1	66396214	788	6	782	1	15139.8	Pos	Overlap
NC_056063.1	66396226	789	3	786	1	15433	Pos	Overlap
NC_056063.1	68619969	1532	11	1521	1	28547.4	Pos	Overlap
NC_056063.1	70078318	14	1	13	1	148.807	No	Overlap
NC_056063.1	70078366	2997	1445	1552	1	23355.2	Pos	Overlap
NC_056063.1	72495605	3536	1782	1754	1	18671.6	Pos	Overlap
NC_056063.1	75525816	3322	1663	1659	1	23551.1	Pos	Overlap
NC_056063.1	81661126	3743	1960	1783	1	24348	Pos	Overlap
NC_056063.1	82745916	5	0	5	1	81.0759	No	Overlap
NC_056064.1	2105178	2273	953	1320	1	19309.2	Pos	Overlap
NC_056064.1	2105239	2325	959	1366	1	20200.9	Pos	Overlap
NC_056064.1	2105246	2330	979	1351	1	20993	Pos	Overlap
NC_056064.1	3519504	7562	3859	3703	1	47456.8	Pos	Overlap
NC_056064.1	11725004	7764	95	7669	1	149949	Pos	Overlap
NC_056064.1	11725010	7744	56	7688	1	149768	Pos	Overlap
NC_056064.1	11725083	7746	17	7729	1	152382	Pos	Overlap
NC_056064.1	15628583	3801	14	3787	1	75598.1	Pos	Overlap
NC_056064.1	15628638	3842	1947	1895	1	24797.6	Pos	Overlap
NC_056064.1	15628700	43	12	31	1	20.563	No	Overlap
NC_056064.1	17836379	31	8	23	1	204.155	No	Overlap
NC_056064.1	17836453	7663	20	7643	1	134685	Pos	Overlap
NC_056064.1	19779541	8819	22	8797	1	162821	Pos	Overlap
NC_056064.1	19779634	13	3	10	1	36.7303	No	Overlap
NC_056064.1	20283447	5	0	5	1	51.2535	No	Overlap
NC_056064.1	20283467	5	0	5	1	62.9422	No	Overlap
NC_056064.1	21653690	5913	2819	3094	1	44795.7	Pos	Overlap
NC_056064.1	21653784	5739	44	5695	1	109102	Pos	Overlap
NC_056064.1	21653810	5573	2741	2832	1	35727.5	Pos	Overlap
NC_056064.1	25305951	18	6	12	1	119.893	Pos	Overlap
NC_056064.1	25593678	3658	1939	1719	1	21457.4	Pos	Overlap
NC_056064.1	28464207	25	7	18	1	126.105	No	Overlap
NC_056064.1	28464358	8178	4131	4047	1	55487.9	Pos	Overlap
NC_056064.1	30934057	3782	2	3780	1	73563.6	Pos	Overlap
NC_056064.1	32698396	8152	3988	4164	1	54010	Pos	Overlap
NC_056064.1	35239307	6540	3150	3390	1	57813.8	Pos	Overlap
NC_056064.1	39749434	7681	7	7674	1	137012	Pos	Overlap
NC_056064.1	39749476	7699	81	7618	1	138448	Pos	Overlap
NC_056064.1	41813749	12098	27	12071	1	248395	Pos	Overlap
NC_056064.1	41813849	184	21	163	1	210.376	No	Overlap
NC_056064.1	46279644	1371	697	674	1	7968.83	Pos	Overlap
NC_056064.1	47543635	35	5	30	1	495.476	No	Overlap
NC_056064.1	47543712	12541	19	12522	1	261388	Pos	Overlap
NC_056064.1	50487300	5535	2876	2659	1	29791.1	Pos	Overlap
NC_056064.1	52836598	2936	1381	1555	1	15275.3	Pos	Overlap
NC_056064.1	59491796	4406	2086	2320	1	34540.6	Pos	Overlap
NC_056064.1	59491828	4364	2296	2068	1	28180.5	Pos	Overlap
NC_056064.1	59491847	38	12	26	1	55.4994	No	Overlap
NC_056064.1	62102526	10707	5716	4991	1	62506.8	Pos	Overlap
NC_056064.1	62102551	10712	5724	4988	1	63642.1	Pos	Overlap
NC_056065.1	2523500	11725	5872	5853	1	87264.4	Pos	Overlap
NC_056065.1	2523527	11761	41	11720	1	255499	Pos	Overlap
NC_056065.1	3923317	5	4	1	0.995343	22.5854	No	Overlap
NC_056065.1	8342671	2522	926	1596	1	24701.5	Pos	Overlap
NC_056065.1	8342723	2531	18	2513	1	56760.1	Pos	Overlap
NC_056065.1	8342734	2553	1599	954	1	11426.8	Pos	Overlap
NC_056065.1	10566742	5610	2557	3053	1	36308.1	Pos	Overlap
NC_056065.1	10566760	5677	3158	2519	1	34382.9	Pos	Overlap
NC_056065.1	12357915	998	562	436	1	5532.91	Pos	Overlap
NC_056065.1	12357940	991	549	442	1	4993.44	Pos	Overlap
NC_056065.1	14734750	46	10	36	1	303.398	No	Overlap
NC_056065.1	14734784	8401	4107	4294	1	64045.2	Pos	Overlap
NC_056065.1	14734786	8404	4295	4109	1	60937.6	Pos	Overlap
NC_056065.1	14734802	8376	15	8361	1	161602	Pos	Overlap
NC_056065.1	14734831	8390	31	8359	1	164001	Pos	Overlap
NC_056065.1	14734911	145	21	124	1	126.361	No	Overlap
NC_056065.1	18736376	6589	1	6588	1	132649	Pos	Overlap
NC_056065.1	18736392	6611	43	6568	1	118783	Pos	Overlap
NC_056065.1	18736465	6689	8	6681	1	115206	Pos	Overlap
NC_056065.1	20579955	12	4	8	1	128.03	No	Overlap
NC_056065.1	20579998	8081	21	8060	1	156817	Pos	Overlap
NC_056065.1	23367186	6927	3430	3497	1	46084.9	Pos	Overlap
NC_056065.1	23367213	6800	3432	3368	1	43709.2	Pos	Overlap
NC_056065.1	24758462	8151	10	8141	1	167456	Pos	Overlap
NC_056065.1	24758522	8002	14	7988	1	143607	Pos	Overlap
NC_056065.1	33206420	49	21	28	1	326.415	Pos	Overlap
NC_056065.1	35210114	10	3	7	1	46.8744	No	Overlap
NC_056065.1	35210168	5233	2615	2618	1	33162.3	Pos	Overlap
NC_056065.1	38161810	4754	2274	2480	1	36944.6	Pos	Overlap
NC_056065.1	38161867	4774	2281	2493	1	30142.9	Pos	Overlap
NC_056065.1	38161904	4732	8	4724	1	85900.6	Pos	Overlap
NC_056065.1	42461120	5238	24	5214	1	96288.6	Pos	Overlap
NC_056065.1	46066467	49	39	10	1	778.031	Pos	Overlap
NC_056065.1	47954671	818	4	814	1	14660.4	Pos	Overlap
NC_056065.1	47954701	817	11	806	1	12935.8	Pos	Overlap
NC_056065.1	47954810	786	19	767	1	13113.5	Pos	Overlap
NC_056065.1	51806913	6495	3416	3079	1	47323.9	Pos	Overlap
NC_056065.1	54936689	1690	868	822	1	9749.04	Pos	Overlap
NC_056065.1	60143969	5359	2785	2574	1	33976	Pos	Overlap
NC_056065.1	60144106	5405	2801	2604	1	31090.6	Pos	Overlap
NC_056065.1	62209592	6233	3396	2837	1	30582.8	Pos	Overlap
NC_056065.1	62209623	6210	3402	2808	1	25741.2	Pos	Overlap
NC_056065.1	62209650	6322	3440	2882	1	37647.3	Pos	Overlap
NC_056065.1	62209664	6393	3444	2949	1	37766	Pos	Overlap
NC_056065.1	63724963	3745	1936	1809	1	16502.7	Pos	Overlap
NC_056065.1	63724986	90	28	62	1	85.1739	No	Overlap
NC_056065.1	67847150	3081	1292	1789	1	20601	Pos	Overlap
NC_056065.1	69893888	1804	884	920	1	14237.8	Pos	Overlap
NC_056065.1	76437229	4694	2538	2156	1	28651.2	Pos	Overlap
NC_056065.1	76437297	4859	15	4844	1	92683.7	Pos	Overlap
NC_056065.1	80125499	3493	2130	1363	1	10824	Pos	Overlap
NC_056065.1	80125568	4175	2186	1989	1	25196	Pos	Overlap
NC_056065.1	80125592	4197	2181	2016	1	20387.7	Pos	Overlap
NC_056066.1	1413386	1638	4	1634	1	32708.4	Pos	Overlap
NC_056066.1	1413399	1695	5	1690	1	34539.6	Pos	Overlap
NC_056066.1	6706604	13042	6346	6696	1	94373.3	Pos	Overlap
NC_056066.1	12888179	5933	7	5926	1	124350	Pos	Overlap
NC_056066.1	12888223	5905	7	5898	1	122436	Pos	Overlap
NC_056066.1	12888290	5869	2	5867	1	119692	Pos	Overlap
NC_056066.1	15327084	3353	3	3350	1	63747	Pos	Overlap
NC_056066.1	16654350	1648	45	1603	1	28705.6	Pos	Overlap
NC_056066.1	23078577	1725	1095	630	1	5100.32	Pos	Overlap
NC_056066.1	23078613	2047	884	1163	1	16763.9	Pos	Overlap
NC_056066.1	23078622	2058	887	1171	1	12343.5	Pos	Overlap
NC_056066.1	23078645	2098	914	1184	1	18607.3	Pos	Overlap
NC_056066.1	24469444	2325	1193	1132	1	14827.5	Pos	Overlap
NC_056066.1	27817913	3832	2079	1753	1	25317.1	Pos	Overlap
NC_056066.1	29446884	929	461	468	1	6892.86	Pos	Overlap
NC_056066.1	32375008	5825	20	5805	1	95592.3	Pos	Overlap
NC_056066.1	32817442	5	0	5	1	95.565	No	Overlap
NC_056066.1	39092001	8836	19	8817	1	139576	Pos	Overlap
NC_056066.1	41765977	12328	5975	6353	1	86233.5	Pos	Overlap
NC_056066.1	41766000	12340	6368	5972	1	87156.3	Pos	Overlap
NC_056066.1	41766047	12337	6325	6012	1	87480.4	Pos	Overlap
NC_056066.1	41766067	12301	5990	6311	1	96531.2	Pos	Overlap
NC_056066.1	42490239	1336	665	671	1	7813.7	Pos	Overlap
NC_056066.1	49250134	4725	2275	2450	1	36332.6	Pos	Overlap
NC_056066.1	49250150	4771	2290	2481	1	33119.4	Pos	Overlap
NC_056066.1	50688959	8	3	5	1	41.3452	No	Overlap
NC_056066.1	52533261	5836	12	5824	1	121952	Pos	Overlap
NC_056066.1	61249912	6593	3432	3161	1	30025.8	Pos	Overlap
NC_056066.1	63506709	18	16	2	0.96811	89.8613	No	Overlap
NC_056066.1	63506710	18	16	2	0.96811	97.8963	No	Overlap
NC_056066.1	65587682	1	1	0	0	160.704	No	Overlap
NC_056066.1	70090672	7639	3754	3885	1	57441.7	Pos	Overlap
NC_056066.1	70090695	7635	3898	3737	1	54989.6	Pos	Overlap
NC_056066.1	70090720	7637	3873	3764	1	47185.3	Pos	Overlap
NC_056066.1	70090758	7582	3886	3696	1	48334.9	Pos	Overlap
NC_056066.1	70090779	7653	3849	3804	1	39574.5	Pos	Overlap
NC_056066.1	72463895	8	1	7	1	63.6385	No	Overlap
NC_056066.1	75291122	5471	3219	2252	1	18670.6	Pos	Overlap
NC_056066.1	75291178	5142	2985	2157	1	24356.8	Pos	Overlap
NC_056066.1	75291218	44	3	41	1	136.157	No	Overlap
NC_056066.1	76044030	7016	3781	3235	1	46793.2	Pos	Overlap
NC_056066.1	76044040	6951	3776	3175	1	46160.1	Pos	Overlap
NC_056066.1	76044149	57	18	39	1	122.636	No	Overlap
NC_056066.1	78834943	3377	4	3373	1	57353.4	Pos	Overlap
NC_056066.1	78834982	3567	1444	2123	1	32115	Pos	Overlap
NC_056066.1	78835021	3968	1826	2142	1	28523	Pos	Overlap
NC_056066.1	81962886	5571	2569	3002	1	37715.6	Pos	Overlap
NC_056066.1	81962974	5399	2416	2983	1	32122.9	Pos	Overlap
NC_056066.1	81963017	4999	2658	2341	1	30720.4	Pos	Overlap
NC_056066.1	81963019	4998	2322	2676	1	26625	Pos	Overlap
NC_056067.1	497340	2527	0	2527	1	40505	Pos	Overlap
NC_056067.1	497353	2682	40	2642	1	51141.7	Pos	Overlap
NC_056067.1	497435	2768	26	2742	1	51752.4	Pos	Overlap
NC_056067.1	497505	10	2	8	1	72.132	No	Overlap
NC_056067.1	7676771	14709	7425	7284	1	79994.5	Pos	Overlap
NC_056067.1	7676840	43	16	27	1	126.414	No	Overlap
NC_056067.1	8890967	7176	17	7159	1	151512	Pos	Overlap
NC_056067.1	10466220	6419	16	6403	1	129483	Pos	Overlap
NC_056067.1	15620683	1929	1050	879	1	10022.6	Pos	Overlap
NC_056067.1	15620727	1950	893	1057	1	17388	Pos	Overlap
NC_056067.1	15620743	1958	897	1061	1	14829.2	Pos	Overlap
NC_056067.1	18576510	14	0	14	1	291.701	No	Overlap
NC_056067.1	19598513	3683	1796	1887	1	22844	Pos	Overlap
NC_056067.1	21826908	544	6	538	1	8627.82	Pos	Overlap
NC_056067.1	25893945	3200	1543	1657	1	24265.9	Pos	Overlap
NC_056067.1	26712885	1623	860	763	1	10002.9	Pos	Overlap
NC_056067.1	29145668	3921	1893	2028	1	30824.3	Pos	Overlap
NC_056067.1	29145756	3920	1899	2021	1	31314.2	Pos	Overlap
NC_056067.1	33816141	8	4	4	1	81.7203	No	Overlap
NC_056067.1	33948279	11	3	8	1	32.126	No	Overlap
NC_056067.1	33948365	4437	23	4414	1	93427.4	Pos	Overlap
NC_056067.1	39415160	6711	11	6700	1	129988	Pos	Overlap
NC_056067.1	45011493	1818	835	983	1	13640.5	Pos	Overlap
NC_056067.1	45011516	1867	1011	856	1	9742.52	Pos	Overlap
NC_056067.1	47235134	6333	3387	2946	1	10749.7	Pos	Overlap
NC_056067.1	47688907	6	0	6	1	107.206	No	Overlap
NC_056067.1	51408408	11824	5989	5835	1	68451.5	Pos	Overlap
NC_056067.1	55883875	6724	17	6707	1	97386.7	Pos	Overlap
NC_056067.1	55986853	5	0	5	1	95.6062	Pos	Overlap
NC_056067.1	61048904	1169	3	1166	1	21044.8	Pos	Overlap
NC_056067.1	61339675	3866	11	3855	1	79051.4	Pos	Overlap
NC_056067.1	63813918	15	0	15	1	239.429	Pos	Overlap
NC_056068.1	2487615	3382	1762	1620	1	15790.5	Pos	Overlap
NC_056068.1	2487652	6	2	4	0.999997	25.4509	No	Overlap
NC_056068.1	5137132	10684	12	10672	1	228208	Pos	Overlap
NC_056068.1	5137146	10711	16	10695	1	226824	Pos	Overlap
NC_056068.1	5137166	10519	11	10508	1	172594	Pos	Overlap
NC_056068.1	5137216	10223	5287	4936	1	55559.6	Pos	Overlap
NC_056068.1	8667028	5	0	5	1	83.7221	No	Overlap
NC_056068.1	8802148	2272	1117	1155	1	16673.4	Pos	Overlap
NC_056068.1	8802217	2286	1121	1165	1	16047.7	Pos	Overlap
NC_056068.1	8802260	2278	1119	1159	1	16155.1	Pos	Overlap
NC_056068.1	8802271	2270	1116	1154	1	16888.2	Pos	Overlap
NC_056068.1	10644254	2421	1420	1001	1	12973.8	Pos	Overlap
NC_056068.1	10644289	2438	1413	1025	1	8588.43	Pos	Overlap
NC_056068.1	20144026	1659	757	902	1	12963.8	Pos	Overlap
NC_056068.1	20144055	1671	914	757	1	10645.2	Pos	Overlap
NC_056068.1	22200665	2393	1	2392	1	39317.9	Pos	Overlap
NC_056068.1	25847120	8	0	8	1	137.967	No	Overlap
NC_056068.1	25847218	3301	3	3298	1	64120.1	Pos	Overlap
NC_056068.1	25847242	3429	11	3418	1	63273.3	Pos	Overlap
NC_056068.1	25847259	3480	17	3463	1	71988.7	Pos	Overlap
NC_056068.1	27889459	50	2	48	1	870.964	Pos	Overlap
NC_056068.1	27889601	4587	8	4579	1	98082	Pos	Overlap
NC_056068.1	27889616	4541	1	4540	1	73829.1	Pos	Overlap
NC_056068.1	28857138	2500	1267	1233	1	18647.3	Pos	Overlap
NC_056068.1	32869474	3982	7	3975	1	83633.5	Pos	Overlap
NC_056068.1	34235791	2496	6	2490	1	43903	Pos	Overlap
NC_056068.1	37815762	5	2	3	0.998944	23.3403	No	Overlap
NC_056068.1	39671965	5938	3018	2920	1	42897	Pos	Overlap
NC_056068.1	42405061	1709	11	1698	1	32602.4	Pos	Overlap
NC_056068.1	42405188	1827	5	1822	1	36362.6	Pos	Overlap
NC_056068.1	46328330	9855	10	9845	1	194373	Pos	Overlap
NC_056068.1	49245767	4545	2105	2440	1	35673.8	Pos	Overlap
NC_056068.1	49245785	4549	2106	2443	1	40622.7	Pos	Overlap
NC_056068.1	49245834	4505	2094	2411	1	36178.6	Pos	Overlap
NC_056068.1	51335891	5871	9	5862	1	114862	Pos	Overlap
NC_056068.1	52728122	9	8	1	0.996185	42.7275	No	Overlap
NC_056068.1	56119749	1984	1	1983	1	39305.2	Pos	Overlap
NC_056068.1	56119804	2002	3	1999	1	38402.5	Pos	Overlap
NC_056068.1	56119865	11	0	11	1	30.5792	No	Overlap
NC_056068.1	57613293	526	253	273	1	3102.89	Pos	Overlap
NC_056068.1	57613360	499	225	274	1	3709.41	Pos	Overlap
NC_056068.1	60535971	8160	4280	3880	1	37082.3	Pos	Overlap
NC_056068.1	60535999	8336	4362	3974	1	56485.3	Pos	Overlap
NC_056068.1	60536073	16	3	13	1	33.4352	No	Overlap
NC_056068.1	64656620	2529	53	2476	1	42588.5	Pos	Overlap
NC_056068.1	64656777	1877	5	1872	1	33052.5	Pos	Overlap
NC_056068.1	65356807	9922	4948	4974	1	65056.5	Pos	Overlap
NC_056068.1	68298736	2101	1032	1069	1	16525.1	Pos	Overlap
NC_056068.1	72754559	4117	5	4112	1	60146.4	Pos	Overlap
NC_056068.1	72754630	4426	2	4424	1	80335.5	Pos	Overlap
NC_056068.1	74157613	2872	5	2867	1	53609.5	Pos	Overlap
NC_056068.1	76209212	4327	2141	2186	1	28674.6	Pos	Overlap
NC_056068.1	76209299	4751	2372	2379	1	31332.1	Pos	Overlap
NC_056068.1	80526507	7137	3465	3672	1	48921.2	Pos	Overlap
NC_056069.1	1996180	7036	3555	3481	1	42419.8	Pos	Overlap
NC_056069.1	1996330	10	5	5	1	53.6587	No	Overlap
NC_056069.1	3884882	8451	4105	4346	1	52407.3	Pos	Overlap
NC_056069.1	3884899	8486	4071	4415	1	60164.1	Pos	Overlap
NC_056069.1	3884916	8575	4089	4486	1	66689.5	Pos	Overlap
NC_056069.1	3884965	8625	4107	4518	1	66900.2	Pos	Overlap
NC_056069.1	3885015	36	15	21	1	21.7131	No	Overlap
NC_056069.1	15022759	2183	1063	1120	1	14556.2	Pos	Overlap
NC_056069.1	17055422	3924	1977	1947	1	26985.4	Pos	Overlap
NC_056069.1	17055541	3255	1570	1685	1	21091.6	Pos	Overlap
NC_056069.1	17055567	9	0	9	1	55.5365	No	Overlap
NC_056069.1	20585905	7345	89	7256	1	119801	Pos	Overlap
NC_056069.1	20585940	7457	24	7433	1	149393	Pos	Overlap
NC_056069.1	20585969	7265	61	7204	1	122475	Pos	Overlap
NC_056069.1	23195192	7267	3544	3723	1	47217.4	Pos	Overlap
NC_056069.1	23195266	7461	3673	3788	1	53019.9	Pos	Overlap
NC_056069.1	23195349	23	6	17	1	116.704	No	Overlap
NC_056069.1	30660024	3127	5	3122	1	64676	Pos	Overlap
NC_056069.1	31607235	6182	3060	3122	1	40628.2	Pos	Overlap
NC_056069.1	34027928	3345	1923	1422	1	15793.4	Pos	Overlap
NC_056069.1	39952903	11582	5423	6159	1	93718.2	Pos	Overlap
NC_056069.1	41895307	10	8	2	0.999654	64.4463	No	Overlap
NC_056069.1	47897573	2833	1362	1471	1	24550.1	Pos	Overlap
NC_056069.1	54042334	2691	1340	1351	1	17404.2	Pos	Overlap
NC_056069.1	54042350	2697	1344	1353	1	19140.9	Pos	Overlap
NC_056069.1	54042410	2731	1345	1386	1	15214.4	Pos	Overlap
NC_056069.1	54042446	2658	1317	1341	1	17351.5	Pos	Overlap
NC_056069.1	56863601	8962	4676	4286	1	62112.6	Pos	Overlap
NC_056069.1	56863645	8940	4651	4289	1	60274.2	Pos	Overlap
NC_056069.1	62105748	7436	50	7386	1	154625	Pos	Overlap
NC_056069.1	63823752	2273	4	2269	1	38986.9	Pos	Overlap
NC_056069.1	66659429	6096	3479	2617	1	31479	Pos	Overlap
NC_056069.1	66659444	6141	3499	2642	1	38828.9	Pos	Overlap
NC_056069.1	66659461	6200	3520	2680	1	28595.9	Pos	Overlap
NC_056069.1	66659485	6150	2625	3525	1	55606.2	Pos	Overlap
NC_056069.1	70601896	7321	3855	3466	1	41912.8	Pos	Overlap
NC_056069.1	70601909	7346	3847	3499	1	52360.7	Pos	Overlap
NC_056069.1	70601932	7303	3484	3819	1	54276	Pos	Overlap
NC_056069.1	70601972	7071	52	7019	1	129996	Pos	Overlap
NC_056070.1	7909205	6727	22	6705	1	136934	Pos	Overlap
NC_056070.1	10391244	11775	10	11765	1	219093	Pos	Overlap
NC_056070.1	14723952	5626	2684	2942	1	43855.1	Pos	Overlap
NC_056070.1	14724004	5701	2715	2986	1	41206.9	Pos	Overlap
NC_056070.1	18530031	4567	6	4561	1	85638.3	Pos	Overlap
NC_056070.1	18530145	9	3	6	1	38.8336	No	Overlap
NC_056070.1	18530148	8	1	7	1	36.7493	No	Overlap
NC_056070.1	18530153	6	3	3	0.999999	32.6378	No	Overlap
NC_056070.1	23132262	2041	0	2041	1	39253.9	Pos	Overlap
NC_056070.1	23132304	2031	1	2030	1	42718.3	Pos	Overlap
NC_056070.1	23995356	5	0	5	1	38.4469	No	Overlap
NC_056070.1	23995455	5	0	5	1	83.6377	No	Overlap
NC_056070.1	27814501	18	17	1	0.994019	39.4644	Pos	Overlap
NC_056070.1	32536662	8275	42	8233	1	169477	Pos	Overlap
NC_056070.1	32536685	57	8	49	1	288.68	No	Overlap
NC_056070.1	32536686	11	2	9	1	24.7234	No	Overlap
NC_056070.1	36881055	3060	1448	1612	1	23981.3	Pos	Overlap
NC_056070.1	48000073	2420	1109	1311	1	17288.3	Pos	Overlap
NC_056070.1	56088469	28	13	15	1	35.5882	No	Overlap
NC_056070.1	56088545	11296	18	11278	1	224060	Pos	Overlap
NC_056070.1	57904144	2492	95	2397	1	44509.2	Pos	Overlap
NC_056070.1	57904241	2985	2	2983	1	58966.3	Pos	Overlap
NC_056070.1	64546246	8783	46	8737	1	181280	Pos	Overlap
NC_056070.1	64546265	8695	23	8672	1	167587	Pos	Overlap
NC_056070.1	64546318	29	5	24	1	20.0727	No	Overlap
NC_056070.1	71737864	5950	3227	2723	1	20732.2	Pos	Overlap
NC_056071.1	2230595	5183	10	5173	1	95231.7	Pos	Overlap
NC_056071.1	2230622	5244	10	5234	1	106650	Pos	Overlap
NC_056071.1	2230631	5255	18	5237	1	105860	Pos	Overlap
NC_056071.1	2230642	5259	2705	2554	1	30694.9	Pos	Overlap
NC_056071.1	2230711	5016	2503	2513	1	26550.5	Pos	Overlap
NC_056071.1	2230722	4940	32	4908	1	93648.7	Pos	Overlap
NC_056071.1	4285190	9343	4762	4581	1	72447.2	Pos	Overlap
NC_056071.1	4434820	24	10	14	1	76.6306	Pos	Overlap
NC_056071.1	5961452	5900	2801	3099	1	35499.8	Pos	Overlap
NC_056071.1	5961530	5843	2776	3067	1	48161.5	Pos	Overlap
NC_056071.1	5961547	5838	2769	3069	1	44540.9	Pos	Overlap
NC_056071.1	5961577	5	0	5	1	26.4367	No	Overlap
NC_056071.1	9407623	4094	2332	1762	1	15812.4	Pos	Overlap
NC_056071.1	9407653	4522	2363	2159	1	17946.3	Pos	Overlap
NC_056071.1	9407710	4898	2320	2578	1	22839.3	Pos	Overlap
NC_056071.1	9407778	14	4	10	1	55.0604	No	Overlap
NC_056071.1	18537727	16	0	16	1	302.243	Pos	Overlap
NC_056071.1	20346954	2987	1492	1495	1	22263.4	Pos	Overlap
NC_056071.1	21420260	2798	1481	1317	1	18812.5	Pos	Overlap
NC_056071.1	27883773	4784	2386	2398	1	34603.9	Pos	Overlap
NC_056071.1	27883783	4719	2347	2372	1	27993.2	Pos	Overlap
NC_056071.1	28539015	5	0	5	1	89.6995	No	Overlap
NC_056071.1	30123975	12110	36	12074	1	237847	Pos	Overlap
NC_056071.1	34559608	962	1	961	1	19546.2	Pos	Overlap
NC_056071.1	35314854	2499	1	2498	1	47233.8	Pos	Overlap
NC_056071.1	43794398	9459	9	9450	1	154778	Pos	Overlap
NC_056071.1	45702851	5726	173	5553	1	99879.6	Pos	Overlap
NC_056071.1	45702896	5700	3	5697	1	106851	Pos	Overlap
NC_056071.1	45776464	5	0	5	1	57.9808	No	Overlap
NC_056071.1	49306873	976	480	496	1	6694.54	Pos	Overlap
NC_056071.1	49306884	977	501	476	1	6180.75	Pos	Overlap
NC_056071.1	52850028	7621	4155	3466	1	44722.6	Pos	Overlap
NC_056071.1	52850103	7776	4224	3552	1	49455.4	Pos	Overlap
NC_056071.1	52850117	7728	4213	3515	1	45071.6	Pos	Overlap
NC_056071.1	56692222	7716	3724	3992	1	59894.4	Pos	Overlap
NC_056071.1	56692289	282	19	263	1	1443.14	Pos	Overlap
NC_056071.1	59063406	7145	3653	3492	1	35198	Pos	Overlap
NC_056071.1	59063485	4793	2873	1920	1	9531.13	Pos	Overlap
NC_056071.1	63065665	77	9	68	1	1227.63	Pos	Overlap
NC_056071.1	63330230	8557	47	8510	1	159014	Pos	Overlap
NC_056072.1	397585	8304	46	8258	1	161855	Pos	Overlap
NC_056072.1	4343797	9	3	6	1	76.099	No	Overlap
NC_056072.1	7417877	3305	1707	1598	1	15342	Pos	Overlap
NC_056072.1	10265123	3496	5	3491	1	71368.3	Pos	Overlap
NC_056072.1	10265148	3380	2	3378	1	54990.4	Pos	Overlap
NC_056072.1	10832000	5254	2793	2461	1	26238.2	Pos	Overlap
NC_056072.1	10832127	4976	2599	2377	1	26644.8	Pos	Overlap
NC_056072.1	14569890	5894	3047	2847	1	38222.9	Pos	Overlap
NC_056072.1	14569971	189	45	144	1	164.166	No	Overlap
NC_056072.1	17304343	3	1	2	1	22.0961	No	Overlap
NC_056072.1	18635541	1797	20	1777	1	33165.5	Pos	Overlap
NC_056072.1	18635582	1901	9	1892	1	29836.4	Pos	Overlap
NC_056072.1	18635604	1901	3	1898	1	37040	Pos	Overlap
NC_056072.1	18635657	1847	16	1831	1	31404.4	Pos	Overlap
NC_056072.1	18635685	61	23	38	1	214.613	Pos	Overlap
NC_056072.1	23132518	5452	2868	2584	1	35034.4	Pos	Overlap
NC_056072.1	23132618	5417	2849	2568	1	36112.2	Pos	Overlap
NC_056072.1	23783280	115	69	46	1	184.076	No	Overlap
NC_056072.1	27383296	1521	695	826	1	9476.71	Pos	Overlap
NC_056072.1	28899979	5734	2964	2770	1	37198	Pos	Overlap
NC_056072.1	28900118	18	4	14	1	83.9999	No	Overlap
NC_056072.1	32642059	6249	26	6223	1	97270.5	Pos	Overlap
NC_056072.1	32642097	6228	30	6198	1	89881.6	Pos	Overlap
NC_056072.1	38146216	7028	3432	3596	1	46116	Pos	Overlap
NC_056072.1	42474835	1676	820	856	1	11976.5	Pos	Overlap
NC_056072.1	42474932	1650	785	865	1	10202.3	Pos	Overlap
NC_056072.1	48371382	9020	4339	4681	1	65289.3	Pos	Overlap
NC_056072.1	49834618	8128	3906	4222	1	58065.9	Pos	Overlap
NC_056072.1	52220257	81	2	79	1	1497.85	Pos	Overlap
NC_056072.1	56920556	8	2	6	1	103.701	No	Overlap
NC_056072.1	56920694	8474	4099	4375	1	64400.5	Pos	Overlap
NC_056072.1	59190299	7615	3445	4170	1	48490.2	Pos	Overlap
NC_056073.1	475041	475	2	473	1	6280.37	Pos	Overlap
NC_056073.1	475117	713	1	712	1	14335.9	Pos	Overlap
NC_056073.1	475141	726	5	721	1	15841.4	Pos	Overlap
NC_056073.1	475161	739	2	737	1	14033.3	Pos	Overlap
NC_056073.1	2847482	11578	30	11548	1	237641	Pos	Overlap
NC_056073.1	2847505	11537	49	11488	1	232961	Pos	Overlap
NC_056073.1	2847532	11588	39	11549	1	212356	Pos	Overlap
NC_056073.1	9187839	946	0	946	1	17178.3	Pos	Overlap
NC_056073.1	13315421	1749	920	829	1	7571.21	Pos	Overlap
NC_056073.1	13315519	1738	904	834	1	9736.55	Pos	Overlap
NC_056073.1	13315585	1576	7	1569	1	30382.6	Pos	Overlap
NC_056073.1	15961503	4034	1894	2140	1	32769.2	Pos	Overlap
NC_056073.1	15961544	3919	2109	1810	1	22387.4	Pos	Overlap
NC_056073.1	15961556	3904	3	3901	1	71648.1	Pos	Overlap
NC_056073.1	15961575	76	41	35	1	71.144	No	Overlap
NC_056073.1	18021310	4690	16	4674	1	85072.5	Pos	Overlap
NC_056073.1	18021344	4701	15	4686	1	85812.3	Pos	Overlap
NC_056073.1	18021353	4708	19	4689	1	86073.4	Pos	Overlap
NC_056073.1	21031186	9235	4810	4425	1	64048.1	Pos	Overlap
NC_056073.1	21031201	124	22	102	1	274.894	No	Overlap
NC_056073.1	23818703	5612	20	5592	1	109036	Pos	Overlap
NC_056073.1	23818809	5718	17	5701	1	116888	Pos	Overlap
NC_056073.1	27437157	4783	2315	2468	1	32578.4	Pos	Overlap
NC_056073.1	31461359	10	3	7	1	27.8145	No	Overlap
NC_056073.1	31461410	4099	2033	2066	1	29980.7	Pos	Overlap
NC_056073.1	31461438	4445	2203	2242	1	26151.1	Pos	Overlap
NC_056073.1	31461496	4515	2221	2294	1	33305.8	Pos	Overlap
NC_056073.1	31461516	4501	2217	2284	1	21527	Pos	Overlap
NC_056073.1	36419100	1140	1	1139	1	16496.2	Pos	Overlap
NC_056073.1	36419107	1137	1	1136	1	15781.5	Pos	Overlap
NC_056073.1	36419124	1133	1	1132	1	16056.3	Pos	Overlap
NC_056073.1	36419197	1084	10	1074	1	16515.3	Pos	Overlap
NC_056073.1	36626653	11083	65	11018	1	223021	Pos	Overlap
NC_056073.1	36626673	11138	43	11095	1	230812	Pos	Overlap
NC_056073.1	39226264	1377	652	725	1	9684.22	Pos	Overlap
NC_056073.1	39226377	1426	701	725	1	10554.8	Pos	Overlap
NC_056073.1	45228544	3352	8	3344	1	70138.3	Pos	Overlap
NC_056073.1	48357856	6133	39	6094	1	115605	Pos	Overlap
NC_056073.1	49932055	14816	25	14791	1	311845	Pos	Overlap
NC_056073.1	49932079	14766	31	14735	1	308034	Pos	Overlap
NC_056074.1	1770160	6550	3375	3175	1	45353.7	Pos	Overlap
NC_056074.1	1770226	6592	3198	3394	1	46528.1	Pos	Overlap
NC_056074.1	1770231	6587	3199	3388	1	50251.2	Pos	Overlap
NC_056074.1	4771890	5238	43	5195	1	106969	Pos	Overlap
NC_056074.1	4771904	5344	29	5315	1	92084.1	Pos	Overlap
NC_056074.1	4771958	5438	39	5399	1	112364	Pos	Overlap
NC_056074.1	4772027	8	2	6	1	39.9811	No	Overlap
NC_056074.1	8151183	4856	7	4849	1	99964.6	Pos	Overlap
NC_056074.1	13108256	5139	6	5133	1	110694	Pos	Overlap
NC_056074.1	14920837	2971	1628	1343	1	17820.7	Pos	Overlap
NC_056074.1	14920963	3031	1657	1374	1	14907.6	Pos	Overlap
NC_056074.1	17894556	4386	2210	2176	1	31654.4	Pos	Overlap
NC_056074.1	19661137	2928	1362	1566	1	20881.9	Pos	Overlap
NC_056074.1	23796052	8568	4	8564	1	140622	Pos	Overlap
NC_056074.1	26449103	37	26	11	1	397.275	No	Overlap
NC_056074.1	32000928	5838	58	5780	1	90476.3	Pos	Overlap
NC_056074.1	32000938	5976	2866	3110	1	33001.7	Pos	Overlap
NC_056074.1	32000944	5971	31	5940	1	101433	Pos	Overlap
NC_056074.1	32000968	5739	4	5735	1	87968	Pos	Overlap
NC_056074.1	32001010	6067	7	6060	1	110786	Pos	Overlap
NC_056074.1	32001044	6059	12	6047	1	92695.4	Pos	Overlap
NC_056074.1	34690730	1766	4	1762	1	30196.2	Pos	Overlap
NC_056074.1	34690748	1789	17	1772	1	28481.8	Pos	Overlap
NC_056074.1	34690768	1807	11	1796	1	29116.6	Pos	Overlap
NC_056074.1	39436673	19	12	7	1	35.2924	No	Overlap
NC_056074.1	39436848	12	7	5	0.999997	35.2476	No	Overlap
NC_056074.1	41672366	5	0	5	1	95.95	No	Overlap
NC_056074.1	45616275	2397	3	2394	1	36020.8	Pos	Overlap
NC_056074.1	46096597	2175	894	1281	1	11076.7	Pos	Overlap
NC_056074.1	46096658	2618	18	2600	1	37960.9	Pos	Overlap
NC_056075.1	6629	32	9	23	1	47.7676	Pos	Overlap
NC_056075.1	562722	708	341	367	1	5745.32	Pos	Overlap
NC_056075.1	562780	630	309	321	1	4323.52	Pos	Overlap
NC_056075.1	4724683	2824	1299	1525	1	19667.6	Pos	Overlap
NC_056075.1	4724696	2757	1479	1278	1	15280.2	Pos	Overlap
NC_056075.1	6745367	4031	2142	1889	1	23693.6	Pos	Overlap
NC_056075.1	6745388	4084	2183	1901	1	23723.1	Pos	Overlap
NC_056075.1	9142810	10	8	2	0.999673	294.639	No	Overlap
NC_056075.1	11204246	7662	4049	3613	1	52345.2	Pos	Overlap
NC_056075.1	13173449	6923	3425	3498	1	49615.4	Pos	Overlap
NC_056075.1	13173510	17	3	14	1	54.8046	No	Overlap
NC_056075.1	16781633	1960	980	980	1	14130.1	Pos	Overlap
NC_056075.1	20569741	6287	2	6285	1	117194	Pos	Overlap
NC_056075.1	20569886	10	2	8	1	44.711	No	Overlap
NC_056075.1	23966064	2614	1421	1193	1	12910.4	Pos	Overlap
NC_056075.1	23966235	58	2	56	1	162.354	Pos	Overlap
NC_056075.1	27926801	1815	977	838	1	10558.2	Pos	Overlap
NC_056075.1	31474891	4905	2136	2769	1	41627.3	Pos	Overlap
NC_056075.1	31474923	4855	2125	2730	1	40114.4	Pos	Overlap
NC_056075.1	36446759	1693	798	895	1	12767.8	Pos	Overlap
NC_056075.1	36446821	1828	911	917	1	11028.4	Pos	Overlap
NC_056075.1	39038193	7317	4162	3155	1	40489	Pos	Overlap
NC_056075.1	39038199	7294	3145	4149	1	58149.5	Pos	Overlap
NC_056075.1	43887178	3730	5	3725	1	61864.9	Pos	Overlap
NC_056075.1	43887186	3791	10	3781	1	68137.3	Pos	Overlap
NC_056075.1	49603070	7783	47	7736	1	63457.9	Pos	Overlap
NC_056075.1	49603108	8695	13	8682	1	91867.9	Pos	Overlap
NC_056076.1	2502677	4104	2041	2063	1	28333.2	Pos	Overlap
NC_056076.1	2502817	5	1	4	1	29.8713	No	Overlap
NC_056076.1	4425675	5791	29	5762	1	115575	Pos	Overlap
NC_056076.1	7441874	7832	4198	3634	1	42010.1	Pos	Overlap
NC_056076.1	8524270	1211	596	615	1	9324.89	Pos	Overlap
NC_056076.1	11635740	3523	1688	1835	1	24540.4	Pos	Overlap
NC_056076.1	11635801	3510	50	3460	1	60646.5	Pos	Overlap
NC_056076.1	15186341	3881	2073	1808	1	23139.9	Pos	Overlap
NC_056076.1	16988831	1713	6	1707	1	32731.2	Pos	Overlap
NC_056076.1	26156288	2565	0	2565	1	46420.5	Pos	Overlap
NC_056076.1	26156365	2514	19	2495	1	45548.4	Pos	Overlap
NC_056076.1	30926657	3229	1554	1675	1	24502.9	Pos	Overlap
NC_056076.1	30926812	3777	1881	1896	1	27313.6	Pos	Overlap
NC_056076.1	30926840	14	2	12	1	167.059	No	Overlap
NC_056076.1	35424684	1572	532	1040	1	13737.2	Pos	Overlap
NC_056076.1	35424702	1583	2	1581	1	29764.3	Pos	Overlap
NC_056076.1	35424726	1588	517	1071	1	13882.4	Pos	Overlap
NC_056076.1	35424801	1445	420	1025	1	12707.9	Pos	Overlap
NC_056076.1	37614501	7196	4245	2951	1	17629.4	Pos	Overlap
NC_056076.1	41338648	2213	1207	1006	1	11431.7	Pos	Overlap
NC_056076.1	41338697	2219	1198	1021	1	12513.4	Pos	Overlap
NC_056076.1	41338778	36	2	34	1	650.545	No	Overlap
NC_056076.1	42954585	10	6	4	1	107.352	No	Overlap
NC_056076.1	46125099	5303	22	5281	1	119414	Pos	Overlap
NC_056076.1	46125137	5206	2602	2604	1	25693.6	Pos	Overlap
NC_056076.1	46125182	5048	2532	2516	1	29941.2	Pos	Overlap
NC_056076.1	47038743	4	0	4	1	78.0449	No	Overlap
NC_056076.1	49872969	7	0	7	1	127.884	No	Overlap
NC_056076.1	50882371	2635	1235	1400	1	20238.1	Pos	Overlap
NC_056076.1	55323515	3676	1861	1815	1	25210.2	Pos	Overlap
NC_056076.1	55323643	88	25	63	1	83.2142	No	Overlap
NC_056076.1	60913853	36	2	34	1	610.907	Pos	Overlap
NC_056077.1	721942	5502	96	5406	1	68661.3	Pos	Overlap
NC_056077.1	722013	6064	32	6032	1	87090.5	Pos	Overlap
NC_056077.1	3831604	9513	53	9460	1	197310	Pos	Overlap
NC_056077.1	3831678	9087	34	9053	1	179432	Pos	Overlap
NC_056077.1	8029086	3328	1482	1846	1	18232.2	Pos	Overlap
NC_056077.1	8029092	3441	1557	1884	1	26404.6	Pos	Overlap
NC_056077.1	8029135	3450	1554	1896	1	26779.3	Pos	Overlap
NC_056077.1	9930204	3725	1870	1855	1	22040	Pos	Overlap
NC_056077.1	9930249	3875	3	3872	1	83521.5	Pos	Overlap
NC_056077.1	9930288	3780	0	3780	1	66474.5	Pos	Overlap
NC_056077.1	9930307	3762	0	3762	1	76600	Pos	Overlap
NC_056077.1	11388053	3513	1747	1766	1	26884.3	Pos	Overlap
NC_056077.1	16838342	3985	1977	2008	1	25437.7	Pos	Overlap
NC_056077.1	18790751	3430	1708	1722	1	22158.9	Pos	Overlap
NC_056077.1	18790823	7	0	7	1	30.6754	No	Overlap
NC_056077.1	21211380	4038	2227	1811	1	26505.9	Pos	Overlap
NC_056077.1	25509349	10	10	0	0	291.559	No	Overlap
NC_056077.1	26716436	45	13	32	1	56.9268	No	Overlap
NC_056077.1	29870226	4289	2071	2218	1	31042.3	Pos	Overlap
NC_056077.1	29870236	4439	2309	2130	1	28721.8	Pos	Overlap
NC_056077.1	29870341	4628	2237	2391	1	27610.1	Pos	Overlap
NC_056077.1	34022829	9065	4	9061	1	160326	Pos	Overlap
NC_056077.1	34274201	6578	3583	2995	1	39578	Pos	Overlap
NC_056077.1	34274325	6605	3650	2955	1	34579.6	Pos	Overlap
NC_056077.1	37349291	1985	968	1017	1	9229.81	Pos	Overlap
NC_056077.1	37349298	2019	985	1034	1	12115.2	Pos	Overlap
NC_056077.1	37349421	121	12	109	1	292.952	No	Overlap
NC_056077.1	42051875	7861	2	7859	1	155982	Pos	Overlap
NC_056077.1	42051919	8087	30	8057	1	162593	Pos	Overlap
NC_056077.1	42052019	11	3	8	1	31.8405	No	Overlap
NC_056078.1	1421694	5664	2680	2984	1	46049.7	Pos	Overlap
NC_056078.1	1879935	9144	12	9132	1	162634	Pos	Overlap
NC_056078.1	3367811	5375	3251	2124	1	22006.5	Pos	Overlap
NC_056078.1	3367884	5462	2276	3186	1	38830.4	Pos	Overlap
NC_056078.1	9671900	6679	3362	3317	1	46571.2	Pos	Overlap
NC_056078.1	9671919	6798	3447	3351	1	45598.1	Pos	Overlap
NC_056078.1	9672017	7342	3788	3554	1	54735.8	Pos	Overlap
NC_056078.1	9672081	8	0	8	1	118.475	No	Overlap
NC_056078.1	14300409	6519	3043	3476	1	40946.5	Pos	Overlap
NC_056078.1	20955298	4628	2360	2268	1	32624.6	Pos	Overlap
NC_056078.1	20955345	4497	2225	2272	1	25904.6	Pos	Overlap
NC_056078.1	26965108	9266	4485	4781	1	63240.7	Pos	Overlap
NC_056078.1	29909736	66	8	58	1	792.651	No	Overlap
NC_056078.1	29909762	2726	1161	1565	1	20160.7	Pos	Overlap
NC_056078.1	29909829	2738	1168	1570	1	28002.6	Pos	Overlap
NC_056078.1	29909902	2777	1226	1551	1	21196.4	Pos	Overlap
NC_056078.1	32141592	1210	638	572	1	7491.88	Pos	Overlap
NC_056078.1	32141776	24	3	21	1	272.162	No	Overlap
NC_056078.1	34792410	8345	4163	4182	1	60321.2	Pos	Overlap
NC_056078.1	37107205	4861	2637	2224	1	29002.1	Pos	Overlap
NC_056078.1	37107224	4896	2237	2659	1	41429	Pos	Overlap
NC_056078.1	37107240	4895	2663	2232	1	28088.8	Pos	Overlap
NC_056078.1	37107270	4844	2224	2620	1	39471.9	Pos	Overlap
NC_056078.1	39584632	2688	1247	1441	1	12656.3	Pos	Overlap
NC_056078.1	39584667	2719	1269	1450	1	12248.5	Pos	Overlap
NC_056078.1	39584762	1662	790	872	1	9419.62	Pos	Overlap
NC_056078.1	43263513	5746	2955	2791	1	36393.5	Pos	Overlap
NC_056078.1	44591545	98	20	78	1	224.499	Pos	Overlap
NC_056079.1	1355657	8687	28	8659	1	186954	Pos	Overlap
NC_056079.1	1355743	20	7	13	1	37.3025	No	Overlap
NC_056079.1	8932491	4432	2	4430	1	86669.3	Pos	Overlap
NC_056079.1	12878154	6517	3412	3105	1	43729.2	Pos	Overlap
NC_056079.1	12878180	6585	3170	3415	1	47646	Pos	Overlap
NC_056079.1	13837581	7831	10	7821	1	176286	Pos	Overlap
NC_056079.1	18513941	2759	1262	1497	1	23182.8	Pos	Overlap
NC_056079.1	18513952	2710	1264	1446	1	14438.6	Pos	Overlap
NC_056079.1	23217135	5820	2882	2938	1	45364.8	Pos	Overlap
NC_056079.1	23924792	10910	5540	5370	1	68944.1	Pos	Overlap
NC_056079.1	31330731	9945	26	9919	1	172401	Pos	Overlap
NC_056079.1	31330737	10006	9	9997	1	180094	Pos	Overlap
NC_056079.1	31330751	10034	26	10008	1	201716	Pos	Overlap
NC_056079.1	33129313	10848	7	10841	1	190764	Pos	Overlap
NC_056079.1	37619811	4737	2439	2298	1	24834.6	Pos	Overlap
NC_056079.1	43439019	9862	4847	5015	1	49303.6	Pos	Overlap
NC_056079.1	43439045	9839	4854	4985	1	73960.7	Pos	Overlap
NC_056079.1	44286374	5	0	5	1	56.6909	No	Overlap
NC_056080.1	2611650	8564	12	8552	1	195664	Pos	Overlap
NC_056080.1	2611731	25	4	21	1	111.882	No	Overlap
NC_056080.1	5937984	7488	2	7486	1	104609	Pos	Overlap
NC_056080.1	5938090	5946	20	5926	1	105021	Pos	Overlap
NC_056080.1	20430964	1660	5	1655	1	34804.1	Pos	Overlap
NC_056080.1	20431033	1598	4	1594	1	32230.3	Pos	Overlap
NC_056080.1	22326705	9	2	7	0.999994	22.4556	No	Overlap
NC_056080.1	22326769	1979	5	1974	1	40470.1	Pos	Overlap
NC_056080.1	22326839	1988	4	1984	1	40639.8	Pos	Overlap
NC_056080.1	27887139	1790	1	1789	1	39066.1	Pos	Overlap
NC_056080.1	27887245	12	0	12	1	45.8796	No	Overlap
NC_056080.1	32228080	3361	28	3333	1	59707.8	Pos	Overlap
NC_056080.1	33062747	2784	27	2757	1	56181.1	Pos	Overlap
NC_056080.1	39950939	1944	34	1910	1	38357	Pos	Overlap
NC_056080.1	39951057	1671	13	1658	1	28364.8	Pos	Overlap
NC_056080.1	44093663	4682	33	4649	1	90972.9	Pos	Overlap
NC_056080.1	44093686	4765	32	4733	1	92587.7	Pos	Overlap
NC_056080.1	63510305	4476	3	4473	1	94440.8	Pos	Overlap
NC_056080.1	63510346	4537	13	4524	1	93961.9	Pos	Overlap
NC_056080.1	68627666	8	2	6	1	58.6349	No	Overlap
NC_056080.1	78201694	1543	4	1539	1	32359.2	Pos	Overlap
NC_056080.1	88653651	1295	5	1290	1	21166.2	Pos	Overlap
NC_056080.1	88653688	1339	7	1332	1	27548.8	Pos	Overlap
NC_056080.1	92507982	3365	15	3350	1	63919.5	Pos	Overlap
NC_056080.1	95809146	1373	12	1361	1	26883	Pos	Overlap
NC_056080.1	101042176	1038	2	1036	1	17400	Pos	Overlap
NC_056080.1	109135521	4470	20	4450	1	92830.8	Pos	Overlap
NC_056080.1	129391117	1071	6	1065	1	19273.5	Pos	Overlap
NC_056080.1	129391221	1075	6	1069	1	19261.5	Pos	Overlap
NC_056080.1	133150203	2650	18	2632	1	53457.7	Pos	Overlap
