# Supplementary material for: A computational framework for improving genetic variants identification from 5,061 sheep sequencing data
Source: J Anim Sci Biotechnol. 2023 Oct 2;14:127. doi: 10.1186/s40104-023-00923-3 (PMC10544426; doi:10.1186/s40104-023-00923-3)
Supplement: Supplementary file 5 — Additional file 5: Table S4. Concordant variants in Freebayes and GATK [file 40104_2023_923_MOESM5_ESM.xlsx]

## Sheet: TableS4FB_GK_SNP_Indel
SampID	Raw												FIV
	SNP						Indel						SNP						Indel
	FreeBayes#	GATK#	Concordant#	Percent of FreeBayes	Percent of GATK		FreeBayes#	GATK#	Concordant#	Percent of FreeBayes	Percent of GATK		FreeBayes#	GATK#	Concordant#	Percent of FreeBayes	Percent of GATK		FreeBayes#	GATK#	Concordant#	Percent of FreeBayes	Percent of GATK
119039585.IonCode_0101	1166	1276	1080	0.926244	0.846395		286	592	97	0.339161	0.163851		1110	1270	1079	0.972072	0.849606		226	378	85	0.376106	0.224868
119039586.IonCode_0102	1132	1238	1043	0.921378	0.842488		282	591	100	0.35461	0.169205		1075	1225	1039	0.966512	0.848163		221	363	89	0.402715	0.245179
119039587.IonCode_0103	1076	1230	1027	0.954461	0.834959		252	499	93	0.369048	0.186373		1057	1223	1025	0.969726	0.838103		217	290	72	0.331797	0.248276
119039589.IonCode_0105	1087	1216	1027	0.944802	0.844572		239	492	89	0.372385	0.180894		1064	1212	1025	0.963346	0.84571		204	299	73	0.357843	0.244147
119039590.IonCode_0106	1150	1266	1055	0.917391	0.833333		279	638	82	0.293907	0.128527		1093	1254	1044	0.955169	0.832536		228	371	70	0.307018	0.188679
119039592.IonCode_0108	1084	1222	1028	0.948339	0.841244		255	514	93	0.364706	0.180934		1059	1215	1026	0.968839	0.844444		214	283	75	0.350467	0.265018
119039593.IonCode_0109	1079	1205	1039	0.962929	0.862241		224	486	85	0.379464	0.174897		1057	1202	1035	0.979186	0.861065		192	274	67	0.348958	0.244526
119039594.IonCode_0110	1126	1242	1049	0.931616	0.844605		246	527	89	0.361789	0.16888		1086	1233	1047	0.964088	0.849148		211	309	74	0.350711	0.239482
119039595.IonCode_0111	1142	1261	1080	0.945709	0.856463		241	492	85	0.352697	0.172764		1111	1253	1079	0.971197	0.861133		207	275	72	0.347826	0.261818
119039596.IonCode_0112	1135	1250	1067	0.940088	0.8536		261	559	104	0.398467	0.186047		1105	1242	1065	0.963801	0.857488		218	334	86	0.394495	0.257485
119039597.IonCode_0113	1145	1266	1069	0.933624	0.844392		285	587	112	0.392982	0.190801		1104	1262	1066	0.96558	0.844691		237	356	99	0.417722	0.27809
119039598.IonCode_0114	1090	1243	1045	0.958716	0.840708		253	557	97	0.383399	0.174147		1068	1235	1042	0.975655	0.843725		221	314	74	0.334842	0.235669
119039599.IonCode_0115	1094	1257	1076	0.983547	0.856006		236	457	84	0.355932	0.183807		1088	1253	1075	0.988051	0.857941		203	231	65	0.320197	0.281385
119039600.IonCode_0116	1134	1253	1084	0.955908	0.865124		225	505	80	0.355556	0.158416		1116	1249	1083	0.97043	0.867094		192	281	66	0.34375	0.234875
119039601.IonCode_0117	1091	1229	1047	0.95967	0.851912		230	532	76	0.330435	0.142857		1073	1227	1046	0.974837	0.852486		206	307	67	0.325243	0.218241
119039602.IonCode_0118	1096	1259	1037	0.946168	0.82367		298	721	92	0.308725	0.127601		1067	1249	1034	0.969072	0.827862		243	338	74	0.304527	0.218935
119039603.IonCode_0119	1165	1261	1078	0.925322	0.854877		275	621	102	0.370909	0.164251		1122	1249	1073	0.956328	0.859087		216	393	93	0.430556	0.236641
119039604.IonCode_0120	1095	1221	1023	0.934247	0.837838		250	584	99	0.396	0.169521		1054	1212	1015	0.962998	0.837459		221	346	88	0.39819	0.254335
119039605.IonCode_0121	1146	1241	1051	0.917103	0.846898		270	571	99	0.366667	0.17338		1089	1230	1045	0.959596	0.849593		224	335	86	0.383929	0.256716
119039606.IonCode_0122	1159	1320	1139	0.982744	0.862879		233	402	81	0.347639	0.201493		1156	1316	1139	0.985294	0.865502		188	191	60	0.319149	0.314136
119039607.IonCode_0123	1159	1327	1125	0.970664	0.847777		250	419	88	0.352	0.210024		1146	1320	1124	0.980803	0.851515		211	225	64	0.303318	0.284444
119039608.IonCode_0124	1152	1284	1091	0.947049	0.849688		259	570	104	0.401544	0.182456		1126	1271	1089	0.96714	0.856806		213	339	84	0.394366	0.247788
119039609.IonCode_0125	1162	1259	1074	0.924269	0.853058		260	566	97	0.373077	0.171378		1107	1233	1066	0.962963	0.864558		205	332	75	0.365854	0.225904
119039610.IonCode_0126	1089	1203	1037	0.95225	0.862012		230	441	80	0.347826	0.181406		1066	1193	1033	0.969043	0.865884		189	247	65	0.343915	0.263158
119039611.IonCode_0127	1151	1264	1091	0.947871	0.863133		247	516	89	0.360324	0.172481		1118	1251	1085	0.970483	0.867306		207	296	77	0.371981	0.260135
119039612.IonCode_0128	1114	1219	1026	0.921005	0.841674		272	576	86	0.316176	0.149306		1048	1192	1010	0.96374	0.847315		210	353	77	0.366667	0.21813
119039613.IonCode_0129	1119	1235	1052	0.940125	0.851822		242	528	91	0.376033	0.172348		1090	1232	1051	0.96422	0.853084		209	279	74	0.354067	0.265233
119039614.IonCode_0130	1077	1229	1034	0.960074	0.841334		239	484	84	0.351464	0.173554		1058	1227	1032	0.975425	0.841076		213	268	69	0.323944	0.257463
119039616.IonCode_0132	1124	1214	1042	0.927046	0.85832		255	577	93	0.364706	0.161179		1077	1211	1038	0.963788	0.857143		211	339	80	0.379147	0.235988
119039617.IonCode_0133	1034	1179	989	0.95648	0.838846		238	461	81	0.340336	0.175705		1026	1178	988	0.962963	0.83871		206	249	66	0.320388	0.26506
119039618.IonCode_0134	1127	1256	1079	0.957409	0.859076		246	473	94	0.382114	0.198732		1098	1254	1077	0.980874	0.858852		210	254	78	0.371429	0.307087
119039619.IonCode_0135	1137	1235	1056	0.92876	0.855061		266	571	97	0.364662	0.169877		1084	1227	1049	0.967712	0.854931		218	351	88	0.40367	0.250712
119039620.IonCode_0136	1125	1235	1053	0.936	0.852632		263	547	90	0.342205	0.164534		1086	1222	1048	0.965009	0.85761		203	331	78	0.384236	0.23565
119039621.IonCode_0137	1060	1192	1008	0.950943	0.845638		244	514	100	0.409836	0.194553		1042	1184	1007	0.966411	0.850507		214	287	79	0.369159	0.275261
119039622.IonCode_0138	1143	1281	1077	0.942257	0.840749		262	587	95	0.362595	0.16184		1105	1276	1072	0.970136	0.840125		222	329	78	0.351351	0.237082
119039623.IonCode_0139	1017	1199	992	0.975418	0.827356		213	336	68	0.319249	0.202381		1016	1171	987	0.971457	0.842869		153	168	45	0.294118	0.267857
119039624.IonCode_0140	1035	1135	951	0.918841	0.837885		247	575	95	0.384615	0.165217		983	1114	939	0.955239	0.842908		204	343	81	0.397059	0.236152
119039625.IonCode_0141	1094	1236	1056	0.965265	0.854369		239	492	88	0.368201	0.178862		1080	1233	1053	0.975	0.854015		205	277	72	0.35122	0.259928
119039626.IonCode_0142	1063	1207	1012	0.952023	0.838442		244	519	95	0.389344	0.183044		1047	1197	1010	0.964661	0.843776		216	277	80	0.37037	0.288809
119039627.IonCode_0143	1061	1193	1008	0.950047	0.844929		251	546	99	0.394422	0.181319		1038	1178	1003	0.966281	0.851443		210	316	84	0.4	0.265823
119039628.IonCode_0144	1155	1271	1076	0.931602	0.846577		274	622	106	0.386861	0.170418		1116	1258	1074	0.962366	0.853736		229	370	94	0.41048	0.254054
119039629.IonCode_0145	1049	1176	988	0.941849	0.840136		235	572	92	0.391489	0.160839		1028	1166	985	0.958171	0.844768		209	313	75	0.358852	0.239617
119039630.IonCode_0146	984	1084	918	0.932927	0.846863		243	579	89	0.366255	0.153713		950	1077	914	0.962105	0.848654		199	325	74	0.371859	0.227692
119039631.IonCode_0147	1162	1278	1081	0.930293	0.845853		267	548	94	0.35206	0.171533		1113	1268	1077	0.967655	0.849369		223	325	82	0.367713	0.252308
119039632.IonCode_0148	1058	1228	1018	0.962193	0.82899		245	527	95	0.387755	0.180266		1037	1208	1011	0.974928	0.836921		213	309	76	0.356808	0.245955
119039633.IonCode_0149	1096	1209	1023	0.933394	0.846154		257	632	93	0.361868	0.147152		1059	1201	1018	0.961284	0.847627		218	371	85	0.389908	0.229111
119039634.IonCode_0150	1123	1268	1084	0.965272	0.85489		208	367	75	0.360577	0.20436		1108	1262	1080	0.974729	0.855784		183	198	58	0.31694	0.292929
119039635.IonCode_0151	1105	1228	1039	0.940271	0.846091		262	549	99	0.377863	0.180328		1076	1224	1037	0.963755	0.847222		225	324	81	0.36	0.25
119039636.IonCode_0152	1140	1263	1052	0.922807	0.832937		271	580	91	0.335793	0.156897		1083	1244	1046	0.965836	0.840836		220	355	77	0.35	0.216901
119039637.IonCode_0153	1143	1272	1082	0.946632	0.850629		247	543	87	0.352227	0.160221		1115	1265	1079	0.967713	0.852964		211	334	79	0.374408	0.236527
119039638.IonCode_0154	1055	1215	1021	0.967773	0.840329		226	466	74	0.327434	0.158798		1042	1205	1019	0.977927	0.845643		198	255	67	0.338384	0.262745
119039639.IonCode_0155	1093	1224	1038	0.94968	0.848039		231	539	102	0.441558	0.189239		1072	1220	1037	0.967351	0.85		208	306	82	0.394231	0.267974
119039640.IonCode_0156	1081	1213	1029	0.951896	0.84831		249	482	90	0.361446	0.186722		1059	1207	1027	0.969783	0.85087		218	275	79	0.362385	0.287273
119039641.IonCode_0157	1172	1287	1097	0.936007	0.85237		285	576	109	0.382456	0.189236		1132	1283	1095	0.967314	0.853468		235	333	91	0.387234	0.273273
119039642.IonCode_0158	1120	1253	1064	0.95	0.849162		245	526	93	0.379592	0.176806		1100	1248	1063	0.966364	0.851763		222	299	80	0.36036	0.267559
119039643.IonCode_0159	1129	1300	1090	0.965456	0.838462		236	512	77	0.326271	0.150391		1114	1294	1087	0.975763	0.840031		203	244	55	0.270936	0.22541
119039644.IonCode_0160	1181	1307	1125	0.952583	0.86075		245	520	78	0.318367	0.15		1150	1298	1122	0.975652	0.864407		203	283	66	0.325123	0.233216
119039645.IonCode_0161	1212	1378	1168	0.963696	0.847605		254	436	99	0.389764	0.227064		1190	1367	1166	0.979832	0.852963		219	240	77	0.351598	0.320833
119039646.IonCode_0162	1129	1296	1085	0.961027	0.837191		262	549	88	0.335878	0.160291		1115	1289	1085	0.973094	0.841738		227	274	69	0.303965	0.251825
119039647.IonCode_0163	1075	1227	1039	0.966512	0.846781		231	435	80	0.34632	0.183908		1063	1226	1038	0.976482	0.846656		206	252	68	0.330097	0.269841
119039648.IonCode_0164	1173	1297	1092	0.930946	0.841943		273	548	94	0.344322	0.171533		1132	1287	1092	0.964664	0.848485		224	335	81	0.361607	0.241791
119039649.IonCode_0165	1176	1298	1089	0.92602	0.838983		283	618	98	0.34629	0.158576		1130	1289	1085	0.960177	0.841738		231	356	78	0.337662	0.219101
119039650.IonCode_0166	1111	1271	1067	0.960396	0.839496		250	462	88	0.352	0.190476		1098	1252	1060	0.965392	0.846645		217	245	66	0.304147	0.269388
119039651.IonCode_0167	1155	1302	1099	0.951515	0.844086		240	478	80	0.333333	0.167364		1131	1296	1099	0.971706	0.847994		212	266	65	0.306604	0.244361
119039652.IonCode_0168	1211	1353	1146	0.946325	0.847007		251	566	90	0.358566	0.159011		1180	1346	1141	0.966949	0.847697		231	300	74	0.320346	0.246667
119039653.IonCode_0169	1038	1256	1005	0.968208	0.800159		304	619	78	0.256579	0.12601		1033	1250	1005	0.972894	0.804		243	228	52	0.213992	0.22807
119039654.IonCode_0170	1232	1359	1153	0.935877	0.848418		259	500	87	0.335907	0.174		1199	1356	1148	0.957465	0.846608		233	289	79	0.339056	0.273356
119039655.IonCode_0171	1054	1203	1025	0.972486	0.852037		220	418	83	0.377273	0.198565		1048	1195	1024	0.977099	0.856904		183	212	57	0.311475	0.268868
119039656.IonCode_0172	1129	1276	1068	0.94597	0.836991		266	557	98	0.368421	0.175943		1107	1267	1066	0.962963	0.841358		232	317	83	0.357759	0.26183
119039657.IonCode_0173	1136	1292	1082	0.952465	0.837461		275	536	104	0.378182	0.19403		1117	1286	1080	0.966876	0.839813		234	326	82	0.350427	0.251534
119039658.IonCode_0174	1088	1226	1029	0.945772	0.839315		263	537	91	0.346008	0.16946		1059	1216	1029	0.971671	0.846217		225	314	80	0.355556	0.254777
119039659.IonCode_0175	1081	1217	1037	0.959297	0.852095		223	444	75	0.336323	0.168919		1061	1215	1033	0.97361	0.850206		197	236	62	0.314721	0.262712
119039660.IonCode_0176	1123	1254	1063	0.946572	0.847687		259	539	92	0.355212	0.170686		1094	1252	1058	0.967093	0.845048		215	311	77	0.35814	0.247588
119039661.IonCode_0177	1141	1294	1080	0.946538	0.834621		258	523	85	0.329457	0.162524		1118	1287	1079	0.965116	0.838384		229	288	73	0.318777	0.253472
119039662.IonCode_0178	1151	1288	1105	0.960035	0.857919		238	518	87	0.365546	0.167954		1133	1283	1104	0.974404	0.860483		209	291	73	0.349282	0.250859
119039663.IonCode_0179	1180	1322	1102	0.933898	0.833585		285	619	98	0.34386	0.15832		1134	1311	1100	0.970018	0.839054		239	348	87	0.364017	0.25
119039664.IonCode_0180	1114	1269	1076	0.965889	0.847912		254	538	98	0.385827	0.182156		1101	1268	1075	0.976385	0.847792		223	288	82	0.367713	0.284722
119039665.IonCode_0181	1156	1264	1070	0.925606	0.846519		260	526	87	0.334615	0.165399		1109	1253	1065	0.960325	0.84996		220	296	72	0.327273	0.243243
119039666.IonCode_0182	1189	1300	1113	0.936081	0.856154		264	557	86	0.325758	0.154399		1148	1295	1113	0.969512	0.859459		214	336	78	0.364486	0.232143
119039667.IonCode_0183	1156	1313	1100	0.951557	0.837776		254	463	85	0.334646	0.183585		1130	1312	1096	0.969912	0.835366		223	262	71	0.318386	0.270992
119039668.IonCode_0184	1125	1279	1080	0.96	0.84441		244	455	88	0.360656	0.193407		1102	1269	1076	0.976407	0.847912		213	237	68	0.319249	0.28692
119039669.IonCode_0185	1188	1350	1115	0.938552	0.825926		279	590	92	0.329749	0.155932		1150	1332	1111	0.966087	0.834084		234	343	74	0.316239	0.215743
119039670.IonCode_0186	1133	1293	1096	0.967343	0.847641		231	439	82	0.354978	0.186788		1124	1289	1095	0.974199	0.849496		200	235	65	0.325	0.276596
119039671.IonCode_0187	1105	1268	1058	0.957466	0.834385		242	480	86	0.355372	0.179167		1085	1263	1058	0.975115	0.837688		218	264	71	0.325688	0.268939
119039672.IonCode_0188	1177	1321	1122	0.953271	0.849357		263	531	105	0.39924	0.19774		1159	1319	1121	0.967213	0.849886		236	317	90	0.381356	0.283912
119039673.IonCode_0189	1176	1309	1113	0.946429	0.850267		259	588	98	0.378378	0.166667		1150	1297	1113	0.967826	0.858134		226	337	81	0.358407	0.240356
119039674.IonCode_0190	1158	1261	1058	0.913644	0.839017		289	609	102	0.352941	0.167488		1104	1255	1053	0.953804	0.839044		227	349	83	0.365639	0.237822
119039676.IonCode_0192	1160	1303	1111	0.957759	0.852648		249	488	92	0.369478	0.188525		1140	1293	1109	0.972807	0.857695		213	264	73	0.342723	0.276515
119039677.IonCode_0193	1129	1260	1079	0.955713	0.856349		234	450	96	0.410256	0.213333		1104	1253	1077	0.975543	0.859537		204	252	79	0.387255	0.313492
119039678.IonCode_0194	1136	1251	1076	0.947183	0.860112		228	493	91	0.399123	0.184584		1121	1246	1076	0.959857	0.863563		195	264	72	0.369231	0.272727
119039679.IonCode_0195	1059	1183	1008	0.951841	0.852071		228	456	76	0.333333	0.166667		1041	1179	1008	0.9683	0.854962		192	249	62	0.322917	0.248996
119039680.IonCode_0196	1168	1291	1103	0.944349	0.854376		259	544	90	0.34749	0.165441		1143	1288	1100	0.96238	0.854037		220	315	74	0.336364	0.234921
119039681.IonCode_0201	1099	1248	1051	0.956324	0.842147		230	420	84	0.365217	0.2		1084	1242	1051	0.969557	0.846216		202	238	73	0.361386	0.306723
119039682.IonCode_0202	1049	1248	1026	0.978074	0.822115		250	452	89	0.356	0.196903		1044	1236	1026	0.982759	0.830097		217	237	68	0.313364	0.28692
119039683.IonCode_0203	1136	1284	1077	0.948063	0.838785		264	537	89	0.337121	0.165736		1108	1281	1074	0.969314	0.838407		227	289	72	0.317181	0.249135
119039684.IonCode_0204	1091	1250	1058	0.969753	0.8464		239	437	93	0.389121	0.212815		1088	1246	1057	0.971507	0.848315		192	222	61	0.317708	0.274775
119039685.IonCode_0205	1121	1268	1082	0.96521	0.853312		229	456	86	0.375546	0.188596		1106	1262	1081	0.977396	0.856577		200	256	70	0.35	0.273438
119039686.IonCode_0206	1095	1239	1059	0.967123	0.854722		216	425	76	0.351852	0.178824		1080	1234	1056	0.977778	0.855754		176	203	56	0.318182	0.275862
119039687.IonCode_0207	1058	1221	1024	0.967864	0.838657		234	390	80	0.34188	0.205128		1057	1216	1024	0.96878	0.842105		179	217	51	0.284916	0.235023
119039688.IonCode_0208	1033	1202	1003	0.970958	0.834443		220	454	80	0.363636	0.176211		1028	1194	1003	0.975681	0.840034		170	221	50	0.294118	0.226244
119039689.IonCode_0209	1077	1234	1032	0.958217	0.836305		238	453	82	0.344538	0.181015		1056	1231	1029	0.974432	0.835906		209	245	64	0.30622	0.261224
119039690.IonCode_0210	1029	1195	1002	0.973761	0.838494		223	376	72	0.32287	0.191489		1026	1190	1002	0.976608	0.842017		174	183	44	0.252874	0.240437
119039691.IonCode_0211	1110	1278	1083	0.975676	0.847418		248	497	105	0.423387	0.211268		1091	1267	1078	0.988084	0.850829		216	277	86	0.398148	0.310469
119039692.IonCode_0212	1106	1258	1056	0.954792	0.839428		243	456	86	0.353909	0.188596		1094	1253	1055	0.964351	0.841979		216	257	76	0.351852	0.29572
119039693.IonCode_0213	1105	1284	1071	0.969231	0.834112		240	429	83	0.345833	0.193473		1097	1273	1070	0.975387	0.840534		206	236	65	0.315534	0.275424
119039694.IonCode_0214	1071	1221	1043	0.973856	0.854218		218	402	74	0.33945	0.18408		1067	1213	1042	0.97657	0.859027		179	196	50	0.27933	0.255102
119039695.IonCode_0215	1046	1235	1025	0.979924	0.82996		225	410	75	0.333333	0.182927		1045	1209	1020	0.976077	0.843672		191	222	62	0.324607	0.279279
119039696.IonCode_0216	1105	1241	1050	0.950226	0.846092		237	488	83	0.350211	0.170082		1077	1227	1046	0.971216	0.852486		200	283	67	0.335	0.236749
119039697.IonCode_0217	1119	1263	1078	0.96336	0.853523		233	436	93	0.399142	0.213303		1104	1258	1077	0.975543	0.856121		200	248	70	0.35	0.282258
119039698.IonCode_0218	1110	1223	1071	0.964865	0.875715		214	438	87	0.406542	0.19863		1096	1221	1070	0.976277	0.876331		188	237	76	0.404255	0.320675
119039699.IonCode_0219	1021	1162	988	0.967679	0.850258		232	480	91	0.392241	0.189583		1010	1156	987	0.977228	0.853806		198	240	75	0.378788	0.3125
119039700.IonCode_0220	1073	1230	1048	0.976701	0.852033		218	441	85	0.389908	0.192744		1057	1226	1043	0.986755	0.850734		189	252	68	0.359788	0.269841
119039701.IonCode_0221	1048	1185	1012	0.965649	0.854008		214	438	92	0.429907	0.210046		1029	1174	1008	0.979592	0.858603		177	230	66	0.372881	0.286957
119039702.IonCode_0222	1084	1261	1053	0.971402	0.835052		232	388	80	0.344828	0.206186		1076	1244	1051	0.976766	0.844855		187	189	50	0.26738	0.26455
119039703.IonCode_0223	1106	1259	1071	0.968354	0.850675		220	438	76	0.345455	0.173516		1091	1253	1066	0.977085	0.850758		190	221	59	0.310526	0.266968
119039704.IonCode_0224	1023	1187	994	0.971652	0.837405		211	427	82	0.388626	0.192037		1010	1166	991	0.981188	0.849914		173	224	58	0.33526	0.258929
119039705.IonCode_0225	1105	1273	1071	0.969231	0.84132		239	458	94	0.393305	0.20524		1092	1264	1070	0.979853	0.846519		200	236	69	0.345	0.292373
119039706.IonCode_0226	1007	1167	979	0.972195	0.838903		217	414	83	0.382488	0.200483		1005	1158	978	0.973134	0.84456		176	205	55	0.3125	0.268293
119039707.IonCode_0227	1050	1254	1031	0.981905	0.822169		207	329	69	0.333333	0.209726		1050	1207	1021	0.972381	0.845899		140	151	36	0.257143	0.238411
119039708.IonCode_0228	1151	1284	1099	0.954822	0.855919		244	492	91	0.372951	0.184959		1136	1282	1098	0.966549	0.856474		211	278	77	0.364929	0.276978
119039709.IonCode_0229	1070	1216	1022	0.95514	0.840461		256	515	102	0.398438	0.198058		1047	1202	1017	0.971347	0.84609		229	284	86	0.375546	0.302817
119039710.IonCode_0230	1050	1200	1012	0.96381	0.843333		231	480	79	0.341991	0.164583		1040	1187	1011	0.972115	0.851727		194	247	61	0.314433	0.246964
119039711.IonCode_0231	1052	1190	1009	0.959125	0.847899		214	488	84	0.392523	0.172131		1041	1174	1008	0.9683	0.858603		187	259	73	0.390374	0.281853
119039712.IonCode_0232	1084	1245	1052	0.97048	0.84498		231	428	91	0.393939	0.212617		1071	1237	1049	0.979458	0.848019		194	224	66	0.340206	0.294643
119039713.IonCode_0233	1060	1201	1027	0.968868	0.855121		229	474	87	0.379913	0.183544		1047	1191	1026	0.979943	0.861461		198	249	66	0.333333	0.26506
119039714.IonCode_0234	1030	1224	1004	0.974757	0.820261		231	409	74	0.320346	0.180929		1021	1215	1002	0.981391	0.824691		181	191	44	0.243094	0.230366
119039715.IonCode_0235	1048	1199	1015	0.968511	0.846539		231	419	84	0.363636	0.200477		1040	1195	1015	0.975962	0.849372		196	235	67	0.341837	0.285106
119039716.IonCode_0236	1047	1186	1011	0.965616	0.852445		241	482	91	0.377593	0.188797		1038	1179	1009	0.972062	0.85581		202	271	70	0.346535	0.258303
119039717.IonCode_0237	1100	1226	1046	0.950909	0.853181		227	431	88	0.387665	0.204176		1076	1214	1044	0.97026	0.859967		198	261	71	0.358586	0.272031
119039718.IonCode_0238	1057	1258	1032	0.976348	0.82035		204	315	57	0.279412	0.180952		1051	1218	1023	0.973359	0.839901		150	156	37	0.246667	0.237179
119039719.IonCode_0239	1036	1178	1001	0.966216	0.849745		215	435	79	0.367442	0.181609		1020	1163	999	0.979412	0.858985		178	237	56	0.314607	0.236287
119039720.IonCode_0240	1054	1181	1009	0.957306	0.854361		213	443	82	0.384977	0.185102		1029	1174	1002	0.973761	0.853492		185	260	68	0.367568	0.261538
119039721.IonCode_0241	1070	1246	1012	0.945794	0.812199		286	639	99	0.346154	0.15493		1045	1235	1011	0.967464	0.818623		249	325	79	0.317269	0.243077
119039722.IonCode_0242	1052	1220	1016	0.965779	0.832787		225	454	82	0.364444	0.180617		1037	1213	1016	0.979749	0.837593		196	227	65	0.331633	0.286344
119039723.IonCode_0243	1276	1572	1235	0.967868	0.785623		252	485	102	0.404762	0.210309		1253	1565	1226	0.978452	0.783387		210	245	72	0.342857	0.293878
119039724.IonCode_0244	1054	1191	1021	0.968691	0.857263		224	440	83	0.370536	0.188636		1048	1185	1021	0.974237	0.861603		191	240	64	0.335079	0.266667
119039725.IonCode_0245	1096	1234	1045	0.953467	0.84684		234	463	85	0.363248	0.183585		1081	1221	1043	0.964847	0.854218		205	252	66	0.321951	0.261905
119039726.IonCode_0246	1053	1185	1021	0.969611	0.861603		203	379	74	0.364532	0.195251		1045	1182	1021	0.977033	0.86379		168	192	54	0.321429	0.28125
119039727.IonCode_0247	1088	1228	1038	0.954044	0.845277		235	483	85	0.361702	0.175983		1066	1215	1035	0.970919	0.851852		206	266	71	0.34466	0.266917
119039728.IonCode_0248	1080	1239	1044	0.966667	0.842615		231	440	82	0.354978	0.186364		1067	1237	1040	0.974695	0.840744		183	236	60	0.327869	0.254237
119039729.IonCode_0249	1065	1225	1036	0.97277	0.845714		236	473	87	0.368644	0.183932		1051	1222	1031	0.980971	0.843699		198	266	66	0.333333	0.24812
119039730.IonCode_0250	1125	1304	1106	0.983111	0.84816		227	435	92	0.405286	0.211494		1120	1299	1106	0.9875	0.851424		186	221	65	0.349462	0.294118
119039731.IonCode_0251	1069	1234	1042	0.974743	0.844408		204	398	71	0.348039	0.178392		1068	1228	1042	0.975655	0.848534		167	212	53	0.317365	0.25
119039732.IonCode_0252	1131	1270	1089	0.962865	0.85748		230	413	86	0.373913	0.208232		1125	1268	1089	0.968	0.858833		196	223	65	0.331633	0.29148
119039733.IonCode_0253	1153	1290	1119	0.970512	0.867442		203	367	74	0.364532	0.201635		1144	1287	1117	0.976399	0.86791		164	192	55	0.335366	0.286458
119039734.IonCode_0254	1144	1306	1105	0.965909	0.846095		246	439	87	0.353659	0.198178		1135	1301	1104	0.972687	0.848578		219	229	68	0.310502	0.296943
119039735.IonCode_0255	1091	1260	1065	0.976169	0.845238		237	348	72	0.303797	0.206897		1090	1252	1064	0.976147	0.84984		177	186	48	0.271186	0.258065
119039736.IonCode_0256	1119	1305	1077	0.962466	0.825287		260	432	84	0.323077	0.194444		1102	1301	1073	0.973684	0.82475		227	239	68	0.299559	0.284519
119039737.IonCode_0257	1125	1258	1082	0.961778	0.860095		215	427	75	0.348837	0.175644		1112	1248	1080	0.971223	0.865385		176	210	55	0.3125	0.261905
119039738.IonCode_0258	1075	1203	1033	0.96093	0.858687		215	446	75	0.348837	0.168161		1059	1199	1033	0.975449	0.861551		181	249	64	0.353591	0.257028
119039739.IonCode_0259	1129	1282	1089	0.96457	0.849454		231	463	79	0.341991	0.170626		1118	1278	1088	0.973166	0.85133		200	243	64	0.32	0.263374
119039740.IonCode_0260	1110	1267	1076	0.969369	0.84925		234	475	79	0.337607	0.166316		1094	1259	1074	0.981718	0.853058		208	266	70	0.336538	0.263158
119039741.IonCode_0261	1062	1198	1029	0.968927	0.858932		228	483	102	0.447368	0.21118		1043	1181	1024	0.981783	0.867062		201	282	86	0.427861	0.304965
119039742.IonCode_0262	1058	1232	1038	0.981096	0.842532		225	420	80	0.355556	0.190476		1057	1213	1034	0.97824	0.852432		189	226	63	0.333333	0.278761
119039743.IonCode_0263	1149	1285	1089	0.947781	0.847471		261	522	98	0.375479	0.187739		1115	1275	1087	0.974888	0.852549		220	316	83	0.377273	0.262658
119039745.IonCode_0265	1182	1353	1128	0.954315	0.833703		258	509	87	0.337209	0.170923		1157	1341	1123	0.970614	0.837435		218	263	74	0.33945	0.281369
119039746.IonCode_0266	1188	1324	1135	0.955387	0.857251		246	531	93	0.378049	0.175141		1166	1321	1131	0.969983	0.85617		223	307	80	0.358744	0.260586
119039747.IonCode_0267	1260	1418	1201	0.953175	0.846968		272	527	94	0.345588	0.178368		1239	1405	1199	0.967716	0.853381		240	292	78	0.325	0.267123
119039748.IonCode_0268	1192	1333	1138	0.954698	0.853713		250	542	96	0.384	0.177122		1176	1322	1136	0.965986	0.859304		217	292	74	0.341014	0.253425
119039749.IonCode_0269	1153	1336	1113	0.965308	0.833084		260	480	96	0.369231	0.2		1144	1328	1113	0.972902	0.838102		231	294	81	0.350649	0.27551
119039750.IonCode_0270	1238	1394	1185	0.957189	0.850072		266	548	103	0.387218	0.187956		1221	1383	1184	0.969697	0.85611		227	329	87	0.38326	0.264438
119039751.IonCode_0271	1161	1315	1090	0.938846	0.828897		279	613	86	0.308244	0.140294		1135	1301	1086	0.956828	0.834743		225	313	61	0.271111	0.194888
119039752.IonCode_0272	1228	1400	1185	0.964984	0.846429		263	496	88	0.334601	0.177419		1209	1391	1185	0.980149	0.851905		233	274	79	0.339056	0.288321
119039753.IonCode_0273	1148	1323	1110	0.966899	0.839002		257	459	99	0.385214	0.215686		1140	1300	1106	0.970175	0.850769		204	239	75	0.367647	0.313808
119039754.IonCode_0274	1187	1361	1148	0.967144	0.843497		256	437	94	0.367188	0.215103		1179	1360	1146	0.97201	0.842647		212	223	65	0.306604	0.29148
119039755.IonCode_0275	1113	1274	1078	0.968553	0.846154		230	383	76	0.330435	0.198433		1106	1270	1078	0.974684	0.848819		188	194	52	0.276596	0.268041
119039756.IonCode_0276	1188	1316	1124	0.946128	0.854103		235	493	91	0.387234	0.184584		1161	1308	1122	0.966408	0.857798		210	278	77	0.366667	0.276978
119039757.IonCode_0277	1173	1336	1125	0.959079	0.842066		262	468	101	0.385496	0.215812		1155	1329	1123	0.972294	0.844996		232	257	80	0.344828	0.311284
119039758.IonCode_0278	1229	1382	1188	0.96664	0.859624		247	449	88	0.356275	0.195991		1210	1381	1186	0.980165	0.858798		220	272	76	0.345455	0.279412
119039759.IonCode_0279	1162	1339	1122	0.965577	0.837939		279	515	98	0.351254	0.190291		1144	1331	1112	0.972028	0.835462		228	302	76	0.333333	0.251656
119039760.IonCode_0280	1304	1472	1246	0.955521	0.846467		278	494	107	0.384892	0.216599		1286	1463	1244	0.967341	0.850308		247	277	85	0.34413	0.306859
119039761.IonCode_0281	1211	1399	1178	0.97275	0.84203		252	455	93	0.369048	0.204396		1207	1395	1178	0.975973	0.844444		216	229	65	0.300926	0.283843
119039762.IonCode_0282	1273	1449	1229	0.965436	0.848171		274	531	108	0.394161	0.20339		1252	1448	1228	0.980831	0.848066		235	281	84	0.357447	0.298932
119039763.IonCode_0283	1214	1404	1174	0.967051	0.836182		237	427	90	0.379747	0.210773		1211	1394	1174	0.969447	0.842181		202	213	67	0.331683	0.314554
119039764.IonCode_0284	1239	1400	1184	0.955609	0.845714		265	548	96	0.362264	0.175182		1217	1394	1182	0.971241	0.84792		242	299	85	0.35124	0.284281
119039765.IonCode_0285	1256	1422	1206	0.960191	0.848101		252	424	90	0.357143	0.212264		1238	1413	1205	0.973344	0.852795		222	228	72	0.324324	0.315789
119039766.IonCode_0286	1230	1418	1173	0.953659	0.827221		310	648	98	0.316129	0.151235		1211	1399	1169	0.965318	0.835597		253	358	86	0.339921	0.240223
119039767.IonCode_0287	1225	1370	1164	0.950204	0.849635		263	502	87	0.330798	0.173307		1212	1361	1164	0.960396	0.855253		235	280	78	0.331915	0.278571
119039768.IonCode_0288	1234	1388	1177	0.953809	0.847983		254	498	93	0.366142	0.186747		1222	1379	1176	0.962357	0.852792		223	263	75	0.336323	0.285171
119039769.IonCode_0289	1228	1425	1158	0.942997	0.812632		338	723	97	0.286982	0.134163		1198	1412	1156	0.964942	0.818697		274	351	78	0.284672	0.222222
119039770.IonCode_0290	1245	1394	1192	0.95743	0.855093		258	522	99	0.383721	0.189655		1224	1389	1190	0.972222	0.856731		227	309	86	0.378855	0.278317
119039771.IonCode_0291	1246	1426	1207	0.9687	0.846424		273	450	86	0.315018	0.191111		1235	1422	1207	0.977328	0.848805		237	245	69	0.291139	0.281633
119039772.IonCode_0292	1241	1424	1209	0.974214	0.849017		249	417	78	0.313253	0.18705		1228	1421	1208	0.983713	0.850106		222	235	70	0.315315	0.297872
119039773.IonCode_0293	1153	1298	1125	0.975716	0.866718		214	450	89	0.415888	0.197778		1140	1288	1123	0.985088	0.871894		190	245	73	0.384211	0.297959
119039774.IonCode_0294	1101	1253	1062	0.964578	0.847566		240	475	88	0.366667	0.185263		1085	1242	1059	0.976037	0.852657		210	248	75	0.357143	0.302419
119039775.IonCode_0295	1249	1395	1191	0.953563	0.853763		244	460	87	0.356557	0.18913		1226	1394	1187	0.968189	0.851506		214	256	72	0.336449	0.28125
119039776.IonCode_0296	1126	1278	1081	0.960036	0.845853		249	516	93	0.373494	0.180233		1108	1266	1078	0.972924	0.851501		212	303	78	0.367925	0.257426
119058289.IonCode_0649	1141	1383	1115	0.977213	0.806218		272	516	81	0.297794	0.156977		1133	1347	1111	0.980583	0.824796		216	229	52	0.240741	0.227074
119058290.IonCode_0602	1477	1486	1211	0.819905	0.814939		452	968	121	0.267699	0.125		1235	1408	1185	0.959514	0.841619		263	532	102	0.387833	0.191729
119058290.IonCode_0650	1306	1461	1191	0.911945	0.815195		343	631	104	0.303207	0.164818		1205	1358	1150	0.954357	0.846834		232	344	80	0.344828	0.232558
119058291.IonCode_0603	1215	1411	1146	0.94321	0.81219		326	653	116	0.355828	0.177642		1177	1389	1135	0.964316	0.817135		260	333	81	0.311538	0.243243
119058291.IonCode_0651	1203	1404	1145	0.951787	0.815527		303	658	104	0.343234	0.158055		1181	1398	1145	0.969517	0.819027		253	344	83	0.328063	0.241279
119058292.IonCode_0604	1263	1477	1197	0.947743	0.810427		315	590	103	0.326984	0.174576		1234	1460	1189	0.963533	0.814384		262	290	72	0.274809	0.248276
119058292.IonCode_0652	1250	1487	1207	0.9656	0.811701		298	586	111	0.372483	0.18942		1237	1461	1199	0.969281	0.820671		249	288	76	0.305221	0.263889
119058293.IonCode_0605	1262	1449	1194	0.946117	0.824017		301	590	96	0.318937	0.162712		1223	1427	1186	0.969747	0.831114		239	301	70	0.292887	0.232558
119058293.IonCode_0653	1232	1437	1172	0.951299	0.815588		304	601	94	0.309211	0.156406		1196	1412	1161	0.970736	0.822238		251	307	70	0.278884	0.228013
119058294.IonCode_0606	1233	1411	1168	0.947283	0.827782		291	602	109	0.37457	0.181063		1209	1391	1163	0.961952	0.836089		239	291	72	0.301255	0.247423
119058294.IonCode_0654	1223	1431	1163	0.95094	0.812718		312	669	107	0.342949	0.15994		1190	1401	1153	0.968908	0.822984		254	330	80	0.314961	0.242424
119058295.IonCode_0607	1442	1510	1257	0.871706	0.83245		394	860	126	0.319797	0.146512		1266	1440	1209	0.954976	0.839583		275	462	96	0.349091	0.207792
119058295.IonCode_0655	1379	1477	1229	0.891226	0.832092		365	874	123	0.336986	0.140732		1261	1447	1204	0.954798	0.832066		276	468	112	0.405797	0.239316
119058296.IonCode_0608	1302	1439	1182	0.907834	0.821404		370	797	114	0.308108	0.143036		1202	1395	1159	0.964226	0.830824		277	446	94	0.33935	0.210762
119058296.IonCode_0656	1292	1415	1176	0.910217	0.831095		340	705	97	0.285294	0.137589		1197	1381	1152	0.962406	0.834178		262	386	75	0.28626	0.194301
119058297.IonCode_0657	1210	1394	1138	0.940496	0.816356		295	550	98	0.332203	0.178182		1169	1364	1126	0.963216	0.825513		242	282	68	0.280992	0.241135
119058298.IonCode_0658	1301	1447	1145	0.880092	0.791292		413	824	110	0.266344	0.133495		1174	1373	1125	0.958262	0.819374		285	476	100	0.350877	0.210084
119058299.IonCode_0659	1119	1313	1069	0.955317	0.814166		285	547	87	0.305263	0.159049		1097	1284	1059	0.96536	0.824766		232	245	62	0.267241	0.253061
119058300.IonCode_0660	1288	1438	1196	0.928571	0.831711		323	753	114	0.352941	0.151394		1233	1417	1180	0.957015	0.832745		264	393	94	0.356061	0.239186
119058301.IonCode_0661	1238	1385	1152	0.930533	0.831769		317	690	104	0.328076	0.150725		1200	1372	1145	0.954167	0.834548		260	365	82	0.315385	0.224658
119058302.IonCode_0662	1271	1412	1168	0.918961	0.827195		338	703	116	0.343195	0.165007		1210	1395	1162	0.960331	0.832975		274	380	95	0.346715	0.25
119058303.IonCode_0663	1307	1398	1148	0.878347	0.821173		389	840	115	0.29563	0.136905		1173	1365	1128	0.961637	0.826374		283	471	100	0.353357	0.212314
119058304.IonCode_0664	1302	1405	1171	0.899386	0.833452		347	760	113	0.325648	0.148684		1193	1381	1145	0.959765	0.829109		279	390	89	0.318996	0.228205
119058305.IonCode_0617	1201	1428	1139	0.948376	0.797619		288	517	85	0.295139	0.16441		1155	1342	1111	0.961905	0.827869		222	239	56	0.252252	0.23431
119058305.IonCode_0665	1186	1424	1142	0.962901	0.801966		292	541	91	0.311644	0.168207		1151	1356	1121	0.973936	0.826696		230	259	53	0.230435	0.204633
119058306.IonCode_0618	1195	1406	1128	0.943933	0.802276		332	688	113	0.340361	0.164244		1173	1393	1123	0.957374	0.806174		274	338	83	0.30292	0.245562
119058306.IonCode_0666	1213	1386	1154	0.95136	0.832612		293	585	97	0.331058	0.165812		1193	1381	1149	0.963118	0.832006		246	302	71	0.288618	0.235099
119058307.IonCode_0619	1234	1397	1144	0.927066	0.818898		318	691	103	0.323899	0.149059		1193	1393	1140	0.955574	0.818378		269	353	83	0.30855	0.235127
119058307.IonCode_0667	1227	1420	1152	0.938875	0.811268		325	670	101	0.310769	0.150746		1170	1396	1122	0.958974	0.803725		260	322	71	0.273077	0.220497
119058308.IonCode_0620	1212	1368	1141	0.941419	0.834064		300	692	103	0.343333	0.148844		1184	1360	1138	0.961149	0.836765		263	358	85	0.323194	0.23743
119058308.IonCode_0668	1230	1380	1132	0.920325	0.82029		318	705	104	0.327044	0.147518		1188	1367	1127	0.948653	0.824433		268	386	85	0.317164	0.220207
119058309.IonCode_0621	1124	1327	1071	0.952847	0.807084		298	560	94	0.315436	0.167857		1104	1292	1064	0.963768	0.823529		241	270	68	0.282158	0.251852
119058309.IonCode_0669	1177	1344	1105	0.938828	0.822173		289	561	95	0.32872	0.16934		1127	1303	1087	0.964508	0.834229		234	281	71	0.303419	0.252669
119058310.IonCode_0622	1222	1393	1134	0.927987	0.81407		355	819	123	0.346479	0.150183		1170	1374	1126	0.962393	0.819505		279	414	99	0.354839	0.23913
119058310.IonCode_0670	1275	1393	1148	0.900392	0.824121		363	887	120	0.330579	0.135287		1185	1368	1137	0.959494	0.83114		284	483	103	0.362676	0.213251
119058311.IonCode_0623	1147	1361	1091	0.951177	0.801616		302	555	96	0.317881	0.172973		1119	1332	1080	0.965147	0.810811		233	280	68	0.291845	0.242857
119058311.IonCode_0671	1178	1375	1099	0.932937	0.799273		303	616	90	0.29703	0.146104		1119	1330	1079	0.964254	0.811278		246	305	74	0.300813	0.242623
119058312.IonCode_0624	1250	1409	1168	0.9344	0.828957		314	671	104	0.33121	0.154993		1219	1392	1162	0.95324	0.83477		260	349	82	0.315385	0.234957
119058312.IonCode_0672	1272	1411	1177	0.925314	0.83416		306	715	105	0.343137	0.146853		1219	1397	1168	0.958162	0.836077		247	364	84	0.340081	0.230769
119058313.IonCode_0625	1286	1413	1162	0.903577	0.822364		372	817	114	0.306452	0.139535		1213	1391	1156	0.953009	0.831057		276	469	94	0.34058	0.200426
119058313.IonCode_0673	1303	1411	1168	0.896393	0.827782		371	872	119	0.320755	0.136468		1216	1390	1153	0.948191	0.829496		280	466	103	0.367857	0.22103
119058314.IonCode_0626	1198	1387	1139	0.950751	0.821197		313	537	95	0.303514	0.176909		1168	1368	1131	0.968322	0.826754		254	276	70	0.275591	0.253623
119058314.IonCode_0674	1182	1389	1118	0.945854	0.804896		335	617	104	0.310448	0.168558		1157	1364	1112	0.961106	0.815249		274	304	76	0.277372	0.25
119058315.IonCode_0627	1335	1405	1174	0.879401	0.835587		407	902	117	0.287469	0.129712		1214	1361	1153	0.949753	0.847171		275	499	102	0.370909	0.204409
119058315.IonCode_0675	1322	1394	1155	0.873676	0.828551		397	910	118	0.297229	0.12967		1205	1356	1137	0.943568	0.838496		289	512	106	0.366782	0.207031
119058316.IonCode_0628	1283	1450	1199	0.934528	0.826897		324	650	107	0.330247	0.164615		1238	1420	1186	0.957997	0.835211		269	349	84	0.312268	0.240688
119058316.IonCode_0676	1313	1471	1223	0.931455	0.831407		366	758	128	0.349727	0.168865		1253	1448	1210	0.965682	0.835635		273	432	104	0.380952	0.240741
119058317.IonCode_0629	1261	1423	1162	0.921491	0.816585		369	802	122	0.330623	0.15212		1206	1399	1147	0.951078	0.819871		287	428	93	0.324042	0.21729
119058317.IonCode_0677	1348	1429	1176	0.872404	0.822953		396	857	109	0.275253	0.127188		1216	1402	1159	0.953125	0.826676		288	468	95	0.329861	0.202991
119058318.IonCode_0630	1156	1357	1111	0.961073	0.818718		266	542	84	0.315789	0.154982		1154	1333	1109	0.961005	0.831958		218	235	55	0.252294	0.234043
119058318.IonCode_0678	1242	1376	1154	0.929147	0.838663		299	640	98	0.327759	0.153125		1179	1346	1125	0.954198	0.83581		229	334	68	0.296943	0.203593
119058319.IonCode_0631	1270	1426	1150	0.905512	0.806452		379	764	121	0.319261	0.158377		1199	1411	1139	0.949958	0.807229		296	431	103	0.347973	0.238979
119058319.IonCode_0679	1276	1442	1163	0.911442	0.806519		368	737	114	0.309783	0.154681		1196	1411	1150	0.961538	0.815025		296	442	106	0.358108	0.239819
119058320.IonCode_0632	1314	1441	1189	0.904871	0.825121		383	843	125	0.326371	0.14828		1222	1414	1166	0.954173	0.824611		290	434	92	0.317241	0.211982
119058320.IonCode_0680	1420	1490	1247	0.878169	0.836913		413	846	113	0.273608	0.13357		1258	1426	1202	0.955485	0.842917		285	452	96	0.336842	0.212389
119058321.IonCode_0633	1262	1431	1174	0.930269	0.820405		337	709	106	0.31454	0.149506		1216	1416	1162	0.955592	0.820621		280	392	90	0.321429	0.229592
119058321.IonCode_0681	1290	1450	1178	0.913178	0.812414		388	810	113	0.291237	0.139506		1211	1428	1161	0.958712	0.813025		296	433	99	0.334459	0.228637
119058322.IonCode_0634	1208	1415	1146	0.948675	0.809894		318	643	103	0.323899	0.160187		1196	1386	1140	0.953177	0.822511		266	319	78	0.293233	0.244514
119058322.IonCode_0682	1210	1412	1149	0.949587	0.813739		316	567	96	0.303797	0.169312		1182	1374	1137	0.961929	0.827511		255	292	77	0.301961	0.263699
119058323.IonCode_0635	1151	1369	1101	0.95656	0.804237		272	541	90	0.330882	0.166359		1137	1341	1096	0.96394	0.817301		211	235	58	0.274882	0.246809
119058323.IonCode_0683	1120	1339	1072	0.957143	0.800597		268	487	83	0.309701	0.170431		1084	1301	1046	0.964945	0.803997		198	232	54	0.272727	0.232759
119058324.IonCode_0636	1241	1379	1129	0.90975	0.818709		372	821	107	0.287634	0.130329		1179	1369	1125	0.954198	0.821768		276	436	84	0.304348	0.192661
119058324.IonCode_0684	1238	1381	1150	0.928918	0.83273		325	739	97	0.298462	0.131258		1203	1366	1145	0.951787	0.838214		261	406	80	0.306513	0.197044
119058325.IonCode_0637	1267	1429	1181	0.932123	0.826452		330	618	105	0.318182	0.169903		1213	1410	1168	0.962902	0.828369		261	320	84	0.321839	0.2625
119058325.IonCode_0685	1284	1440	1181	0.919782	0.820139		347	670	113	0.325648	0.168657		1210	1422	1163	0.961157	0.817862		278	366	87	0.31295	0.237705
119058326.IonCode_0638	1311	1440	1188	0.906178	0.825		374	829	117	0.312834	0.141134		1230	1419	1172	0.952846	0.825934		284	453	96	0.338028	0.211921
119058326.IonCode_0686	1298	1444	1207	0.929892	0.835873		337	766	117	0.347181	0.152742		1245	1425	1197	0.961446	0.84		271	433	101	0.372694	0.233256
119058327.IonCode_0639	1166	1366	1100	0.943396	0.805271		314	600	88	0.280255	0.146667		1135	1338	1093	0.962996	0.816891		258	343	72	0.27907	0.209913
119058327.IonCode_0687	1186	1363	1098	0.925801	0.805576		339	779	94	0.277286	0.120668		1119	1341	1077	0.962466	0.803132		259	375	70	0.27027	0.186667
119058328.IonCode_0640	1109	1349	1060	0.955816	0.785767		296	559	92	0.310811	0.16458		1088	1301	1052	0.966912	0.808609		227	243	61	0.268722	0.251029
119058328.IonCode_0688	1202	1390	1139	0.947587	0.819424		326	667	121	0.371166	0.181409		1171	1376	1131	0.965841	0.821948		280	345	98	0.35	0.284058
119058329.IonCode_0641	1267	1407	1167	0.921073	0.829424		339	659	102	0.300885	0.15478		1213	1385	1156	0.953009	0.834657		273	340	80	0.29304	0.235294
119058329.IonCode_0689	1278	1425	1177	0.92097	0.825965		348	759	108	0.310345	0.142292		1228	1410	1174	0.956026	0.832624		280	416	91	0.325	0.21875
119058330.IonCode_0642	1204	1390	1151	0.95598	0.828058		281	579	94	0.33452	0.162349		1178	1351	1144	0.971138	0.84678		228	282	70	0.307018	0.248227
119058330.IonCode_0690	1263	1395	1184	0.937451	0.848746		298	642	96	0.322148	0.149533		1222	1386	1175	0.961538	0.847763		249	352	81	0.325301	0.230114
119058331.IonCode_0643	1263	1448	1195	0.94616	0.825276		345	726	115	0.333333	0.158402		1233	1435	1191	0.965937	0.829965		283	406	99	0.349823	0.243842
119058331.IonCode_0691	1257	1449	1199	0.953858	0.827467		324	610	110	0.339506	0.180328		1222	1431	1185	0.969722	0.828092		264	329	84	0.318182	0.255319
119058332.IonCode_0644	1334	1448	1185	0.888306	0.81837		391	805	110	0.28133	0.136646		1234	1424	1176	0.952998	0.825843		296	442	92	0.310811	0.208145
119058332.IonCode_0692	1336	1449	1205	0.901946	0.831608		377	792	112	0.297082	0.141414		1242	1419	1185	0.954106	0.835095		289	453	97	0.33564	0.214128
119058333.IonCode_0645	1273	1407	1160	0.911233	0.824449		386	764	104	0.26943	0.136126		1204	1384	1147	0.952658	0.828757		275	400	79	0.287273	0.1975
119058333.IonCode_0693	1255	1402	1155	0.920319	0.823823		325	658	103	0.316923	0.156535		1199	1385	1145	0.954962	0.826715		267	369	80	0.299625	0.216802
119068737.IonCode_0601	1062	1242	987	0.929379	0.794686		317	801	97	0.305994	0.121099		1025	1233	985	0.960976	0.798865		274	351	75	0.273723	0.213675
119068738.IonCode_0602	1174	1312	1094	0.931857	0.833841		291	583	99	0.340206	0.169811		1135	1308	1091	0.961233	0.834098		248	300	77	0.310484	0.256667
119068739.IonCode_0603	1175	1325	1102	0.937872	0.831698		284	715	91	0.320423	0.127273		1141	1314	1100	0.964067	0.837139		247	343	75	0.303644	0.218659
119068740.IonCode_0604	1161	1290	1073	0.924203	0.831783		280	615	102	0.364286	0.165854		1109	1278	1069	0.963931	0.836463		237	304	84	0.35443	0.276316
119068741.IonCode_0605	1115	1270	1049	0.940807	0.825984		269	535	88	0.327138	0.164486		1090	1262	1048	0.961468	0.830428		231	280	75	0.324675	0.267857
119068742.IonCode_0606	1109	1242	1043	0.940487	0.839775		254	620	88	0.346457	0.141935		1082	1240	1041	0.962107	0.839516		226	321	68	0.300885	0.211838
119068743.IonCode_0607	1120	1301	1076	0.960714	0.827056		268	535	90	0.335821	0.168224		1093	1298	1071	0.979872	0.825116		233	272	71	0.304721	0.261029
119068744.IonCode_0608	1176	1319	1093	0.929422	0.828658		279	626	86	0.308244	0.13738		1138	1312	1090	0.957821	0.830793		237	315	67	0.2827	0.212698
119068745.IonCode_0609	1155	1327	1098	0.950649	0.82743		268	539	90	0.335821	0.166976		1128	1324	1097	0.972518	0.82855		235	271	69	0.293617	0.254613
119068746.IonCode_0610	1070	1226	1025	0.957944	0.836052		244	492	74	0.303279	0.150407		1057	1221	1024	0.96878	0.838657		210	257	61	0.290476	0.237354
119068747.IonCode_0611	1082	1228	1022	0.944547	0.832248		274	553	84	0.306569	0.151899		1056	1225	1021	0.966856	0.833469		231	270	68	0.294372	0.251852
119068748.IonCode_0612	1094	1274	1050	0.959781	0.824176		281	572	91	0.323843	0.159091		1074	1269	1048	0.975791	0.825847		246	291	76	0.308943	0.261168
119068749.IonCode_0613	1090	1250	1024	0.93945	0.8192		273	593	82	0.300366	0.13828		1061	1245	1023	0.964185	0.821687		245	302	73	0.297959	0.241722
119068750.IonCode_0614	1071	1244	1022	0.954248	0.821543		273	589	80	0.29304	0.135823		1049	1236	1021	0.973308	0.826052		243	298	70	0.288066	0.234899
119068751.IonCode_0615	1098	1257	1032	0.939891	0.821002		269	565	85	0.315985	0.150442		1068	1248	1031	0.965356	0.826122		234	287	69	0.294872	0.240418
119068752.IonCode_0616	1155	1278	1070	0.926407	0.837246		281	601	101	0.359431	0.168053		1111	1274	1069	0.962196	0.839089		238	319	83	0.348739	0.260188
119068753.IonCode_0617	1127	1278	1060	0.94055	0.829421		282	592	96	0.340426	0.162162		1106	1263	1058	0.9566	0.837688		237	296	73	0.308017	0.246622
119068754.IonCode_0618	1086	1279	1045	0.962247	0.817045		288	624	96	0.333333	0.153846		1073	1270	1045	0.973905	0.822835		245	303	69	0.281633	0.227723
119068755.IonCode_0619	1147	1304	1083	0.944202	0.830521		275	609	85	0.309091	0.139573		1118	1299	1081	0.966905	0.832179		238	304	66	0.277311	0.217105
119068756.IonCode_0620	1124	1298	1081	0.961744	0.83282		256	557	92	0.359375	0.165171		1101	1289	1080	0.980926	0.837859		231	307	77	0.333333	0.250814
119068757.IonCode_0621	1125	1280	1076	0.956444	0.840625		251	578	96	0.38247	0.16609		1105	1276	1074	0.971946	0.841693		220	289	74	0.336364	0.256055
119068758.IonCode_0622	1086	1258	1021	0.940147	0.811606		307	687	95	0.309446	0.138282		1056	1255	1019	0.964962	0.811952		259	346	73	0.281853	0.210983
119068759.IonCode_0623	1073	1233	1028	0.958062	0.833739		252	530	90	0.357143	0.169811		1053	1220	1023	0.97151	0.838525		222	246	66	0.297297	0.268293
119068760.IonCode_0624	1035	1221	1002	0.968116	0.820639		275	529	95	0.345455	0.179584		1019	1220	1001	0.982336	0.820492		240	270	74	0.308333	0.274074
119068761.IonCode_0625	1108	1274	1054	0.951264	0.827316		263	541	84	0.319392	0.155268		1079	1269	1050	0.973123	0.827423		223	275	69	0.309417	0.250909
119068762.IonCode_0626	1107	1244	1055	0.953026	0.848071		258	523	92	0.356589	0.175908		1076	1237	1054	0.979554	0.852061		219	251	71	0.324201	0.282869
119068763.IonCode_0627	1067	1228	1016	0.952202	0.827362		258	587	96	0.372093	0.163543		1041	1223	1014	0.974063	0.829109		225	307	78	0.346667	0.254072
119068764.IonCode_0628	1107	1254	1036	0.935863	0.826156		286	582	94	0.328671	0.161512		1066	1241	1035	0.970919	0.834005		243	306	76	0.312757	0.248366
119068765.IonCode_0629	1094	1247	1044	0.954296	0.837209		259	548	94	0.362934	0.171533		1078	1242	1043	0.967532	0.839775		229	287	76	0.331878	0.264808
119068766.IonCode_0630	1059	1259	1032	0.974504	0.819698		258	513	79	0.306202	0.153996		1048	1254	1031	0.983779	0.822169		225	256	63	0.28	0.246094
119068767.IonCode_0631	1099	1284	1052	0.957234	0.819315		279	576	97	0.34767	0.168403		1077	1281	1049	0.974002	0.818891		240	287	73	0.304167	0.254355
119068768.IonCode_0632	1039	1234	1001	0.963426	0.811183		240	497	65	0.270833	0.130785		1018	1211	995	0.977407	0.821635		198	237	47	0.237374	0.198312
119068769.IonCode_0633	1120	1287	1077	0.961607	0.83683		271	606	101	0.372694	0.166667		1103	1273	1075	0.974615	0.844462		235	299	86	0.365957	0.287625
119068770.IonCode_0634	1074	1233	1027	0.956238	0.832928		253	560	81	0.320158	0.144643		1060	1226	1024	0.966038	0.835237		225	291	67	0.297778	0.230241
119068771.IonCode_0635	1081	1231	1030	0.952821	0.836718		264	545	84	0.318182	0.154128		1059	1225	1030	0.972616	0.840816		230	273	68	0.295652	0.249084
119068772.IonCode_0636	1108	1263	1047	0.944946	0.828979		272	604	92	0.338235	0.152318		1071	1260	1042	0.972923	0.826984		229	313	74	0.323144	0.236422
119068773.IonCode_0637	1089	1242	1027	0.943067	0.826892		283	556	91	0.321555	0.163669		1055	1235	1027	0.97346	0.831579		242	279	75	0.309917	0.268817
119068774.IonCode_0638	1157	1297	1091	0.942956	0.841172		248	584	82	0.330645	0.140411		1126	1287	1089	0.96714	0.846154		212	290	67	0.316038	0.231034
119068775.IonCode_0639	1113	1272	1067	0.95867	0.838836		245	464	82	0.334694	0.176724		1096	1260	1063	0.969891	0.843651		210	237	63	0.3	0.265823
119068776.IonCode_0640	1026	1243	982	0.957115	0.790024		261	439	65	0.249042	0.148064		1008	1213	972	0.964286	0.801319		206	180	37	0.179612	0.205556
119068777.IonCode_0641	1058	1245	1032	0.975425	0.828916		241	493	87	0.360996	0.176471		1051	1241	1032	0.981922	0.831587		207	233	65	0.31401	0.27897
119068778.IonCode_0642	1099	1256	1055	0.959964	0.839968		252	560	87	0.345238	0.155357		1081	1254	1053	0.974098	0.839713		216	267	71	0.328704	0.265918
119068779.IonCode_0643	1036	1193	990	0.955598	0.829841		262	609	94	0.358779	0.154351		1013	1186	986	0.973346	0.831366		229	301	72	0.31441	0.239203
119068780.IonCode_0644	1065	1209	1003	0.941784	0.829611		255	563	78	0.305882	0.138544		1028	1206	1001	0.973735	0.830017		228	294	66	0.289474	0.22449
119068781.IonCode_0645	1158	1295	1089	0.940415	0.840927		269	590	91	0.33829	0.154237		1125	1287	1087	0.966222	0.8446		230	295	75	0.326087	0.254237
119068782.IonCode_0646	1055	1237	1012	0.959242	0.818108		266	524	91	0.342105	0.173664		1034	1234	1011	0.977756	0.819287		240	268	71	0.295833	0.264925
119068783.IonCode_0647	1087	1271	1038	0.954922	0.81668		267	491	75	0.280899	0.152749		1064	1262	1036	0.973684	0.820919		224	241	58	0.258929	0.240664
119068784.IonCode_0648	1040	1247	1009	0.970192	0.809142		253	471	75	0.296443	0.159236		1024	1221	1004	0.980469	0.822277		195	211	49	0.251282	0.232227
119068785.IonCode_0649	1148	1300	1081	0.941638	0.831538		267	552	98	0.367041	0.177536		1125	1297	1081	0.960889	0.833462		220	270	72	0.327273	0.266667
119068786.IonCode_0650	1097	1244	1033	0.941659	0.830386		254	539	83	0.326772	0.153989		1071	1240	1032	0.963585	0.832258		221	276	71	0.321267	0.257246
119068787.IonCode_0651	1106	1283	1046	0.94575	0.815277		284	682	88	0.309859	0.129032		1075	1269	1043	0.970233	0.821907		251	346	76	0.302789	0.219653
119068788.IonCode_0652	1085	1259	1040	0.958525	0.826052		270	616	90	0.333333	0.146104		1062	1252	1039	0.978343	0.829872		231	299	75	0.324675	0.250836
119068789.IonCode_0653	1090	1255	1030	0.944954	0.820717		270	638	87	0.322222	0.136364		1067	1240	1027	0.962512	0.828226		243	314	74	0.304527	0.235669
119068790.IonCode_0654	1044	1190	963	0.922414	0.809244		292	674	94	0.321918	0.139466		1007	1180	961	0.95432	0.814407		249	346	79	0.317269	0.228324
119068791.IonCode_0655	1038	1219	991	0.954721	0.812961		262	500	79	0.301527	0.158		1017	1211	989	0.972468	0.81668		230	257	62	0.269565	0.241245
119068792.IonCode_0656	1056	1241	1011	0.957386	0.814666		246	415	78	0.317073	0.187952		1039	1225	1008	0.970164	0.822857		201	201	51	0.253731	0.253731
119068793.IonCode_0657	1118	1254	1052	0.940966	0.838915		255	556	93	0.364706	0.167266		1090	1250	1052	0.965138	0.8416		231	283	80	0.34632	0.282686
119068794.IonCode_0658	1159	1314	1088	0.93874	0.828006		277	640	91	0.32852	0.142187		1128	1308	1087	0.963652	0.83104		243	304	77	0.316872	0.253289
119068795.IonCode_0659	1136	1302	1084	0.954225	0.832565		277	579	88	0.31769	0.151986		1106	1297	1080	0.976492	0.832691		240	268	66	0.275	0.246269
119068796.IonCode_0660	1098	1263	1046	0.952641	0.828187		264	576	89	0.337121	0.154514		1072	1254	1043	0.972948	0.831738		223	285	75	0.336323	0.263158
119068797.IonCode_0661	1053	1229	1018	0.966762	0.828316		248	485	79	0.318548	0.162887		1050	1227	1018	0.969524	0.829666		222	225	56	0.252252	0.248889
119068798.IonCode_0662	1040	1215	995	0.956731	0.81893		258	489	87	0.337209	0.177914		1019	1213	995	0.976447	0.82028		223	246	65	0.29148	0.264228
119068799.IonCode_0663	1041	1224	992	0.95293	0.810458		277	519	85	0.306859	0.163776		1016	1207	985	0.969488	0.816073		234	260	63	0.269231	0.242308
119068800.IonCode_0664	1058	1229	1028	0.971645	0.836452		220	442	72	0.327273	0.162896		1050	1203	1022	0.973333	0.849543		182	221	51	0.28022	0.230769
119068801.IonCode_0665	1047	1236	1002	0.95702	0.81068		263	480	87	0.330798	0.18125		1029	1214	1000	0.971817	0.823723		220	226	56	0.254545	0.247788
119068802.IonCode_0666	1129	1257	1048	0.928255	0.833731		263	527	88	0.334601	0.166983		1100	1253	1046	0.950909	0.834796		233	257	71	0.304721	0.276265
119068803.IonCode_0667	1030	1203	984	0.95534	0.817955		271	635	86	0.317343	0.135433		1018	1194	984	0.966601	0.824121		236	290	68	0.288136	0.234483
119068804.IonCode_0668	1134	1291	1061	0.935626	0.821844		266	553	91	0.342105	0.164557		1098	1282	1058	0.96357	0.825273		237	267	65	0.274262	0.243446
119068805.IonCode_0669	1124	1273	1067	0.949288	0.838178		262	550	89	0.339695	0.161818		1094	1269	1065	0.973492	0.839243		228	285	73	0.320175	0.25614
119068806.IonCode_0670	1099	1262	1050	0.955414	0.832013		253	560	93	0.367589	0.166071		1079	1256	1049	0.972196	0.835191		220	292	70	0.318182	0.239726
119068807.IonCode_0671	1112	1282	1049	0.943345	0.818253		282	579	84	0.297872	0.145078		1083	1265	1046	0.965836	0.826877		241	301	68	0.282158	0.225914
119068808.IonCode_0672	1027	1209	983	0.957157	0.813069		252	459	75	0.297619	0.163399		1022	1191	981	0.959883	0.823678		200	209	48	0.24	0.229665
119068809.IonCode_0673	1077	1233	1021	0.948004	0.828062		271	584	84	0.309963	0.143836		1051	1228	1020	0.970504	0.830619		225	280	69	0.306667	0.246429
119068810.IonCode_0674	1096	1261	1038	0.94708	0.823156		273	589	81	0.296703	0.137521		1066	1256	1036	0.971857	0.824841		236	303	66	0.279661	0.217822
119068811.IonCode_0675	1105	1267	1056	0.955656	0.833465		247	543	83	0.336032	0.152855		1090	1263	1056	0.968807	0.836105		220	253	68	0.309091	0.268775
119068812.IonCode_0676	1045	1234	1013	0.969378	0.820908		272	563	90	0.330882	0.159858		1023	1224	1006	0.983382	0.821895		239	285	74	0.309623	0.259649
119068813.IonCode_0677	1078	1243	1027	0.95269	0.826227		267	599	84	0.314607	0.140234		1052	1235	1027	0.976236	0.831579		230	301	72	0.313043	0.239203
119068814.IonCode_0678	1077	1232	1017	0.94429	0.825487		273	571	90	0.32967	0.157618		1044	1221	1014	0.971264	0.830467		234	292	67	0.286325	0.229452
119068815.IonCode_0679	1081	1232	1008	0.93247	0.818182		288	605	92	0.319444	0.152066		1041	1224	1006	0.966378	0.821895		240	315	72	0.3	0.228571
119068816.IonCode_0680	1128	1272	1056	0.93617	0.830189		291	629	100	0.343643	0.158983		1091	1269	1056	0.967919	0.832151		242	334	86	0.355372	0.257485
119068817.IonCode_0681	1071	1236	1026	0.957983	0.830097		268	603	89	0.33209	0.147595		1053	1226	1026	0.974359	0.836868		231	312	73	0.316017	0.233974
119068818.IonCode_0682	1156	1299	1081	0.935121	0.832179		276	534	91	0.32971	0.170412		1116	1296	1081	0.968638	0.834105		248	282	79	0.318548	0.280142
119068819.IonCode_0683	1114	1291	1062	0.953321	0.822618		266	606	92	0.345865	0.151815		1095	1285	1062	0.969863	0.826459		238	322	72	0.302521	0.223602
119068820.IonCode_0684	1064	1238	1018	0.956767	0.822294		278	577	91	0.327338	0.157712		1041	1234	1016	0.975985	0.823339		240	309	71	0.295833	0.229773
119068821.IonCode_0685	1110	1244	1028	0.926126	0.826367		276	595	93	0.336957	0.156303		1061	1232	1025	0.96607	0.831981		238	312	81	0.340336	0.259615
119068822.IonCode_0686	1105	1276	1056	0.955656	0.827586		262	528	93	0.354962	0.176136		1092	1264	1056	0.967033	0.835443		228	278	76	0.333333	0.273381
119068823.IonCode_0687	1069	1203	997	0.932647	0.828761		279	731	99	0.354839	0.135431		1034	1194	993	0.960348	0.831658		239	374	80	0.334728	0.213904
119068824.IonCode_0688	1105	1237	1028	0.930317	0.831043		291	661	92	0.316151	0.139183		1065	1232	1025	0.962441	0.831981		248	332	76	0.306452	0.228916
119068825.IonCode_0689	1063	1226	1013	0.952963	0.826264		260	581	81	0.311538	0.139415		1040	1217	1012	0.973077	0.831553		227	293	67	0.295154	0.228669
119068826.IonCode_0690	1141	1306	1084	0.950044	0.830015		265	548	87	0.328302	0.158759		1114	1295	1084	0.97307	0.837066		232	281	72	0.310345	0.256228
119068827.IonCode_0691	1212	1405	1180	0.973597	0.839858		254	450	75	0.295276	0.166667		1204	1399	1180	0.980066	0.84346		219	220	53	0.242009	0.240909
119068828.IonCode_0692	1281	1458	1237	0.965652	0.848422		284	586	101	0.355634	0.172355		1258	1453	1235	0.981717	0.849966		250	307	87	0.348	0.283388
119068829.IonCode_0693	1265	1403	1204	0.951779	0.858161		272	545	89	0.327206	0.163303		1239	1399	1202	0.970137	0.859185		236	279	76	0.322034	0.272401
119068830.IonCode_0694	1260	1396	1189	0.943651	0.851719		271	597	94	0.346863	0.157454		1222	1393	1187	0.971358	0.852118		232	308	75	0.323276	0.243506
119068831.IonCode_0695	1231	1428	1162	0.943948	0.813725		325	725	90	0.276923	0.124138		1201	1426	1159	0.965029	0.812763		271	349	72	0.265683	0.206304
119068832.IonCode_0696	1292	1435	1212	0.93808	0.844599		293	690	100	0.341297	0.144928		1258	1427	1211	0.962639	0.848633		252	370	87	0.345238	0.235135
119068833.IonCode_0701	1208	1383	1136	0.940397	0.821403		307	670	100	0.325733	0.149254		1172	1381	1136	0.969283	0.822592		257	342	78	0.303502	0.22807
119068834.IonCode_0702	1247	1398	1186	0.951083	0.848355		287	582	98	0.341463	0.168385		1219	1390	1184	0.971288	0.851799		243	285	83	0.341564	0.291228
119068835.IonCode_0703	1263	1433	1199	0.949327	0.836706		286	611	96	0.335664	0.157119		1239	1425	1198	0.966909	0.840702		256	299	74	0.289062	0.247492
119068836.IonCode_0704	1262	1449	1211	0.959588	0.835749		293	580	103	0.351536	0.177586		1248	1443	1211	0.970353	0.839224		257	287	84	0.326848	0.292683
119068837.IonCode_0705	1276	1421	1191	0.933386	0.838142		291	634	97	0.333333	0.152997		1233	1409	1189	0.964315	0.843861		258	334	88	0.341085	0.263473
119068839.IonCode_0707	1311	1441	1187	0.905416	0.823734		336	834	94	0.279762	0.11271		1239	1439	1182	0.953995	0.821404		274	385	78	0.284672	0.202597
119068840.IonCode_0708	1311	1423	1194	0.910755	0.839072		309	695	99	0.320388	0.142446		1243	1413	1192	0.95897	0.843595		256	365	81	0.316406	0.221918
119068841.IonCode_0709	1232	1375	1165	0.945617	0.847273		286	626	100	0.34965	0.159744		1199	1368	1165	0.971643	0.851608		236	332	81	0.34322	0.243976
119068842.IonCode_0710	1218	1362	1139	0.93514	0.83627		291	578	105	0.360825	0.181661		1179	1352	1139	0.966073	0.842456		248	297	89	0.358871	0.299663
119068843.IonCode_0711	1238	1437	1177	0.950727	0.819068		308	734	100	0.324675	0.13624		1217	1429	1177	0.967132	0.823653		265	355	83	0.313208	0.233803
119068844.IonCode_0712	1225	1380	1156	0.943673	0.837681		272	614	94	0.345588	0.153094		1192	1374	1155	0.96896	0.840611		237	291	75	0.316456	0.257732
119068845.IonCode_0713	1264	1421	1189	0.940665	0.836735		291	577	86	0.295533	0.149047		1218	1408	1185	0.972906	0.841619		245	295	72	0.293878	0.244068
119068846.IonCode_0714	1270	1412	1196	0.941732	0.847025		287	656	95	0.33101	0.144817		1237	1402	1191	0.962813	0.849501		248	329	76	0.306452	0.231003
119068847.IonCode_0715	1241	1436	1182	0.952458	0.82312		306	638	100	0.326797	0.15674		1219	1430	1180	0.968007	0.825175		274	323	78	0.284672	0.241486
119068848.IonCode_0716	1190	1348	1136	0.954622	0.84273		258	524	95	0.368217	0.181298		1166	1342	1135	0.973413	0.845753		224	280	80	0.357143	0.285714
119068849.IonCode_0717	1266	1432	1203	0.950237	0.840084		287	585	95	0.33101	0.162393		1231	1426	1201	0.97563	0.842216		250	312	81	0.324	0.259615
119068850.IonCode_0718	1218	1386	1172	0.962233	0.845599		254	504	81	0.318898	0.160714		1208	1372	1171	0.969371	0.853499		213	243	57	0.267606	0.234568
119068851.IonCode_0719	1234	1392	1158	0.938412	0.831897		278	596	83	0.298561	0.139262		1200	1381	1156	0.963333	0.837075		242	295	63	0.260331	0.213559
119068852.IonCode_0720	1250	1428	1185	0.948	0.829832		294	624	91	0.309524	0.145833		1227	1423	1185	0.96577	0.832748		259	300	69	0.266409	0.23
119068853.IonCode_0721	1287	1454	1222	0.949495	0.84044		298	594	101	0.338926	0.170034		1256	1450	1221	0.972134	0.842069		257	290	82	0.319066	0.282759
119068854.IonCode_0722	1274	1450	1213	0.952119	0.836552		293	610	98	0.334471	0.160656		1247	1444	1210	0.970329	0.83795		258	304	76	0.294574	0.25
119068855.IonCode_0723	1143	1392	1103	0.965004	0.792385		246	355	70	0.284553	0.197183		1096	1273	1068	0.974453	0.838963		180	155	45	0.25	0.290323
119068856.IonCode_0724	1227	1362	1138	0.927465	0.835536		306	770	103	0.336601	0.133766		1190	1355	1135	0.953782	0.837638		263	386	86	0.326996	0.222798
119068857.IonCode_0725	1276	1436	1209	0.947492	0.841922		279	585	100	0.358423	0.17094		1248	1426	1208	0.967949	0.847125		240	307	84	0.35	0.273616
119068858.IonCode_0726	1243	1384	1173	0.943685	0.847543		283	620	99	0.349823	0.159677		1214	1375	1173	0.966227	0.853091		237	321	83	0.350211	0.258567
119068859.IonCode_0727	1263	1398	1172	0.927949	0.83834		284	559	95	0.334507	0.169946		1222	1396	1172	0.959083	0.839542		250	290	77	0.308	0.265517
119068860.IonCode_0728	1219	1364	1144	0.938474	0.83871		289	582	96	0.33218	0.164948		1185	1363	1144	0.965401	0.839325		259	317	87	0.335907	0.274448
119068861.IonCode_0729	1165	1331	1109	0.951931	0.833208		269	557	93	0.345725	0.166966		1154	1321	1108	0.960139	0.838759		231	265	74	0.320346	0.279245
119068862.IonCode_0730	1226	1398	1177	0.960033	0.841917		258	480	82	0.317829	0.170833		1215	1375	1172	0.964609	0.852364		212	241	57	0.268868	0.236515
119068863.IonCode_0731	1076	1368	1032	0.959108	0.754386		215	268	46	0.213953	0.171642		994	1192	967	0.972837	0.811242		138	119	20	0.144928	0.168067
119068864.IonCode_0732	897	1256	846	0.943144	0.673567		147	170	35	0.238095	0.205882		840	1029	800	0.952381	0.777454		87	58	13	0.149425	0.224138
119068865.IonCode_0733	1265	1459	1215	0.960474	0.832762		275	572	88	0.32	0.153846		1244	1429	1212	0.974277	0.848146		237	283	72	0.303797	0.254417
119068866.IonCode_0734	1242	1401	1178	0.94847	0.840828		288	588	102	0.354167	0.173469		1214	1391	1176	0.968699	0.845435		244	333	85	0.348361	0.255255
119068867.IonCode_0735	1217	1403	1157	0.950698	0.824661		307	622	106	0.345277	0.170418		1192	1402	1155	0.96896	0.823823		268	318	81	0.302239	0.254717
119068868.IonCode_0736	1261	1439	1214	0.962728	0.843641		272	553	94	0.345588	0.169982		1242	1435	1213	0.976651	0.845296		253	299	85	0.335968	0.284281
119068869.IonCode_0737	1213	1397	1167	0.962077	0.835361		290	580	97	0.334483	0.167241		1200	1396	1167	0.9725	0.83596		258	276	80	0.310078	0.289855
119068870.IonCode_0738	1143	1328	1102	0.964129	0.829819		266	529	93	0.349624	0.175803		1123	1309	1096	0.975957	0.83728		225	262	69	0.306667	0.263359
119068871.IonCode_0739	889	1140	821	0.92351	0.720175		126	136	28	0.222222	0.205882		698	779	667	0.955587	0.856226		64	47	8	0.125	0.170213
119068872.IonCode_0740	1177	1361	1133	0.962617	0.832476		241	396	72	0.298755	0.181818		1157	1327	1123	0.970614	0.84627		190	175	43	0.226316	0.245714
119068873.IonCode_0741	1251	1418	1190	0.951239	0.83921		283	610	100	0.353357	0.163934		1227	1404	1187	0.9674	0.845442		247	313	83	0.336032	0.265176
119068874.IonCode_0742	1227	1382	1163	0.94784	0.841534		282	668	97	0.343972	0.14521		1204	1378	1163	0.965947	0.843977		246	353	81	0.329268	0.229462
119068875.IonCode_0743	1231	1409	1184	0.96182	0.840312		286	552	85	0.297203	0.153986		1210	1407	1181	0.976033	0.839375		254	279	73	0.287402	0.261649
119068876.IonCode_0744	1267	1421	1213	0.95738	0.853624		279	587	107	0.383513	0.182283		1248	1413	1213	0.971955	0.858457		246	309	91	0.369919	0.294498
119068877.IonCode_0745	1261	1412	1181	0.936558	0.836402		317	640	97	0.305994	0.151562		1224	1405	1178	0.962418	0.838434		277	311	84	0.303249	0.270096
119068878.IonCode_0746	1158	1393	1123	0.969775	0.806174		259	386	70	0.27027	0.181347		1133	1369	1109	0.978817	0.81008		195	179	41	0.210256	0.22905
119068879.IonCode_0747	1127	1347	1084	0.961846	0.804751		206	293	49	0.237864	0.167235		1126	1256	1058	0.939609	0.842357		141	109	26	0.184397	0.238532
119068881.IonCode_0749	1262	1407	1191	0.94374	0.846482		294	605	97	0.329932	0.160331		1233	1398	1190	0.965126	0.851216		255	307	85	0.333333	0.276873
119068882.IonCode_0750	1274	1428	1214	0.952904	0.85014		292	629	106	0.363014	0.168521		1243	1419	1209	0.972647	0.852008		254	318	83	0.326772	0.261006
119068883.IonCode_0751	1286	1411	1190	0.92535	0.843373		313	622	103	0.329073	0.165595		1234	1407	1185	0.960292	0.842217		249	311	82	0.329317	0.263666
119068884.IonCode_0752	1237	1395	1172	0.947454	0.840143		286	612	103	0.36014	0.168301		1210	1386	1171	0.967769	0.844877		248	310	84	0.33871	0.270968
119068885.IonCode_0753	1267	1420	1190	0.939227	0.838028		299	629	89	0.297659	0.141494		1231	1414	1190	0.966694	0.841584		247	314	73	0.295547	0.232484
119068886.IonCode_0754	1215	1387	1145	0.942387	0.825523		278	543	100	0.359712	0.184162		1184	1368	1145	0.967061	0.836988		238	274	82	0.344538	0.29927
119068887.IonCode_0755	1243	1456	1213	0.975865	0.833104		259	398	75	0.289575	0.188442		1224	1417	1198	0.978758	0.845448		194	199	46	0.237113	0.231156
119068888.IonCode_0756	1045	1314	1001	0.957895	0.761796		243	365	58	0.238683	0.158904		997	1184	968	0.970913	0.817568		163	139	29	0.177914	0.208633
119068889.IonCode_0757	1280	1423	1215	0.949219	0.85383		260	520	94	0.361538	0.180769		1253	1412	1215	0.969673	0.860482		225	274	75	0.333333	0.273723
119068890.IonCode_0758	1177	1357	1125	0.95582	0.829035		283	585	102	0.360424	0.174359		1162	1342	1123	0.966437	0.836811		251	297	83	0.330677	0.279461
119068891.IonCode_0759	1199	1379	1146	0.955796	0.831037		295	633	90	0.305085	0.14218		1176	1370	1142	0.971088	0.833577		262	321	75	0.28626	0.233645
119068892.IonCode_0760	1206	1395	1150	0.953566	0.824373		307	590	106	0.345277	0.179661		1187	1381	1149	0.967987	0.832006		266	327	89	0.334586	0.272171
119068893.IonCode_0761	1232	1397	1180	0.957792	0.844667		270	553	93	0.344444	0.168174		1214	1393	1180	0.971993	0.847093		236	290	78	0.330508	0.268966
119068894.IonCode_0762	1176	1381	1131	0.961735	0.818972		266	443	84	0.315789	0.189616		1147	1333	1114	0.971229	0.835709		200	201	52	0.26	0.258706
119068895.IonCode_0763	1282	1456	1222	0.953198	0.839286		286	583	89	0.311189	0.152659		1255	1439	1217	0.969721	0.845726		229	279	61	0.266376	0.218638
119068896.IonCode_0764	1116	1305	1066	0.955197	0.816858		250	399	77	0.308	0.192982		1091	1248	1052	0.964253	0.842949		189	179	48	0.253968	0.268156
119068897.IonCode_0765	1191	1370	1130	0.948783	0.824818		294	580	85	0.289116	0.146552		1170	1356	1129	0.964957	0.832596		247	277	69	0.279352	0.249097
119068898.IonCode_0766	1244	1407	1169	0.939711	0.830846		302	561	107	0.354305	0.190731		1205	1396	1167	0.968465	0.83596		263	286	87	0.330798	0.304196
119068899.IonCode_0767	1265	1399	1206	0.95336	0.862044		261	513	91	0.348659	0.177388		1237	1393	1205	0.974131	0.865039		220	263	70	0.318182	0.26616
119068900.IonCode_0768	1278	1431	1216	0.951487	0.849755		270	612	88	0.325926	0.143791		1247	1430	1213	0.972735	0.848252		234	312	73	0.311966	0.233974
119068901.IonCode_0769	1246	1393	1181	0.947833	0.84781		287	592	99	0.344948	0.16723		1223	1384	1181	0.965658	0.853324		245	305	84	0.342857	0.27541
119068902.IonCode_0770	1183	1409	1144	0.967033	0.811923		261	433	75	0.287356	0.17321		1172	1398	1140	0.972696	0.815451		208	186	48	0.230769	0.258065
119068903.IonCode_0771	1202	1426	1174	0.976705	0.823282		258	417	77	0.29845	0.184652		1187	1376	1160	0.977254	0.843023		199	197	52	0.261307	0.263959
119068904.IonCode_0772	1134	1313	1085	0.95679	0.826352		258	527	85	0.329457	0.16129		1112	1293	1082	0.973022	0.836814		217	238	64	0.294931	0.268908
119068905.IonCode_0773	1215	1375	1157	0.952263	0.841455		277	556	93	0.33574	0.167266		1193	1364	1157	0.969824	0.84824		235	271	75	0.319149	0.276753
119068906.IonCode_0774	1216	1377	1174	0.965461	0.852578		242	571	87	0.359504	0.152364		1196	1360	1169	0.977425	0.859559		209	296	72	0.344498	0.243243
119068907.IonCode_0775	1252	1402	1177	0.940096	0.839515		287	636	93	0.324042	0.146226		1219	1389	1173	0.962264	0.844492		245	316	82	0.334694	0.259494
119068908.IonCode_0776	1179	1351	1130	0.958439	0.836417		286	678	102	0.356643	0.150442		1166	1340	1129	0.968268	0.842537		250	336	79	0.316	0.235119
119068909.IonCode_0777	1275	1456	1220	0.956863	0.837912		289	552	94	0.32526	0.17029		1254	1451	1219	0.972089	0.84011		253	266	75	0.296443	0.281955
119068910.IonCode_0778	1216	1395	1170	0.962171	0.83871		283	543	101	0.35689	0.186004		1194	1385	1169	0.979062	0.844043		248	303	81	0.326613	0.267327
119068911.IonCode_0779	1232	1418	1184	0.961039	0.834979		268	546	88	0.328358	0.161172		1208	1399	1180	0.976821	0.84346		232	271	66	0.284483	0.243542
119068912.IonCode_0780	1127	1330	1081	0.959184	0.812782		285	486	85	0.298246	0.174897		1115	1313	1077	0.965919	0.820259		244	231	71	0.290984	0.307359
119068913.IonCode_0781	1247	1422	1202	0.963913	0.845288		258	538	86	0.333333	0.159851		1227	1415	1201	0.97881	0.848763		225	280	67	0.297778	0.239286
119068914.IonCode_0782	1215	1378	1148	0.944856	0.833091		280	558	100	0.357143	0.179211		1192	1364	1147	0.962248	0.840909		241	301	78	0.323651	0.259136
119068915.IonCode_0783	1236	1407	1184	0.957929	0.841507		269	553	101	0.375465	0.18264		1220	1401	1183	0.969672	0.844397		242	281	84	0.347107	0.298932
119068916.IonCode_0784	1219	1380	1146	0.940115	0.830435		305	645	107	0.35082	0.165891		1192	1373	1144	0.959732	0.833212		261	334	90	0.344828	0.269461
119068917.IonCode_0785	870	984	831	0.955172	0.844512		191	387	67	0.350785	0.173127		848	976	831	0.979953	0.851434		161	194	57	0.354037	0.293814
119068918.IonCode_0786	1247	1420	1204	0.965517	0.847887		273	554	91	0.333333	0.16426		1231	1414	1204	0.978067	0.851485		240	274	71	0.295833	0.259124
119068919.IonCode_0787	1251	1470	1215	0.971223	0.826531		255	493	79	0.309804	0.160243		1238	1436	1212	0.978998	0.844011		212	233	57	0.268868	0.244635
119068920.IonCode_0788	1187	1352	1135	0.956192	0.839497		280	549	110	0.392857	0.200364		1166	1345	1134	0.972556	0.843123		251	253	87	0.346614	0.343874
119068921.IonCode_0789	1281	1440	1224	0.955504	0.85		275	589	90	0.327273	0.152801		1258	1439	1223	0.972178	0.849896		240	322	77	0.320833	0.23913
119068922.IonCode_0790	1291	1437	1207	0.934934	0.839944		284	559	93	0.327465	0.166369		1256	1435	1207	0.960987	0.841115		248	275	72	0.290323	0.261818
119068923.IonCode_0791	1235	1393	1184	0.958704	0.849964		261	555	95	0.363985	0.171171		1220	1388	1184	0.970492	0.853026		222	264	75	0.337838	0.284091
119068924.IonCode_0792	1315	1481	1247	0.948289	0.841999		296	592	105	0.35473	0.177365		1281	1472	1247	0.973458	0.847147		259	315	83	0.320463	0.263492
119068925.IonCode_0793	1306	1453	1220	0.93415	0.839642		291	590	102	0.350515	0.172881		1267	1447	1220	0.962904	0.843124		244	306	78	0.319672	0.254902
119068926.IonCode_0794	1255	1395	1170	0.932271	0.83871		279	668	95	0.340502	0.142216		1211	1385	1168	0.964492	0.843321		247	341	81	0.327935	0.237537
119068927.IonCode_0795	1266	1401	1172	0.92575	0.836545		315	693	94	0.298413	0.135642		1210	1387	1170	0.966942	0.843547		261	352	77	0.295019	0.21875
119068928.IonCode_0796	1131	1314	1084	0.958444	0.824962		276	442	85	0.307971	0.192308		1121	1309	1084	0.966994	0.828113		237	232	64	0.270042	0.275862
119068929.IonCode_0801	1154	1275	1087	0.941941	0.852549		265	522	76	0.286792	0.145594		1123	1270	1086	0.967053	0.855118		221	266	64	0.289593	0.240602
119068930.IonCode_0802	1125	1277	1058	0.940444	0.828504		270	546	89	0.32963	0.163004		1094	1265	1055	0.964351	0.833992		239	275	73	0.305439	0.265455
119068931.IonCode_0803	1153	1302	1091	0.946227	0.837942		273	531	95	0.347985	0.178908		1124	1291	1090	0.969751	0.844307		236	280	76	0.322034	0.271429
119079037.IonCode_0501	1160	1333	1119	0.964655	0.83946		260	552	96	0.369231	0.173913		1145	1321	1114	0.972926	0.843301		231	270	76	0.329004	0.281481
119079038.IonCode_0502	1173	1350	1128	0.961637	0.835556		256	506	86	0.335938	0.16996		1157	1342	1128	0.974935	0.840537		230	265	69	0.3	0.260377
119079039.IonCode_0503	1110	1298	1075	0.968468	0.828197		259	528	86	0.332046	0.162879		1102	1290	1074	0.974592	0.832558		220	241	57	0.259091	0.236515
119079040.IonCode_0504	1248	1417	1201	0.96234	0.847565		253	497	96	0.379447	0.193159		1237	1411	1200	0.970089	0.850461		220	228	69	0.313636	0.302632
119079041.IonCode_0505	1221	1408	1179	0.965602	0.837358		264	479	88	0.333333	0.183716		1207	1404	1177	0.975145	0.838319		229	225	63	0.275109	0.28
119079042.IonCode_0506	1285	1470	1234	0.960311	0.839456		274	515	96	0.350365	0.186408		1270	1468	1234	0.971654	0.840599		246	257	75	0.304878	0.291829
119079043.IonCode_0507	1170	1358	1132	0.967521	0.833579		259	468	77	0.297297	0.16453		1157	1345	1127	0.974071	0.837918		223	219	58	0.26009	0.26484
119079044.IonCode_0508	1197	1370	1144	0.955723	0.835036		278	511	94	0.338129	0.183953		1187	1368	1142	0.962089	0.834795		253	268	71	0.280632	0.264925
119079045.IonCode_0509	1227	1387	1177	0.95925	0.848594		252	480	92	0.365079	0.191667		1206	1372	1170	0.970149	0.85277		224	230	65	0.290179	0.282609
119079046.IonCode_0510	1238	1394	1189	0.96042	0.852941		248	464	81	0.326613	0.174569		1220	1390	1188	0.97377	0.854676		217	242	67	0.308756	0.27686
119079047.IonCode_0511	1224	1435	1182	0.965686	0.823693		294	572	108	0.367347	0.188811		1208	1428	1177	0.974338	0.82423		256	281	81	0.316406	0.288256
119079048.IonCode_0512	1256	1427	1206	0.960191	0.84513		262	484	90	0.343511	0.18595		1236	1422	1205	0.974919	0.847398		226	234	68	0.300885	0.290598
119079049.IonCode_0513	1227	1412	1190	0.969845	0.842776		254	494	94	0.370079	0.190283		1213	1411	1186	0.977741	0.840539		225	245	71	0.315556	0.289796
119079050.IonCode_0514	1249	1432	1209	0.967974	0.844274		267	557	98	0.367041	0.175943		1236	1424	1209	0.978155	0.849017		234	263	76	0.324786	0.288973
119079051.IonCode_0515	1273	1432	1213	0.952867	0.847067		263	530	92	0.34981	0.173585		1250	1419	1211	0.9688	0.853418		234	256	75	0.320513	0.292969
119079052.IonCode_0516	1260	1429	1185	0.940476	0.829251		295	588	94	0.318644	0.159864		1226	1422	1184	0.965742	0.83263		258	316	76	0.294574	0.240506
119079053.IonCode_0517	1283	1467	1226	0.955573	0.835719		275	523	100	0.363636	0.191205		1268	1451	1223	0.964511	0.842867		242	267	75	0.309917	0.280899
119079054.IonCode_0518	1199	1391	1149	0.958299	0.826024		276	481	99	0.358696	0.205821		1187	1384	1148	0.967144	0.82948		239	239	71	0.297071	0.297071
119079055.IonCode_0519	1171	1355	1138	0.971819	0.839852		251	481	88	0.350598	0.182952		1167	1349	1138	0.97515	0.843588		225	220	64	0.284444	0.290909
119079056.IonCode_0520	1243	1444	1202	0.967015	0.83241		282	507	95	0.336879	0.187377		1226	1442	1199	0.977977	0.831484		244	228	64	0.262295	0.280702
119079057.IonCode_0521	1237	1415	1183	0.956346	0.836042		273	520	84	0.307692	0.161538		1212	1410	1177	0.971122	0.834752		234	257	62	0.264957	0.241245
119079058.IonCode_0522	1208	1386	1167	0.96606	0.841991		266	576	95	0.357143	0.164931		1191	1368	1162	0.975651	0.849415		239	265	78	0.32636	0.29434
119079059.IonCode_0523	1229	1394	1174	0.955248	0.842181		268	499	88	0.328358	0.176353		1202	1379	1171	0.97421	0.849166		229	263	68	0.296943	0.258555
119079060.IonCode_0524	1244	1417	1165	0.936495	0.822159		268	586	96	0.358209	0.163823		1204	1405	1160	0.963455	0.825623		237	321	74	0.312236	0.23053
119079061.IonCode_0525	1175	1380	1135	0.965957	0.822464		255	449	67	0.262745	0.14922		1164	1359	1134	0.974227	0.834437		217	220	48	0.221198	0.218182
119079062.IonCode_0526	1247	1430	1197	0.959904	0.837063		267	515	83	0.310861	0.161165		1224	1415	1193	0.974673	0.84311		242	241	63	0.260331	0.261411
119079063.IonCode_0527	1220	1395	1173	0.961475	0.84086		254	496	99	0.389764	0.199597		1213	1388	1173	0.967024	0.845101		221	233	71	0.321267	0.304721
119079064.IonCode_0528	1223	1398	1182	0.966476	0.845494		258	502	88	0.341085	0.175299		1208	1394	1181	0.977649	0.847202		225	249	72	0.32	0.289157
119079065.IonCode_0529	1111	1258	1073	0.965797	0.852941		227	507	80	0.352423	0.157791		1099	1251	1072	0.975432	0.856914		207	268	70	0.338164	0.261194
119079066.IonCode_0530	1204	1389	1168	0.9701	0.840893		258	504	88	0.341085	0.174603		1192	1385	1164	0.97651	0.840433		224	242	67	0.299107	0.27686
119079067.IonCode_0531	1185	1355	1149	0.96962	0.84797		237	419	75	0.316456	0.178998		1180	1336	1146	0.971186	0.857784		208	181	55	0.264423	0.303867
119079068.IonCode_0532	1169	1397	1129	0.965783	0.80816		222	360	64	0.288288	0.177778		1163	1294	1102	0.947549	0.851623		155	163	38	0.245161	0.233129
119079069.IonCode_0533	1245	1431	1199	0.963052	0.837876		271	521	99	0.365314	0.190019		1224	1421	1199	0.979575	0.843772		242	263	73	0.301653	0.277567
119079070.IonCode_0534	1206	1380	1160	0.961857	0.84058		260	499	88	0.338462	0.176353		1179	1371	1155	0.979644	0.842451		230	249	64	0.278261	0.257028
119079071.IonCode_0535	1223	1415	1188	0.971382	0.839576		260	466	84	0.323077	0.180258		1215	1408	1188	0.977778	0.84375		222	212	58	0.261261	0.273585
119079072.IonCode_0536	1175	1363	1141	0.971064	0.837124		266	535	91	0.342105	0.170093		1170	1355	1141	0.975214	0.842066		228	262	70	0.307018	0.267176
119079073.IonCode_0537	1162	1329	1116	0.960413	0.839729		254	450	84	0.330709	0.186667		1145	1327	1115	0.973799	0.840241		223	229	65	0.29148	0.283843
119079077.IonCode_0541	1217	1370	1163	0.955629	0.848905		263	515	88	0.334601	0.170874		1198	1366	1163	0.970785	0.851391		228	275	71	0.311404	0.258182
119079078.IonCode_0542	1241	1389	1190	0.958904	0.856731		239	486	91	0.380753	0.187243		1221	1385	1189	0.973792	0.858484		210	249	73	0.347619	0.293173
119079079.IonCode_0543	1164	1317	1112	0.955326	0.844343		248	483	79	0.318548	0.163561		1143	1315	1110	0.971129	0.844106		211	228	65	0.308057	0.285088
119079080.IonCode_0544	1209	1372	1161	0.960298	0.84621		261	496	94	0.360153	0.189516		1191	1369	1160	0.973971	0.847334		228	251	67	0.29386	0.266932
119079081.IonCode_0545	1152	1368	1108	0.961806	0.809942		302	552	89	0.294702	0.161232		1132	1358	1105	0.976148	0.813697		268	253	69	0.257463	0.272727
119079082.IonCode_0546	1137	1326	1099	0.966579	0.828808		264	514	86	0.325758	0.167315		1127	1325	1098	0.974268	0.828679		228	257	68	0.298246	0.264591
119079083.IonCode_0547	1170	1342	1134	0.969231	0.845007		242	460	83	0.342975	0.180435		1154	1320	1130	0.979203	0.856061		194	224	54	0.278351	0.241071
119079085.IonCode_0549	1183	1341	1133	0.957735	0.844892		246	519	88	0.357724	0.169557		1163	1327	1131	0.972485	0.852298		214	251	70	0.327103	0.278884
119079086.IonCode_0550	1194	1376	1142	0.956449	0.829942		268	521	97	0.36194	0.18618		1169	1359	1137	0.972626	0.836645		237	271	76	0.320675	0.280443
119079087.IonCode_0551	1186	1355	1150	0.969646	0.848708		250	490	84	0.336	0.171429		1178	1352	1147	0.973684	0.848373		220	261	66	0.3	0.252874
119079088.IonCode_0552	1157	1314	1119	0.967156	0.851598		248	504	95	0.383065	0.188492		1140	1299	1114	0.977193	0.857583		206	229	73	0.354369	0.318777
119079089.IonCode_0553	1186	1355	1146	0.966273	0.845756		248	442	87	0.350806	0.196833		1177	1347	1146	0.973662	0.85078		212	228	65	0.306604	0.285088
119079090.IonCode_0554	1155	1318	1117	0.9671	0.847496		242	500	89	0.367769	0.178		1148	1316	1117	0.972997	0.848784		216	242	68	0.314815	0.280992
119079091.IonCode_0555	1218	1426	1183	0.971264	0.829593		253	403	77	0.304348	0.191067		1200	1381	1172	0.976667	0.84866		203	199	50	0.246305	0.251256
119079093.IonCode_0557	1202	1392	1168	0.971714	0.83908		261	548	89	0.340996	0.162409		1188	1384	1167	0.982323	0.843208		231	269	68	0.294372	0.252788
119079094.IonCode_0558	1203	1381	1151	0.956775	0.833454		270	558	87	0.322222	0.155914		1185	1368	1150	0.970464	0.840643		238	294	71	0.298319	0.241497
119079095.IonCode_0559	1155	1341	1115	0.965368	0.831469		253	478	74	0.29249	0.154812		1150	1339	1115	0.969565	0.832711		222	212	56	0.252252	0.264151
119079096.IonCode_0560	1150	1323	1101	0.957391	0.8322		264	529	78	0.295455	0.147448		1138	1317	1100	0.966608	0.835232		227	236	63	0.277533	0.266949
119079097.IonCode_0561	1150	1355	1117	0.971304	0.824354		251	441	78	0.310757	0.176871		1135	1347	1114	0.981498	0.827023		223	207	59	0.264574	0.285024
119079098.IonCode_0562	1144	1331	1097	0.958916	0.824192		263	457	81	0.307985	0.177243		1134	1310	1095	0.965608	0.835878		218	203	47	0.215596	0.231527
119079099.IonCode_0563	1164	1354	1128	0.969072	0.833087		250	425	86	0.344	0.202353		1157	1344	1128	0.974935	0.839286		206	207	52	0.252427	0.251208
119079102.IonCode_0566	1269	1457	1228	0.967691	0.842828		257	520	86	0.33463	0.165385		1251	1444	1226	0.980016	0.84903		231	246	66	0.285714	0.268293
119079103.IonCode_0567	1200	1368	1152	0.96	0.842105		270	487	91	0.337037	0.186858		1188	1364	1150	0.968013	0.843109		225	236	68	0.302222	0.288136
119079104.IonCode_0568	1221	1396	1183	0.968878	0.847421		258	446	84	0.325581	0.188341		1204	1386	1180	0.980066	0.851371		227	224	60	0.264317	0.267857
119079105.IonCode_0569	1232	1422	1187	0.963474	0.83474		292	508	109	0.373288	0.214567		1222	1415	1187	0.971358	0.838869		251	256	82	0.326693	0.320312
119079106.IonCode_0570	1204	1402	1154	0.958472	0.82311		292	473	91	0.311644	0.192389		1189	1399	1154	0.970563	0.824875		244	227	63	0.258197	0.277533
119079107.IonCode_0571	1223	1403	1177	0.962388	0.838917		251	449	88	0.350598	0.195991		1209	1387	1175	0.971878	0.847152		219	227	61	0.278539	0.268722
119079108.IonCode_0572	1132	1340	1102	0.973498	0.822388		215	345	75	0.348837	0.217391		1132	1279	1087	0.960247	0.849883		142	141	32	0.225352	0.22695
119079109.IonCode_0573	1216	1425	1175	0.966283	0.824561		268	513	97	0.36194	0.189084		1207	1410	1174	0.972659	0.832624		237	262	70	0.295359	0.267176
119079110.IonCode_0574	1226	1427	1183	0.964927	0.829012		267	507	81	0.303371	0.159763		1218	1414	1183	0.971264	0.836634		235	250	68	0.289362	0.272
119079111.IonCode_0575	1213	1380	1173	0.967024	0.85		248	471	86	0.346774	0.18259		1199	1367	1172	0.977481	0.857352		208	229	61	0.293269	0.266376
119079112.IonCode_0576	1210	1399	1166	0.963636	0.833452		258	455	79	0.306202	0.173626		1195	1395	1165	0.974895	0.835125		225	200	59	0.262222	0.295
119079113.IonCode_0577	1067	1256	1036	0.970947	0.824841		242	501	81	0.334711	0.161677		1051	1242	1032	0.981922	0.830918		213	240	59	0.276995	0.245833
119079114.IonCode_0578	1210	1402	1169	0.966116	0.833809		266	468	81	0.304511	0.173077		1199	1393	1168	0.974145	0.838478		234	193	56	0.239316	0.290155
119079115.IonCode_0579	1231	1421	1188	0.965069	0.836031		261	524	90	0.344828	0.171756		1221	1414	1188	0.972973	0.84017		231	253	70	0.30303	0.27668
119079116.IonCode_0580	1243	1414	1201	0.966211	0.849364		254	452	89	0.350394	0.196903		1225	1408	1199	0.978776	0.851562		225	209	64	0.284444	0.30622
119079117.IonCode_0581	1257	1447	1216	0.967383	0.840359		268	539	93	0.347015	0.172542		1243	1441	1215	0.977474	0.843164		246	272	77	0.313008	0.283088
119079118.IonCode_0582	1175	1345	1110	0.944681	0.825279		288	479	79	0.274306	0.164927		1142	1335	1108	0.970228	0.829963		235	225	55	0.234043	0.244444
119079119.IonCode_0583	1188	1363	1153	0.970539	0.845928		256	442	83	0.324219	0.187783		1178	1357	1153	0.978778	0.849668		222	222	62	0.279279	0.279279
119079120.IonCode_0584	1199	1385	1158	0.965805	0.836101		250	421	78	0.312	0.185273		1193	1369	1158	0.970662	0.845873		214	213	56	0.261682	0.262911
119079121.IonCode_0585	1172	1379	1132	0.96587	0.820885		280	502	89	0.317857	0.177291		1160	1371	1131	0.975	0.824945		250	241	68	0.272	0.282158
119079122.IonCode_0586	1223	1429	1188	0.971382	0.831351		266	456	79	0.296992	0.173246		1203	1411	1180	0.980881	0.836286		234	208	65	0.277778	0.3125
119079123.IonCode_0587	1208	1385	1159	0.959437	0.836823		277	540	99	0.357401	0.183333		1196	1379	1159	0.969064	0.840464		253	279	73	0.288538	0.261649
119079124.IonCode_0588	1221	1406	1169	0.957412	0.831437		270	547	84	0.311111	0.153565		1202	1402	1168	0.971714	0.833096		238	289	68	0.285714	0.235294
119079125.IonCode_0589	1223	1405	1189	0.9722	0.846263		240	518	84	0.35	0.162162		1219	1400	1189	0.97539	0.849286		216	222	64	0.296296	0.288288
119079126.IonCode_0590	1184	1338	1134	0.95777	0.847534		248	507	80	0.322581	0.157791		1168	1336	1132	0.969178	0.847305		214	242	61	0.285047	0.252066
119079127.IonCode_0591	1180	1387	1142	0.967797	0.82336		275	476	75	0.272727	0.157563		1165	1378	1139	0.977682	0.82656		237	224	52	0.219409	0.232143
119079128.IonCode_0592	1240	1409	1192	0.96129	0.84599		253	506	92	0.363636	0.181818		1226	1403	1191	0.971452	0.848895		219	249	67	0.305936	0.269076
119079129.IonCode_0593	1184	1370	1142	0.964527	0.833577		255	499	78	0.305882	0.156313		1175	1366	1141	0.971064	0.835286		226	236	60	0.265487	0.254237
119079130.IonCode_0594	1182	1350	1130	0.956007	0.837037		252	458	80	0.31746	0.174672		1169	1337	1130	0.966638	0.845176		220	207	57	0.259091	0.275362
119079131.IonCode_0595	1150	1370	1096	0.953043	0.8		319	638	99	0.310345	0.155172		1135	1355	1092	0.962115	0.805904		270	304	72	0.266667	0.236842
119079132.IonCode_0596	1235	1410	1174	0.950607	0.832624		279	522	88	0.315412	0.168582		1208	1407	1170	0.968543	0.831557		250	277	74	0.296	0.267148
119079133.IonCode_0601	1301	1489	1252	0.962337	0.840833		271	583	81	0.298893	0.138937		1279	1482	1249	0.976544	0.84278		235	258	56	0.238298	0.217054
119079134.IonCode_0602	1232	1412	1194	0.969156	0.845609		254	490	87	0.34252	0.177551		1217	1407	1193	0.980279	0.847903		228	235	65	0.285088	0.276596
119079136.IonCode_0604	1250	1430	1207	0.9656	0.844056		262	477	78	0.29771	0.163522		1236	1425	1206	0.975728	0.846316		220	228	58	0.263636	0.254386
119079137.IonCode_0605	1319	1467	1246	0.944655	0.849352		269	584	78	0.289963	0.133562		1284	1458	1245	0.969626	0.853909		223	307	59	0.264574	0.192182
119079138.IonCode_0606	1212	1393	1171	0.966172	0.840632		275	586	89	0.323636	0.151877		1202	1387	1171	0.97421	0.844268		245	282	74	0.302041	0.262411
119079139.IonCode_0607	1276	1446	1215	0.952194	0.840249		274	540	89	0.324818	0.164815		1250	1442	1215	0.972	0.84258		242	276	77	0.318182	0.278986
119079140.IonCode_0608	1346	1503	1273	0.945765	0.846973		289	623	91	0.314879	0.146067		1307	1487	1268	0.970161	0.852724		251	313	74	0.294821	0.236422
119079141.IonCode_0609	1225	1397	1176	0.96	0.841804		255	509	91	0.356863	0.178782		1215	1393	1175	0.967078	0.843503		222	248	66	0.297297	0.266129
119079142.IonCode_0610	1286	1467	1242	0.965785	0.846626		249	438	75	0.301205	0.171233		1276	1448	1238	0.970219	0.854972		220	218	54	0.245455	0.247706
119079143.IonCode_0611	1219	1407	1162	0.95324	0.825871		274	500	87	0.317518	0.174		1199	1390	1159	0.966639	0.833813		244	243	64	0.262295	0.263374
119079144.IonCode_0612	1240	1441	1205	0.971774	0.836225		276	556	95	0.344203	0.170863		1233	1432	1204	0.97648	0.840782		240	281	67	0.279167	0.238434
119079145.IonCode_0613	1305	1465	1238	0.948659	0.845051		281	569	87	0.309609	0.1529		1284	1464	1237	0.963396	0.844945		249	298	74	0.297189	0.248322
119079146.IonCode_0614	1213	1392	1160	0.956307	0.833333		259	522	80	0.30888	0.153257		1190	1381	1158	0.973109	0.838523		232	246	60	0.258621	0.243902
119079147.IonCode_0615	1271	1468	1224	0.963021	0.833787		290	514	84	0.289655	0.163424		1252	1466	1222	0.976038	0.833561		257	255	62	0.241245	0.243137
119079148.IonCode_0616	1294	1472	1246	0.962906	0.846467		262	506	85	0.324427	0.167984		1272	1465	1244	0.977987	0.849147		226	252	68	0.300885	0.269841
119079149.IonCode_0617	1289	1471	1246	0.966641	0.847043		253	530	75	0.296443	0.141509		1267	1459	1242	0.980268	0.851268		220	262	58	0.263636	0.221374
119079150.IonCode_0618	1267	1576	1230	0.970797	0.780457		260	534	90	0.346154	0.168539		1250	1573	1223	0.9784	0.777495		220	275	66	0.3	0.24
119079151.IonCode_0619	1280	1463	1232	0.9625	0.842105		277	507	87	0.314079	0.171598		1263	1459	1232	0.975455	0.844414		239	245	70	0.292887	0.285714
119079152.IonCode_0620	1255	1443	1218	0.970518	0.844075		254	493	94	0.370079	0.190669		1249	1436	1218	0.97518	0.848189		221	243	66	0.298643	0.271605
119079153.IonCode_0621	1293	1459	1228	0.949729	0.841672		285	593	84	0.294737	0.141653		1269	1451	1227	0.966903	0.845624		246	309	70	0.284553	0.226537
119079154.IonCode_0622	1277	1443	1214	0.950666	0.841303		264	595	87	0.329545	0.146218		1256	1439	1214	0.966561	0.843641		233	270	67	0.287554	0.248148
119079155.IonCode_0623	1234	1404	1192	0.965964	0.849003		243	475	82	0.337449	0.172632		1215	1398	1186	0.976132	0.848355		210	222	56	0.266667	0.252252
119079156.IonCode_0624	1282	1473	1238	0.965679	0.840462		295	508	95	0.322034	0.187008		1265	1455	1232	0.973913	0.846735		253	261	77	0.304348	0.295019
119079157.IonCode_0625	1273	1476	1230	0.966222	0.833333		282	495	80	0.283688	0.161616		1258	1473	1227	0.975358	0.832994		239	225	64	0.267782	0.284444
119079158.IonCode_0626	1282	1452	1236	0.964119	0.85124		251	440	78	0.310757	0.177273		1265	1444	1234	0.975494	0.854571		211	223	61	0.2891	0.273543
119079159.IonCode_0627	1280	1437	1233	0.963281	0.858038		254	530	92	0.362205	0.173585		1270	1429	1232	0.970079	0.862141		220	269	71	0.322727	0.263941
119079160.IonCode_0628	1296	1503	1246	0.96142	0.829009		282	519	96	0.340426	0.184971		1277	1492	1243	0.973375	0.83311		255	259	74	0.290196	0.285714
119079161.IonCode_0629	1337	1503	1272	0.951384	0.846307		271	611	92	0.339483	0.150573		1308	1493	1270	0.970948	0.850636		239	308	75	0.313808	0.243506
119079162.IonCode_0630	1217	1380	1179	0.968776	0.854348		248	471	90	0.362903	0.191083		1205	1373	1176	0.975934	0.856519		212	243	67	0.316038	0.27572
119079163.IonCode_0631	1221	1400	1186	0.971335	0.847143		243	440	83	0.341564	0.188636		1215	1373	1182	0.97284	0.860889		198	220	55	0.277778	0.25
119079164.IonCode_0632	1203	1448	1171	0.9734	0.808702		241	366	64	0.26556	0.174863		1197	1337	1120	0.935673	0.837696		179	160	37	0.206704	0.23125
119079165.IonCode_0633	1263	1466	1223	0.968329	0.834243		293	557	94	0.320819	0.168761		1241	1462	1217	0.980661	0.832421		254	284	68	0.267717	0.239437
119079166.IonCode_0634	1263	1444	1217	0.963579	0.842798		278	523	94	0.338129	0.179732		1251	1432	1216	0.972022	0.849162		242	252	72	0.297521	0.285714
119079167.IonCode_0635	1287	1452	1233	0.958042	0.849174		257	542	83	0.322957	0.153137		1263	1446	1230	0.973872	0.850622		227	283	66	0.290749	0.233216
119079168.IonCode_0636	1270	1450	1222	0.962205	0.842759		259	477	79	0.305019	0.165618		1254	1441	1221	0.973684	0.847328		231	224	61	0.264069	0.272321
119079169.IonCode_0637	1226	1391	1168	0.952692	0.839684		258	558	85	0.329457	0.15233		1200	1385	1167	0.9725	0.842599		227	267	67	0.295154	0.250936
119079170.IonCode_0638	1240	1448	1213	0.978226	0.837707		251	473	77	0.306773	0.162791		1232	1446	1213	0.984578	0.838866		219	231	61	0.278539	0.264069
119079171.IonCode_0639	1167	1394	1151	0.98629	0.825681		244	393	71	0.290984	0.180662		1165	1337	1135	0.974249	0.848915		187	182	44	0.235294	0.241758
119079173.IonCode_0641	1308	1493	1265	0.967125	0.847287		249	501	82	0.329317	0.163673		1292	1479	1258	0.973684	0.850575		215	251	58	0.269767	0.231076
119079174.IonCode_0642	1245	1419	1196	0.960643	0.842847		253	494	83	0.328063	0.168016		1232	1411	1195	0.969968	0.846917		218	257	56	0.256881	0.217899
119079175.IonCode_0643	1239	1395	1193	0.962873	0.855197		273	517	99	0.362637	0.191489		1224	1392	1192	0.973856	0.856322		229	267	76	0.331878	0.284644
119079176.IonCode_0644	1240	1426	1200	0.967742	0.841515		259	525	88	0.339768	0.167619		1221	1411	1198	0.981163	0.849043		229	236	66	0.28821	0.279661
119079177.IonCode_0645	1321	1454	1243	0.940954	0.854883		266	585	84	0.315789	0.14359		1285	1445	1242	0.966537	0.859516		227	319	69	0.303965	0.216301
119079178.IonCode_0646	1295	1487	1259	0.972201	0.846671		266	479	85	0.319549	0.177453		1281	1485	1259	0.982826	0.847811		235	242	67	0.285106	0.27686
119079179.IonCode_0647	1204	1411	1165	0.967608	0.825656		229	336	61	0.266376	0.181548		1186	1321	1134	0.956155	0.858441		160	138	34	0.2125	0.246377
119079181.IonCode_0649	1265	1426	1226	0.96917	0.859748		245	484	74	0.302041	0.152893		1256	1425	1226	0.976115	0.860351		205	225	58	0.282927	0.257778
119079182.IonCode_0650	1253	1405	1205	0.961692	0.857651		235	488	78	0.331915	0.159836		1237	1395	1204	0.973323	0.863082		204	230	61	0.29902	0.265217
119079183.IonCode_0651	1284	1455	1226	0.954829	0.842612		270	583	84	0.311111	0.144082		1267	1445	1223	0.965272	0.846367		243	300	71	0.292181	0.236667
119079184.IonCode_0652	1306	1515	1274	0.975498	0.840924		272	539	102	0.375	0.189239		1291	1503	1271	0.984508	0.845642		243	261	79	0.325103	0.302682
119079185.IonCode_0653	1260	1432	1190	0.944444	0.831006		302	590	93	0.307947	0.157627		1221	1424	1188	0.972973	0.83427		265	301	75	0.283019	0.249169
119079186.IonCode_0654	1248	1413	1179	0.944712	0.834395		279	600	94	0.336918	0.156667		1229	1401	1178	0.958503	0.840828		236	301	71	0.300847	0.23588
119079187.IonCode_0655	1199	1402	1163	0.969975	0.829529		221	355	62	0.280543	0.174648		1168	1338	1143	0.978596	0.85426		168	160	39	0.232143	0.24375
119079189.IonCode_0657	1249	1411	1199	0.959968	0.849752		246	488	82	0.333333	0.168033		1229	1403	1197	0.973963	0.853172		219	251	65	0.296804	0.258964
119079190.IonCode_0658	1264	1413	1214	0.960443	0.859165		247	513	89	0.360324	0.173489		1250	1412	1213	0.9704	0.859065		222	266	71	0.31982	0.266917
119079191.IonCode_0659	1294	1473	1253	0.968315	0.850645		259	503	85	0.328185	0.168986		1281	1467	1253	0.978142	0.854124		234	247	68	0.290598	0.275304
119079192.IonCode_0660	1270	1447	1226	0.965354	0.84727		284	544	84	0.295775	0.154412		1250	1444	1220	0.976	0.844875		244	269	67	0.27459	0.249071
119079193.IonCode_0661	1294	1486	1240	0.958269	0.834455		272	535	89	0.327206	0.166355		1270	1478	1233	0.970866	0.834235		246	260	67	0.272358	0.257692
119079194.IonCode_0662	1239	1442	1213	0.979015	0.841193		255	453	90	0.352941	0.198675		1229	1422	1210	0.98454	0.850914		221	207	64	0.289593	0.309179
119079195.IonCode_0663	1251	1465	1209	0.966427	0.825256		253	386	74	0.29249	0.19171		1219	1415	1190	0.97621	0.840989		195	167	46	0.235897	0.275449
119079197.IonCode_0665	1114	1365	1082	0.971275	0.792674		257	366	62	0.241245	0.169399		1112	1298	1068	0.960432	0.822804		190	154	38	0.2	0.246753
119079198.IonCode_0666	1257	1438	1207	0.960223	0.83936		276	510	89	0.322464	0.17451		1241	1431	1206	0.971797	0.842767		246	259	69	0.280488	0.266409
119079199.IonCode_0667	1282	1476	1231	0.960218	0.834011		288	545	82	0.284722	0.150459		1265	1468	1230	0.972332	0.837875		242	267	64	0.264463	0.2397
119079201.IonCode_0669	1110	1239	1049	0.945045	0.846651		249	599	90	0.361446	0.15025		1079	1230	1049	0.972196	0.852846		214	307	76	0.35514	0.247557
119079202.IonCode_0670	1229	1406	1187	0.965826	0.844239		254	516	84	0.330709	0.162791		1228	1404	1187	0.966612	0.845442		224	255	63	0.28125	0.247059
119079203.IonCode_0671	1242	1430	1204	0.969404	0.841958		247	467	76	0.307692	0.162741		1226	1412	1200	0.978793	0.849858		208	221	53	0.254808	0.239819
119079205.IonCode_0673	1267	1464	1223	0.965272	0.835383		276	541	95	0.344203	0.175601		1243	1454	1220	0.981496	0.839065		247	258	74	0.299595	0.286822
119079206.IonCode_0674	1208	1383	1164	0.963576	0.841649		260	488	79	0.303846	0.161885		1195	1373	1162	0.972385	0.846322		227	224	62	0.273128	0.276786
119079208.IonCode_0676	1196	1391	1153	0.964047	0.8289		280	539	98	0.35	0.181818		1186	1376	1150	0.969646	0.835756		245	271	77	0.314286	0.284133
119079209.IonCode_0677	1234	1423	1169	0.947326	0.821504		289	583	91	0.314879	0.156089		1201	1407	1162	0.967527	0.825871		260	294	79	0.303846	0.268707
119079210.IonCode_0678	1224	1418	1189	0.971405	0.838505		260	499	90	0.346154	0.180361		1214	1406	1187	0.977759	0.844239		226	252	62	0.274336	0.246032
119079211.IonCode_0679	1217	1400	1161	0.953985	0.829286		279	458	90	0.322581	0.196507		1198	1395	1158	0.966611	0.830108		240	243	62	0.258333	0.255144
119079212.IonCode_0680	1195	1375	1141	0.954812	0.829818		259	503	91	0.351351	0.180915		1170	1346	1132	0.967521	0.84101		214	252	63	0.294393	0.25
119079213.IonCode_0681	1247	1433	1195	0.9583	0.833915		273	554	83	0.304029	0.149819		1228	1420	1190	0.969055	0.838028		245	270	69	0.281633	0.255556
119079214.IonCode_0682	1210	1392	1163	0.961157	0.835489		290	484	87	0.3	0.179752		1195	1383	1161	0.971548	0.839479		245	247	68	0.277551	0.275304
119079215.IonCode_0683	1173	1382	1129	0.962489	0.816932		282	534	84	0.297872	0.157303		1159	1366	1126	0.971527	0.824305		259	262	68	0.262548	0.259542
119079216.IonCode_0684	1244	1448	1210	0.972669	0.835635		266	466	85	0.319549	0.182403		1238	1447	1208	0.975767	0.834831		238	244	67	0.281513	0.27459
119079217.IonCode_0685	1245	1410	1177	0.945382	0.834752		292	571	95	0.325342	0.166375		1211	1401	1176	0.971098	0.8394		249	303	77	0.309237	0.254125
119079218.IonCode_0686	1215	1401	1180	0.971193	0.842256		256	464	81	0.316406	0.174569		1207	1392	1180	0.97763	0.847701		225	201	59	0.262222	0.293532
119079219.IonCode_0687	1160	1353	1112	0.958621	0.821877		290	549	90	0.310345	0.163934		1136	1339	1108	0.975352	0.827483		250	265	71	0.284	0.267925
119079220.IonCode_0688	1206	1388	1153	0.956053	0.830692		268	553	87	0.324627	0.157324		1185	1362	1146	0.967089	0.84141		235	277	63	0.268085	0.227437
119079221.IonCode_0689	1178	1358	1143	0.970289	0.841679		254	480	92	0.362205	0.191667		1169	1352	1141	0.976048	0.843935		227	238	65	0.286344	0.273109
119079222.IonCode_0690	1165	1336	1125	0.965665	0.842066		245	433	68	0.277551	0.157044		1160	1336	1125	0.969828	0.842066		208	194	51	0.245192	0.262887
119079223.IonCode_0691	1181	1382	1146	0.970364	0.829233		268	452	93	0.347015	0.205752		1172	1372	1144	0.976109	0.833819		234	224	66	0.282051	0.294643
119079224.IonCode_0692	1179	1355	1138	0.965225	0.839852		262	494	86	0.328244	0.174089		1167	1354	1135	0.972579	0.838257		224	235	65	0.290179	0.276596
119079225.IonCode_0693	1212	1384	1156	0.953795	0.83526		271	496	85	0.313653	0.171371		1182	1376	1152	0.974619	0.837209		235	264	71	0.302128	0.268939
119079226.IonCode_0694	1180	1363	1139	0.965254	0.835657		266	511	91	0.342105	0.178082		1159	1359	1135	0.979292	0.835173		221	257	63	0.285068	0.245136
119079227.IonCode_0695	1180	1376	1126	0.954237	0.818314		288	558	78	0.270833	0.139785		1160	1365	1125	0.969828	0.824176		249	266	59	0.236948	0.221805
119079228.IonCode_0696	1243	1450	1192	0.95897	0.822069		292	588	91	0.311644	0.154762		1217	1434	1188	0.976171	0.828452		255	313	72	0.282353	0.230032
119079229.IonCode_0701	1232	1417	1177	0.955357	0.830628		264	537	83	0.314394	0.154562		1205	1406	1172	0.972614	0.83357		235	268	65	0.276596	0.242537
119079230.IonCode_0702	1211	1400	1171	0.966969	0.836429		272	485	90	0.330882	0.185567		1203	1395	1171	0.9734	0.839427		241	250	68	0.282158	0.272
119079231.IonCode_0703	1205	1385	1155	0.958506	0.833935		266	561	98	0.368421	0.174688		1182	1374	1147	0.970389	0.834789		228	269	75	0.328947	0.27881
119079232.IonCode_0704	1192	1397	1154	0.968121	0.826056		269	464	77	0.286245	0.165948		1181	1386	1151	0.974598	0.830447		241	214	58	0.240664	0.271028
119079233.IonCode_0705	1219	1420	1177	0.965546	0.828873		273	481	79	0.289377	0.164241		1208	1419	1177	0.974338	0.829457		244	232	60	0.245902	0.258621
119079234.IonCode_0706	1188	1384	1147	0.965488	0.828757		288	471	92	0.319444	0.195329		1178	1377	1145	0.971986	0.831518		253	238	71	0.280632	0.298319
119079235.IonCode_0707	1196	1362	1133	0.947324	0.831865		273	576	83	0.304029	0.144097		1173	1358	1131	0.964194	0.832842		243	285	64	0.263374	0.224561
119079236.IonCode_0708	1240	1413	1165	0.939516	0.824487		314	631	96	0.305732	0.152139		1204	1405	1161	0.964286	0.826335		261	352	73	0.279693	0.207386
119079237.IonCode_0709	1216	1366	1165	0.958059	0.852855		263	524	86	0.326996	0.164122		1194	1357	1159	0.970687	0.85409		228	256	66	0.289474	0.257812
119079238.IonCode_0710	1205	1375	1157	0.960166	0.841455		252	508	80	0.31746	0.15748		1180	1367	1156	0.979661	0.845647		222	253	55	0.247748	0.217391
119079239.IonCode_0711	1183	1385	1137	0.961116	0.820939		277	615	91	0.32852	0.147967		1170	1369	1135	0.970085	0.829072		240	294	68	0.283333	0.231293
119079240.IonCode_0712	1195	1381	1145	0.958159	0.829109		280	554	86	0.307143	0.155235		1176	1366	1142	0.971088	0.836018		237	270	58	0.244726	0.214815
119079241.IonCode_0713	1239	1420	1179	0.951574	0.830282		275	489	93	0.338182	0.190184		1204	1405	1176	0.976744	0.837011		246	242	70	0.284553	0.289256
119079242.IonCode_0714	1222	1395	1163	0.951718	0.833692		276	548	86	0.311594	0.156934		1194	1391	1162	0.973199	0.83537		240	275	69	0.2875	0.250909
119079243.IonCode_0715	1201	1415	1156	0.962531	0.816961		283	569	93	0.328622	0.163445		1187	1397	1152	0.970514	0.824624		258	303	75	0.290698	0.247525
119079244.IonCode_0716	1156	1384	1118	0.967128	0.807803		272	467	80	0.294118	0.171306		1141	1350	1114	0.976337	0.825185		226	223	52	0.230088	0.233184
119079245.IonCode_0717	1232	1399	1179	0.956981	0.842745		263	507	87	0.330798	0.171598		1217	1394	1179	0.968776	0.845768		226	247	66	0.292035	0.267206
119079246.IonCode_0718	1192	1386	1155	0.96896	0.833333		264	483	89	0.337121	0.184265		1184	1385	1155	0.975507	0.833935		240	237	66	0.275	0.278481
119079247.IonCode_0719	1166	1395	1120	0.960549	0.802867		290	514	81	0.27931	0.157588		1149	1378	1116	0.971279	0.809869		260	227	58	0.223077	0.255507
119079248.IonCode_0720	1196	1405	1151	0.962375	0.819217		288	495	77	0.267361	0.155556		1177	1398	1148	0.975361	0.821173		253	227	58	0.229249	0.255507
119079249.IonCode_0721	1245	1457	1203	0.966265	0.825669		285	506	86	0.301754	0.16996		1233	1442	1201	0.974047	0.832871		253	261	63	0.249012	0.241379
119079250.IonCode_0722	1169	1384	1135	0.970915	0.820087		261	464	77	0.295019	0.165948		1153	1355	1129	0.979185	0.83321		235	236	63	0.268085	0.266949
119079251.IonCode_0723	1137	1347	1093	0.961302	0.811433		234	340	60	0.25641	0.176471		1128	1279	1074	0.952128	0.839719		170	151	35	0.205882	0.231788
119079252.IonCode_0724	1166	1394	1114	0.955403	0.799139		273	502	81	0.296703	0.161355		1150	1360	1111	0.966087	0.816912		223	237	56	0.251121	0.236287
119079253.IonCode_0725	1169	1330	1127	0.964072	0.847368		239	438	81	0.338912	0.184932		1148	1325	1125	0.979965	0.849057		212	222	65	0.306604	0.292793
119079254.IonCode_0726	1236	1441	1194	0.966019	0.828591		285	518	81	0.284211	0.156371		1220	1432	1191	0.97623	0.831704		248	254	60	0.241935	0.23622
119079255.IonCode_0727	1258	1418	1203	0.95628	0.848378		252	456	73	0.289683	0.160088		1231	1410	1199	0.974005	0.850355		225	217	62	0.275556	0.285714
119079256.IonCode_0728	1207	1399	1163	0.963546	0.831308		268	491	84	0.313433	0.171079		1194	1389	1162	0.973199	0.836573		240	262	67	0.279167	0.255725
119079257.IonCode_0729	1180	1371	1145	0.970339	0.835157		273	525	94	0.344322	0.179048		1170	1370	1144	0.977778	0.835036		242	265	70	0.289256	0.264151
119079258.IonCode_0730	1160	1398	1124	0.968966	0.804006		281	421	79	0.281139	0.187648		1150	1367	1120	0.973913	0.819312		240	206	53	0.220833	0.257282
119079259.IonCode_0731	1129	1349	1097	0.971656	0.813195		240	411	72	0.3	0.175182		1119	1306	1092	0.975871	0.836141		180	176	37	0.205556	0.210227
119079261.IonCode_0733	1183	1378	1143	0.966188	0.829463		257	517	92	0.357977	0.17795		1171	1362	1141	0.974381	0.837739		236	260	75	0.317797	0.288462
119079262.IonCode_0734	1246	1424	1203	0.96549	0.844803		263	539	91	0.346008	0.168831		1228	1417	1199	0.976384	0.846154		232	293	70	0.301724	0.238908
119079263.IonCode_0735	1177	1394	1144	0.971963	0.82066		270	480	75	0.277778	0.15625		1163	1380	1143	0.982803	0.828261		234	236	56	0.239316	0.237288
119079264.IonCode_0736	1234	1423	1179	0.955429	0.828531		257	518	86	0.33463	0.166023		1222	1410	1177	0.963175	0.834752		230	248	65	0.282609	0.262097
119079265.IonCode_0737	1180	1378	1137	0.963559	0.825109		284	520	90	0.316901	0.173077		1165	1368	1135	0.974249	0.829678		244	248	64	0.262295	0.258065
119079266.IonCode_0738	1249	1433	1207	0.966373	0.842289		263	512	96	0.365019	0.1875		1239	1419	1202	0.970137	0.847075		231	245	66	0.285714	0.269388
119079269.IonCode_0741	1198	1372	1167	0.974124	0.850583		244	507	82	0.336066	0.161736		1190	1369	1166	0.979832	0.851717		216	237	61	0.282407	0.257384
119079270.IonCode_0742	1182	1366	1134	0.959391	0.830161		258	507	72	0.27907	0.142012		1167	1361	1134	0.971722	0.833211		229	250	59	0.257642	0.236
119079271.IonCode_0743	1153	1350	1112	0.964441	0.823704		256	451	61	0.238281	0.135255		1142	1338	1112	0.97373	0.831091		228	212	46	0.201754	0.216981
119079272.IonCode_0744	1206	1385	1165	0.966003	0.841155		263	466	95	0.361217	0.203863		1187	1375	1160	0.977254	0.843636		234	240	70	0.299145	0.291667
119079273.IonCode_0745	1142	1340	1101	0.964098	0.821642		263	558	71	0.269962	0.12724		1123	1324	1096	0.975957	0.827795		234	264	56	0.239316	0.212121
119079274.IonCode_0746	1218	1423	1170	0.960591	0.822207		271	506	87	0.321033	0.171937		1204	1410	1168	0.9701	0.828369		239	256	70	0.292887	0.273438
119079277.IonCode_0749	1228	1382	1172	0.954397	0.848046		259	503	85	0.328185	0.168986		1208	1376	1171	0.969371	0.851017		226	246	65	0.287611	0.264228
119079278.IonCode_0750	1235	1425	1189	0.962753	0.834386		274	531	100	0.364964	0.188324		1219	1412	1187	0.973749	0.840652		246	280	77	0.313008	0.275
119079279.IonCode_0751	1296	1462	1232	0.950617	0.842681		275	519	86	0.312727	0.165703		1274	1450	1229	0.964678	0.847586		236	269	73	0.309322	0.271375
119079280.IonCode_0752	1168	1364	1123	0.961473	0.823314		285	543	98	0.34386	0.180479		1155	1354	1122	0.971429	0.828656		249	263	72	0.289157	0.273764
119079281.IonCode_0753	1279	1443	1220	0.95387	0.845461		266	531	86	0.323308	0.161959		1251	1437	1219	0.97442	0.848295		230	258	66	0.286957	0.255814
119079282.IonCode_0754	1210	1387	1160	0.958678	0.836337		260	479	78	0.3	0.162839		1199	1373	1160	0.967473	0.844865		225	230	55	0.244444	0.23913
119079283.IonCode_0755	1167	1405	1132	0.970009	0.805694		245	397	56	0.228571	0.141058		1161	1355	1121	0.965547	0.827306		198	185	34	0.171717	0.183784
119079285.IonCode_0757	1171	1362	1128	0.963279	0.828194		247	477	86	0.348178	0.180294		1159	1343	1127	0.97239	0.839166		219	225	59	0.269406	0.262222
119079286.IonCode_0758	1141	1349	1104	0.967572	0.818384		278	496	91	0.327338	0.183468		1128	1341	1103	0.977837	0.822521		244	238	67	0.27459	0.281513
119079287.IonCode_0759	1218	1409	1172	0.962233	0.831796		263	522	84	0.319392	0.16092		1200	1394	1167	0.9725	0.837159		236	261	66	0.279661	0.252874
119079288.IonCode_0760	1174	1395	1138	0.969336	0.815771		284	490	81	0.285211	0.165306		1169	1375	1137	0.972626	0.826909		243	250	63	0.259259	0.252
119079289.IonCode_0761	1215	1429	1179	0.97037	0.825052		266	517	83	0.31203	0.160542		1206	1423	1179	0.977612	0.828531		232	243	52	0.224138	0.213992
119079290.IonCode_0762	1175	1406	1138	0.968511	0.809388		253	347	69	0.272727	0.198847		1172	1348	1121	0.956485	0.831602		207	157	44	0.21256	0.280255
119079293.IonCode_0765	1134	1308	1095	0.965608	0.837156		257	467	75	0.291829	0.1606		1122	1297	1093	0.974153	0.842714		219	208	56	0.255708	0.269231
119079294.IonCode_0766	1173	1375	1140	0.971867	0.829091		268	487	78	0.291045	0.160164		1163	1367	1139	0.979364	0.833211		224	208	50	0.223214	0.240385
119079295.IonCode_0767	1224	1395	1175	0.959967	0.842294		256	491	84	0.328125	0.171079		1211	1389	1175	0.970273	0.845932		222	229	56	0.252252	0.244541
119079296.IonCode_0768	1177	1410	1147	0.974511	0.813475		278	463	88	0.316547	0.190065		1169	1406	1146	0.980325	0.815078		239	230	58	0.242678	0.252174
119079297.IonCode_0769	1171	1387	1146	0.978651	0.826244		257	452	80	0.311284	0.176991		1165	1374	1145	0.982833	0.833333		227	235	59	0.259912	0.251064
119079298.IonCode_0770	1161	1370	1127	0.970715	0.822628		275	458	85	0.309091	0.18559		1160	1363	1126	0.97069	0.826119		233	221	60	0.257511	0.271493
119079299.IonCode_0771	1169	1360	1124	0.961506	0.826471		258	452	85	0.329457	0.188053		1143	1333	1114	0.974628	0.835709		215	209	52	0.24186	0.248804
119079301.IonCode_0773	1205	1370	1159	0.961826	0.845985		243	480	81	0.333333	0.16875		1197	1365	1159	0.968254	0.849084		212	232	61	0.287736	0.262931
119079302.IonCode_0774	1179	1358	1149	0.974555	0.846097		241	462	77	0.319502	0.166667		1176	1352	1149	0.977041	0.849852		202	231	61	0.30198	0.264069
119079303.IonCode_0775	1195	1397	1155	0.966527	0.826772		276	473	82	0.297101	0.173362		1182	1388	1152	0.974619	0.829971		250	241	68	0.272	0.282158
119079304.IonCode_0776	1243	1426	1197	0.962993	0.839411		264	520	89	0.337121	0.171154		1227	1408	1194	0.973105	0.848011		240	242	68	0.283333	0.280992
119079305.IonCode_0777	1192	1388	1156	0.969799	0.832853		268	513	95	0.354478	0.185185		1188	1381	1155	0.972222	0.83635		236	252	74	0.313559	0.293651
119079306.IonCode_0778	1229	1419	1194	0.971522	0.841438		259	527	86	0.332046	0.163188		1209	1402	1187	0.981803	0.846648		229	252	64	0.279476	0.253968
119079307.IonCode_0779	1200	1410	1150	0.958333	0.815603		290	528	97	0.334483	0.183712		1169	1389	1142	0.976903	0.822174		256	261	73	0.285156	0.279693
119079308.IonCode_0780	1160	1410	1128	0.972414	0.8		272	452	74	0.272059	0.163717		1155	1375	1120	0.969697	0.814545		212	197	41	0.193396	0.208122
119079309.IonCode_0781	1159	1353	1116	0.962899	0.824834		253	476	81	0.320158	0.170168		1148	1345	1115	0.971254	0.828996		224	230	63	0.28125	0.273913
119079310.IonCode_0782	1221	1431	1188	0.972973	0.830189		279	470	89	0.318996	0.189362		1215	1423	1188	0.977778	0.834856		243	231	65	0.26749	0.281385
119079311.IonCode_0783	1153	1357	1123	0.973981	0.827561		266	502	83	0.31203	0.165339		1141	1356	1121	0.982472	0.826696		232	253	63	0.271552	0.249012
119079312.IonCode_0784	1199	1392	1154	0.962469	0.829023		269	499	90	0.334572	0.180361		1180	1374	1147	0.972034	0.834789		238	239	71	0.298319	0.297071
119079313.IonCode_0785	1251	1447	1207	0.964828	0.83414		274	487	74	0.270073	0.151951		1237	1438	1206	0.974939	0.838665		242	237	62	0.256198	0.261603
119079314.IonCode_0786	1210	1409	1162	0.960331	0.824698		275	509	90	0.327273	0.176817		1198	1393	1156	0.964942	0.829864		235	245	59	0.251064	0.240816
119079315.IonCode_0787	1205	1375	1150	0.954357	0.836364		276	530	88	0.318841	0.166038		1183	1369	1149	0.97126	0.839299		233	281	68	0.291845	0.241993
119079316.IonCode_0788	1280	1472	1216	0.95	0.826087		293	560	89	0.303754	0.158929		1250	1462	1209	0.9672	0.826949		257	274	66	0.256809	0.240876
119079317.IonCode_0789	1188	1380	1149	0.967172	0.832609		276	494	82	0.297101	0.165992		1176	1374	1147	0.97534	0.834789		236	232	59	0.25	0.25431
119079318.IonCode_0790	1241	1411	1185	0.954875	0.83983		259	475	79	0.305019	0.166316		1234	1405	1185	0.960292	0.843416		231	236	62	0.268398	0.262712
119079319.IonCode_0791	1228	1394	1183	0.963355	0.848637		252	476	83	0.329365	0.17437		1213	1389	1178	0.971146	0.848092		220	237	59	0.268182	0.248945
119079320.IonCode_0792	1212	1413	1172	0.966997	0.829441		269	497	84	0.312268	0.169014		1200	1401	1172	0.976667	0.836545		240	248	67	0.279167	0.270161
119079321.IonCode_0793	1188	1378	1145	0.963805	0.830914		253	525	79	0.312253	0.150476		1172	1371	1143	0.975256	0.833698		223	264	64	0.286996	0.242424
119079322.IonCode_0794	1183	1349	1125	0.950972	0.833951		268	576	88	0.328358	0.152778		1157	1343	1123	0.970614	0.836188		240	288	79	0.329167	0.274306
119079323.IonCode_0795	1255	1424	1181	0.941036	0.829354		284	603	83	0.292254	0.137645		1218	1411	1178	0.967159	0.834869		248	302	73	0.294355	0.241722
119079324.IonCode_0796	1237	1413	1167	0.943411	0.825902		308	684	97	0.314935	0.141813		1202	1407	1165	0.969218	0.828003		266	374	79	0.296992	0.21123
119079325.IonCode_0801	1248	1402	1179	0.944712	0.840942		269	557	85	0.315985	0.152603		1218	1400	1179	0.96798	0.842143		231	290	68	0.294372	0.234483
119079326.IonCode_0802	1193	1347	1140	0.955574	0.846325		252	542	90	0.357143	0.166052		1168	1332	1136	0.972603	0.852853		226	266	74	0.327434	0.278195
119079327.IonCode_0803	1230	1401	1173	0.953659	0.837259		272	580	85	0.3125	0.146552		1203	1389	1170	0.972569	0.842333		233	278	66	0.283262	0.23741
119079328.IonCode_0804	1141	1356	1099	0.96319	0.810472		279	513	80	0.286738	0.155945		1124	1350	1099	0.977758	0.814074		246	270	65	0.264228	0.240741
119079329.IonCode_0805	1249	1421	1180	0.944756	0.830401		264	543	86	0.325758	0.158379		1216	1407	1180	0.970395	0.838664		241	278	73	0.302905	0.26259
119079330.IonCode_0806	1127	1311	1084	0.961846	0.82685		238	556	81	0.340336	0.145683		1111	1299	1083	0.974797	0.833718		214	260	63	0.294393	0.242308
119079331.IonCode_0807	1199	1388	1148	0.957465	0.827089		268	582	89	0.33209	0.152921		1168	1375	1143	0.978596	0.831273		248	298	72	0.290323	0.241611
119079332.IonCode_0808	1172	1360	1131	0.965017	0.831618		264	494	83	0.314394	0.168016		1156	1354	1130	0.977509	0.834564		237	229	65	0.274262	0.283843
119079333.IonCode_0809	1254	1436	1190	0.948963	0.828691		295	590	89	0.301695	0.150847		1227	1431	1188	0.968215	0.830189		251	309	72	0.286853	0.23301
119079334.IonCode_0810	1234	1426	1174	0.951378	0.823282		296	582	88	0.297297	0.151203		1209	1422	1171	0.968569	0.823488		265	299	73	0.275472	0.244147
119079335.IonCode_0811	1226	1385	1162	0.947798	0.838989		269	565	89	0.330855	0.157522		1207	1380	1161	0.961889	0.841304		238	291	75	0.315126	0.257732
119079336.IonCode_0812	1198	1374	1130	0.943239	0.822416		281	599	93	0.330961	0.155259		1170	1360	1128	0.964103	0.829412		246	278	70	0.284553	0.251799
119079337.IonCode_0813	1204	1408	1159	0.962625	0.823153		272	528	87	0.319853	0.164773		1194	1397	1157	0.969012	0.828203		245	276	72	0.293878	0.26087
119079338.IonCode_0814	1246	1422	1172	0.94061	0.824191		278	603	87	0.31295	0.144279		1209	1407	1169	0.966915	0.830846		249	303	76	0.305221	0.250825
119079339.IonCode_0815	1165	1355	1118	0.959657	0.825092		261	480	76	0.291188	0.158333		1142	1325	1111	0.972855	0.838491		218	242	56	0.256881	0.231405
119079340.IonCode_0816	1148	1370	1112	0.968641	0.811679		254	365	71	0.279528	0.194521		1129	1325	1104	0.977857	0.833208		206	168	47	0.228155	0.279762
119079341.IonCode_0817	1170	1379	1135	0.970085	0.82306		267	486	82	0.307116	0.168724		1163	1358	1130	0.971625	0.832106		225	238	53	0.235556	0.222689
119079342.IonCode_0818	1225	1395	1187	0.96898	0.850896		261	545	93	0.356322	0.170642		1211	1388	1184	0.977704	0.853026		238	283	74	0.310924	0.261484
119079343.IonCode_0819	1195	1379	1140	0.953975	0.826686		293	568	99	0.337884	0.174296		1169	1368	1134	0.97006	0.828947		255	300	80	0.313725	0.266667
119079344.IonCode_0820	1215	1369	1141	0.939095	0.833455		270	578	85	0.314815	0.147059		1184	1363	1139	0.961993	0.835657		237	326	74	0.312236	0.226994
119079345.IonCode_0821	1169	1357	1117	0.955518	0.823139		283	583	83	0.293286	0.142367		1138	1346	1112	0.977153	0.826152		255	288	68	0.266667	0.236111
119079346.IonCode_0822	1165	1360	1122	0.96309	0.825		267	536	86	0.322097	0.160448		1144	1350	1118	0.977273	0.828148		240	268	71	0.295833	0.264925
119079347.IonCode_0823	1157	1375	1116	0.964564	0.811636		275	449	77	0.28	0.171492		1128	1344	1103	0.977837	0.820685		234	220	57	0.24359	0.259091
119079349.IonCode_0825	1223	1412	1172	0.958299	0.830028		266	565	92	0.345865	0.162832		1203	1407	1171	0.9734	0.832267		235	291	76	0.323404	0.261168
119079350.IonCode_0826	1136	1328	1102	0.97007	0.829819		250	472	77	0.308	0.163136		1125	1320	1101	0.978667	0.834091		214	230	56	0.261682	0.243478
119079351.IonCode_0827	1221	1392	1159	0.949222	0.832615		265	558	84	0.316981	0.150538		1187	1380	1154	0.972199	0.836232		237	277	72	0.303797	0.259928
119079352.IonCode_0828	1241	1419	1172	0.9444	0.825934		283	586	87	0.30742	0.148464		1207	1399	1166	0.966031	0.833452		250	301	73	0.292	0.242525
119079353.IonCode_0829	1116	1305	1072	0.960573	0.821456		270	552	83	0.307407	0.150362		1098	1296	1070	0.974499	0.825617		232	283	67	0.288793	0.236749
119079354.IonCode_0830	1144	1326	1103	0.964161	0.831825		275	537	92	0.334545	0.171322		1128	1310	1094	0.969858	0.835115		238	273	68	0.285714	0.249084
119079359.IonCode_0835	1242	1406	1177	0.947665	0.837127		276	534	85	0.307971	0.159176		1217	1397	1174	0.964667	0.840372		239	264	68	0.284519	0.257576
119079360.IonCode_0836	1206	1386	1144	0.94859	0.825397		281	630	90	0.320285	0.142857		1174	1369	1137	0.968484	0.830533		255	321	73	0.286275	0.227414
119079361.IonCode_0837	1202	1389	1155	0.960899	0.831533		262	506	72	0.274809	0.142292		1179	1375	1146	0.97201	0.833455		236	257	56	0.237288	0.217899
119079362.IonCode_0838	1135	1352	1106	0.974449	0.818047		263	411	76	0.288973	0.184915		1128	1320	1093	0.968972	0.82803		198	179	42	0.212121	0.234637
119079365.IonCode_0841	1216	1385	1171	0.962993	0.845487		246	467	81	0.329268	0.173448		1196	1373	1164	0.973244	0.847779		220	220	63	0.286364	0.286364
119097060.IonCode_0301	1260	1405	1191	0.945238	0.847687		271	647	95	0.350554	0.146832		1231	1391	1188	0.965069	0.854062		240	340	74	0.308333	0.217647
119097061.IonCode_0302	1295	1404	1204	0.92973	0.85755		272	563	89	0.327206	0.158082		1246	1402	1201	0.963884	0.856633		227	311	74	0.325991	0.237942
119097062.IonCode_0303	1335	1425	1225	0.917603	0.859649		281	673	93	0.330961	0.138187		1275	1417	1221	0.957647	0.86168		229	367	78	0.340611	0.212534
119097063.IonCode_0304	1313	1425	1219	0.928408	0.855439		277	639	101	0.364621	0.158059		1272	1416	1216	0.955975	0.858757		240	366	91	0.379167	0.248634
119097064.IonCode_0305	1320	1445	1234	0.934848	0.853979		277	611	98	0.353791	0.160393		1279	1439	1233	0.964034	0.856845		232	331	80	0.344828	0.241692
119097065.IonCode_0306	1288	1397	1213	0.94177	0.868289		266	644	98	0.368421	0.152174		1255	1392	1210	0.964143	0.869253		233	338	89	0.381974	0.263314
119097066.IonCode_0307	1331	1440	1240	0.93163	0.861111		257	553	97	0.377432	0.175407		1285	1434	1234	0.960311	0.86053		221	300	81	0.366516	0.27
119097067.IonCode_0308	1306	1444	1219	0.933384	0.844183		284	600	98	0.34507	0.163333		1264	1424	1217	0.962816	0.854635		241	339	86	0.356846	0.253687
119097068.IonCode_0309	1317	1438	1224	0.929385	0.851182		285	636	101	0.354386	0.158805		1273	1430	1220	0.958366	0.853147		240	346	85	0.354167	0.245665
119097069.IonCode_0310	1336	1482	1270	0.950599	0.85695		274	622	100	0.364964	0.160772		1299	1480	1268	0.976135	0.856757		241	333	82	0.340249	0.246246
119097070.IonCode_0311	1365	1469	1237	0.906227	0.842069		295	611	98	0.332203	0.160393		1277	1453	1230	0.963195	0.846524		253	357	85	0.335968	0.238095
119097071.IonCode_0312	1252	1423	1166	0.93131	0.819396		328	829	98	0.29878	0.118215		1207	1421	1163	0.963546	0.818438		277	371	75	0.270758	0.202156
119097072.IonCode_0313	1303	1441	1235	0.947813	0.857044		281	629	89	0.316726	0.141494		1266	1436	1234	0.974724	0.859331		244	345	76	0.311475	0.22029
119097073.IonCode_0314	1339	1489	1262	0.942494	0.847549		272	586	92	0.338235	0.156997		1294	1463	1255	0.969861	0.857826		235	327	77	0.32766	0.235474
119097074.IonCode_0315	1333	1466	1249	0.936984	0.851978		279	585	96	0.344086	0.164103		1295	1456	1246	0.962162	0.855769		229	337	85	0.371179	0.252226
119097075.IonCode_0316	1353	1485	1266	0.935698	0.852525		277	642	85	0.306859	0.132399		1318	1470	1262	0.957511	0.858503		233	329	72	0.309013	0.218845
119097076.IonCode_0317	1317	1443	1231	0.9347	0.853084		286	622	91	0.318182	0.146302		1269	1425	1225	0.965327	0.859649		233	342	77	0.330472	0.225146
119097077.IonCode_0318	1333	1491	1262	0.946737	0.846412		279	552	94	0.336918	0.17029		1295	1481	1258	0.971429	0.849426		239	308	77	0.322176	0.25
119097078.IonCode_0319	1365	1500	1275	0.934066	0.85		302	712	107	0.354305	0.150281		1324	1484	1270	0.959215	0.855795		249	386	91	0.365462	0.235751
119097079.IonCode_0320	1376	1518	1294	0.940407	0.852437		275	616	90	0.327273	0.146104		1344	1510	1292	0.96131	0.855629		239	315	80	0.334728	0.253968
119097080.IonCode_0321	1308	1470	1231	0.941131	0.837415		320	683	101	0.315625	0.147877		1265	1454	1226	0.96917	0.843191		261	362	80	0.306513	0.220994
119097081.IonCode_0322	1317	1457	1259	0.955961	0.864104		267	555	82	0.307116	0.147748		1288	1453	1257	0.975932	0.865107		217	284	66	0.304147	0.232394
119097082.IonCode_0323	1283	1398	1201	0.936087	0.859084		268	584	105	0.391791	0.179795		1243	1391	1199	0.964602	0.86197		232	325	82	0.353448	0.252308
119097083.IonCode_0324	1355	1484	1241	0.915867	0.836253		305	646	103	0.337705	0.159443		1304	1474	1240	0.95092	0.841248		256	343	86	0.335938	0.250729
119097084.IonCode_0325	1362	1496	1274	0.935389	0.851604		290	586	103	0.355172	0.175768		1317	1480	1270	0.964313	0.858108		256	321	86	0.335938	0.267913
119097085.IonCode_0326	1310	1443	1235	0.942748	0.855856		291	601	100	0.343643	0.166389		1276	1437	1229	0.963166	0.855254		240	322	78	0.325	0.242236
119097086.IonCode_0327	1371	1477	1249	0.911014	0.845633		305	688	107	0.35082	0.155523		1289	1465	1242	0.963538	0.847782		242	392	82	0.338843	0.209184
119097087.IonCode_0328	1242	1375	1166	0.938808	0.848		273	588	92	0.336996	0.156463		1210	1372	1166	0.963636	0.849854		234	317	73	0.311966	0.230284
119097088.IonCode_0329	1329	1477	1250	0.940557	0.84631		294	636	108	0.367347	0.169811		1295	1468	1250	0.965251	0.851499		257	349	97	0.377432	0.277937
119097089.IonCode_0330	1305	1465	1229	0.941762	0.838908		284	575	98	0.34507	0.170435		1268	1452	1226	0.966877	0.844353		251	323	72	0.286853	0.22291
119097090.IonCode_0331	1340	1484	1256	0.937313	0.846361		283	559	81	0.286219	0.144902		1292	1475	1253	0.969814	0.849492		236	328	67	0.283898	0.204268
119097091.IonCode_0332	1339	1495	1261	0.941748	0.843478		294	669	98	0.333333	0.146487		1304	1488	1259	0.965491	0.846102		249	346	75	0.301205	0.216763
119097092.IonCode_0333	1322	1459	1242	0.939486	0.851268		278	676	88	0.316547	0.130178		1284	1449	1242	0.96729	0.857143		240	347	70	0.291667	0.201729
119097093.IonCode_0334	1323	1446	1240	0.937264	0.857538		277	635	95	0.34296	0.149606		1281	1434	1236	0.964871	0.861925		235	344	73	0.310638	0.212209
119097094.IonCode_0335	1360	1472	1251	0.919853	0.849864		288	692	104	0.361111	0.150289		1287	1458	1246	0.968143	0.854595		235	367	80	0.340426	0.217984
119097095.IonCode_0336	1394	1514	1306	0.936872	0.862616		283	595	104	0.367491	0.17479		1347	1506	1299	0.964365	0.86255		242	336	91	0.376033	0.270833
119097096.IonCode_0337	1336	1449	1249	0.93488	0.861974		281	623	103	0.366548	0.165329		1296	1441	1248	0.962963	0.866065		240	365	83	0.345833	0.227397
119097097.IonCode_0338	1344	1427	1236	0.919643	0.866153		288	616	106	0.368056	0.172078		1282	1425	1235	0.963339	0.866667		248	355	92	0.370968	0.259155
119097098.IonCode_0339	1338	1460	1240	0.926756	0.849315		295	601	109	0.369492	0.181364		1288	1456	1239	0.961957	0.850962		246	320	89	0.361789	0.278125
119097099.IonCode_0340	1155	1336	1119	0.968831	0.837575		244	406	74	0.303279	0.182266		1152	1317	1114	0.967014	0.845862		190	193	54	0.284211	0.279793
119097100.IonCode_0341	1266	1369	1162	0.917852	0.848795		288	627	110	0.381944	0.175439		1208	1361	1157	0.957781	0.85011		250	351	97	0.388	0.276353
119097101.IonCode_0342	1256	1357	1146	0.91242	0.84451		284	638	113	0.397887	0.177116		1191	1335	1139	0.956339	0.853184		251	346	97	0.386454	0.280347
119097102.IonCode_0343	1261	1339	1144	0.907216	0.854369		300	668	105	0.35	0.157186		1190	1320	1135	0.953782	0.859848		235	394	85	0.361702	0.215736
119097103.IonCode_0344	1175	1314	1109	0.94383	0.843988		273	618	98	0.358974	0.158576		1144	1306	1108	0.968531	0.848392		231	339	74	0.320346	0.218289
119097104.IonCode_0345	1221	1337	1127	0.923014	0.842932		282	571	94	0.333333	0.164623		1185	1332	1125	0.949367	0.844595		244	309	71	0.290984	0.229773
119097105.IonCode_0346	1171	1278	1089	0.929974	0.852113		268	661	109	0.406716	0.164902		1134	1268	1087	0.958554	0.857256		224	349	78	0.348214	0.223496
119097106.IonCode_0347	1175	1298	1104	0.939574	0.850539		270	553	102	0.377778	0.184448		1141	1289	1103	0.966696	0.855702		225	289	79	0.351111	0.273356
119097107.IonCode_0348	1219	1357	1136	0.931911	0.837141		285	650	117	0.410526	0.18		1181	1348	1134	0.960203	0.841246		253	335	94	0.371542	0.280597
119097108.IonCode_0349	1243	1353	1151	0.925986	0.850702		293	619	102	0.348123	0.164782		1202	1344	1148	0.955075	0.854167		244	335	86	0.352459	0.256716
119097109.IonCode_0350	1205	1346	1129	0.936929	0.838782		292	594	103	0.35274	0.173401		1162	1340	1124	0.967298	0.838806		243	318	85	0.349794	0.267296
119097110.IonCode_0351	1229	1377	1135	0.923515	0.824256		325	753	110	0.338462	0.146082		1169	1356	1121	0.958939	0.826696		255	349	80	0.313725	0.229226
119097111.IonCode_0352	1235	1325	1150	0.931174	0.867925		276	613	107	0.387681	0.174551		1192	1320	1149	0.963926	0.870455		237	349	87	0.367089	0.249284
119097112.IonCode_0353	1255	1370	1159	0.923506	0.845985		290	611	97	0.334483	0.158756		1209	1360	1158	0.957816	0.851471		247	342	84	0.340081	0.245614
119097113.IonCode_0354	1243	1349	1150	0.925181	0.852483		266	596	92	0.345865	0.154362		1188	1346	1148	0.96633	0.852897		233	319	74	0.317597	0.231975
119097114.IonCode_0355	1235	1335	1143	0.925506	0.85618		246	576	95	0.386179	0.164931		1189	1324	1139	0.957948	0.860272		219	323	80	0.365297	0.247678
119097115.IonCode_0356	1230	1314	1128	0.917073	0.858447		269	612	97	0.360595	0.158497		1177	1311	1121	0.952421	0.855072		227	336	82	0.361233	0.244048
119097116.IonCode_0357	1205	1316	1128	0.9361	0.857143		263	573	97	0.368821	0.169284		1165	1314	1126	0.966524	0.856925		224	315	80	0.357143	0.253968
119097117.IonCode_0358	1240	1360	1147	0.925	0.843382		277	605	97	0.350181	0.160331		1189	1349	1141	0.95963	0.845812		235	338	81	0.344681	0.239645
119097118.IonCode_0359	1252	1339	1140	0.910543	0.851382		280	643	95	0.339286	0.147745		1181	1318	1134	0.960203	0.860395		231	364	85	0.367965	0.233516
119097119.IonCode_0360	1218	1371	1131	0.928571	0.824945		311	763	105	0.337621	0.137615		1179	1357	1130	0.958439	0.832719		263	380	80	0.304183	0.210526
119097120.IonCode_0361	1219	1333	1137	0.932732	0.852963		289	677	115	0.397924	0.169867		1175	1323	1133	0.964255	0.856387		248	384	96	0.387097	0.25
119097121.IonCode_0362	1239	1369	1157	0.933818	0.845142		278	638	103	0.370504	0.161442		1196	1364	1156	0.966555	0.847507		241	335	81	0.3361	0.241791
119097122.IonCode_0363	1272	1376	1185	0.931604	0.861192		273	605	100	0.3663	0.165289		1224	1374	1180	0.964052	0.858806		225	319	77	0.342222	0.241379
119097123.IonCode_0364	1264	1377	1171	0.926424	0.850399		268	663	97	0.36194	0.146305		1216	1366	1169	0.961349	0.855783		230	330	78	0.33913	0.236364
119097124.IonCode_0365	1254	1369	1158	0.923445	0.845873		279	631	108	0.387097	0.171157		1211	1359	1158	0.956235	0.852097		238	348	95	0.39916	0.272989
119097125.IonCode_0366	1161	1325	1093	0.94143	0.824906		301	676	98	0.325581	0.14497		1128	1322	1093	0.968972	0.826778		261	332	77	0.295019	0.231928
119097126.IonCode_0367	1239	1338	1145	0.924132	0.855755		269	633	101	0.375465	0.159558		1175	1324	1132	0.963404	0.854985		217	353	74	0.341014	0.209632
119097127.IonCode_0368	1087	1224	1016	0.934683	0.830065		264	575	94	0.356061	0.163478		1042	1203	1008	0.96737	0.837905		231	300	82	0.354978	0.273333
119097128.IonCode_0369	1104	1260	1035	0.9375	0.821429		292	631	95	0.325342	0.150555		1053	1243	1021	0.969611	0.8214		242	327	77	0.318182	0.235474
119097129.IonCode_0370	1193	1298	1089	0.912825	0.838983		261	595	98	0.375479	0.164706		1135	1286	1086	0.956828	0.844479		231	318	84	0.363636	0.264151
119097130.IonCode_0371	1185	1306	1093	0.922363	0.836907		289	563	109	0.377163	0.193606		1116	1285	1079	0.966846	0.839689		247	314	90	0.364372	0.286624
119097131.IonCode_0372	1221	1368	1137	0.931204	0.83114		272	609	102	0.375	0.167488		1176	1347	1129	0.960034	0.838159		244	339	85	0.348361	0.250737
119097132.IonCode_0373	1207	1290	1099	0.910522	0.851938		256	620	84	0.328125	0.135484		1144	1281	1093	0.95542	0.85324		227	342	75	0.330396	0.219298
119097135.IonCode_0376	1115	1293	1074	0.963229	0.830626		261	513	99	0.37931	0.192982		1098	1274	1073	0.977231	0.842229		230	272	78	0.33913	0.286765
119097137.IonCode_0378	1274	1371	1163	0.912873	0.848286		279	676	100	0.358423	0.147929		1211	1358	1158	0.956235	0.852725		238	376	82	0.344538	0.218085
119097138.IonCode_0379	1268	1364	1146	0.903785	0.840176		301	647	94	0.312292	0.145286		1190	1350	1141	0.958824	0.845185		231	370	78	0.337662	0.210811
119097139.IonCode_0380	1273	1372	1160	0.911233	0.845481		298	703	105	0.352349	0.14936		1200	1351	1148	0.956667	0.849741		248	399	91	0.366935	0.22807
119097140.IonCode_0381	1248	1333	1128	0.903846	0.846212		287	688	96	0.334495	0.139535		1169	1317	1122	0.959795	0.851936		237	395	83	0.350211	0.210127
119097141.IonCode_0382	1278	1394	1163	0.910016	0.83429		305	689	105	0.344262	0.152395		1198	1386	1155	0.964107	0.833333		253	382	89	0.351779	0.232984
119097142.IonCode_0383	859	1325	787	0.916182	0.593962		108	165	29	0.268519	0.175758		525	578	505	0.961905	0.873702		35	49	7	0.2	0.142857
119097143.IonCode_0384	1330	1448	1256	0.944361	0.867403		259	591	93	0.359073	0.15736		1300	1440	1255	0.965385	0.871528		225	320	75	0.333333	0.234375
119097144.IonCode_0385	1334	1479	1262	0.946027	0.853279		278	610	99	0.356115	0.162295		1301	1467	1258	0.966949	0.857532		245	335	79	0.322449	0.235821
119097145.IonCode_0386	1287	1447	1227	0.95338	0.847961		278	526	101	0.363309	0.192015		1264	1445	1227	0.970728	0.849135		242	290	81	0.334711	0.27931
119097146.IonCode_0387	1325	1426	1226	0.925283	0.859748		264	620	91	0.344697	0.146774		1280	1415	1225	0.957031	0.865724		221	337	73	0.330317	0.216617
119097147.IonCode_0388	1295	1431	1211	0.935135	0.846261		270	624	94	0.348148	0.150641		1257	1415	1207	0.960223	0.853004		231	318	76	0.329004	0.238994
119097149.IonCode_0390	1286	1430	1201	0.933904	0.83986		272	553	96	0.352941	0.173599		1245	1420	1200	0.963855	0.84507		238	296	78	0.327731	0.263514
119097150.IonCode_0391	1308	1395	1162	0.888379	0.832975		309	612	92	0.297735	0.150327		1222	1380	1152	0.942717	0.834783		255	352	72	0.282353	0.204545
119097151.IonCode_0392	1222	1382	1142	0.934534	0.826339		315	700	86	0.273016	0.122857		1183	1377	1139	0.962806	0.82716		277	332	68	0.245487	0.204819
119097152.IonCode_0393	1348	1435	1198	0.888724	0.834843		331	633	100	0.302115	0.157978		1246	1430	1191	0.955859	0.832867		253	354	84	0.332016	0.237288
119097153.IonCode_0394	1178	1342	1124	0.95416	0.837556		265	492	86	0.324528	0.174797		1161	1337	1124	0.968131	0.840688		234	236	67	0.286325	0.283898
119097154.IonCode_0395	1220	1397	1181	0.968033	0.845383		266	516	91	0.342105	0.176357		1196	1384	1172	0.979933	0.846821		232	264	74	0.318966	0.280303
119097155.IonCode_0396	1275	1412	1198	0.939608	0.848442		275	596	96	0.349091	0.161074		1240	1406	1194	0.962903	0.849218		233	349	83	0.356223	0.237822
119097156.IonCode_0401	1283	1405	1161	0.90491	0.826335		336	794	107	0.318452	0.134761		1186	1380	1145	0.96543	0.82971		261	436	93	0.356322	0.213303
119097157.IonCode_0402	1337	1407	1178	0.881077	0.837242		326	722	108	0.331288	0.149584		1231	1401	1170	0.950447	0.835118		264	407	93	0.352273	0.228501
119097158.IonCode_0403	1329	1461	1239	0.93228	0.848049		284	637	94	0.330986	0.147567		1286	1449	1236	0.96112	0.853002		245	344	77	0.314286	0.223837
119097159.IonCode_0404	1220	1383	1128	0.92459	0.815618		341	741	97	0.284457	0.130904		1173	1372	1125	0.959079	0.819971		276	369	79	0.286232	0.214092
119097160.IonCode_0405	1316	1412	1188	0.902736	0.84136		344	742	99	0.287791	0.133423		1236	1410	1181	0.955502	0.837589		267	408	86	0.322097	0.210784
119097161.IonCode_0406	1241	1388	1176	0.947623	0.847262		277	524	88	0.31769	0.167939		1204	1382	1172	0.973422	0.848046		228	284	71	0.311404	0.25
119097162.IonCode_0407	1310	1375	1154	0.880916	0.839273		337	655	97	0.287834	0.148092		1189	1359	1137	0.956266	0.836645		254	360	87	0.34252	0.241667
119097163.IonCode_0408	1288	1440	1218	0.945652	0.845833		280	542	95	0.339286	0.175277		1257	1430	1214	0.965792	0.848951		247	290	80	0.323887	0.275862
119122558.IonCode_0101	1008	1129	939	0.931548	0.831709		265	604	82	0.309434	0.135762		968	1121	937	0.967975	0.835861		209	267	68	0.325359	0.254682
119122559.IonCode_0102	1266	1403	1206	0.952607	0.859587		290	660	96	0.331034	0.145455		1235	1390	1205	0.975709	0.866906		235	295	73	0.310638	0.247458
119122560.IonCode_0103	1265	1422	1193	0.943083	0.838959		299	660	96	0.32107	0.145455		1231	1415	1191	0.967506	0.841696		249	296	69	0.277108	0.233108
119122561.IonCode_0104	1179	1334	1115	0.945717	0.835832		282	592	89	0.315603	0.150338		1152	1313	1114	0.967014	0.848439		224	262	70	0.3125	0.267176
119122562.IonCode_0105	1188	1334	1111	0.935185	0.832834		282	599	94	0.333333	0.156928		1152	1323	1111	0.96441	0.839758		225	275	68	0.302222	0.247273
119122563.IonCode_0106	1195	1374	1131	0.946444	0.823144		296	574	80	0.27027	0.139373		1173	1365	1131	0.964194	0.828571		233	242	55	0.236052	0.227273
119122564.IonCode_0107	1193	1341	1113	0.932942	0.829978		282	624	95	0.336879	0.152244		1157	1337	1111	0.960242	0.830965		237	285	71	0.299578	0.249123
119122565.IonCode_0108	1242	1400	1152	0.927536	0.822857		324	767	100	0.308642	0.130378		1196	1380	1149	0.960702	0.832609		259	349	80	0.30888	0.229226
119122566.IonCode_0109	1022	1122	952	0.931507	0.848485		243	546	79	0.325103	0.144689		975	1106	943	0.967179	0.852622		188	233	62	0.329787	0.266094
119122567.IonCode_0110	1241	1394	1175	0.946817	0.842898		276	546	85	0.307971	0.155678		1202	1381	1171	0.97421	0.847936		227	250	67	0.295154	0.268
119122568.IonCode_0111	1233	1391	1145	0.928629	0.823149		301	568	85	0.282392	0.149648		1182	1377	1143	0.967005	0.830065		254	259	65	0.255906	0.250965
119122569.IonCode_0112	1163	1320	1097	0.94325	0.831061		282	600	89	0.315603	0.148333		1137	1312	1097	0.96482	0.836128		232	262	69	0.297414	0.263359
119122570.IonCode_0113	1183	1306	1095	0.925613	0.838438		282	642	94	0.333333	0.146417		1137	1286	1088	0.956904	0.846034		220	297	67	0.304545	0.225589
119122571.IonCode_0114	1179	1363	1121	0.950806	0.82245		311	650	94	0.302251	0.144615		1159	1353	1121	0.967213	0.828529		247	248	62	0.251012	0.25
119122572.IonCode_0115	1249	1429	1170	0.936749	0.818754		311	600	91	0.292605	0.151667		1200	1403	1164	0.97	0.829651		248	263	69	0.278226	0.262357
119122573.IonCode_0116	1231	1358	1130	0.917953	0.832106		290	626	88	0.303448	0.140575		1167	1339	1126	0.964867	0.840926		243	288	70	0.288066	0.243056
119122574.IonCode_0117	1163	1311	1083	0.931212	0.826087		293	677	94	0.320819	0.138848		1123	1300	1080	0.96171	0.830769		236	296	67	0.283898	0.226351
119122575.IonCode_0118	1022	1320	968	0.947162	0.733333		377	901	95	0.251989	0.105438		1009	1275	963	0.95441	0.755294		276	250	55	0.199275	0.22
119122576.IonCode_0119	1215	1374	1128	0.928395	0.820961		318	641	93	0.292453	0.145086		1176	1362	1123	0.954932	0.824523		260	273	69	0.265385	0.252747
119122577.IonCode_0120	1234	1359	1142	0.925446	0.840324		294	554	82	0.278912	0.148014		1184	1347	1138	0.961149	0.84484		226	256	61	0.269912	0.238281
119122578.IonCode_0121	1199	1315	1115	0.929942	0.847909		286	653	100	0.34965	0.153139		1165	1307	1115	0.957082	0.853099		212	298	65	0.306604	0.218121
119122579.IonCode_0122	1200	1397	1155	0.9625	0.826772		277	535	77	0.277978	0.143925		1181	1389	1155	0.977985	0.831533		226	217	50	0.221239	0.230415
119122580.IonCode_0123	1169	1337	1099	0.94012	0.82199		288	572	75	0.260417	0.131119		1134	1318	1092	0.962963	0.828528		234	263	58	0.247863	0.220532
119122581.IonCode_0124	1123	1315	1039	0.9252	0.790114		330	786	90	0.272727	0.114504		1071	1290	1031	0.962652	0.799225		269	329	70	0.260223	0.212766
119122582.IonCode_0125	1011	1142	935	0.924827	0.818739		252	523	72	0.285714	0.137667		976	1122	932	0.954918	0.83066		185	244	50	0.27027	0.204918
119122583.IonCode_0126	1227	1365	1131	0.92176	0.828571		299	686	105	0.351171	0.153061		1172	1339	1126	0.960751	0.840926		245	303	78	0.318367	0.257426
119122584.IonCode_0127	1167	1355	1095	0.938303	0.808118		308	649	96	0.311688	0.14792		1129	1334	1089	0.96457	0.816342		259	287	69	0.266409	0.240418
119122585.IonCode_0128	1218	1352	1122	0.921182	0.829882		298	584	88	0.295302	0.150685		1162	1331	1115	0.959552	0.837716		241	259	70	0.290456	0.27027
119122586.IonCode_0129	1259	1368	1142	0.907069	0.834795		312	660	90	0.288462	0.136364		1193	1355	1141	0.956412	0.842066		247	286	70	0.283401	0.244755
119122587.IonCode_0130	1209	1394	1155	0.955335	0.828551		283	574	84	0.29682	0.146341		1182	1381	1149	0.972081	0.832006		237	244	60	0.253165	0.245902
119122588.IonCode_0131	1280	1417	1189	0.928906	0.839097		294	544	78	0.265306	0.143382		1220	1385	1178	0.965574	0.850542		226	249	61	0.269912	0.24498
119122589.IonCode_0132	1038	1248	999	0.962428	0.800481		254	455	67	0.26378	0.147253		1012	1197	985	0.97332	0.822891		195	173	49	0.251282	0.283237
119122590.IonCode_0133	957	1062	897	0.937304	0.844633		225	541	65	0.288889	0.120148		933	1054	896	0.960343	0.850095		167	215	51	0.305389	0.237209
119122591.IonCode_0134	1215	1402	1151	0.947325	0.82097		313	678	92	0.29393	0.135693		1189	1391	1150	0.967199	0.826743		246	278	69	0.280488	0.248201
119122592.IonCode_0135	1208	1389	1147	0.949503	0.825774		284	593	74	0.260563	0.124789		1177	1369	1144	0.971963	0.835646		228	241	53	0.232456	0.219917
119122593.IonCode_0136	1249	1431	1172	0.938351	0.819008		313	583	78	0.249201	0.133791		1203	1423	1169	0.971737	0.821504		242	250	58	0.239669	0.232
119122594.IonCode_0137	1148	1316	1084	0.944251	0.823708		274	588	81	0.29562	0.137755		1122	1299	1083	0.965241	0.833718		224	222	56	0.25	0.252252
119122595.IonCode_0138	1148	1340	1091	0.950348	0.814179		301	666	80	0.265781	0.12012		1132	1323	1090	0.962898	0.823885		234	259	52	0.222222	0.200772
119122596.IonCode_0139	1201	1363	1137	0.946711	0.834189		262	543	80	0.305344	0.14733		1168	1342	1134	0.97089	0.845007		222	238	60	0.27027	0.252101
119122597.IonCode_0141	1192	1283	1124	0.942953	0.876072		202	195	53	0.262376	0.271795		1168	1277	1122	0.960616	0.878622		163	107	44	0.269939	0.411215
119122598.IonCode_0141	998	1124	946	0.947896	0.841637		241	627	85	0.352697	0.135566		969	1112	943	0.973168	0.848022		179	281	58	0.324022	0.206406
119122599.IonCode_0142	1216	1383	1156	0.950658	0.835864		258	627	77	0.29845	0.122807		1197	1356	1153	0.963241	0.850295		214	250	58	0.271028	0.232
119122600.IonCode_0143	1186	1349	1117	0.941821	0.828021		287	568	70	0.243902	0.123239		1142	1341	1114	0.975482	0.830723		230	238	59	0.256522	0.247899
119122601.IonCode_0144	1217	1363	1126	0.925226	0.826119		288	559	70	0.243056	0.125224		1170	1345	1124	0.960684	0.835688		235	230	54	0.229787	0.234783
119122602.IonCode_0145	1141	1310	1074	0.94128	0.819847		270	569	80	0.296296	0.140598		1109	1287	1066	0.961226	0.828283		210	225	54	0.257143	0.24
119122603.IonCode_0146	1182	1360	1129	0.955161	0.830147		293	558	81	0.276451	0.145161		1163	1352	1126	0.968186	0.83284		230	224	59	0.256522	0.263393
119122604.IonCode_0147	1131	1359	1090	0.963749	0.80206		257	426	71	0.276265	0.166667		1098	1293	1069	0.973588	0.826759		164	156	33	0.20122	0.211538
119122605.IonCode_0173	1289	1360	1231	0.955004	0.905147		200	240	63	0.315	0.2625		1265	1358	1229	0.971542	0.905007		170	129	54	0.317647	0.418605
119122606.IonCode_0149	955	1063	886	0.927749	0.83349		237	586	68	0.28692	0.116041		925	1054	884	0.955676	0.83871		181	264	51	0.281768	0.193182
119122607.IonCode_0150	1206	1337	1140	0.945274	0.852655		266	576	86	0.323308	0.149306		1188	1331	1140	0.959596	0.856499		204	255	60	0.294118	0.235294
119122608.IonCode_0151	1101	1235	1034	0.939146	0.837247		258	524	71	0.275194	0.135496		1062	1228	1023	0.963277	0.833062		209	214	57	0.272727	0.266355
119122609.IonCode_0152	1237	1354	1151	0.930477	0.850074		268	528	85	0.317164	0.160985		1200	1339	1150	0.958333	0.85885		214	240	65	0.303738	0.270833
119122610.IonCode_0153	1187	1332	1117	0.941028	0.838589		284	622	92	0.323944	0.14791		1164	1325	1116	0.958763	0.842264		228	267	58	0.254386	0.217228
119122611.IonCode_0154	1174	1320	1119	0.953152	0.847727		261	488	80	0.306513	0.163934		1149	1305	1115	0.970409	0.854406		212	213	65	0.306604	0.305164
119122612.IonCode_0155	1123	1401	1073	0.955476	0.765882		267	369	52	0.194757	0.140921		1119	1330	1064	0.950849	0.8		192	134	32	0.166667	0.238806
119122613.IonCode_0143	1273	1351	1201	0.943441	0.888971		191	193	55	0.287958	0.284974		1249	1349	1201	0.961569	0.890289		161	111	50	0.310559	0.45045
119122614.IonCode_0157	955	1101	892	0.934031	0.810173		256	534	73	0.285156	0.136704		930	1086	891	0.958065	0.820442		194	218	50	0.257732	0.229358
119122615.IonCode_0158	1175	1367	1121	0.954043	0.820044		288	568	71	0.246528	0.125		1164	1348	1120	0.962199	0.830861		236	222	53	0.224576	0.238739
119122616.IonCode_0159	1040	1213	982	0.944231	0.809563		284	641	79	0.278169	0.123245		1014	1196	980	0.966469	0.819398		219	245	64	0.292237	0.261224
119122617.IonCode_0160	1228	1414	1163	0.947068	0.822489		304	564	89	0.292763	0.157801		1190	1397	1161	0.97563	0.831067		250	253	65	0.26	0.256917
119122618.IonCode_0161	1181	1347	1122	0.950042	0.832962		284	550	82	0.288732	0.149091		1158	1337	1120	0.967185	0.837696		234	220	59	0.252137	0.268182
119122619.IonCode_0162	1149	1378	1100	0.957354	0.798258		350	757	107	0.305714	0.141347		1131	1368	1098	0.970822	0.802632		278	324	68	0.244604	0.209877
119122620.IonCode_0163	1195	1369	1145	0.958159	0.836377		267	526	77	0.28839	0.146388		1178	1341	1136	0.964346	0.847129		200	218	48	0.24	0.220183
119122621.IonCode_0104	1269	1348	1202	0.947203	0.891691		192	195	61	0.317708	0.312821		1249	1341	1201	0.961569	0.8956		162	117	53	0.32716	0.452991
119122622.IonCode_0165	952	1141	914	0.960084	0.801052		266	590	77	0.289474	0.130508		939	1112	910	0.969116	0.818345		193	220	43	0.222798	0.195455
119122623.IonCode_0166	1213	1345	1126	0.928277	0.837175		290	540	91	0.313793	0.168519		1172	1331	1123	0.958191	0.843727		227	220	62	0.273128	0.281818
119122624.IonCode_0167	1185	1339	1120	0.945148	0.836445		268	612	81	0.302239	0.132353		1163	1327	1116	0.959587	0.840995		217	238	57	0.262673	0.239496
119122625.IonCode_0168	1162	1353	1108	0.953528	0.818921		304	634	90	0.296053	0.141956		1142	1341	1108	0.970228	0.826249		241	233	61	0.253112	0.261803
119122626.IonCode_0169	1200	1356	1139	0.949167	0.839971		268	580	87	0.324627	0.15		1182	1348	1138	0.962775	0.844214		216	255	60	0.277778	0.235294
119122627.IonCode_0170	1196	1329	1102	0.921405	0.829195		304	546	75	0.246711	0.137363		1144	1322	1100	0.961538	0.832073		218	215	54	0.247706	0.251163
119122628.IonCode_0171	1185	1431	1141	0.962869	0.797345		290	477	82	0.282759	0.171908		1151	1391	1126	0.97828	0.80949		222	197	51	0.22973	0.258883
119122629.IonCode_0176	1316	1422	1233	0.93693	0.867089		246	303	61	0.247967	0.20132		1276	1414	1231	0.964734	0.87058		200	136	49	0.245	0.360294
119122630.IonCode_0173	983	1139	934	0.950153	0.820018		266	619	81	0.304511	0.130856		966	1120	932	0.964803	0.832143		195	238	51	0.261538	0.214286
119122631.IonCode_0174	1063	1283	1011	0.951082	0.787997		229	416	52	0.227074	0.125		996	1222	964	0.967871	0.788871		157	134	29	0.184713	0.216418
119122632.IonCode_0175	1097	1304	1046	0.95351	0.802147		294	563	76	0.258503	0.134991		1082	1284	1046	0.966728	0.814642		234	211	53	0.226496	0.251185
119122633.IonCode_0176	1175	1364	1108	0.942979	0.812317		308	681	90	0.292208	0.132159		1141	1352	1105	0.968449	0.817308		237	261	63	0.265823	0.241379
119122634.IonCode_0177	1231	1380	1157	0.939886	0.838406		281	591	72	0.256228	0.121827		1198	1368	1153	0.962437	0.842836		223	239	55	0.246637	0.230126
119122635.IonCode_0178	1145	1350	1078	0.941485	0.798519		306	574	74	0.24183	0.12892		1116	1343	1075	0.963262	0.800447		247	200	55	0.222672	0.275
119122636.IonCode_0179	1259	1432	1192	0.946783	0.832402		300	547	83	0.276667	0.151737		1227	1425	1191	0.97066	0.835789		245	228	59	0.240816	0.258772
119122637.IonCode_0180	1243	1420	1181	0.950121	0.83169		287	602	90	0.313589	0.149502		1204	1399	1173	0.974252	0.838456		220	254	53	0.240909	0.208661
119122638.IonCode_0181	946	1071	885	0.935518	0.826331		252	599	76	0.301587	0.126878		914	1067	884	0.967177	0.828491		190	237	48	0.252632	0.202532
119122639.IonCode_0182	1165	1344	1104	0.947639	0.821429		282	605	81	0.287234	0.133884		1139	1324	1099	0.964881	0.83006		232	244	61	0.262931	0.25
119122640.IonCode_0183	1193	1359	1129	0.946354	0.830758		277	622	83	0.299639	0.133441		1168	1340	1128	0.965753	0.841791		220	251	59	0.268182	0.23506
119122641.IonCode_0184	1163	1316	1102	0.947549	0.837386		261	532	76	0.291188	0.142857		1144	1303	1099	0.960664	0.843438		207	214	54	0.26087	0.252336
119122642.IonCode_0185	1213	1359	1133	0.934048	0.833701		291	650	92	0.316151	0.141538		1179	1351	1132	0.960136	0.837898		235	282	72	0.306383	0.255319
119122643.IonCode_0186	1148	1357	1109	0.966028	0.817244		289	524	80	0.276817	0.152672		1131	1346	1106	0.977896	0.821694		234	219	52	0.222222	0.237443
119122644.IonCode_0187	1215	1365	1138	0.936626	0.8337		295	666	94	0.318644	0.141141		1186	1352	1135	0.956998	0.839497		241	290	67	0.278008	0.231034
119122645.IonCode_0188	1184	1400	1107	0.934966	0.790714		341	760	89	0.260997	0.117105		1151	1386	1105	0.960035	0.797258		266	278	57	0.214286	0.205036
119122646.IonCode_0189	1019	1137	952	0.934249	0.837291		249	626	81	0.325301	0.129393		983	1124	949	0.965412	0.844306		200	272	66	0.33	0.242647
119122647.IonCode_0190	1234	1400	1153	0.93436	0.823571		297	538	86	0.289562	0.159851		1189	1391	1151	0.96804	0.827462		245	244	59	0.240816	0.241803
119122648.IonCode_0191	1196	1390	1138	0.951505	0.818705		303	668	92	0.30363	0.137725		1172	1376	1134	0.967577	0.824128		246	254	52	0.211382	0.204724
119122649.IonCode_0192	1214	1380	1164	0.958814	0.843478		269	594	88	0.327138	0.148148		1195	1363	1163	0.973222	0.853265		215	240	63	0.293023	0.2625
119122650.IonCode_0193	1202	1322	1119	0.930948	0.846445		265	541	67	0.25283	0.123845		1162	1310	1118	0.962134	0.853435		209	217	54	0.258373	0.248848
119122651.IonCode_0194	1172	1367	1124	0.959044	0.822238		312	589	95	0.304487	0.16129		1160	1362	1124	0.968966	0.825257		247	238	62	0.251012	0.260504
119122652.IonCode_0195	1216	1390	1140	0.9375	0.820144		314	654	92	0.292994	0.140673		1184	1372	1136	0.959459	0.827988		256	266	70	0.273438	0.263158
119122653.IonCode_0196	1179	1361	1112	0.943172	0.817046		316	863	106	0.335443	0.122827		1149	1346	1111	0.966928	0.825409		265	372	81	0.30566	0.217742
119122654.IonCode_0201	1184	1323	1108	0.935811	0.837491		282	646	85	0.301418	0.131579		1148	1310	1106	0.963415	0.844275		224	278	62	0.276786	0.223022
119122655.IonCode_0202	1052	1242	995	0.945817	0.801127		271	557	82	0.302583	0.147217		1023	1219	993	0.970674	0.814602		227	237	59	0.259912	0.248945
119122656.IonCode_0203	1148	1356	1092	0.95122	0.80531		321	829	95	0.29595	0.114596		1115	1344	1090	0.977578	0.811012		263	365	67	0.254753	0.183562
119122657.IonCode_0204	1230	1359	1131	0.919512	0.83223		311	610	91	0.292605	0.14918		1175	1345	1125	0.957447	0.836431		243	278	66	0.271605	0.23741
119122658.IonCode_0205	1224	1392	1154	0.94281	0.829023		300	621	90	0.3	0.144928		1190	1381	1152	0.968067	0.834178		247	269	67	0.271255	0.249071
119122659.IonCode_0206	1156	1319	1082	0.935986	0.820318		281	623	84	0.298932	0.134831		1122	1314	1080	0.962567	0.821918		235	260	58	0.246809	0.223077
119122660.IonCode_0207	1214	1358	1128	0.92916	0.830633		311	739	94	0.302251	0.127199		1157	1348	1125	0.972342	0.83457		254	312	77	0.30315	0.246795
119122661.IonCode_0208	1272	1385	1147	0.90173	0.828159		317	771	88	0.277603	0.114137		1192	1358	1134	0.951342	0.835052		253	342	74	0.29249	0.216374
119122662.IonCode_0209	1263	1439	1184	0.937451	0.822794		302	613	93	0.307947	0.151713		1224	1427	1182	0.965686	0.828311		257	281	65	0.252918	0.231317
119122663.IonCode_0210	1089	1464	1006	0.923783	0.687158		286	697	86	0.300699	0.123386		1051	1438	1005	0.956232	0.698887		221	321	64	0.289593	0.199377
119122664.IonCode_0211	1163	1320	1096	0.94239	0.830303		286	565	92	0.321678	0.162832		1126	1317	1096	0.973357	0.832194		231	243	66	0.285714	0.271605
119122665.IonCode_0212	1218	1354	1133	0.930213	0.83678		280	625	87	0.310714	0.1392		1174	1339	1126	0.959114	0.840926		231	286	63	0.272727	0.22028
119122666.IonCode_0213	1164	1353	1111	0.954467	0.821138		296	610	93	0.314189	0.152459		1141	1339	1108	0.971078	0.827483		236	239	55	0.233051	0.230126
119122667.IonCode_0214	1198	1377	1132	0.944908	0.822077		308	672	91	0.295455	0.135417		1163	1364	1129	0.970765	0.827713		250	301	72	0.288	0.239203
119122668.IonCode_0215	1245	1392	1156	0.928514	0.83046		297	622	79	0.265993	0.12701		1186	1368	1147	0.967116	0.83845		233	268	67	0.287554	0.25
119122669.IonCode_0216	1252	1380	1123	0.896965	0.813768		331	836	97	0.293051	0.116029		1166	1366	1117	0.957976	0.817716		273	375	83	0.304029	0.221333
119122670.IonCode_0217	1239	1414	1176	0.949153	0.831683		288	604	83	0.288194	0.137417		1208	1398	1172	0.970199	0.83834		230	246	61	0.265217	0.247967
119122671.IonCode_0218	1005	1165	940	0.935323	0.806867		281	614	77	0.274021	0.125407		964	1150	935	0.969917	0.813043		227	242	53	0.23348	0.219008
119122672.IonCode_0219	1146	1298	1069	0.93281	0.823575		294	610	82	0.278912	0.134426		1112	1292	1069	0.961331	0.827399		236	258	62	0.262712	0.24031
119122673.IonCode_0220	1277	1458	1195	0.935787	0.819616		311	586	85	0.273312	0.145051		1229	1449	1190	0.968267	0.821256		257	251	65	0.252918	0.258964
119122674.IonCode_0221	1220	1374	1143	0.936885	0.831878		281	502	69	0.245552	0.13745		1178	1366	1143	0.970289	0.83675		217	227	52	0.239631	0.229075
119122675.IonCode_0222	1198	1364	1125	0.939065	0.82478		294	639	81	0.27551	0.126761		1162	1339	1117	0.961274	0.834205		241	264	63	0.261411	0.238636
119122676.IonCode_0223	1083	1276	1028	0.949215	0.805643		271	562	68	0.250923	0.120996		1071	1226	1016	0.948646	0.828711		183	218	46	0.251366	0.211009
119122677.IonCode_0224	1205	1387	1134	0.941079	0.817592		282	518	74	0.262411	0.142857		1166	1372	1131	0.969983	0.824344		209	198	49	0.23445	0.247475
119122678.IonCode_0225	1211	1390	1154	0.952931	0.830216		291	585	84	0.28866	0.14359		1167	1383	1146	0.982005	0.828633		232	245	61	0.262931	0.24898
119122679.IonCode_0226	1039	1204	971	0.934552	0.806478		281	648	87	0.309609	0.134259		1003	1193	967	0.964108	0.810562		216	254	58	0.268519	0.228346
119122680.IonCode_0227	1276	1455	1206	0.945141	0.828866		303	505	86	0.283828	0.170297		1238	1438	1203	0.971729	0.836579		251	226	63	0.250996	0.278761
119122681.IonCode_0228	1156	1330	1084	0.937716	0.815038		293	671	82	0.279863	0.122206		1121	1313	1078	0.961641	0.821021		242	281	61	0.252066	0.217082
119122682.IonCode_0229	1210	1379	1141	0.942975	0.827411		302	596	85	0.281457	0.142617		1176	1372	1138	0.967687	0.829446		241	262	62	0.257261	0.236641
119122683.IonCode_0230	1137	1380	1086	0.955145	0.786957		305	694	93	0.304918	0.134006		1110	1322	1071	0.964865	0.810136		232	257	62	0.267241	0.241245
119122684.IonCode_0231	849	1080	776	0.914016	0.718519		189	244	37	0.195767	0.151639		845	914	745	0.881657	0.815098		89	68	13	0.146067	0.191176
119122685.IonCode_0232	1136	1330	1078	0.948944	0.810526		273	450	77	0.282051	0.171111		1104	1290	1063	0.962862	0.824031		206	190	50	0.242718	0.263158
119122686.IonCode_0233	1176	1354	1109	0.943027	0.819055		298	646	94	0.315436	0.145511		1145	1338	1107	0.966812	0.827354		250	290	67	0.268	0.231034
119122687.IonCode_0234	1186	1347	1114	0.939292	0.827023		303	689	95	0.313531	0.137881		1159	1339	1112	0.959448	0.830471		245	273	70	0.285714	0.25641
119122688.IonCode_0235	1095	1272	1032	0.942466	0.811321		281	499	77	0.274021	0.154309		1071	1257	1030	0.961718	0.819411		224	201	53	0.236607	0.263682
119122689.IonCode_0236	1248	1394	1158	0.927885	0.830703		291	602	88	0.302405	0.146179		1204	1380	1151	0.95598	0.834058		243	280	75	0.308642	0.267857
119122690.IonCode_0237	1190	1388	1126	0.946218	0.811239		292	584	88	0.30137	0.150685		1153	1359	1121	0.972246	0.824871		233	272	64	0.274678	0.235294
119122691.IonCode_0238	1149	1353	1100	0.957354	0.813008		273	491	82	0.300366	0.167006		1124	1333	1090	0.969751	0.817704		202	187	53	0.262376	0.283422
119122692.IonCode_0108	1243	1407	1173	0.943685	0.833689		206	235	56	0.271845	0.238298		1222	1397	1172	0.959083	0.838941		175	121	52	0.297143	0.429752
119122693.IonCode_0113	1242	1355	1183	0.952496	0.873063		198	198	62	0.313131	0.313131		1227	1343	1183	0.96414	0.880864		168	123	54	0.321429	0.439024
119122694.IonCode_0241	1154	1338	1065	0.922877	0.795964		357	893	121	0.338936	0.135498		1113	1320	1062	0.954178	0.804545		282	403	78	0.276596	0.193548
119122695.IonCode_0242	1153	1334	1084	0.940156	0.812594		300	590	83	0.276667	0.140678		1114	1321	1080	0.969479	0.817562		254	242	69	0.271654	0.285124
119122696.IonCode_0243	1186	1386	1114	0.939292	0.803752		335	637	94	0.280597	0.147567		1146	1367	1109	0.967714	0.811266		266	238	64	0.240602	0.268908
119122697.IonCode_0244	1227	1394	1164	0.948655	0.835007		282	625	100	0.35461	0.16		1194	1379	1163	0.974037	0.843365		232	274	71	0.306034	0.259124
119122698.IonCode_0245	1155	1342	1103	0.954978	0.821908		279	590	84	0.301075	0.142373		1140	1331	1101	0.965789	0.827198		234	273	63	0.269231	0.230769
119122699.IonCode_0246	1233	1440	1192	0.966748	0.827778		266	468	61	0.229323	0.130342		1215	1421	1187	0.976955	0.835327		210	185	40	0.190476	0.216216
119122700.IonCode_0149	1164	1248	1111	0.954467	0.890224		187	187	60	0.320856	0.320856		1148	1243	1111	0.96777	0.893805		158	113	52	0.329114	0.460177
119122701.IonCode_0114	1273	1401	1224	0.961508	0.873662		204	195	59	0.289216	0.302564		1260	1396	1224	0.971429	0.876791		173	114	51	0.294798	0.447368
119122702.IonCode_0249	1194	1405	1119	0.937186	0.796441		323	654	86	0.266254	0.131498		1157	1391	1119	0.967156	0.804457		265	298	61	0.230189	0.204698
119122703.IonCode_0250	1173	1382	1117	0.952259	0.808249		302	614	84	0.278146	0.136808		1143	1360	1113	0.973753	0.818382		251	280	65	0.258964	0.232143
119122704.IonCode_0251	1221	1396	1159	0.949222	0.830229		302	583	95	0.31457	0.16295		1196	1393	1159	0.969064	0.832017		250	247	79	0.316	0.319838
119122705.IonCode_0252	1141	1314	1072	0.939527	0.81583		275	561	83	0.301818	0.14795		1111	1302	1071	0.963996	0.822581		230	244	58	0.252174	0.237705
119122706.IonCode_0253	1189	1343	1124	0.945332	0.836932		284	590	85	0.299296	0.144068		1160	1330	1123	0.968103	0.844361		229	259	61	0.266376	0.235521
119122707.IonCode_0254	1126	1338	1075	0.954707	0.803438		265	460	68	0.256604	0.147826		1095	1307	1055	0.96347	0.807192		189	165	41	0.216931	0.248485
119122708.IonCode_0110	1274	1384	1221	0.958399	0.882225		207	213	54	0.26087	0.253521		1260	1382	1220	0.968254	0.882779		173	113	47	0.271676	0.415929
119122709.IonCode_0115	1354	1455	1286	0.949778	0.883849		214	172	55	0.257009	0.319767		1322	1448	1285	0.972012	0.887431		174	112	50	0.287356	0.446429
119122710.IonCode_0257	1230	1383	1122	0.912195	0.81128		291	529	66	0.226804	0.124764		1166	1363	1119	0.959691	0.820983		246	218	48	0.195122	0.220183
119122711.IonCode_0258	1117	1320	1062	0.950761	0.804545		306	714	91	0.297386	0.127451		1097	1311	1062	0.968095	0.810069		259	289	68	0.262548	0.235294
119122712.IonCode_0259	1282	1458	1207	0.941498	0.827846		314	719	97	0.308917	0.13491		1241	1438	1199	0.966156	0.833797		265	323	80	0.301887	0.247678
119122713.IonCode_0177	1314	1430	1249	0.950533	0.873427		223	240	62	0.278027	0.258333		1295	1426	1248	0.963707	0.875175		184	131	51	0.277174	0.389313
119122714.IonCode_0261	1137	1327	1085	0.954266	0.817634		277	578	82	0.296029	0.141869		1120	1322	1084	0.967857	0.81997		220	236	56	0.254545	0.237288
119122715.IonCode_0262	1176	1368	1133	0.963435	0.828216		277	521	81	0.292419	0.15547		1157	1365	1133	0.979257	0.830037		213	197	49	0.230047	0.248731
119122716.IonCode_0263	1180	1361	1123	0.951695	0.825129		244	416	68	0.278689	0.163462		1133	1295	1101	0.971756	0.850193		182	170	36	0.197802	0.211765
119122717.IonCode_0156	1245	1319	1160	0.931727	0.879454		215	261	56	0.260465	0.214559		1214	1313	1159	0.954695	0.882711		176	142	49	0.278409	0.34507
119122718.IonCode_0265	1036	1249	972	0.938224	0.778223		247	407	58	0.234818	0.142506		962	1167	917	0.953222	0.785775		161	137	30	0.186335	0.218978
119122719.IonCode_0266	1149	1284	1061	0.923412	0.826324		270	639	76	0.281481	0.118936		1103	1271	1058	0.959202	0.832415		214	277	59	0.275701	0.212996
119122720.IonCode_0267	1221	1380	1149	0.941032	0.832609		294	626	88	0.29932	0.140575		1185	1373	1146	0.967089	0.834669		243	277	67	0.27572	0.241877
119122721.IonCode_0268	1192	1357	1131	0.948826	0.833456		269	548	78	0.289963	0.142336		1167	1346	1130	0.968295	0.839525		226	229	61	0.269912	0.266376
119122722.IonCode_0269	1144	1341	1088	0.951049	0.811335		277	577	78	0.281588	0.135182		1134	1324	1085	0.95679	0.819486		218	209	49	0.224771	0.23445
119122723.IonCode_0270	1145	1308	1079	0.942358	0.824924		272	469	81	0.297794	0.172708		1105	1280	1071	0.969231	0.836719		212	192	48	0.226415	0.25
119122724.IonCode_0182	1282	1405	1237	0.964899	0.880427		194	220	63	0.324742	0.286364		1268	1398	1237	0.975552	0.884835		176	120	56	0.318182	0.466667
119122725.IonCode_0157	1239	1327	1178	0.950767	0.887717		199	227	57	0.286432	0.251101		1222	1319	1178	0.963993	0.893101		178	122	55	0.308989	0.45082
119122726.IonCode_0273	1089	1272	1022	0.938476	0.803459		263	523	68	0.258555	0.130019		1057	1222	1006	0.95175	0.823241		192	192	42	0.21875	0.21875
119122727.IonCode_0274	1113	1343	1073	0.964061	0.798958		306	564	87	0.284314	0.154255		1102	1319	1070	0.970962	0.811221		232	247	63	0.271552	0.255061
119122728.IonCode_0275	1207	1374	1127	0.93372	0.820233		286	537	86	0.300699	0.160149		1169	1347	1121	0.958939	0.83222		229	233	63	0.275109	0.270386
119122729.IonCode_0276	1196	1357	1129	0.94398	0.831982		302	549	90	0.298013	0.163934		1161	1345	1124	0.968131	0.835688		244	237	67	0.27459	0.2827
119122730.IonCode_0277	1149	1328	1070	0.931245	0.805723		313	606	88	0.28115	0.145215		1109	1312	1068	0.96303	0.814024		252	239	57	0.22619	0.238494
119122731.IonCode_0278	1182	1334	1116	0.944162	0.836582		292	595	82	0.280822	0.137815		1147	1324	1111	0.968614	0.839124		232	252	62	0.267241	0.246032
119122732.IonCode_0152	1235	1479	1174	0.950607	0.79378		203	236	67	0.330049	0.283898		1209	1471	1173	0.970223	0.797417		180	134	58	0.322222	0.432836
119122733.IonCode_0187	1265	1369	1198	0.947036	0.875091		241	250	61	0.253112	0.244		1247	1365	1198	0.960706	0.877656		193	127	52	0.26943	0.409449
119122734.IonCode_0281	1104	1318	1049	0.950181	0.795903		259	445	74	0.285714	0.166292		1081	1256	1034	0.956522	0.823248		170	163	38	0.223529	0.233129
119122735.IonCode_0282	1041	1284	996	0.956772	0.775701		276	448	62	0.224638	0.138393		1024	1205	976	0.953125	0.809959		187	152	30	0.160428	0.197368
119122736.IonCode_0283	1157	1387	1111	0.960242	0.801009		277	480	68	0.245487	0.141667		1123	1342	1099	0.978629	0.818927		204	179	43	0.210784	0.240223
119122737.IonCode_0284	1195	1360	1111	0.929707	0.816912		293	591	92	0.313993	0.155668		1155	1348	1107	0.958442	0.821217		255	237	68	0.266667	0.28692
119122738.IonCode_0285	1166	1342	1097	0.940823	0.817437		307	704	88	0.286645	0.125		1132	1331	1095	0.967314	0.82269		257	295	67	0.2607	0.227119
119122739.IonCode_0286	1166	1324	1085	0.930532	0.819486		327	888	115	0.351682	0.129505		1136	1313	1081	0.951585	0.823305		260	352	79	0.303846	0.224432
119122740.IonCode_0287	1271	1460	1172	0.922109	0.80274		348	733	83	0.238506	0.113233		1217	1444	1166	0.958094	0.807479		282	319	70	0.248227	0.219436
119122741.IonCode_0288	1221	1376	1128	0.923833	0.819767		295	594	78	0.264407	0.131313		1160	1358	1124	0.968966	0.827688		236	268	63	0.266949	0.235075
119122742.IonCode_0289	1123	1342	1055	0.939448	0.78614		367	908	126	0.343324	0.138767		1099	1323	1053	0.958144	0.795918		318	407	100	0.314465	0.2457
119122743.IonCode_0290	1167	1335	1097	0.940017	0.821723		287	658	93	0.324042	0.141337		1135	1323	1095	0.964758	0.827664		237	271	70	0.295359	0.258303
119122744.IonCode_0291	1190	1363	1113	0.935294	0.816581		320	700	84	0.2625	0.12		1152	1353	1112	0.965278	0.821877		249	295	61	0.24498	0.20678
119122745.IonCode_0292	1201	1385	1147	0.955037	0.828159		286	570	100	0.34965	0.175439		1179	1377	1147	0.972858	0.83297		243	249	69	0.283951	0.277108
119122746.IonCode_0293	1182	1352	1107	0.936548	0.818787		299	621	93	0.311037	0.149758		1139	1339	1103	0.968393	0.823749		240	257	69	0.2875	0.268482
119122747.IonCode_0294	1226	1355	1119	0.912724	0.82583		302	624	78	0.258278	0.125		1152	1336	1107	0.960938	0.828593		238	270	67	0.281513	0.248148
119122748.IonCode_0295	1343	1458	1211	0.901713	0.83059		317	755	89	0.280757	0.117881		1236	1443	1198	0.969256	0.830215		246	359	73	0.296748	0.203343
119122749.IonCode_0296	1213	1356	1119	0.922506	0.825221		327	823	99	0.302752	0.120292		1160	1332	1110	0.956897	0.833333		254	399	80	0.314961	0.200501
119122750.IonCode_0301	1158	1380	1090	0.941278	0.789855		327	605	94	0.287462	0.155372		1131	1360	1084	0.958444	0.797059		267	237	66	0.247191	0.278481
119122751.IonCode_0302	1130	1303	1058	0.936283	0.811972		311	697	89	0.286174	0.12769		1090	1284	1055	0.96789	0.821651		249	273	73	0.293173	0.267399
119122752.IonCode_0303	1158	1366	1106	0.955095	0.809663		312	768	106	0.339744	0.138021		1129	1341	1100	0.974314	0.820283		261	338	74	0.283525	0.218935
119122753.IonCode_0304	1114	1322	1054	0.94614	0.797277		306	652	90	0.294118	0.138037		1091	1310	1054	0.966086	0.80458		246	258	58	0.235772	0.224806
119122754.IonCode_0305	1260	1444	1195	0.948413	0.827562		293	559	83	0.283276	0.148479		1228	1423	1191	0.96987	0.836964		244	237	59	0.241803	0.248945
119122755.IonCode_0306	1170	1329	1100	0.940171	0.82769		282	606	94	0.333333	0.155116		1130	1324	1098	0.971681	0.829305		234	290	73	0.311966	0.251724
119122756.IonCode_0307	1205	1388	1125	0.93361	0.810519		317	662	94	0.29653	0.141994		1161	1365	1118	0.962963	0.819048		245	265	67	0.273469	0.25283
119122757.IonCode_0308	1278	1387	1150	0.899844	0.829128		316	736	94	0.297468	0.127717		1198	1370	1143	0.95409	0.834307		261	331	78	0.298851	0.23565
119122758.IonCode_0164	1206	1314	1168	0.968491	0.888889		191	190	58	0.303665	0.305263		1196	1309	1168	0.976589	0.892284		159	106	52	0.327044	0.490566
119122759.IonCode_0310	1169	1359	1115	0.953807	0.820456		273	485	74	0.271062	0.152577		1137	1329	1105	0.971856	0.831452		209	201	56	0.267943	0.278607
119122760.IonCode_0311	1203	1378	1155	0.9601	0.838171		287	550	90	0.313589	0.163636		1172	1361	1149	0.980375	0.844232		231	256	68	0.294372	0.265625
119122761.IonCode_0312	1204	1418	1141	0.947674	0.804654		316	698	96	0.303797	0.137536		1179	1412	1139	0.966073	0.806657		261	278	60	0.229885	0.215827
119122762.IonCode_0313	1186	1361	1123	0.94688	0.825129		298	578	92	0.308725	0.15917		1158	1348	1121	0.968048	0.831602		247	247	65	0.263158	0.263158
119122763.IonCode_0314	1161	1360	1109	0.955211	0.815441		297	554	82	0.276094	0.148014		1152	1350	1108	0.961806	0.820741		244	245	61	0.25	0.24898
119122764.IonCode_0315	1209	1367	1118	0.924731	0.817849		311	718	94	0.302251	0.130919		1160	1356	1117	0.962931	0.823746		256	319	70	0.273438	0.219436
119122765.IonCode_0316	1170	1361	1102	0.94188	0.809699		325	755	99	0.304615	0.131126		1144	1341	1097	0.958916	0.818046		245	298	68	0.277551	0.228188
119122766.IonCode_0317	1171	1351	1100	0.939368	0.814212		292	655	83	0.284247	0.126718		1135	1333	1094	0.963877	0.820705		248	277	61	0.245968	0.220217
119122767.IonCode_0318	1194	1347	1106	0.926298	0.821084		296	611	88	0.297297	0.144026		1152	1331	1102	0.956597	0.827949		231	254	65	0.281385	0.255906
119122768.IonCode_0319	1150	1352	1096	0.953043	0.810651		298	620	77	0.258389	0.124194		1130	1340	1093	0.967257	0.815672		245	242	53	0.216327	0.219008
119122769.IonCode_0320	1130	1329	1073	0.949558	0.807374		300	517	78	0.26	0.15087		1109	1313	1069	0.963931	0.814166		243	199	54	0.222222	0.271357
119122770.IonCode_0321	1230	1415	1164	0.946341	0.822615		316	745	102	0.322785	0.136913		1197	1395	1159	0.968254	0.830824		263	331	72	0.273764	0.217523
119122771.IonCode_0322	1097	1333	1044	0.951686	0.783196		320	638	99	0.309375	0.155172		1070	1296	1033	0.965421	0.797068		253	263	67	0.264822	0.254753
119122772.IonCode_0323	1184	1368	1117	0.943412	0.81652		290	554	77	0.265517	0.138989		1146	1346	1112	0.970332	0.826152		231	237	53	0.229437	0.223629
119122773.IonCode_0324	1222	1369	1127	0.922259	0.823229		321	658	102	0.317757	0.155015		1158	1342	1119	0.966321	0.83383		243	318	76	0.312757	0.238994
119122774.IonCode_0325	1222	1328	1106	0.905074	0.832831		293	581	80	0.273038	0.137694		1164	1317	1102	0.946735	0.83675		239	270	68	0.284519	0.251852
119122775.IonCode_0326	1176	1384	1118	0.95068	0.807803		323	626	86	0.266254	0.13738		1145	1368	1116	0.974672	0.815789		261	271	67	0.256705	0.247232
119122776.IonCode_0327	1234	1583	1163	0.942464	0.734681		310	606	86	0.277419	0.141914		1207	1575	1163	0.963546	0.738413		250	261	67	0.268	0.256705
119122777.IonCode_0328	1124	1334	1056	0.939502	0.791604		299	586	84	0.280936	0.143345		1088	1308	1048	0.963235	0.801223		235	209	56	0.238298	0.267943
119122778.IonCode_0329	1105	1334	1046	0.946606	0.784108		329	750	92	0.279635	0.122667		1091	1316	1045	0.957837	0.794073		259	243	63	0.243243	0.259259
119122779.IonCode_0330	1239	1432	1168	0.942696	0.815642		303	596	82	0.270627	0.137584		1203	1424	1167	0.970075	0.819522		252	237	61	0.242063	0.257384
119122780.IonCode_0331	1151	1360	1104	0.959166	0.811765		263	414	68	0.258555	0.164251		1113	1295	1081	0.971249	0.834749		177	161	38	0.214689	0.236025
119122781.IonCode_0332	1139	1308	1074	0.942932	0.821101		269	534	72	0.267658	0.134831		1100	1259	1059	0.962727	0.841144		206	219	40	0.194175	0.182648
119122782.IonCode_0333	1264	1454	1200	0.949367	0.825309		316	725	98	0.310127	0.135172		1233	1443	1196	0.969992	0.828829		263	318	71	0.269962	0.22327
119122783.IonCode_0334	1187	1381	1135	0.956192	0.821868		294	577	84	0.285714	0.145581		1170	1368	1132	0.967521	0.827485		248	244	62	0.25	0.254098
119122784.IonCode_0335	1168	1351	1100	0.941781	0.814212		294	598	82	0.278912	0.137124		1138	1346	1099	0.965729	0.816493		247	235	61	0.246964	0.259574
119122785.IonCode_0336	1238	1359	1121	0.905493	0.824871		327	593	83	0.253823	0.139966		1163	1340	1117	0.960447	0.833582		261	269	68	0.260536	0.252788
119122786.IonCode_0337	1200	1360	1129	0.940833	0.830147		284	602	73	0.257042	0.121262		1160	1346	1127	0.971552	0.837296		234	257	55	0.235043	0.214008
119122787.IonCode_0338	1157	1338	1091	0.942956	0.815396		299	612	97	0.324415	0.158497		1109	1319	1082	0.975654	0.820318		244	275	67	0.27459	0.243636
119122788.IonCode_0190	1231	1309	1166	0.947197	0.890756		190	200	60	0.315789	0.3		1202	1304	1166	0.97005	0.894172		167	110	54	0.323353	0.490909
119122789.IonCode_0119	1241	1350	1198	0.965351	0.887407		186	199	56	0.301075	0.281407		1235	1349	1198	0.97004	0.888065		159	111	48	0.301887	0.432432
119122790.IonCode_0341	1279	1405	1161	0.90774	0.826335		330	674	103	0.312121	0.152819		1203	1388	1158	0.962594	0.834294		264	316	87	0.329545	0.275316
119122791.IonCode_0342	1201	1355	1102	0.917569	0.813284		300	664	90	0.3	0.135542		1149	1337	1096	0.953873	0.819746		254	307	72	0.283465	0.234528
119122792.IonCode_0343	1201	1374	1129	0.94005	0.821689		304	598	83	0.273026	0.138796		1168	1362	1123	0.961473	0.824523		243	241	57	0.234568	0.236515
119122793.IonCode_0344	1123	1360	1087	0.967943	0.799265		302	542	74	0.245033	0.136531		1113	1333	1082	0.972147	0.811703		240	208	52	0.216667	0.25
119122794.IonCode_0345	1187	1362	1116	0.940185	0.819383		289	515	80	0.276817	0.15534		1151	1351	1114	0.967854	0.824574		213	181	45	0.211268	0.248619
119122795.IonCode_0346	1161	1315	1060	0.913006	0.806084		311	605	87	0.279743	0.143802		1111	1304	1059	0.953195	0.812117		256	223	63	0.246094	0.282511
119122796.IonCode_0162	1142	1273	1097	0.960595	0.861744		245	372	70	0.285714	0.188172		1133	1261	1097	0.968226	0.869944		180	152	51	0.283333	0.335526
119122797.IonCode_0815	1277	1439	1221	0.956147	0.848506		194	156	44	0.226804	0.282051		1251	1357	1184	0.946443	0.872513		134	72	32	0.238806	0.444444
119122798.IonCode_0349	1152	1341	1092	0.947917	0.814318		308	644	86	0.279221	0.13354		1121	1329	1086	0.968778	0.817156		248	279	66	0.266129	0.236559
119122799.IonCode_0350	1276	1481	1199	0.939655	0.809588		329	658	97	0.294833	0.147416		1245	1464	1196	0.960643	0.81694		275	288	61	0.221818	0.211806
119122800.IonCode_0351	1118	1317	1043	0.932916	0.791951		293	660	83	0.283276	0.125758		1073	1275	1034	0.963653	0.81098		216	219	54	0.25	0.246575
119122801.IonCode_0352	1203	1372	1120	0.931006	0.816327		302	555	79	0.261589	0.142342		1157	1354	1115	0.963699	0.823486		250	235	60	0.24	0.255319
119122802.IonCode_0353	1216	1451	1174	0.965461	0.809097		313	667	105	0.335463	0.157421		1189	1425	1164	0.978974	0.816842		262	296	78	0.29771	0.263514
119122803.IonCode_0354	1195	1367	1120	0.937238	0.819312		297	595	87	0.292929	0.146218		1163	1360	1116	0.959587	0.820588		248	255	62	0.25	0.243137
119122804.IonCode_0355	1150	1349	1087	0.945217	0.805782		267	500	70	0.262172	0.14		1123	1306	1078	0.959929	0.825421		200	208	51	0.255	0.245192
119122805.IonCode_0816	1279	1342	1181	0.923378	0.88003		214	220	60	0.280374	0.272727		1242	1337	1181	0.950886	0.883321		177	117	49	0.276836	0.418803
119122806.IonCode_0357	1133	1353	1081	0.954104	0.798965		286	490	75	0.262238	0.153061		1089	1302	1062	0.975207	0.815668		214	208	51	0.238318	0.245192
119122807.IonCode_0358	1291	1483	1221	0.945778	0.823331		301	573	94	0.312292	0.164049		1253	1464	1217	0.971269	0.831284		241	250	62	0.257261	0.248
119122808.IonCode_0359	1278	1467	1198	0.937402	0.816633		302	568	83	0.274834	0.146127		1237	1464	1194	0.965238	0.815574		259	244	56	0.216216	0.229508
119122809.IonCode_0360	1160	1351	1100	0.948276	0.814212		304	696	98	0.322368	0.140805		1136	1334	1098	0.966549	0.823088		255	309	66	0.258824	0.213592
119122810.IonCode_0361	1221	1365	1140	0.933661	0.835165		279	578	81	0.290323	0.140138		1177	1359	1140	0.968564	0.838852		219	251	58	0.26484	0.231076
119122811.IonCode_0163	1259	1337	1195	0.949166	0.893792		189	200	58	0.306878	0.29		1239	1330	1195	0.964487	0.898496		163	115	55	0.337423	0.478261
119122812.IonCode_0363	1175	1363	1115	0.948936	0.818048		260	420	65	0.25	0.154762		1119	1287	1079	0.964254	0.838384		181	168	38	0.209945	0.22619
119122813.IonCode_0189	1297	1420	1237	0.953739	0.871127		202	208	58	0.287129	0.278846		1279	1410	1236	0.96638	0.876596		176	109	51	0.289773	0.46789
119122814.IonCode_0365	1086	1296	1020	0.939227	0.787037		237	358	60	0.253165	0.167598		1006	1208	966	0.960239	0.799669		133	141	28	0.210526	0.198582
119122815.IonCode_0366	1136	1343	1074	0.945423	0.799702		319	620	88	0.275862	0.141935		1116	1320	1066	0.955197	0.807576		246	252	58	0.235772	0.230159
119122816.IonCode_0367	1080	1308	1037	0.960185	0.792813		275	537	68	0.247273	0.126629		1068	1269	1030	0.964419	0.811663		214	192	47	0.219626	0.244792
119122817.IonCode_0368	1145	1366	1092	0.953712	0.799414		333	651	90	0.27027	0.138249		1123	1360	1087	0.967943	0.799265		276	275	71	0.257246	0.258182
119122818.IonCode_0369	1073	1348	1023	0.953402	0.758902		348	845	97	0.278736	0.114793		1060	1321	1020	0.962264	0.772142		273	231	55	0.201465	0.238095
119122819.IonCode_0370	1188	1358	1113	0.936869	0.819588		282	529	74	0.262411	0.139887		1145	1339	1104	0.964192	0.824496		221	216	47	0.21267	0.217593
119122820.IonCode_0371	1155	1343	1097	0.949784	0.816828		291	573	86	0.295533	0.150087		1121	1308	1090	0.972346	0.833333		222	254	57	0.256757	0.224409
119122821.IonCode_0372	1144	1370	1087	0.950175	0.793431		285	502	78	0.273684	0.155378		1112	1323	1073	0.964928	0.811036		223	204	50	0.224215	0.245098
119122822.IonCode_0373	1206	1356	1118	0.927032	0.824484		316	726	97	0.306962	0.133609		1159	1339	1113	0.960311	0.831217		247	327	69	0.279352	0.211009
119122823.IonCode_0374	1180	1343	1110	0.940678	0.826508		282	568	78	0.276596	0.137324		1155	1334	1109	0.960173	0.831334		224	252	53	0.236607	0.210317
119122824.IonCode_0375	1218	1412	1151	0.944992	0.815156		313	621	83	0.265176	0.133655		1182	1395	1148	0.971235	0.822939		253	259	65	0.256917	0.250965
119122825.IonCode_0376	1122	1351	1073	0.956328	0.794226		288	543	80	0.277778	0.14733		1099	1308	1066	0.969973	0.814985		226	213	59	0.261062	0.276995
119122826.IonCode_0377	1109	1259	1038	0.935978	0.824464		278	638	88	0.316547	0.137931		1072	1251	1036	0.966418	0.828137		219	272	62	0.283105	0.227941
119122827.IonCode_0378	1259	1432	1177	0.934869	0.821927		305	599	90	0.295082	0.15025		1219	1414	1174	0.963084	0.830269		242	252	60	0.247934	0.238095
119122828.IonCode_0379	1205	1333	1107	0.918672	0.830458		289	585	79	0.273356	0.135043		1151	1316	1104	0.959166	0.838906		223	265	63	0.282511	0.237736
119122829.IonCode_0380	1044	1230	991	0.949234	0.805691		266	509	68	0.255639	0.133595		1021	1191	982	0.961802	0.824517		210	198	46	0.219048	0.232323
119122830.IonCode_0125	1202	1407	1126	0.936772	0.800284		245	353	65	0.265306	0.184136		1179	1402	1126	0.955047	0.803138		183	151	48	0.262295	0.317881
119122831.IonCode_0126	1149	1227	1082	0.941688	0.881826		181	203	57	0.314917	0.280788		1120	1220	1081	0.965179	0.886066		156	117	42	0.269231	0.358974
119122832.IonCode_0383	1171	1348	1101	0.940222	0.816766		301	601	89	0.295681	0.148087		1143	1337	1099	0.961505	0.82199		239	244	61	0.25523	0.25
119122833.IonCode_0384	1130	1297	1074	0.950442	0.828065		268	513	77	0.287313	0.150097		1107	1286	1072	0.968383	0.833593		220	226	55	0.25	0.243363
119122834.IonCode_0385	1175	1337	1105	0.940426	0.826477		294	597	91	0.309524	0.152429		1146	1327	1101	0.960733	0.829691		230	243	63	0.273913	0.259259
119122835.IonCode_0386	1179	1352	1101	0.933842	0.814349		308	523	86	0.279221	0.164436		1130	1332	1095	0.969027	0.822072		245	253	66	0.269388	0.26087
119122836.IonCode_0387	1177	1354	1100	0.934579	0.812408		308	712	92	0.298701	0.129213		1141	1337	1096	0.960561	0.819746		255	329	73	0.286275	0.221884
119122837.IonCode_0388	1181	1361	1095	0.92718	0.804555		333	743	94	0.282282	0.126514		1134	1338	1091	0.962081	0.815396		262	302	68	0.259542	0.225166
119122838.IonCode_0389	1230	1355	1140	0.926829	0.841328		287	658	85	0.296167	0.129179		1173	1347	1137	0.969309	0.844098		237	303	66	0.278481	0.217822
119122839.IonCode_0390	1107	1235	1019	0.920506	0.825101		283	647	90	0.318021	0.139104		1053	1221	1014	0.962963	0.830467		239	299	72	0.301255	0.240803
119122840.IonCode_0391	1127	1303	1063	0.943212	0.81581		303	662	90	0.29703	0.135952		1084	1287	1061	0.978782	0.824398		239	277	64	0.267782	0.231047
119122841.IonCode_0392	1206	1388	1128	0.935323	0.81268		327	780	108	0.330275	0.138462		1169	1365	1122	0.959795	0.821978		271	344	76	0.280443	0.22093
119122842.IonCode_0393	1255	1421	1157	0.921912	0.814215		314	591	83	0.264331	0.14044		1197	1403	1154	0.964077	0.822523		261	258	57	0.218391	0.22093
119122843.IonCode_0394	1192	1390	1126	0.944631	0.810072		319	720	91	0.285266	0.126389		1163	1385	1125	0.967326	0.812274		269	312	68	0.252788	0.217949
119122844.IonCode_0395	1263	1401	1159	0.917656	0.827266		308	645	84	0.272727	0.130233		1199	1389	1156	0.964137	0.832253		252	305	64	0.253968	0.209836
119122845.IonCode_0396	1275	1375	1142	0.895686	0.830545		318	780	92	0.289308	0.117949		1184	1355	1134	0.95777	0.8369		242	336	70	0.289256	0.208333
119122846.IonCode_0401	1145	1368	1081	0.944105	0.790205		336	703	85	0.252976	0.12091		1116	1340	1072	0.960573	0.8		268	241	61	0.227612	0.253112
119122847.IonCode_0402	1180	1351	1109	0.939831	0.820873		303	588	93	0.306931	0.158163		1157	1343	1105	0.955056	0.822785		249	240	69	0.277108	0.2875
119122848.IonCode_0403	1186	1355	1122	0.946037	0.828044		297	595	89	0.299663	0.14958		1148	1326	1113	0.969512	0.839367		239	259	67	0.280335	0.258687
119122849.IonCode_0404	1103	1324	1053	0.954669	0.795317		311	753	98	0.315113	0.130146		1079	1292	1048	0.97127	0.811146		233	281	63	0.270386	0.224199
119122850.IonCode_0405	1155	1314	1070	0.926407	0.814307		296	671	93	0.314189	0.138599		1116	1299	1068	0.956989	0.822171		241	303	68	0.282158	0.224422
119122851.IonCode_0406	1162	1337	1092	0.939759	0.816754		295	639	95	0.322034	0.14867		1127	1321	1090	0.967169	0.825132		243	278	71	0.292181	0.255396
119122852.IonCode_0407	1237	1360	1130	0.9135	0.830882		306	649	86	0.281046	0.132512		1169	1354	1127	0.964072	0.832349		258	298	70	0.271318	0.234899
119122853.IonCode_0408	1177	1368	1109	0.942226	0.810673		312	624	83	0.266026	0.133013		1144	1359	1109	0.969406	0.816041		253	261	65	0.256917	0.249042
119122854.IonCode_0409	1188	1466	1122	0.944444	0.765348		349	612	84	0.240688	0.137255		1155	1442	1112	0.962771	0.771151		274	215	51	0.186131	0.237209
119122855.IonCode_0410	1203	1351	1123	0.9335	0.831236		290	561	90	0.310345	0.160428		1168	1336	1120	0.958904	0.838323		231	242	69	0.298701	0.285124
119122856.IonCode_0411	1183	1326	1098	0.928149	0.828054		287	560	73	0.254355	0.130357		1139	1304	1087	0.954346	0.833589		231	254	56	0.242424	0.220472
119122857.IonCode_0412	1238	1390	1163	0.939418	0.836691		302	653	99	0.327815	0.151608		1189	1373	1155	0.971405	0.841224		249	304	73	0.293173	0.240132
119122858.IonCode_0413	1179	1354	1118	0.948261	0.825702		276	608	86	0.311594	0.141447		1157	1346	1115	0.963699	0.82838		235	277	64	0.27234	0.231047
119122859.IonCode_0414	1247	1438	1180	0.946271	0.820584		319	679	101	0.316614	0.148748		1215	1422	1175	0.967078	0.826301		268	300	72	0.268657	0.24
119122860.IonCode_0415	1183	1361	1119	0.9459	0.82219		303	647	95	0.313531	0.146832		1155	1348	1117	0.9671	0.828635		250	287	69	0.276	0.240418
119122861.IonCode_0416	1179	1324	1096	0.929601	0.827795		292	610	86	0.294521	0.140984		1144	1313	1094	0.956294	0.833206		224	247	56	0.25	0.226721
119122862.IonCode_0417	1167	1326	1100	0.942588	0.829563		283	596	75	0.265018	0.125839		1143	1316	1099	0.961505	0.835106		239	255	57	0.238494	0.223529
119122863.IonCode_0418	1111	1294	1053	0.947795	0.813756		299	672	84	0.280936	0.125		1085	1273	1049	0.96682	0.824038		227	248	58	0.255507	0.233871
119122864.IonCode_0419	1138	1369	1085	0.953427	0.792549		309	679	84	0.271845	0.123711		1112	1333	1076	0.967626	0.807202		251	244	60	0.239044	0.245902
119122865.IonCode_0420	1152	1341	1101	0.955729	0.821029		288	523	81	0.28125	0.154876		1133	1336	1100	0.970874	0.823353		235	206	50	0.212766	0.242718
119122866.IonCode_0421	1187	1351	1096	0.923336	0.811251		333	619	89	0.267267	0.14378		1127	1345	1093	0.969831	0.812639		268	242	65	0.242537	0.268595
119122867.IonCode_0422	1190	1371	1127	0.947059	0.822028		304	577	94	0.309211	0.162912		1161	1357	1120	0.964686	0.82535		250	252	77	0.308	0.305556
119122868.IonCode_0423	1259	1404	1173	0.931692	0.83547		308	680	95	0.308442	0.139706		1210	1385	1164	0.961983	0.840433		245	296	71	0.289796	0.239865
119122869.IonCode_0424	1154	1304	1082	0.937608	0.829755		293	694	100	0.341297	0.144092		1117	1294	1079	0.96598	0.833849		240	324	75	0.3125	0.231481
119122870.IonCode_0425	1335	1531	1257	0.941573	0.821032		313	535	84	0.268371	0.157009		1299	1518	1256	0.966898	0.827404		262	223	65	0.248092	0.29148
119122871.IonCode_0426	1145	1373	1094	0.955459	0.796795		322	623	89	0.276398	0.142857		1126	1350	1092	0.969805	0.808889		246	241	55	0.223577	0.228216
119122872.IonCode_0427	1205	1403	1143	0.948548	0.814683		303	588	78	0.257426	0.132653		1175	1392	1142	0.971915	0.820402		239	222	54	0.225941	0.243243
119122873.IonCode_0428	1266	1383	1154	0.911532	0.834418		319	579	92	0.288401	0.158895		1197	1375	1151	0.961571	0.837091		251	256	71	0.282869	0.277344
119122874.IonCode_0429	1230	1414	1147	0.93252	0.811174		327	615	83	0.253823	0.134959		1190	1397	1145	0.962185	0.819613		267	252	61	0.228464	0.242063
119122875.IonCode_0430	1161	1365	1098	0.945736	0.804396		301	539	85	0.282392	0.157699		1138	1350	1094	0.961336	0.81037		246	223	65	0.264228	0.29148
119122876.IonCode_0431	1144	1344	1093	0.95542	0.813244		265	490	67	0.25283	0.136735		1112	1322	1083	0.973921	0.819213		202	182	42	0.207921	0.230769
119122877.IonCode_0432	1126	1334	1072	0.952043	0.803598		274	535	77	0.281022	0.143925		1102	1293	1062	0.963702	0.821346		209	209	49	0.23445	0.23445
119122878.IonCode_0433	1163	1342	1098	0.94411	0.818182		304	703	101	0.332237	0.14367		1133	1325	1094	0.965578	0.82566		241	318	75	0.311203	0.235849
119122879.IonCode_0434	1235	1456	1166	0.94413	0.800824		336	671	104	0.309524	0.154993		1201	1435	1163	0.96836	0.810453		273	299	72	0.263736	0.240803
119122880.IonCode_0435	1201	1379	1133	0.943381	0.82161		295	623	86	0.291525	0.138042		1171	1363	1125	0.960717	0.825385		251	258	64	0.25498	0.248062
119122881.IonCode_0436	1217	1380	1152	0.94659	0.834783		284	595	86	0.302817	0.144538		1186	1366	1150	0.969646	0.841874		235	285	61	0.259574	0.214035
119122882.IonCode_0437	1130	1318	1066	0.943363	0.808801		315	650	96	0.304762	0.147692		1098	1297	1059	0.964481	0.8165		257	280	66	0.256809	0.235714
119122883.IonCode_0438	1187	1405	1126	0.94861	0.801423		331	646	95	0.287009	0.147059		1149	1378	1117	0.97215	0.810595		270	278	72	0.266667	0.258993
119122884.IonCode_0439	1125	1345	1072	0.952889	0.797026		288	601	88	0.305556	0.146423		1102	1301	1066	0.967332	0.81937		205	240	58	0.282927	0.241667
119122885.IonCode_0440	1105	1320	1048	0.948416	0.793939		233	359	59	0.253219	0.164345		1019	1192	986	0.967615	0.827181		160	141	36	0.225	0.255319
119122886.IonCode_0441	1179	1350	1099	0.932146	0.814074		305	610	87	0.285246	0.142623		1130	1332	1094	0.968142	0.821321		255	272	67	0.262745	0.246324
119122887.IonCode_0442	1200	1357	1127	0.939167	0.830508		302	641	92	0.304636	0.143526		1161	1331	1111	0.956934	0.834711		240	264	70	0.291667	0.265152
119122888.IonCode_0443	1196	1384	1141	0.954013	0.824422		301	648	93	0.30897	0.143519		1166	1366	1131	0.969983	0.827965		249	284	63	0.253012	0.221831
119122889.IonCode_0444	1178	1387	1104	0.937182	0.795963		316	631	76	0.240506	0.120444		1137	1356	1098	0.965699	0.809735		250	233	55	0.22	0.236052
119122890.IonCode_0445	1235	1455	1182	0.957085	0.812371		327	669	99	0.302752	0.147982		1213	1437	1178	0.971146	0.819763		265	286	64	0.241509	0.223776
119122891.IonCode_0446	1163	1372	1107	0.951849	0.806851		307	615	85	0.276873	0.138211		1139	1350	1100	0.965759	0.814815		236	261	60	0.254237	0.229885
119122892.IonCode_0447	1207	1382	1142	0.946147	0.826339		275	489	81	0.294545	0.165644		1183	1372	1141	0.964497	0.831633		230	229	59	0.256522	0.257642
119122893.IonCode_0448	1080	1300	1012	0.937037	0.778462		283	512	73	0.257951	0.142578		1068	1221	984	0.921348	0.805897		202	160	41	0.20297	0.25625
119122894.IonCode_0449	1160	1359	1100	0.948276	0.809419		321	749	96	0.299065	0.128171		1135	1350	1100	0.969163	0.814815		247	285	67	0.271255	0.235088
119122895.IonCode_0450	1215	1390	1158	0.953086	0.833094		288	639	93	0.322917	0.14554		1194	1379	1158	0.969849	0.839739		239	268	67	0.280335	0.25
119122896.IonCode_0451	1175	1353	1110	0.944681	0.820399		293	606	92	0.313993	0.151815		1151	1341	1105	0.960035	0.824012		237	288	68	0.28692	0.236111
119122897.IonCode_0452	1237	1427	1181	0.954729	0.82761		308	669	96	0.311688	0.143498		1203	1411	1178	0.979219	0.834869		253	283	65	0.256917	0.229682
119122898.IonCode_0453	1238	1414	1177	0.950727	0.83239		287	612	79	0.275261	0.129085		1204	1395	1172	0.973422	0.840143		239	252	56	0.23431	0.222222
119122899.IonCode_0454	1075	1296	1024	0.952558	0.790123		307	623	89	0.289902	0.142857		1055	1248	1010	0.957346	0.809295		206	207	58	0.281553	0.280193
119122900.IonCode_0127	1234	1329	1181	0.95705	0.888638		188	180	50	0.265957	0.277778		1215	1325	1181	0.972016	0.891321		157	109	47	0.299363	0.431193
119122901.IonCode_0456	1125	1339	1075	0.955556	0.802838		279	416	70	0.250896	0.168269		1085	1299	1051	0.968664	0.809084		191	154	41	0.21466	0.266234
119122902.IonCode_0457	1152	1342	1095	0.950521	0.815946		291	554	77	0.264605	0.138989		1115	1330	1089	0.976682	0.818797		219	223	52	0.237443	0.233184
119122903.IonCode_0458	1143	1321	1065	0.931759	0.806207		316	660	96	0.303797	0.145455		1117	1309	1064	0.952551	0.812834		254	272	69	0.271654	0.253676
119122904.IonCode_0459	1214	1389	1146	0.943987	0.825054		308	602	89	0.288961	0.147841		1169	1370	1133	0.969204	0.827007		248	281	68	0.274194	0.241993
119122905.IonCode_0460	1161	1339	1099	0.946598	0.820762		294	667	78	0.265306	0.116942		1139	1333	1098	0.964004	0.823706		241	265	54	0.224066	0.203774
119122906.IonCode_0461	1157	1343	1093	0.944685	0.81385		292	601	75	0.256849	0.124792		1135	1330	1093	0.962996	0.821805		244	235	52	0.213115	0.221277
119122907.IonCode_0462	1143	1351	1101	0.963255	0.814952		285	607	89	0.312281	0.146623		1121	1322	1093	0.975022	0.826778		223	237	55	0.246637	0.232068
119122908.IonCode_0463	1109	1333	1061	0.956718	0.795949		244	400	65	0.266393	0.1625		1071	1263	1037	0.968254	0.821061		181	159	38	0.209945	0.238994
119122909.IonCode_0128	1256	1347	1182	0.941083	0.877506		193	158	50	0.259067	0.316456		1236	1342	1182	0.956311	0.880775		168	97	44	0.261905	0.453608
119122910.IonCode_0465	1141	1343	1086	0.951797	0.808637		318	692	108	0.339623	0.156069		1124	1330	1079	0.959964	0.811278		248	278	64	0.258065	0.230216
119122911.IonCode_0466	1171	1370	1116	0.953032	0.814599		304	562	76	0.25	0.135231		1148	1355	1116	0.972125	0.823616		251	227	56	0.223108	0.246696
119122912.IonCode_0467	1161	1378	1113	0.958656	0.807692		320	669	86	0.26875	0.12855		1139	1356	1109	0.973661	0.817847		248	258	60	0.241935	0.232558
119122913.IonCode_0468	1194	1339	1119	0.937186	0.835698		281	610	88	0.313167	0.144262		1156	1328	1117	0.966263	0.841114		232	264	70	0.301724	0.265152
119122914.IonCode_0469	1211	1399	1128	0.931462	0.80629		308	508	78	0.253247	0.153543		1161	1382	1124	0.968131	0.813314		254	208	59	0.232283	0.283654
119122915.IonCode_0470	1159	1355	1111	0.958585	0.819926		319	643	94	0.294671	0.14619		1130	1351	1108	0.980531	0.820133		249	291	71	0.285141	0.243986
119122916.IonCode_0471	1172	1390	1116	0.952218	0.802878		298	511	71	0.238255	0.138943		1143	1359	1105	0.966754	0.813098		225	196	48	0.213333	0.244898
119122917.IonCode_0169	1221	1339	1169	0.957412	0.87304		203	194	49	0.241379	0.252577		1204	1338	1166	0.968439	0.87145		172	102	44	0.255814	0.431373
119122918.IonCode_0473	1164	1354	1116	0.958763	0.824225		290	628	90	0.310345	0.143312		1137	1335	1114	0.979771	0.834457		235	281	58	0.246809	0.206406
119122919.IonCode_0474	1071	1292	1026	0.957983	0.794118		269	536	75	0.27881	0.139925		1045	1243	1012	0.968421	0.814159		183	199	42	0.229508	0.211055
119122920.IonCode_0475	1165	1346	1089	0.934764	0.809064		307	624	86	0.28013	0.137821		1126	1320	1084	0.9627	0.821212		240	267	63	0.2625	0.235955
119122921.IonCode_0476	1212	1355	1103	0.910066	0.814022		309	621	83	0.268608	0.133655		1150	1334	1100	0.956522	0.824588		240	242	58	0.241667	0.239669
119122922.IonCode_0477	1253	1436	1192	0.951317	0.830084		294	630	93	0.316327	0.147619		1225	1419	1188	0.969796	0.837209		247	280	66	0.267206	0.235714
119122923.IonCode_0478	1216	1407	1150	0.945724	0.817342		316	661	101	0.31962	0.152799		1181	1391	1149	0.972904	0.826024		255	292	71	0.278431	0.243151
119122924.IonCode_0479	1129	1304	1071	0.948627	0.821319		285	643	88	0.308772	0.136858		1108	1297	1069	0.964801	0.82421		227	284	57	0.251101	0.200704
119122925.IonCode_0480	1150	1335	1068	0.928696	0.8		318	651	96	0.301887	0.147465		1120	1325	1067	0.952679	0.805283		264	260	67	0.253788	0.257692
119122926.IonCode_0481	1143	1361	1109	0.970254	0.814842		258	499	71	0.275194	0.142285		1129	1340	1104	0.977857	0.823881		212	212	48	0.226415	0.226415
119122927.IonCode_0482	1118	1336	1080	0.966011	0.808383		317	636	89	0.280757	0.139937		1097	1307	1072	0.977211	0.820199		247	281	59	0.238866	0.209964
119122928.IonCode_0483	1190	1369	1115	0.936975	0.814463		307	628	88	0.286645	0.140127		1160	1355	1114	0.960345	0.82214		248	257	63	0.254032	0.245136
119122929.IonCode_0484	1189	1433	1118	0.940286	0.780181		358	862	104	0.290503	0.12065		1162	1414	1113	0.957831	0.787129		275	315	63	0.229091	0.2
119122930.IonCode_0485	1204	1372	1121	0.931063	0.817055		315	691	108	0.342857	0.156295		1149	1354	1116	0.971279	0.824225		260	312	79	0.303846	0.253205
119122931.IonCode_0486	1189	1308	1086	0.913373	0.830275		279	551	77	0.275986	0.139746		1106	1288	1076	0.972875	0.835404		226	236	64	0.283186	0.271186
119122932.IonCode_0487	1252	1416	1160	0.926518	0.819209		326	720	95	0.291411	0.131944		1195	1402	1157	0.968201	0.82525		255	323	75	0.294118	0.232198
119122933.IonCode_0488	1252	1369	1135	0.90655	0.829072		306	721	88	0.287582	0.122053		1184	1360	1132	0.956081	0.832353		251	343	68	0.270916	0.198251
119122934.IonCode_0489	1173	1356	1091	0.930094	0.804572		335	745	89	0.265672	0.119463		1129	1338	1088	0.963685	0.813154		272	323	69	0.253676	0.213622
119122935.IonCode_0490	1234	1377	1145	0.927877	0.831518		304	600	82	0.269737	0.136667		1181	1358	1143	0.967824	0.841679		238	261	64	0.268908	0.245211
119122936.IonCode_0491	1161	1355	1095	0.943152	0.808118		316	692	106	0.335443	0.153179		1134	1338	1093	0.963845	0.816891		268	306	78	0.291045	0.254902
119122937.IonCode_0492	1171	1351	1114	0.951324	0.824574		303	691	93	0.306931	0.134588		1145	1338	1111	0.970306	0.830344		253	319	69	0.272727	0.216301
119122938.IonCode_0493	1170	1342	1103	0.942735	0.821908		286	660	85	0.297203	0.128788		1133	1320	1098	0.969109	0.831818		244	306	72	0.295082	0.235294
119122939.IonCode_0494	1198	1380	1132	0.944908	0.82029		313	655	88	0.28115	0.134351		1165	1371	1130	0.969957	0.824216		255	296	66	0.258824	0.222973
119122940.IonCode_0495	1211	1393	1149	0.948803	0.824838		311	601	86	0.276527	0.143095		1180	1380	1143	0.968644	0.828261		250	258	55	0.22	0.213178
119122941.IonCode_0496	1209	1341	1123	0.928867	0.837435		310	692	95	0.306452	0.137283		1156	1331	1121	0.969723	0.842224		244	330	78	0.319672	0.236364
119122942.IonCode_0501	1216	1393	1156	0.950658	0.829864		295	644	89	0.301695	0.138199		1184	1370	1150	0.971284	0.839416		241	291	68	0.282158	0.233677
119122943.IonCode_0502	1224	1412	1169	0.955065	0.827904		290	613	86	0.296552	0.140294		1197	1399	1169	0.976608	0.835597		246	265	65	0.264228	0.245283
119122944.IonCode_0503	1075	1224	1010	0.939535	0.825163		265	598	82	0.309434	0.137124		1035	1205	1005	0.971014	0.834025		207	262	64	0.309179	0.244275
119122945.IonCode_0504	1256	1383	1144	0.910828	0.827187		312	689	92	0.294872	0.133527		1178	1365	1132	0.960951	0.829304		257	309	75	0.291829	0.242718
119122946.IonCode_0505	1270	1398	1142	0.899213	0.816881		338	781	97	0.286982	0.1242		1182	1370	1132	0.957699	0.826277		271	368	82	0.302583	0.222826
119122947.IonCode_0506	1306	1389	1132	0.866769	0.814975		363	869	95	0.261708	0.109321		1180	1368	1123	0.951695	0.820906		269	380	77	0.286245	0.202632
119122948.IonCode_0507	1071	1273	1025	0.957049	0.805185		265	654	89	0.335849	0.136086		1051	1235	1020	0.970504	0.825911		219	258	63	0.287671	0.244186
119122949.IonCode_0508	1089	1172	972	0.892562	0.829352		275	745	82	0.298182	0.110067		1000	1148	959	0.959	0.835366		212	348	67	0.316038	0.192529
119122950.IonCode_0509	1251	1402	1167	0.932854	0.832382		298	598	85	0.285235	0.14214		1206	1388	1163	0.964345	0.837896		246	259	65	0.264228	0.250965
119122951.IonCode_0510	1133	1331	1067	0.941748	0.801653		312	528	77	0.246795	0.145833		1101	1323	1066	0.968211	0.805745		253	197	54	0.213439	0.274112
119122952.IonCode_0511	1079	1250	1017	0.942539	0.8136		287	657	87	0.303136	0.13242		1040	1229	1011	0.972115	0.82262		229	269	66	0.28821	0.245353
119122953.IonCode_0512	1167	1341	1102	0.944302	0.821775		287	701	85	0.296167	0.121255		1120	1322	1092	0.975	0.826021		233	284	56	0.240343	0.197183
119122954.IonCode_0513	1214	1371	1130	0.930807	0.824216		288	604	88	0.305556	0.145695		1162	1354	1127	0.96988	0.832349		231	268	65	0.281385	0.242537
119122955.IonCode_0514	1153	1324	1090	0.94536	0.823263		281	509	74	0.263345	0.145383		1121	1303	1086	0.968778	0.833461		235	207	59	0.251064	0.285024
119122956.IonCode_0515	1159	1253	1046	0.902502	0.834796		290	673	78	0.268966	0.115899		1060	1233	1026	0.967925	0.832117		214	277	59	0.275701	0.212996
119122957.IonCode_0516	1029	1197	958	0.931001	0.800334		304	703	88	0.289474	0.125178		998	1186	955	0.956914	0.805228		241	283	57	0.236515	0.201413
119122958.IonCode_0517	1175	1318	1080	0.919149	0.819423		302	706	85	0.281457	0.120397		1123	1297	1076	0.958148	0.829607		251	296	59	0.23506	0.199324
119122959.IonCode_0518	1219	1407	1152	0.945037	0.818763		291	606	87	0.298969	0.143564		1188	1396	1148	0.96633	0.82235		241	238	66	0.273859	0.277311
119122960.IonCode_0519	1047	1220	973	0.929322	0.797541		305	608	83	0.272131	0.136513		1004	1206	971	0.967131	0.805141		235	244	57	0.242553	0.233607
119122961.IonCode_0520	1186	1352	1112	0.937605	0.822485		303	564	86	0.283828	0.152482		1148	1344	1111	0.96777	0.826637		239	245	66	0.276151	0.269388
119122962.IonCode_0521	1169	1363	1114	0.952951	0.817315		308	646	88	0.285714	0.136223		1141	1342	1107	0.970202	0.824888		252	283	67	0.265873	0.236749
119122963.IonCode_0522	1209	1341	1122	0.92804	0.836689		287	618	83	0.289199	0.134304		1157	1337	1119	0.967156	0.836948		238	256	61	0.256303	0.238281
119122964.IonCode_0523	1054	1207	953	0.904175	0.789561		334	644	94	0.281437	0.145963		990	1199	949	0.958586	0.791493		258	263	68	0.263566	0.258555
119122965.IonCode_0524	1074	1206	988	0.919926	0.819237		286	645	90	0.314685	0.139535		1018	1180	985	0.967583	0.834746		219	282	66	0.30137	0.234043
119122966.IonCode_0525	1148	1356	1089	0.948606	0.803097		297	653	89	0.299663	0.136294		1114	1334	1084	0.97307	0.812594		247	289	64	0.259109	0.221453
119122967.IonCode_0526	1173	1348	1121	0.955669	0.831602		279	604	83	0.297491	0.137417		1147	1334	1118	0.974717	0.838081		215	243	53	0.246512	0.218107
119122968.IonCode_0527	1074	1224	1012	0.942272	0.826797		279	611	88	0.315412	0.144026		1025	1206	1003	0.978537	0.831675		221	271	65	0.294118	0.239852
119122969.IonCode_0528	1229	1409	1159	0.943043	0.822569		295	599	84	0.284746	0.140234		1191	1391	1156	0.970613	0.831057		246	272	62	0.252033	0.227941
119122970.IonCode_0529	1166	1344	1103	0.945969	0.820685		283	551	79	0.279152	0.143376		1144	1327	1100	0.961538	0.828937		239	248	61	0.25523	0.245968
119122971.IonCode_0530	1023	1203	977	0.955034	0.812136		287	617	90	0.313589	0.145867		1006	1191	974	0.968191	0.8178		229	246	64	0.279476	0.260163
119122972.IonCode_0531	946	1174	917	0.969345	0.78109		234	447	67	0.286325	0.149888		944	1115	902	0.955508	0.808969		166	138	32	0.192771	0.231884
119122973.IonCode_0532	985	1094	914	0.927919	0.835466		252	584	94	0.373016	0.160959		942	1084	913	0.969214	0.842251		198	271	74	0.373737	0.273063
119122974.IonCode_0533	1164	1330	1087	0.933849	0.817293		285	585	73	0.25614	0.124786		1125	1325	1086	0.965333	0.819623		232	225	56	0.241379	0.248889
119122975.IonCode_0534	1171	1318	1107	0.945346	0.839909		264	507	75	0.284091	0.147929		1137	1315	1106	0.972735	0.841065		217	219	56	0.258065	0.255708
119122976.IonCode_0535	1069	1232	1018	0.952292	0.826299		252	527	82	0.325397	0.155598		1038	1212	1014	0.976879	0.836634		195	217	62	0.317949	0.285714
119122977.IonCode_0536	1193	1411	1141	0.956412	0.808646		304	601	90	0.296053	0.14975		1173	1387	1140	0.971867	0.821918		243	260	62	0.255144	0.238462
119122978.IonCode_0537	1157	1333	1092	0.94382	0.819205		285	598	88	0.308772	0.147157		1121	1316	1084	0.966994	0.823708		239	266	60	0.251046	0.225564
119122979.IonCode_0538	1112	1264	1061	0.954137	0.839399		261	584	100	0.383142	0.171233		1087	1247	1058	0.973321	0.848436		216	278	69	0.319444	0.248201
119122980.IonCode_0539	1038	1222	983	0.947013	0.804419		293	656	100	0.341297	0.152439		1002	1201	978	0.976048	0.814321		241	294	70	0.290456	0.238095
119122981.IonCode_0540	958	1107	913	0.953027	0.824752		241	512	73	0.302905	0.142578		932	1099	913	0.979614	0.830755		191	240	55	0.287958	0.229167
119122982.IonCode_0541	1204	1357	1137	0.944352	0.837878		288	580	92	0.319444	0.158621		1170	1341	1134	0.969231	0.845638		227	264	64	0.281938	0.242424
119122983.IonCode_0542	1201	1354	1137	0.946711	0.839734		264	544	83	0.314394	0.152574		1175	1346	1131	0.962553	0.840267		221	236	62	0.280543	0.262712
119122984.IonCode_0543	1076	1278	1014	0.942379	0.793427		270	555	92	0.340741	0.165766		1043	1255	1013	0.971237	0.807171		222	259	59	0.265766	0.227799
119122985.IonCode_0544	1169	1344	1101	0.941831	0.819196		291	581	86	0.295533	0.148021		1130	1326	1098	0.971681	0.828054		236	264	66	0.279661	0.25
119122986.IonCode_0545	1192	1374	1130	0.947987	0.822416		292	677	102	0.349315	0.150665		1169	1353	1124	0.961506	0.830746		244	278	71	0.290984	0.255396
119122987.IonCode_0546	1105	1251	1024	0.926697	0.818545		280	598	86	0.307143	0.143813		1066	1236	1023	0.959662	0.82767		221	275	56	0.253394	0.203636
119122988.IonCode_0547	1108	1273	1033	0.93231	0.811469		301	630	94	0.312292	0.149206		1073	1265	1033	0.962721	0.816601		247	294	71	0.287449	0.241497
119122989.IonCode_0548	1059	1256	1007	0.950897	0.801752		280	493	68	0.242857	0.137931		1015	1233	999	0.984236	0.810219		230	195	50	0.217391	0.25641
119122990.IonCode_0549	1172	1367	1105	0.942833	0.808339		302	704	94	0.311258	0.133523		1143	1344	1103	0.965004	0.820685		242	298	69	0.285124	0.231544
119122991.IonCode_0550	1192	1355	1135	0.952181	0.837638		272	520	83	0.305147	0.159615		1167	1346	1133	0.970865	0.841753		221	241	63	0.285068	0.261411
119122992.IonCode_0551	1110	1286	1050	0.945946	0.816485		275	588	75	0.272727	0.127551		1071	1264	1049	0.979458	0.829905		211	251	57	0.270142	0.227092
119122993.IonCode_0131	1282	1355	1195	0.932137	0.881919		199	210	55	0.276382	0.261905		1242	1352	1194	0.961353	0.883136		168	130	50	0.297619	0.384615
119122994.IonCode_0553	1233	1371	1152	0.934307	0.840263		286	530	88	0.307692	0.166038		1199	1367	1152	0.960801	0.842721		225	220	63	0.28	0.286364
119122995.IonCode_0554	1019	1168	953	0.935231	0.815925		276	588	86	0.311594	0.146259		978	1160	951	0.972393	0.819828		223	256	63	0.282511	0.246094
119122996.IonCode_0555	1137	1297	1075	0.945471	0.828836		277	580	86	0.310469	0.148276		1099	1286	1068	0.971793	0.830482		221	238	62	0.280543	0.260504
119122997.IonCode_0556	1081	1239	1013	0.937095	0.817595		262	573	85	0.324427	0.148342		1037	1229	1013	0.976856	0.824247		209	266	62	0.296651	0.233083
119122998.IonCode_0557	1165	1377	1110	0.95279	0.8061		304	588	80	0.263158	0.136054		1145	1365	1110	0.969432	0.813187		239	225	55	0.230126	0.244444
119122999.IonCode_0558	1162	1378	1121	0.964716	0.813498		304	653	98	0.322368	0.150077		1151	1360	1121	0.973936	0.824265		251	268	66	0.262948	0.246269
119123000.IonCode_0559	996	1143	926	0.929719	0.810149		258	611	82	0.317829	0.134206		963	1139	925	0.96054	0.812116		211	255	61	0.2891	0.239216
119123001.IonCode_0560	1111	1329	1065	0.958596	0.801354		314	706	86	0.273885	0.121813		1093	1324	1065	0.974382	0.804381		248	259	65	0.262097	0.250965
119123002.IonCode_0561	1108	1295	1056	0.953069	0.815444		276	567	73	0.264493	0.128748		1088	1288	1055	0.969669	0.819099		227	213	47	0.207048	0.220657
119123003.IonCode_0562	986	1167	931	0.944219	0.797772		283	610	82	0.289753	0.134426		953	1163	930	0.975866	0.799656		228	250	62	0.27193	0.248
119123004.IonCode_0563	999	1177	944	0.944945	0.802039		265	599	77	0.290566	0.128548		974	1150	939	0.964066	0.816522		209	261	57	0.272727	0.218391
119123005.IonCode_0564	1107	1259	1040	0.939476	0.826052		283	544	82	0.289753	0.150735		1064	1250	1039	0.976504	0.8312		220	228	59	0.268182	0.258772
119123006.IonCode_0565	1175	1398	1120	0.953191	0.801144		269	457	70	0.260223	0.153173		1138	1351	1110	0.975395	0.821614		215	197	48	0.223256	0.243655
119123007.IonCode_0566	1126	1362	1086	0.964476	0.797357		304	577	84	0.276316	0.145581		1118	1347	1086	0.971377	0.806236		240	227	54	0.225	0.237885
119123008.IonCode_0567	1079	1276	1024	0.949027	0.802508		316	730	107	0.338608	0.146575		1052	1258	1021	0.970532	0.811606		262	330	87	0.332061	0.263636
119123009.IonCode_0568	1207	1387	1142	0.946147	0.82336		304	664	95	0.3125	0.143072		1171	1374	1136	0.970111	0.826783		248	301	71	0.28629	0.23588
119123010.IonCode_0569	1142	1336	1082	0.947461	0.80988		296	669	87	0.293919	0.130045		1114	1315	1079	0.968582	0.820532		245	275	63	0.257143	0.229091
119123011.IonCode_0570	1068	1211	984	0.921348	0.812552		300	698	92	0.306667	0.131805		1021	1206	980	0.959843	0.812604		228	256	65	0.285088	0.253906
119123012.IonCode_0170	1134	1257	1079	0.951499	0.858393		195	186	52	0.266667	0.27957		1117	1256	1079	0.96598	0.859076		166	100	44	0.26506	0.44
119123013.IonCode_0572	974	1169	939	0.964066	0.803251		249	506	77	0.309237	0.152174		961	1134	933	0.970864	0.822751		191	202	49	0.256545	0.242574
119123014.IonCode_0573	1169	1343	1109	0.948674	0.825763		286	593	88	0.307692	0.148398		1137	1322	1103	0.970097	0.834342		239	262	68	0.284519	0.259542
119123015.IonCode_0574	1180	1383	1144	0.969492	0.827187		287	558	86	0.299652	0.154122		1162	1366	1140	0.981067	0.834553		229	212	50	0.218341	0.235849
119123016.IonCode_0575	1194	1382	1147	0.960637	0.829957		279	552	82	0.293907	0.148551		1177	1368	1145	0.972812	0.836988		230	228	58	0.252174	0.254386
119123017.IonCode_0576	1227	1327	1120	0.912795	0.844009		272	523	68	0.25	0.130019		1162	1310	1115	0.959552	0.851145		214	226	56	0.261682	0.247788
119123018.IonCode_0577	1206	1354	1130	0.936982	0.834564		286	566	83	0.29021	0.146643		1163	1337	1122	0.964746	0.839192		230	248	65	0.282609	0.262097
119123019.IonCode_0578	1032	1212	980	0.949612	0.808581		299	600	91	0.304348	0.151667		1015	1205	978	0.963547	0.811618		234	238	61	0.260684	0.256303
119123020.IonCode_0579	1081	1262	1016	0.93987	0.805071		298	622	87	0.291946	0.139871		1043	1242	1010	0.96836	0.813205		239	288	68	0.284519	0.236111
119123021.IonCode_0580	1117	1280	1050	0.940018	0.820312		269	591	85	0.315985	0.143824		1088	1261	1048	0.963235	0.831086		226	271	66	0.292035	0.243542
119123022.IonCode_0581	1234	1386	1144	0.927066	0.825397		296	614	86	0.290541	0.140065		1179	1362	1137	0.964377	0.834802		251	278	65	0.258964	0.233813
119123023.IonCode_0582	1093	1300	1043	0.954254	0.802308		279	489	68	0.243728	0.139059		1080	1273	1039	0.962037	0.816182		215	162	45	0.209302	0.277778
119123024.IonCode_0583	1194	1331	1113	0.932161	0.836213		276	583	77	0.278986	0.132075		1142	1321	1111	0.972855	0.84103		227	270	67	0.295154	0.248148
119123025.IonCode_0584	1180	1385	1138	0.964407	0.821661		295	589	95	0.322034	0.16129		1167	1376	1137	0.974293	0.826308		255	244	67	0.262745	0.27459
119123026.IonCode_0585	1244	1394	1172	0.942122	0.840746		286	647	96	0.335664	0.148377		1204	1380	1168	0.9701	0.846377		247	281	77	0.311741	0.274021
119123027.IonCode_0586	1056	1190	994	0.941288	0.835294		248	555	86	0.346774	0.154955		1013	1179	991	0.978282	0.840543		206	258	64	0.31068	0.248062
119123028.IonCode_0587	1012	1209	982	0.970356	0.812242		234	500	71	0.303419	0.142		989	1178	974	0.984833	0.826825		176	215	44	0.25	0.204651
119123029.IonCode_0588	1082	1202	996	0.920518	0.828619		269	601	87	0.32342	0.144759		1028	1193	993	0.965953	0.832355		201	261	59	0.293532	0.226054
119123030.IonCode_0589	1173	1338	1112	0.947997	0.831091		254	534	85	0.334646	0.159176		1130	1328	1108	0.980531	0.834337		224	235	64	0.285714	0.27234
119123031.IonCode_0590	976	1163	938	0.961066	0.806535		250	517	65	0.26	0.125725		959	1145	934	0.973931	0.815721		198	189	42	0.212121	0.222222
119123032.IonCode_0591	1199	1381	1141	0.951626	0.826213		273	548	77	0.282051	0.140511		1164	1364	1137	0.976804	0.833578		231	249	57	0.246753	0.228916
119123033.IonCode_0592	1163	1338	1105	0.950129	0.825859		289	643	88	0.304498	0.136858		1134	1326	1103	0.972663	0.831825		237	270	64	0.270042	0.237037
119123034.IonCode_0593	1183	1353	1115	0.942519	0.824095		296	584	84	0.283784	0.143836		1149	1342	1114	0.969539	0.830104		241	245	63	0.261411	0.257143
119123035.IonCode_0594	1110	1272	1038	0.935135	0.816038		276	541	86	0.311594	0.158965		1065	1255	1034	0.970892	0.823904		223	222	66	0.295964	0.297297
119123036.IonCode_0595	1065	1219	1001	0.939906	0.821165		287	776	86	0.299652	0.110825		1035	1217	1001	0.96715	0.822514		236	322	63	0.266949	0.195652
119123037.IonCode_0596	1049	1222	983	0.937083	0.804419		297	601	80	0.26936	0.133111		1011	1204	980	0.969337	0.813953		233	240	58	0.248927	0.241667
119123038.IonCode_0601	1058	1205	990	0.935728	0.821577		264	654	85	0.32197	0.129969		1027	1186	987	0.961052	0.832209		211	277	59	0.279621	0.212996
119123039.IonCode_0602	1060	1204	987	0.931132	0.819767		278	587	78	0.280576	0.132879		1017	1199	985	0.968535	0.821518		223	239	59	0.264574	0.246862
119123040.IonCode_0603	963	1079	891	0.925234	0.825765		255	619	85	0.333333	0.137318		922	1063	888	0.963124	0.835372		203	253	60	0.295567	0.237154
119123041.IonCode_0604	997	1193	950	0.952859	0.796312		285	588	86	0.301754	0.146259		971	1165	944	0.972194	0.8103		223	211	60	0.269058	0.28436
119123042.IonCode_0605	1125	1263	1056	0.938667	0.836105		266	548	91	0.342105	0.166058		1083	1246	1054	0.973223	0.845907		215	252	65	0.302326	0.257937
119123043.IonCode_0606	1051	1191	987	0.939106	0.828715		261	584	75	0.287356	0.128425		1020	1182	986	0.966667	0.834179		207	245	59	0.285024	0.240816
119123044.IonCode_0607	1091	1217	1031	0.945005	0.847165		229	586	72	0.31441	0.122867		1064	1212	1030	0.968045	0.849835		192	250	56	0.291667	0.224
119123045.IonCode_0608	1099	1238	1027	0.934486	0.829564		287	615	85	0.296167	0.138211		1067	1232	1027	0.962512	0.833604		227	279	61	0.268722	0.218638
119123046.IonCode_0609	1074	1224	1006	0.936685	0.821895		283	540	82	0.289753	0.151852		1032	1213	1003	0.971899	0.826876		226	228	64	0.283186	0.280702
119123047.IonCode_0610	1047	1227	1006	0.96084	0.819886		270	530	82	0.303704	0.154717		1021	1211	1004	0.98335	0.829067		212	233	63	0.29717	0.270386
119123048.IonCode_0611	1034	1239	990	0.957447	0.799031		257	452	65	0.252918	0.143805		1016	1212	986	0.970472	0.813531		198	169	44	0.222222	0.260355
119123049.IonCode_0612	1098	1258	1033	0.940801	0.821145		269	546	75	0.27881	0.137363		1057	1232	1025	0.969726	0.831981		220	223	55	0.25	0.246637
119123050.IonCode_0613	1126	1253	1051	0.933393	0.838787		277	565	78	0.281588	0.138053		1072	1240	1043	0.972948	0.841129		217	241	50	0.230415	0.207469
119123051.IonCode_0614	1067	1220	1000	0.937207	0.819672		266	622	93	0.349624	0.149518		1031	1202	996	0.966052	0.828619		212	258	60	0.283019	0.232558
119123052.IonCode_0615	1118	1285	1059	0.947227	0.824125		268	548	71	0.264925	0.129562		1077	1273	1054	0.978644	0.827965		223	242	53	0.237668	0.219008
119123053.IonCode_0616	1103	1260	1049	0.951043	0.83254		255	536	77	0.301961	0.143657		1082	1244	1049	0.969501	0.843248		208	236	59	0.283654	0.25
119123054.IonCode_0617	1059	1198	978	0.923513	0.816361		280	641	83	0.296429	0.129485		1003	1186	972	0.969093	0.819562		226	283	60	0.265487	0.212014
119123055.IonCode_0618	1010	1145	942	0.932673	0.822707		260	573	81	0.311538	0.141361		966	1138	940	0.973085	0.826011		208	260	59	0.283654	0.226923
119123056.IonCode_0619	1061	1169	967	0.911404	0.827203		258	648	78	0.302326	0.12037		1003	1148	967	0.964108	0.842334		199	283	56	0.281407	0.19788
119123057.IonCode_0620	1073	1260	1038	0.967381	0.82381		264	506	69	0.261364	0.136364		1055	1246	1034	0.980095	0.829856		207	202	50	0.241546	0.247525
119123058.IonCode_0621	976	1151	926	0.94877	0.804518		279	615	87	0.311828	0.141463		951	1131	924	0.971609	0.816976		223	276	63	0.282511	0.228261
119123059.IonCode_0622	919	1109	856	0.931447	0.771867		308	861	92	0.298701	0.106852		890	1076	847	0.951685	0.787175		237	283	58	0.244726	0.204947
119123060.IonCode_0623	1103	1262	1034	0.937443	0.819334		258	492	71	0.275194	0.144309		1068	1249	1031	0.965356	0.82546		209	218	55	0.263158	0.252294
119123061.IonCode_0624	1030	1206	986	0.957282	0.817579		259	518	78	0.301158	0.150579		1019	1193	985	0.966634	0.82565		199	191	50	0.251256	0.26178
119123062.IonCode_0625	962	1149	912	0.948025	0.793734		264	707	90	0.340909	0.127298		940	1137	911	0.969149	0.801231		215	254	65	0.302326	0.255906
119123063.IonCode_0626	1065	1211	996	0.935211	0.822461		267	579	82	0.307116	0.141623		1028	1207	992	0.964981	0.821872		208	241	57	0.274038	0.236515
119123064.IonCode_0627	1103	1248	1038	0.94107	0.831731		263	466	83	0.315589	0.178112		1069	1234	1033	0.966324	0.837115		206	182	54	0.262136	0.296703
119123065.IonCode_0628	1018	1153	936	0.91945	0.811795		266	580	71	0.266917	0.122414		962	1137	932	0.968815	0.819701		202	221	54	0.267327	0.244344
119123066.IonCode_0629	1010	1147	961	0.951485	0.837838		251	637	79	0.314741	0.124019		991	1139	961	0.969728	0.843723		202	265	56	0.277228	0.211321
119123067.IonCode_0630	1042	1220	1002	0.961612	0.821311		245	540	81	0.330612	0.15		1022	1198	995	0.973581	0.830551		190	211	49	0.257895	0.232227
119123068.IonCode_0172	1037	1164	980	0.945034	0.841924		201	257	57	0.283582	0.22179		1017	1157	979	0.962635	0.846154		166	118	46	0.277108	0.389831
119123069.IonCode_0632	1250	1418	1191	0.9528	0.839915		297	611	87	0.292929	0.14239		1219	1399	1181	0.968827	0.844174		231	241	64	0.277056	0.26556
119123070.IonCode_0633	1039	1191	974	0.93744	0.8178		252	546	75	0.297619	0.137363		1006	1172	972	0.966203	0.829352		202	243	55	0.272277	0.226337
119123071.IonCode_0634	1009	1176	956	0.947473	0.812925		272	606	78	0.286765	0.128713		981	1161	950	0.9684	0.81826		220	231	52	0.236364	0.225108
119123072.IonCode_0635	1101	1292	1064	0.966394	0.823529		269	620	92	0.342007	0.148387		1082	1277	1063	0.98244	0.83242		223	257	66	0.295964	0.256809
119123073.IonCode_0636	1014	1188	960	0.946746	0.808081		271	614	91	0.335793	0.148208		992	1173	957	0.964718	0.815857		219	259	66	0.30137	0.254826
119123074.IonCode_0637	1100	1249	1040	0.945455	0.832666		272	566	79	0.290441	0.139576		1067	1238	1038	0.972821	0.838449		214	233	58	0.271028	0.248927
119123075.IonCode_0638	1060	1241	1011	0.953774	0.814666		271	577	80	0.295203	0.138648		1036	1234	1010	0.974903	0.818476		229	234	55	0.240175	0.235043
119123076.IonCode_0639	971	1152	946	0.974253	0.821181		247	472	67	0.271255	0.141949		958	1125	941	0.982255	0.836444		188	178	45	0.239362	0.252809
119123077.IonCode_0640	1099	1270	1042	0.948135	0.820472		271	588	83	0.306273	0.141156		1077	1245	1039	0.964717	0.834538		199	230	51	0.256281	0.221739
119123078.IonCode_0641	1015	1182	968	0.953695	0.818951		254	536	78	0.307087	0.145522		986	1160	964	0.977688	0.831034		207	221	52	0.251208	0.235294
119123079.IonCode_0642	1009	1200	976	0.967294	0.813333		257	555	71	0.276265	0.127928		992	1182	971	0.978831	0.821489		195	232	52	0.266667	0.224138
119123080.IonCode_0643	979	1138	929	0.948927	0.816344		263	659	93	0.353612	0.141123		951	1132	929	0.976866	0.820671		220	284	62	0.281818	0.21831
119123081.IonCode_0644	986	1144	941	0.954361	0.822552		249	526	78	0.313253	0.148289		960	1132	937	0.976042	0.827739		201	215	52	0.258706	0.24186
119123082.IonCode_0645	1067	1226	987	0.925023	0.805057		306	666	89	0.29085	0.133634		1022	1211	983	0.96184	0.811726		240	277	67	0.279167	0.241877
119123083.IonCode_0646	1040	1200	980	0.942308	0.816667		277	569	87	0.314079	0.1529		1006	1188	974	0.968191	0.819865		229	237	61	0.266376	0.257384
119123084.IonCode_0647	1082	1249	1012	0.935305	0.810248		295	660	86	0.291525	0.130303		1045	1231	1011	0.967464	0.821284		216	242	58	0.268519	0.239669
119123085.IonCode_0648	1009	1138	922	0.913776	0.810193		278	581	75	0.269784	0.129088		933	1120	910	0.975348	0.8125		210	207	49	0.233333	0.236715
119123086.IonCode_0649	1016	1201	971	0.955709	0.808493		255	453	71	0.278431	0.156733		992	1174	966	0.97379	0.822828		194	176	44	0.226804	0.25
119123087.IonCode_0650	1073	1211	1002	0.93383	0.827415		266	528	78	0.293233	0.147727		1026	1190	995	0.969786	0.836134		214	224	57	0.266355	0.254464
119123088.IonCode_0651	1099	1278	1033	0.939945	0.808294		304	746	95	0.3125	0.127346		1066	1265	1028	0.964353	0.812648		252	307	70	0.277778	0.228013
119123089.IonCode_0652	1067	1244	1014	0.950328	0.815113		293	611	93	0.317406	0.152209		1034	1232	1013	0.979691	0.82224		233	262	62	0.266094	0.236641
119123090.IonCode_0653	1170	1317	1091	0.932479	0.828398		287	646	94	0.327526	0.145511		1125	1298	1085	0.964444	0.835901		235	316	72	0.306383	0.227848
119123091.IonCode_0654	1030	1185	962	0.933981	0.811814		270	675	89	0.32963	0.131852		994	1164	958	0.963783	0.823024		221	254	62	0.280543	0.244094
119123092.IonCode_0655	1045	1201	995	0.952153	0.828476		266	648	97	0.364662	0.149691		1015	1195	992	0.97734	0.830126		221	310	78	0.352941	0.251613
119123093.IonCode_0656	1124	1289	1066	0.948399	0.826998		287	544	74	0.25784	0.136029		1083	1278	1065	0.98338	0.833333		222	240	59	0.265766	0.245833
119123094.IonCode_0138	1043	1136	1003	0.961649	0.882923		173	210	55	0.317919	0.261905		1030	1123	1001	0.971845	0.891362		149	119	51	0.342282	0.428571
119123095.IonCode_0658	992	1125	915	0.922379	0.813333		256	608	84	0.328125	0.138158		946	1104	912	0.964059	0.826087		215	266	61	0.283721	0.229323
119123096.IonCode_0659	991	1127	931	0.939455	0.826087		250	544	73	0.292	0.134191		958	1121	930	0.970772	0.829616		208	242	60	0.288462	0.247934
119123097.IonCode_0660	1139	1293	1068	0.937665	0.825986		270	536	80	0.296296	0.149254		1102	1280	1066	0.967332	0.832812		221	216	61	0.276018	0.282407
119123098.IonCode_0661	1086	1230	1014	0.933702	0.82439		282	580	84	0.297872	0.144828		1054	1219	1013	0.961101	0.831009		224	260	60	0.267857	0.230769
119123099.IonCode_0662	988	1165	951	0.962551	0.816309		258	576	78	0.302326	0.135417		970	1152	948	0.97732	0.822917		207	235	52	0.251208	0.221277
119123100.IonCode_0663	999	1120	907	0.907908	0.809821		263	611	79	0.30038	0.129296		934	1103	904	0.96788	0.819583		215	254	55	0.255814	0.216535
119123101.IonCode_0664	1012	1149	939	0.927866	0.817232		252	588	75	0.297619	0.127551		973	1135	937	0.963001	0.825551		212	256	55	0.259434	0.214844
119123102.IonCode_0665	1036	1183	987	0.952703	0.83432		247	532	82	0.331984	0.154135		1005	1164	984	0.979104	0.845361		190	213	51	0.268421	0.239437
119123103.IonCode_0666	969	1093	897	0.925697	0.820677		257	501	76	0.29572	0.151697		922	1086	896	0.9718	0.825046		200	222	51	0.255	0.22973
119123104.IonCode_0667	1047	1259	980	0.936008	0.778396		257	618	70	0.272374	0.113269		1005	1219	971	0.966169	0.796555		200	270	54	0.27	0.2
119123105.IonCode_0668	1079	1230	1025	0.949954	0.833333		260	555	77	0.296154	0.138739		1053	1214	1021	0.969611	0.841021		206	241	58	0.281553	0.240664
119123106.IonCode_0669	1121	1248	1039	0.926851	0.832532		278	586	101	0.363309	0.172355		1067	1231	1030	0.965323	0.836718		233	266	75	0.321888	0.281955
119123107.IonCode_0670	989	1179	950	0.960566	0.805768		279	613	83	0.297491	0.1354		969	1162	947	0.977296	0.814974		219	263	53	0.242009	0.201521
119123108.IonCode_0133	1158	1209	1085	0.93696	0.897436		177	175	57	0.322034	0.325714		1131	1202	1085	0.959328	0.902662		145	113	50	0.344828	0.442478
119123109.IonCode_0672	1073	1377	1034	0.963653	0.750908		266	513	73	0.274436	0.1423		1052	1340	1028	0.977186	0.767164		211	209	48	0.227488	0.229665
119123110.IonCode_0673	1090	1234	1002	0.919266	0.811994		276	559	72	0.26087	0.128801		1036	1215	996	0.96139	0.819753		215	220	53	0.246512	0.240909
119123111.IonCode_0674	1089	1364	1041	0.955923	0.763196		283	619	95	0.335689	0.153473		1056	1325	1034	0.979167	0.780377		235	266	68	0.289362	0.255639
119123112.IonCode_0675	1054	1217	979	0.928843	0.804437		267	552	76	0.284644	0.137681		1016	1197	974	0.958661	0.813701		214	219	53	0.247664	0.242009
119123113.IonCode_0676	1104	1259	1037	0.939312	0.82367		277	506	78	0.281588	0.15415		1068	1256	1036	0.970037	0.824841		225	212	59	0.262222	0.278302
119123114.IonCode_0677	953	1097	899	0.943337	0.819508		237	629	73	0.308017	0.116057		921	1083	897	0.973941	0.828255		190	262	56	0.294737	0.21374
119123115.IonCode_0678	999	1213	924	0.924925	0.761748		262	593	65	0.248092	0.109612		949	1178	922	0.971549	0.782683		190	226	42	0.221053	0.185841
119123116.IonCode_0679	1016	1168	950	0.935039	0.813356		276	657	83	0.300725	0.126332		982	1155	945	0.962322	0.818182		218	282	58	0.266055	0.205674
119123117.IonCode_0680	1126	1279	1048	0.930728	0.81939		263	542	78	0.296578	0.143911		1066	1251	1040	0.97561	0.831335		213	231	61	0.286385	0.264069
119123118.IonCode_0681	1085	1216	1010	0.930876	0.830592		262	637	94	0.358779	0.147567		1041	1204	1007	0.967339	0.836379		218	278	69	0.316514	0.248201
119123119.IonCode_0682	1090	1228	1008	0.924771	0.820847		275	560	86	0.312727	0.153571		1050	1217	1007	0.959048	0.827445		224	231	63	0.28125	0.272727
119123120.IonCode_0683	1044	1198	989	0.947318	0.825543		260	699	84	0.323077	0.120172		1017	1184	984	0.967552	0.831081		198	256	57	0.287879	0.222656
119123121.IonCode_0684	1049	1240	1001	0.954242	0.807258		268	584	78	0.291045	0.133562		1035	1215	1000	0.966184	0.823045		211	256	55	0.260664	0.214844
119123122.IonCode_0685	1101	1254	1004	0.911898	0.800638		300	624	85	0.283333	0.136218		1043	1230	998	0.956855	0.811382		228	271	61	0.267544	0.225092
119123123.IonCode_0686	1084	1227	1034	0.953875	0.842706		254	549	82	0.322835	0.149362		1058	1222	1032	0.975425	0.844517		209	240	60	0.287081	0.25
119123124.IonCode_0687	1008	1186	949	0.941468	0.800169		286	782	93	0.325175	0.118926		968	1165	946	0.977273	0.812017		233	337	75	0.321888	0.222552
119123125.IonCode_0688	1105	1288	1053	0.952941	0.817547		276	625	86	0.311594	0.1376		1076	1271	1048	0.973978	0.824548		225	275	61	0.271111	0.221818
119123126.IonCode_0689	1031	1151	950	0.921435	0.825369		279	621	81	0.290323	0.130435		980	1137	945	0.964286	0.831135		220	282	65	0.295455	0.230496
119123127.IonCode_0690	1017	1124	949	0.933137	0.844306		231	555	83	0.359307	0.14955		958	1102	939	0.980167	0.852087		186	242	55	0.295699	0.227273
119123128.IonCode_0691	1073	1254	1030	0.959925	0.821372		278	512	81	0.291367	0.158203		1052	1240	1027	0.976236	0.828226		222	208	59	0.265766	0.283654
119123129.IonCode_0692	1076	1261	1029	0.95632	0.816019		256	524	70	0.273438	0.133588		1049	1252	1027	0.979028	0.820288		207	205	56	0.270531	0.273171
119123130.IonCode_0693	953	1080	898	0.942288	0.831481		243	574	89	0.366255	0.155052		918	1077	893	0.972767	0.829155		194	243	62	0.319588	0.255144
119123131.IonCode_0694	1070	1248	1017	0.950467	0.814904		280	565	84	0.3	0.148673		1047	1236	1014	0.968481	0.820388		227	230	58	0.255507	0.252174
119123132.IonCode_0695	976	1175	910	0.932377	0.774468		298	814	68	0.228188	0.0835381		942	1160	907	0.962845	0.781897		224	269	42	0.1875	0.156134
119123133.IonCode_0696	1202	1380	1133	0.942596	0.821014		310	584	89	0.287097	0.152397		1175	1371	1127	0.959149	0.822028		251	255	59	0.23506	0.231373
119123134.IonCode_0701	1127	1272	1041	0.923691	0.818396		312	754	87	0.278846	0.115385		1072	1262	1037	0.967351	0.821712		240	358	69	0.2875	0.192737
119123135.IonCode_0702	1159	1269	1046	0.902502	0.824271		300	633	80	0.266667	0.126382		1095	1256	1044	0.953425	0.83121		242	278	59	0.243802	0.21223
119123136.IonCode_0703	1041	1182	950	0.912584	0.803723		297	716	79	0.265993	0.110335		985	1158	949	0.963452	0.819516		227	292	58	0.255507	0.19863
119123137.IonCode_0704	968	1144	925	0.955579	0.808566		273	556	78	0.285714	0.140288		940	1127	919	0.97766	0.815439		201	195	47	0.233831	0.241026
119123138.IonCode_0705	982	1113	922	0.9389	0.828392		241	546	79	0.327801	0.144689		942	1097	918	0.974522	0.836828		189	256	56	0.296296	0.21875
119123139.IonCode_0706	1200	1303	1074	0.895	0.824252		326	677	99	0.303681	0.146233		1130	1292	1073	0.949558	0.830495		262	314	83	0.316794	0.264331
119123140.IonCode_0135	1108	1196	1073	0.968412	0.897157		172	168	52	0.302326	0.309524		1096	1195	1073	0.979015	0.897908		135	94	42	0.311111	0.446809
119123141.IonCode_0140	1061	1134	1004	0.946277	0.885362		182	215	56	0.307692	0.260465		1039	1132	1001	0.963426	0.884276		145	127	48	0.331034	0.377953
119123142.IonCode_0831	1064	1221	1025	0.963346	0.839476		157	147	47	0.299363	0.319728		987	1155	973	0.985816	0.842424		107	70	29	0.271028	0.414286
119123143.IonCode_0710	1129	1258	1024	0.906997	0.81399		313	530	76	0.242812	0.143396		1060	1247	1017	0.959434	0.815557		235	233	57	0.242553	0.244635
119123144.IonCode_0711	1116	1284	1042	0.933692	0.811526		281	654	84	0.298932	0.12844		1073	1263	1040	0.969245	0.823436		225	288	59	0.262222	0.204861
119123145.IonCode_0712	1079	1224	1000	0.926784	0.816993		286	639	80	0.27972	0.125196		1031	1211	997	0.967022	0.823287		217	264	57	0.262673	0.215909
119123146.IonCode_0713	1069	1251	1003	0.93826	0.801759		294	547	80	0.272109	0.146252		1027	1224	997	0.970789	0.814542		214	198	53	0.247664	0.267677
119123147.IonCode_0714	1126	1275	1037	0.920959	0.813333		291	676	94	0.323024	0.139053		1065	1256	1027	0.964319	0.817675		244	311	70	0.286885	0.22508
119123148.IonCode_0715	962	1135	907	0.942827	0.799119		298	734	103	0.345638	0.140327		935	1121	904	0.966845	0.806423		233	282	68	0.291845	0.241135
119123149.IonCode_0716	1145	1315	1075	0.938865	0.81749		283	558	77	0.272085	0.137993		1110	1307	1072	0.965766	0.820199		230	212	48	0.208696	0.226415
119123150.IonCode_0717	1123	1283	1055	0.939448	0.822292		284	580	80	0.28169	0.137931		1088	1275	1054	0.96875	0.826667		235	255	63	0.268085	0.247059
119123151.IonCode_0718	1073	1250	1020	0.950606	0.816		273	578	83	0.304029	0.143599		1050	1239	1019	0.970476	0.822437		223	228	58	0.26009	0.254386
119123152.IonCode_0719	1073	1202	993	0.925443	0.826123		280	674	95	0.339286	0.14095		1028	1191	988	0.961089	0.829555		224	303	71	0.316964	0.234323
119123153.IonCode_0720	1057	1220	997	0.943236	0.817213		280	660	97	0.346429	0.14697		1025	1212	995	0.970732	0.820957		234	273	73	0.311966	0.267399
119123154.IonCode_0721	1032	1175	976	0.945736	0.830638		273	734	89	0.326007	0.121253		997	1154	969	0.971916	0.839688		213	306	61	0.286385	0.199346
119123155.IonCode_0722	1118	1271	1061	0.949016	0.834776		281	662	92	0.327402	0.138973		1083	1255	1056	0.975069	0.841434		230	295	67	0.291304	0.227119
119123156.IonCode_0723	1120	1285	1056	0.942857	0.82179		290	585	88	0.303448	0.150427		1089	1273	1053	0.966942	0.82718		237	258	66	0.278481	0.255814
119123157.IonCode_0724	1094	1217	1023	0.935101	0.840592		256	556	82	0.320312	0.147482		1057	1208	1020	0.964995	0.844371		208	261	56	0.269231	0.214559
119123158.IonCode_0832	1094	1178	1030	0.941499	0.874363		187	205	52	0.278075	0.253659		1060	1172	1029	0.970755	0.877986		151	115	48	0.317881	0.417391
119123159.IonCode_0726	980	1160	922	0.940816	0.794828		255	541	73	0.286275	0.134935		949	1129	918	0.967334	0.813109		199	227	45	0.226131	0.198238
119138681.IonCode_0833	1225	1331	1176	0.96	0.883546		195	209	55	0.282051	0.263158		1219	1328	1175	0.963905	0.884789		169	106	46	0.272189	0.433962
119138682.IonCode_0834	1271	1359	1211	0.952793	0.891096		202	224	62	0.306931	0.276786		1250	1355	1209	0.9672	0.892251		174	120	52	0.298851	0.433333
119138683.IonCode_0835	1260	1352	1193	0.946825	0.882396		199	258	55	0.276382	0.213178		1228	1351	1190	0.969055	0.880829		171	124	50	0.292398	0.403226
119138684.IonCode_0836	1271	1324	1184	0.93155	0.89426		206	221	63	0.305825	0.285068		1225	1322	1181	0.964082	0.893343		175	133	61	0.348571	0.458647
119138685.IonCode_0837	1314	1412	1247	0.949011	0.883144		215	231	58	0.269767	0.251082		1285	1410	1242	0.966537	0.880851		180	137	54	0.3	0.394161
119138686.IonCode_0838	1260	1364	1202	0.953968	0.881232		209	261	62	0.296651	0.237548		1232	1362	1192	0.967532	0.875184		175	128	55	0.314286	0.429688
119138687.IonCode_0839	1330	1384	1232	0.926316	0.890173		213	253	59	0.276995	0.233202		1286	1379	1230	0.956454	0.891951		176	139	51	0.289773	0.366906
119138688.IonCode_0840	1300	1399	1231	0.946923	0.879914		209	238	55	0.263158	0.231092		1267	1390	1229	0.970008	0.884173		172	132	51	0.296512	0.386364
119138689.IonCode_0841	1337	1431	1269	0.94914	0.886792		194	219	52	0.268041	0.237443		1311	1419	1265	0.964912	0.891473		162	114	43	0.265432	0.377193
119138690.IonCode_0842	1261	1355	1203	0.954005	0.887823		196	230	56	0.285714	0.243478		1249	1352	1203	0.963171	0.889793		166	119	49	0.295181	0.411765
119138691.IonCode_0843	1310	1379	1235	0.942748	0.895577		196	230	58	0.295918	0.252174		1281	1378	1233	0.962529	0.894775		167	113	49	0.293413	0.433628
119138692.IonCode_0844	1296	1373	1214	0.936728	0.884195		213	262	50	0.234742	0.19084		1259	1370	1214	0.964257	0.886131		174	125	42	0.241379	0.336
119138693.IonCode_0845	1295	1374	1212	0.935907	0.882096		210	237	63	0.3	0.265823		1265	1372	1211	0.957312	0.882653		177	143	58	0.327684	0.405594
119138694.IonCode_0846	1258	1368	1193	0.948331	0.872076		224	288	60	0.267857	0.208333		1232	1366	1190	0.965909	0.871157		193	142	54	0.279793	0.380282
119138695.IonCode_0847	1276	1382	1228	0.962382	0.888567		190	235	52	0.273684	0.221277		1258	1374	1223	0.972178	0.890102		164	123	47	0.286585	0.382114
119138696.IonCode_0848	1257	1358	1210	0.962609	0.891016		188	192	55	0.292553	0.286458		1245	1346	1207	0.969478	0.896731		151	100	49	0.324503	0.49
119138697.IonCode_0849	1270	1374	1220	0.96063	0.887918		184	222	67	0.36413	0.301802		1256	1366	1218	0.969745	0.891654		163	121	57	0.349693	0.471074
119138698.IonCode_0850	1312	1398	1234	0.940549	0.88269		232	301	66	0.284483	0.219269		1277	1393	1233	0.965544	0.88514		190	148	54	0.284211	0.364865
119138699.IonCode_0851	1260	1357	1201	0.953175	0.885041		192	222	56	0.291667	0.252252		1239	1352	1200	0.968523	0.887574		164	113	48	0.292683	0.424779
119138700.IonCode_0852	1287	1369	1225	0.951826	0.894814		191	208	58	0.303665	0.278846		1260	1368	1224	0.971429	0.894737		163	117	54	0.331288	0.461538
119138701.IonCode_0853	1331	1399	1248	0.937641	0.892066		190	224	54	0.284211	0.241071		1299	1398	1247	0.959969	0.891989		160	135	50	0.3125	0.37037
119138702.IonCode_0854	1291	1373	1216	0.941905	0.885652		205	245	63	0.307317	0.257143		1266	1368	1215	0.959716	0.888158		180	133	55	0.305556	0.413534
119138703.IonCode_0855	1272	1398	1205	0.947327	0.861946		255	410	63	0.247059	0.153659		1247	1390	1201	0.963111	0.864029		202	152	49	0.242574	0.322368
119138704.IonCode_0856	1303	1393	1243	0.953952	0.892319		199	255	60	0.301508	0.235294		1287	1389	1243	0.965812	0.894888		172	134	56	0.325581	0.41791
119138705.IonCode_0857	1328	1375	1234	0.929217	0.897455		196	240	55	0.280612	0.229167		1294	1374	1234	0.953632	0.898108		169	123	48	0.284024	0.390244
119138706.IonCode_0858	1340	1431	1262	0.941791	0.881901		220	204	51	0.231818	0.25		1305	1428	1262	0.96705	0.883754		184	111	44	0.23913	0.396396
119138707.IonCode_0859	1279	1355	1200	0.938233	0.885609		200	220	61	0.305	0.277273		1247	1348	1200	0.96231	0.890208		163	124	55	0.337423	0.443548
119138708.IonCode_0860	1225	1361	1168	0.953469	0.858193		267	388	75	0.280899	0.193299		1204	1355	1167	0.969269	0.861255		201	137	54	0.268657	0.394161
119138709.IonCode_0861	1294	1376	1220	0.942813	0.886628		194	209	62	0.319588	0.296651		1262	1367	1220	0.966719	0.892465		162	110	52	0.320988	0.472727
119138710.IonCode_0862	1348	1391	1237	0.917656	0.889288		207	206	63	0.304348	0.305825		1295	1390	1235	0.953668	0.888489		164	115	55	0.335366	0.478261
119138711.IonCode_0863	1286	1397	1235	0.960342	0.884037		203	215	60	0.295567	0.27907		1273	1396	1234	0.969364	0.883954		180	116	56	0.311111	0.482759
119138712.IonCode_0864	1257	1354	1210	0.962609	0.893648		183	203	52	0.284153	0.256158		1237	1352	1206	0.974939	0.892012		148	95	43	0.290541	0.452632
119138713.IonCode_0865	1287	1361	1197	0.93007	0.8795		214	261	67	0.313084	0.256705		1251	1359	1195	0.955236	0.879323		182	145	60	0.32967	0.413793
119138714.IonCode_0866	1246	1334	1161	0.931782	0.870315		224	244	66	0.294643	0.270492		1215	1328	1158	0.953086	0.871988		190	134	59	0.310526	0.440299
119138715.IonCode_0867	1328	1409	1248	0.939759	0.885735		200	222	61	0.305	0.274775		1301	1405	1247	0.958493	0.887544		172	116	53	0.30814	0.456897
119138716.IonCode_0868	1301	1364	1205	0.926211	0.883431		206	248	58	0.281553	0.233871		1259	1361	1203	0.95552	0.883909		172	126	53	0.30814	0.420635
119138717.IonCode_0869	1296	1389	1219	0.940586	0.87761		234	295	69	0.294872	0.233898		1259	1385	1219	0.968229	0.880144		193	148	60	0.310881	0.405405
119138718.IonCode_0870	1331	1379	1137	0.854245	0.824511		344	640	98	0.284884	0.153125		1202	1373	1132	0.941764	0.824472		242	189	65	0.268595	0.343915
119138719.IonCode_0871	1294	1394	1238	0.956723	0.888092		207	259	61	0.294686	0.235521		1278	1387	1238	0.968701	0.892574		173	139	56	0.323699	0.402878
119138720.IonCode_0872	1279	1380	1227	0.959343	0.88913		189	183	60	0.31746	0.327869		1258	1379	1225	0.973768	0.888325		157	100	52	0.33121	0.52
119138721.IonCode_0873	1363	1416	1263	0.926632	0.891949		212	260	61	0.287736	0.234615		1318	1415	1263	0.95827	0.89258		169	136	56	0.331361	0.411765
119138722.IonCode_0874	1274	1354	1201	0.9427	0.887001		194	201	58	0.298969	0.288557		1247	1348	1199	0.961508	0.889466		160	110	50	0.3125	0.454545
119138723.IonCode_0875	1335	1404	1258	0.942322	0.896011		196	234	59	0.30102	0.252137		1300	1403	1257	0.966923	0.895937		169	117	57	0.337278	0.487179
119138724.IonCode_0876	1258	1382	1214	0.965024	0.878437		193	188	59	0.305699	0.31383		1249	1379	1211	0.969576	0.878173		160	88	43	0.26875	0.488636
119138725.IonCode_0877	1224	1365	1190	0.972222	0.871795		210	231	66	0.314286	0.285714		1202	1341	1182	0.983361	0.881432		161	106	45	0.279503	0.424528
119138726.IonCode_0878	1300	1382	1231	0.946923	0.890738		197	205	61	0.309645	0.297561		1277	1375	1229	0.962412	0.893818		163	110	54	0.331288	0.490909
119138727.IonCode_0879	1314	1408	1221	0.929224	0.867188		237	282	66	0.278481	0.234043		1277	1406	1220	0.955364	0.86771		196	136	56	0.285714	0.411765
119138728.IonCode_0880	1239	1345	1174	0.947538	0.872862		217	230	58	0.267281	0.252174		1216	1344	1172	0.963816	0.872024		186	125	51	0.274194	0.408
119138729.IonCode_0881	1301	1383	1229	0.944658	0.888648		217	240	61	0.281106	0.254167		1267	1376	1228	0.969219	0.892442		178	136	56	0.314607	0.411765
119138730.IonCode_0882	1331	1431	1259	0.945905	0.879804		208	269	62	0.298077	0.230483		1298	1430	1257	0.968413	0.879021		179	133	55	0.307263	0.413534
119138731.IonCode_0883	1328	1410	1242	0.935241	0.880851		225	282	68	0.302222	0.241135		1290	1405	1241	0.962016	0.883274		192	140	59	0.307292	0.421429
119138732.IonCode_0884	1353	1390	1228	0.907613	0.883453		237	280	56	0.236287	0.2		1295	1386	1226	0.946718	0.88456		188	145	52	0.276596	0.358621
119138733.IonCode_0885	1271	1356	1195	0.940205	0.881268		232	323	71	0.306034	0.219814		1235	1350	1194	0.966802	0.884444		188	168	59	0.31383	0.35119
119138734.IonCode_0886	1372	1417	1256	0.915452	0.88638		223	280	66	0.295964	0.235714		1308	1416	1254	0.958716	0.885593		186	153	59	0.317204	0.385621
119138735.IonCode_0887	1291	1404	1217	0.94268	0.866809		238	277	75	0.315126	0.270758		1256	1403	1215	0.967357	0.866001		201	147	61	0.303483	0.414966
119138736.IonCode_0888	1260	1353	1198	0.950794	0.88544		190	206	58	0.305263	0.281553		1237	1344	1197	0.967664	0.890625		162	104	47	0.290123	0.451923
119138737.IonCode_0889	1271	1359	1212	0.95358	0.891832		197	236	61	0.309645	0.258475		1251	1357	1212	0.968825	0.893147		164	137	54	0.329268	0.394161
119138738.IonCode_0890	1342	1418	1255	0.935171	0.885049		218	279	67	0.307339	0.240143		1308	1413	1252	0.957187	0.886058		187	147	57	0.304813	0.387755
119138739.IonCode_0891	1315	1399	1260	0.958175	0.900643		195	242	63	0.323077	0.260331		1300	1398	1260	0.969231	0.901288		164	134	58	0.353659	0.432836
119138740.IonCode_0892	1294	1363	1213	0.937403	0.889949		206	226	60	0.291262	0.265487		1265	1356	1212	0.958103	0.893805		174	119	51	0.293103	0.428571
119167525.IonCode_0681	1209	1377	1162	0.961125	0.843863		280	668	105	0.375	0.157186		1193	1368	1159	0.9715	0.847222		240	330	76	0.316667	0.230303
119167526.IonCode_0682	1222	1395	1165	0.953355	0.835125		299	624	115	0.384615	0.184295		1196	1389	1162	0.971572	0.836573		257	297	86	0.33463	0.289562
119167527.IonCode_0683	1213	1366	1155	0.952185	0.845534		274	624	103	0.375912	0.165064		1187	1355	1149	0.967987	0.84797		228	321	74	0.324561	0.23053
119167528.IonCode_0684	1181	1341	1126	0.953429	0.839672		259	578	97	0.374517	0.16782		1165	1327	1119	0.960515	0.843255		232	273	73	0.314655	0.267399
119167529.IonCode_0685	1284	1448	1210	0.942368	0.835635		304	685	111	0.365132	0.162044		1250	1439	1208	0.9664	0.839472		253	346	85	0.335968	0.245665
119167530.IonCode_0686	1217	1389	1174	0.964667	0.845212		277	581	100	0.361011	0.172117		1206	1377	1173	0.972637	0.851852		227	268	73	0.321586	0.272388
119167531.IonCode_0687	1196	1364	1135	0.948997	0.832111		290	721	111	0.382759	0.153953		1171	1356	1129	0.964133	0.832596		250	339	79	0.316	0.233038
119167532.IonCode_0688	1253	1393	1181	0.942538	0.84781		297	702	114	0.383838	0.162393		1212	1379	1172	0.966997	0.849891		258	359	97	0.375969	0.270195
119167533.IonCode_0689	1188	1342	1131	0.95202	0.842772		293	651	115	0.392491	0.176651		1175	1333	1129	0.960851	0.846962		260	321	83	0.319231	0.258567
119167534.IonCode_0690	1167	1290	1090	0.934019	0.844961		271	621	101	0.372694	0.162641		1135	1283	1089	0.959471	0.848792		236	310	83	0.351695	0.267742
119167535.IonCode_0691	1197	1354	1148	0.959064	0.847858		251	585	97	0.386454	0.165812		1177	1345	1147	0.974511	0.852788		218	270	70	0.321101	0.259259
119167536.IonCode_0692	1237	1374	1156	0.934519	0.841339		273	584	105	0.384615	0.179795		1205	1361	1154	0.957676	0.847906		231	274	72	0.311688	0.262774
119167537.IonCode_0693	1228	1407	1173	0.955212	0.833689		276	586	97	0.351449	0.165529		1206	1399	1169	0.96932	0.835597		244	282	77	0.315574	0.27305
119167538.IonCode_0694	1220	1392	1166	0.955738	0.837644		283	617	111	0.392226	0.179903		1204	1386	1164	0.966777	0.839827		237	283	79	0.333333	0.279152
119167539.IonCode_0695	1215	1417	1163	0.957202	0.820748		312	687	101	0.323718	0.147016		1191	1403	1158	0.972292	0.825374		258	297	81	0.313953	0.272727
119167540.IonCode_0696	1214	1370	1151	0.948105	0.840146		290	653	100	0.344828	0.153139		1188	1355	1145	0.963805	0.845018		245	317	71	0.289796	0.223975
119167541.IonCode_0701	1233	1418	1206	0.978102	0.850494		243	511	80	0.329218	0.156556		1224	1401	1199	0.979575	0.855817		204	205	56	0.27451	0.273171
119167542.IonCode_0702	1197	1392	1166	0.974102	0.837644		270	504	91	0.337037	0.180556		1192	1386	1166	0.978188	0.84127		215	232	63	0.293023	0.271552
119167543.IonCode_0703	1134	1362	1118	0.985891	0.820852		251	474	84	0.334661	0.177215		1134	1360	1118	0.985891	0.822059		187	198	46	0.245989	0.232323
119167544.IonCode_0704	1184	1357	1144	0.966216	0.843036		228	453	71	0.311404	0.156733		1173	1351	1140	0.971867	0.843819		176	186	43	0.244318	0.231183
119167545.IonCode_0705	1142	1316	1100	0.963222	0.835866		261	518	97	0.371648	0.187259		1134	1299	1099	0.969136	0.846035		215	228	66	0.306977	0.289474
119167546.IonCode_0706	1183	1375	1148	0.970414	0.834909		257	482	86	0.33463	0.178423		1171	1363	1142	0.975235	0.837858		205	202	57	0.278049	0.282178
119167547.IonCode_0707	1131	1329	1090	0.963749	0.820166		274	595	78	0.284672	0.131092		1129	1315	1090	0.965456	0.828897		226	231	47	0.207965	0.203463
119167548.IonCode_0708	1115	1275	1075	0.964126	0.843137		241	479	84	0.348548	0.175365		1112	1268	1075	0.966727	0.847792		194	217	55	0.283505	0.253456
119167549.IonCode_0709	1221	1421	1177	0.963964	0.82829		286	500	105	0.367133	0.21		1208	1403	1171	0.969371	0.83464		229	230	68	0.296943	0.295652
119167550.IonCode_0710	1131	1324	1102	0.974359	0.832326		238	464	76	0.319328	0.163793		1125	1311	1102	0.979556	0.84058		175	205	40	0.228571	0.195122
119167551.IonCode_0501	1149	1298	1102	0.959095	0.848998		272	579	94	0.345588	0.162349		1131	1288	1098	0.970822	0.852484		232	270	70	0.301724	0.259259
119167552.IonCode_0712	1204	1354	1147	0.952658	0.84712		258	580	92	0.356589	0.158621		1188	1342	1144	0.962963	0.852459		219	270	68	0.310502	0.251852
119167553.IonCode_0713	1197	1377	1154	0.964077	0.838054		257	455	80	0.311284	0.175824		1187	1364	1153	0.971356	0.845308		202	207	51	0.252475	0.246377
119167554.IonCode_0714	1213	1412	1176	0.969497	0.832861		285	540	93	0.326316	0.172222		1198	1404	1173	0.979132	0.83547		239	244	67	0.280335	0.27459
119167555.IonCode_0715	1155	1359	1112	0.962771	0.818249		264	552	88	0.333333	0.15942		1139	1329	1104	0.969271	0.8307		198	210	43	0.217172	0.204762
119167556.IonCode_0716	1182	1363	1137	0.961929	0.834189		267	453	76	0.284644	0.16777		1181	1355	1137	0.962743	0.839114		214	212	48	0.224299	0.226415
119167557.IonCode_0701	1196	1359	1141	0.954013	0.839588		261	553	97	0.371648	0.175407		1173	1345	1135	0.967604	0.843866		219	253	71	0.324201	0.280632
119167558.IonCode_0702	1203	1402	1165	0.968412	0.830956		265	504	86	0.324528	0.170635		1185	1395	1156	0.975527	0.828674		214	225	56	0.261682	0.248889
119167559.IonCode_0703	1139	1344	1102	0.967515	0.81994		237	407	74	0.312236	0.181818		1138	1305	1090	0.957821	0.835249		157	158	35	0.22293	0.221519
119167560.IonCode_0704	1157	1396	1121	0.968885	0.803009		266	445	75	0.281955	0.168539		1156	1383	1121	0.969723	0.810557		173	177	36	0.208092	0.20339
119167561.IonCode_0705	1194	1398	1166	0.976549	0.834049		250	504	88	0.352	0.174603		1193	1372	1160	0.972339	0.845481		201	224	57	0.283582	0.254464
119167562.IonCode_0706	1126	1304	1082	0.960924	0.829755		244	512	77	0.315574	0.150391		1119	1290	1082	0.966935	0.83876		198	219	47	0.237374	0.214612
119167563.IonCode_0707	1175	1369	1135	0.965957	0.829072		275	589	91	0.330909	0.154499		1163	1362	1134	0.975064	0.832599		217	258	59	0.271889	0.228682
119167564.IonCode_0708	1172	1358	1139	0.971843	0.838733		283	555	96	0.339223	0.172973		1161	1357	1133	0.975883	0.83493		225	240	61	0.271111	0.254167
119167565.IonCode_0709	1145	1330	1107	0.966812	0.832331		259	551	96	0.370656	0.174229		1140	1318	1106	0.970175	0.83915		218	244	62	0.284404	0.254098
119167566.IonCode_0710	1204	1393	1168	0.9701	0.838478		263	463	85	0.323194	0.183585		1200	1392	1168	0.973333	0.83908		208	217	58	0.278846	0.267281
119167567.IonCode_0660	1213	1371	1139	0.938994	0.83078		301	667	110	0.365449	0.164918		1190	1360	1137	0.955462	0.836029		265	355	84	0.316981	0.23662
119167568.IonCode_0712	1194	1394	1159	0.970687	0.83142		261	554	99	0.37931	0.1787		1192	1369	1158	0.971477	0.845873		222	245	70	0.315315	0.285714
119167569.IonCode_0713	1175	1366	1131	0.962553	0.827965		272	482	83	0.305147	0.172199		1171	1356	1131	0.965841	0.834071		218	205	51	0.233945	0.24878
119167570.IonCode_0714	1158	1358	1122	0.968912	0.826215		258	533	91	0.352713	0.170732		1147	1341	1118	0.974717	0.833706		207	222	60	0.289855	0.27027
119167571.IonCode_0715	1143	1329	1099	0.961505	0.826938		278	583	88	0.316547	0.150943		1135	1326	1098	0.967401	0.828054		227	237	56	0.246696	0.236287
119167572.IonCode_0716	1166	1360	1129	0.968268	0.830147		259	538	95	0.366795	0.17658		1154	1341	1124	0.974003	0.83818		208	237	65	0.3125	0.274262
119167573.IonCode_0717	1241	1454	1203	0.96938	0.827373		272	472	100	0.367647	0.211864		1234	1434	1199	0.971637	0.836123		219	204	61	0.278539	0.29902
119167574.IonCode_0718	1244	1417	1175	0.944534	0.829217		307	690	116	0.37785	0.168116		1219	1398	1173	0.962264	0.839056		267	340	88	0.329588	0.258824
119167575.IonCode_0501	1012	1187	971	0.959486	0.818029		269	553	99	0.36803	0.179024		999	1172	971	0.971972	0.828498		227	261	68	0.299559	0.260536
119167576.IonCode_0502	1059	1207	1003	0.94712	0.830986		273	594	105	0.384615	0.176768		1038	1191	998	0.961464	0.837951		229	305	81	0.353712	0.265574
119167577.IonCode_0503	1091	1218	1024	0.938588	0.840722		276	660	111	0.402174	0.168182		1059	1210	1020	0.963173	0.842975		228	317	83	0.364035	0.26183
119167578.IonCode_0504	1110	1272	1069	0.963063	0.840409		258	590	105	0.406977	0.177966		1094	1266	1064	0.972578	0.840442		227	298	80	0.352423	0.268456
119167579.IonCode_0505	997	1154	960	0.962889	0.831889		246	520	94	0.382114	0.180769		984	1148	958	0.973577	0.834495		200	257	60	0.3	0.233463
119167580.IonCode_0506	957	1126	912	0.952978	0.809947		235	445	80	0.340426	0.179775		935	1098	904	0.966845	0.823315		160	191	38	0.2375	0.198953
119167581.IonCode_0507	1089	1253	1044	0.958678	0.8332		261	579	93	0.356322	0.160622		1069	1237	1040	0.972872	0.840744		213	264	62	0.29108	0.234848
119167582.IonCode_0508	1101	1245	1041	0.945504	0.836145		265	582	110	0.415094	0.189003		1078	1238	1037	0.961967	0.837641		226	287	77	0.340708	0.268293
119167583.IonCode_0509	1164	1319	1107	0.951031	0.839272		260	534	103	0.396154	0.192884		1142	1299	1103	0.965849	0.849115		209	265	71	0.339713	0.267925
119167584.IonCode_0510	1091	1238	1041	0.95417	0.840872		252	557	105	0.416667	0.18851		1073	1229	1039	0.968313	0.845403		211	272	81	0.383886	0.297794
119167585.IonCode_0511	1031	1192	995	0.965082	0.834732		267	556	101	0.378277	0.181655		1022	1190	994	0.972603	0.835294		222	270	72	0.324324	0.266667
119167586.IonCode_0512	1059	1196	991	0.935788	0.828595		248	588	89	0.358871	0.151361		1027	1186	989	0.962999	0.833895		211	289	64	0.303318	0.221453
119167587.IonCode_0513	1084	1268	1039	0.958487	0.819401		285	548	98	0.34386	0.178832		1067	1250	1035	0.970009	0.828		232	274	73	0.314655	0.266423
119167588.IonCode_0514	1027	1205	984	0.95813	0.816598		269	575	102	0.379182	0.177391		1015	1185	976	0.961576	0.823629		219	249	64	0.292237	0.257028
119167589.IonCode_0515	1024	1211	999	0.975586	0.824938		244	479	82	0.336066	0.17119		1015	1201	997	0.982266	0.830142		198	219	54	0.272727	0.246575
119167590.IonCode_0516	1061	1208	1013	0.95476	0.838576		251	615	95	0.378486	0.154472		1042	1198	1011	0.97025	0.843907		222	311	76	0.342342	0.244373
119167591.IonCode_0517	1055	1244	1016	0.963033	0.81672		269	510	89	0.330855	0.17451		1042	1235	1006	0.965451	0.814575		212	211	53	0.25	0.251185
119167592.IonCode_0518	934	1165	911	0.975375	0.781974		240	393	65	0.270833	0.165394		931	1096	886	0.951665	0.808394		162	148	31	0.191358	0.209459
119167593.IonCode_0519	928	1124	891	0.960129	0.792705		221	373	72	0.325792	0.193029		928	1093	890	0.959052	0.814273		125	137	30	0.24	0.218978
119167594.IonCode_0520	1080	1246	1045	0.967593	0.838684		257	535	103	0.400778	0.192523		1069	1238	1043	0.975678	0.842488		209	238	72	0.344498	0.302521
119167595.IonCode_0521	1001	1173	974	0.973027	0.83035		231	506	78	0.337662	0.15415		997	1164	974	0.976931	0.83677		186	229	56	0.301075	0.244541
119167596.IonCode_0522	994	1156	941	0.94668	0.814014		250	517	91	0.364	0.176015		963	1085	916	0.951194	0.84424		180	213	51	0.283333	0.239437
119167597.IonCode_0523	1047	1207	994	0.949379	0.823529		273	567	101	0.369963	0.178131		1021	1202	993	0.972576	0.826123		234	275	76	0.324786	0.276364
119167598.IonCode_0524	1030	1242	1001	0.971845	0.805958		259	439	72	0.277992	0.164009		1022	1178	976	0.95499	0.828523		169	179	44	0.260355	0.24581
119167599.IonCode_0525	1039	1254	1013	0.974976	0.807815		271	499	84	0.309963	0.168337		1033	1249	1013	0.980639	0.811049		228	237	60	0.263158	0.253165
119167600.IonCode_0526	1014	1171	974	0.960552	0.831768		259	598	92	0.355212	0.153846		1000	1159	972	0.972	0.838654		220	282	65	0.295455	0.230496
119167601.IonCode_0527	1142	1265	1079	0.944834	0.852964		286	623	117	0.409091	0.187801		1122	1260	1078	0.960784	0.855556		236	310	86	0.364407	0.277419
119167602.IonCode_0528	1068	1230	1015	0.950375	0.825203		257	522	95	0.36965	0.181992		1054	1212	1012	0.960152	0.834983		220	254	75	0.340909	0.295276
119167603.IonCode_0529	1079	1249	1031	0.955514	0.82546		287	543	107	0.372822	0.197053		1062	1243	1029	0.968927	0.827836		240	273	74	0.308333	0.271062
119167604.IonCode_0530	1109	1238	1039	0.93688	0.839257		274	632	113	0.412409	0.178797		1080	1229	1039	0.962037	0.845403		231	333	83	0.359307	0.249249
119167605.IonCode_0531	1054	1245	1024	0.971537	0.82249		249	466	79	0.317269	0.169528		1044	1236	1020	0.977011	0.825243		186	206	46	0.247312	0.223301
119167606.IonCode_0532	1006	1180	974	0.968191	0.825424		251	492	83	0.330677	0.168699		994	1170	969	0.974849	0.828205		208	243	61	0.293269	0.251029
119167607.IonCode_0533	1089	1277	1060	0.97337	0.83007		258	559	91	0.352713	0.162791		1081	1276	1059	0.979648	0.829937		219	240	59	0.269406	0.245833
119167608.IonCode_0534	1071	1241	1028	0.959851	0.828364		266	548	97	0.364662	0.177007		1053	1229	1023	0.97151	0.832384		225	275	72	0.32	0.261818
119167609.IonCode_0535	999	1167	962	0.962963	0.824336		248	518	93	0.375	0.179537		989	1157	960	0.970677	0.829732		198	238	61	0.308081	0.256303
119167610.IonCode_0536	1002	1170	973	0.971058	0.831624		247	476	80	0.323887	0.168067		994	1165	969	0.974849	0.83176		182	207	47	0.258242	0.227053
119167611.IonCode_0537	1006	1167	954	0.94831	0.817481		255	504	93	0.364706	0.184524		1000	1161	953	0.953	0.820844		216	232	63	0.291667	0.271552
119167612.IonCode_0504	1039	1199	996	0.958614	0.830692		250	517	90	0.36	0.174081		1025	1183	992	0.967805	0.838546		198	227	55	0.277778	0.242291
119167613.IonCode_0539	1105	1305	1058	0.957466	0.810728		291	501	92	0.316151	0.183633		1103	1291	1058	0.959202	0.81952		225	215	58	0.257778	0.269767
119167614.IonCode_0540	1090	1240	1022	0.937615	0.824194		285	691	107	0.375439	0.154848		1060	1229	1020	0.962264	0.829943		239	337	78	0.32636	0.231454
119167615.IonCode_0541	1083	1257	1041	0.961219	0.828162		250	518	85	0.34	0.164093		1072	1236	1036	0.966418	0.838188		198	220	54	0.272727	0.245455
119167616.IonCode_0542	1051	1185	1007	0.958135	0.849789		246	478	98	0.398374	0.205021		1026	1181	1005	0.979532	0.850974		202	245	75	0.371287	0.306122
119167617.IonCode_0543	1032	1188	979	0.948643	0.824074		264	586	92	0.348485	0.156997		1013	1180	978	0.965449	0.828814		224	273	69	0.308036	0.252747
119167618.IonCode_0544	983	1160	945	0.961343	0.814655		265	539	89	0.335849	0.165121		972	1150	945	0.972222	0.821739		211	253	62	0.293839	0.245059
119167619.IonCode_0545	1075	1270	1022	0.950698	0.804724		306	749	103	0.336601	0.137517		1057	1254	1018	0.963103	0.811802		260	326	74	0.284615	0.226994
119167620.IonCode_0546	970	1155	930	0.958763	0.805195		238	483	81	0.340336	0.167702		947	1118	918	0.969377	0.821109		174	225	49	0.281609	0.217778
119167621.IonCode_0547	996	1156	953	0.956827	0.824394		259	565	108	0.416988	0.19115		987	1149	952	0.964539	0.828547		220	277	75	0.340909	0.270758
119167622.IonCode_0548	1100	1264	1055	0.959091	0.834652		257	550	94	0.365759	0.170909		1086	1252	1052	0.968692	0.840256		211	265	60	0.28436	0.226415
119167623.IonCode_0549	1128	1303	1081	0.958333	0.829624		260	535	88	0.338462	0.164486		1107	1298	1078	0.973803	0.830508		225	241	65	0.288889	0.26971
119167624.IonCode_0550	1070	1205	1020	0.953271	0.846473		264	619	107	0.405303	0.172859		1051	1203	1018	0.968601	0.846218		219	283	77	0.351598	0.272085
119167625.IonCode_0551	1071	1283	1040	0.971055	0.8106		272	485	86	0.316176	0.17732		1067	1277	1038	0.972821	0.812843		219	206	58	0.26484	0.281553
119167626.IonCode_0552	1041	1197	994	0.954851	0.830409		250	547	95	0.38	0.173675		1030	1195	994	0.965049	0.831799		205	245	62	0.302439	0.253061
119167627.IonCode_0553	1048	1192	1013	0.966603	0.849832		247	542	95	0.384615	0.175277		1029	1175	1006	0.977648	0.85617		197	243	65	0.329949	0.26749
119167628.IonCode_0505	1005	1214	959	0.954229	0.789951		265	472	77	0.290566	0.163136		984	1184	952	0.96748	0.804054		200	195	45	0.225	0.230769
119167629.IonCode_0555	1016	1218	980	0.964567	0.804598		245	445	77	0.314286	0.173034		1015	1204	979	0.964532	0.813123		173	182	36	0.208092	0.197802
119167630.IonCode_0556	1023	1190	988	0.965787	0.830252		255	558	98	0.384314	0.175627		1005	1172	981	0.976119	0.837031		213	246	70	0.328638	0.284553
119167631.IonCode_0557	877	1072	853	0.972634	0.795709		228	410	68	0.298246	0.165854		876	1027	843	0.962329	0.820837		148	159	35	0.236486	0.220126
119167632.IonCode_0558	950	1102	903	0.950526	0.819419		269	598	99	0.36803	0.165552		937	1098	899	0.959445	0.818761		220	274	71	0.322727	0.259124
119167633.IonCode_0559	1072	1227	1014	0.945896	0.826406		282	518	100	0.35461	0.19305		1051	1221	1010	0.96099	0.827191		228	262	72	0.315789	0.274809
119167634.IonCode_0560	1070	1245	1013	0.946729	0.813655		282	618	94	0.333333	0.152104		1052	1233	1013	0.962928	0.821573		236	281	64	0.271186	0.227758
119167635.IonCode_0561	1129	1293	1095	0.969885	0.846868		255	504	85	0.333333	0.168651		1122	1290	1095	0.975936	0.848837		210	235	66	0.314286	0.280851
119167636.IonCode_0506	1149	1297	1089	0.947781	0.83963		270	514	97	0.359259	0.188716		1122	1282	1083	0.965241	0.844774		215	243	71	0.330233	0.292181
119167637.IonCode_0563	962	1139	925	0.961538	0.812116		244	428	72	0.295082	0.168224		959	1129	923	0.962461	0.817538		178	189	36	0.202247	0.190476
119167638.IonCode_0564	1045	1179	980	0.937799	0.831213		259	644	96	0.370656	0.149068		1020	1167	977	0.957843	0.837189		226	308	83	0.367257	0.269481
119167639.IonCode_0565	1044	1198	1014	0.971264	0.846411		234	509	79	0.337607	0.155206		1033	1191	1014	0.981607	0.851385		186	222	57	0.306452	0.256757
119167640.IonCode_0503	1002	1167	959	0.957086	0.821765		273	609	98	0.358974	0.16092		981	1151	952	0.970438	0.827107		225	277	71	0.315556	0.256318
119167641.IonCode_0567	1041	1190	995	0.955812	0.836134		278	638	114	0.410072	0.178683		1025	1179	990	0.965854	0.839695		233	289	81	0.347639	0.280277
119167642.IonCode_0568	1163	1357	1127	0.969046	0.830508		278	564	103	0.370504	0.182624		1147	1342	1120	0.97646	0.834575		230	260	69	0.3	0.265385
119167643.IonCode_0569	1114	1246	1051	0.943447	0.843499		254	578	92	0.362205	0.15917		1094	1236	1050	0.959781	0.849515		215	280	67	0.311628	0.239286
119167644.IonCode_0507	1019	1181	954	0.936212	0.80779		285	591	97	0.340351	0.164129		991	1164	950	0.958628	0.816151		225	268	62	0.275556	0.231343
119167645.IonCode_0571	1063	1210	1013	0.952963	0.83719		248	580	93	0.375	0.160345		1041	1199	1007	0.967339	0.839867		210	291	68	0.32381	0.233677
119167646.IonCode_0572	1070	1228	1039	0.971028	0.846091		230	483	84	0.365217	0.173913		1056	1215	1033	0.97822	0.850206		180	225	52	0.288889	0.231111
119167647.IonCode_0573	995	1140	949	0.953769	0.832456		255	539	100	0.392157	0.185529		980	1133	947	0.966327	0.835834		215	257	74	0.344186	0.287938
119167648.IonCode_0574	1003	1184	980	0.977069	0.827703		251	523	90	0.358566	0.172084		1000	1168	980	0.98	0.839041		198	239	65	0.328283	0.271967
119167649.IonCode_0575	1001	1212	958	0.957043	0.790429		233	393	60	0.257511	0.152672		1000	1161	953	0.953	0.820844		145	157	26	0.17931	0.165605
119167650.IonCode_0576	1025	1210	981	0.957073	0.810744		252	479	93	0.369048	0.194154		1009	1196	974	0.965312	0.814381		204	206	56	0.27451	0.271845
119167651.IonCode_0577	976	1154	929	0.951844	0.805026		274	580	98	0.357664	0.168966		961	1146	927	0.96462	0.808901		214	243	60	0.280374	0.246914
119167652.IonCode_0508	1009	1187	967	0.958375	0.814659		237	461	75	0.316456	0.16269		992	1153	958	0.965726	0.830876		173	194	43	0.248555	0.221649
119167653.IonCode_0579	1128	1284	1088	0.964539	0.847352		266	628	112	0.421053	0.178344		1098	1275	1079	0.982696	0.846275		229	312	81	0.353712	0.259615
119167654.IonCode_0580	1103	1250	1047	0.949229	0.8376		253	527	96	0.379447	0.182163		1079	1238	1044	0.967563	0.843296		208	267	69	0.331731	0.258427
119167655.IonCode_0581	1070	1246	1021	0.954206	0.819422		283	622	104	0.367491	0.167203		1044	1229	1017	0.974138	0.827502		250	310	85	0.34	0.274194
119167656.IonCode_0582	1103	1251	1034	0.937443	0.826539		270	480	93	0.344444	0.19375		1077	1238	1032	0.958217	0.833603		221	220	67	0.303167	0.304545
119167657.IonCode_0583	1017	1158	970	0.953786	0.837651		250	540	103	0.412	0.190741		1001	1150	968	0.967033	0.841739		210	264	78	0.371429	0.295455
119167658.IonCode_0584	1039	1216	1000	0.962464	0.822368		275	574	105	0.381818	0.182927		1024	1212	998	0.974609	0.823432		236	271	74	0.313559	0.273063
119167659.IonCode_0585	1093	1252	1037	0.948765	0.828275		300	658	117	0.39	0.177812		1072	1239	1032	0.962687	0.83293		250	341	83	0.332	0.243402
119167660.IonCode_0509	1025	1207	989	0.964878	0.819387		243	390	75	0.308642	0.192308		996	1166	972	0.975904	0.833619		169	190	39	0.230769	0.205263
119167661.IonCode_0587	1039	1216	995	0.957652	0.818257		263	526	92	0.34981	0.174905		1033	1208	995	0.963214	0.823675		218	244	62	0.284404	0.254098
119167662.IonCode_0588	1045	1188	996	0.95311	0.838384		249	593	103	0.413655	0.173693		1025	1182	996	0.971707	0.84264		207	277	73	0.352657	0.263538
119167663.IonCode_0589	1110	1260	1071	0.964865	0.85		259	571	111	0.428571	0.194396		1103	1251	1069	0.969175	0.854516		221	279	74	0.334842	0.265233
119167664.IonCode_0590	1014	1238	976	0.962525	0.788368		251	393	80	0.318725	0.203562		1013	1193	972	0.959526	0.814753		159	148	32	0.201258	0.216216
119167665.IonCode_0591	1019	1189	979	0.960746	0.823381		266	539	94	0.353383	0.174397		1014	1187	979	0.965483	0.824768		222	248	69	0.310811	0.278226
119167666.IonCode_0592	996	1177	960	0.963855	0.815633		249	511	88	0.353414	0.172211		994	1172	960	0.965795	0.819113		192	206	49	0.255208	0.237864
119167667.IonCode_0593	962	1201	930	0.966736	0.774355		251	420	78	0.310757	0.185714		948	1134	917	0.9673	0.808642		174	159	40	0.229885	0.251572
119167668.IonCode_0594	1101	1228	1015	0.921889	0.826547		289	756	104	0.359862	0.137566		1056	1218	1012	0.958333	0.83087		247	350	83	0.336032	0.237143
119167669.IonCode_0595	1045	1223	998	0.955024	0.816026		289	561	97	0.33564	0.172906		1029	1215	996	0.96793	0.819753		234	248	63	0.269231	0.254032
119167670.IonCode_0596	1050	1208	995	0.947619	0.823675		267	588	99	0.370787	0.168367		1033	1199	994	0.962246	0.829024		230	282	71	0.308696	0.251773
119167671.IonCode_0601	1148	1359	1102	0.95993	0.81089		314	688	99	0.315287	0.143895		1129	1358	1099	0.973428	0.809278		264	280	73	0.276515	0.260714
119167672.IonCode_0602	1194	1385	1153	0.965662	0.832491		277	525	94	0.33935	0.179048		1188	1380	1152	0.969697	0.834783		234	237	60	0.25641	0.253165
119167673.IonCode_0603	1195	1401	1141	0.954812	0.814418		316	639	115	0.363924	0.179969		1169	1383	1134	0.97006	0.819957		269	292	80	0.297398	0.273973
119167674.IonCode_0604	1149	1312	1098	0.955614	0.83689		271	545	85	0.313653	0.155963		1135	1301	1094	0.963877	0.840892		225	253	63	0.28	0.249012
119167675.IonCode_0605	1152	1343	1103	0.957465	0.821296		290	482	94	0.324138	0.195021		1135	1337	1100	0.969163	0.822737		240	226	64	0.266667	0.283186
119167676.IonCode_0606	1143	1347	1103	0.965004	0.818857		276	565	95	0.344203	0.168142		1135	1334	1102	0.970925	0.826087		226	258	68	0.300885	0.263566
119167677.IonCode_0607	1183	1357	1133	0.957735	0.83493		277	516	94	0.33935	0.182171		1168	1351	1133	0.970034	0.838638		231	228	68	0.294372	0.298246
119167678.IonCode_0608	1196	1378	1151	0.962375	0.835269		293	548	104	0.354949	0.189781		1178	1370	1148	0.974533	0.837956		244	262	69	0.282787	0.263359
119167679.IonCode_0609	1159	1379	1135	0.979292	0.82306		280	522	92	0.328571	0.176245		1158	1374	1135	0.980138	0.826055		228	225	51	0.223684	0.226667
119167680.IonCode_0610	1189	1398	1161	0.976451	0.830472		266	488	92	0.345865	0.188525		1185	1387	1161	0.979747	0.837058		225	234	59	0.262222	0.252137
119167681.IonCode_0611	1131	1311	1085	0.959328	0.827613		261	550	90	0.344828	0.163636		1113	1297	1082	0.972147	0.834233		230	235	59	0.256522	0.251064
119167682.IonCode_0612	1255	1457	1214	0.967331	0.833219		288	550	98	0.340278	0.178182		1242	1445	1211	0.97504	0.838062		242	240	67	0.27686	0.279167
119167683.IonCode_0613	1200	1374	1143	0.9525	0.831878		287	620	96	0.334495	0.154839		1181	1358	1138	0.96359	0.837997		253	281	76	0.300395	0.270463
119167684.IonCode_0614	1162	1356	1130	0.972461	0.833333		272	576	91	0.334559	0.157986		1151	1345	1129	0.980886	0.839405		228	261	58	0.254386	0.222222
119167685.IonCode_0615	1185	1386	1148	0.968776	0.828283		265	476	84	0.316981	0.176471		1179	1378	1147	0.972858	0.832366		219	207	54	0.246575	0.26087
119167686.IonCode_0616	1208	1399	1163	0.962748	0.831308		279	508	100	0.358423	0.19685		1196	1394	1160	0.9699	0.832138		241	248	69	0.286307	0.278226
119167687.IonCode_0617	1194	1417	1164	0.974874	0.821454		271	525	81	0.298893	0.154286		1188	1398	1160	0.976431	0.829757		224	212	50	0.223214	0.235849
119167688.IonCode_0618	1141	1353	1101	0.964943	0.813747		275	496	83	0.301818	0.167339		1138	1341	1099	0.965729	0.819538		217	213	48	0.221198	0.225352
119167689.IonCode_0619	1192	1400	1160	0.973154	0.828571		290	575	89	0.306897	0.154783		1178	1393	1155	0.980475	0.829146		241	261	58	0.240664	0.222222
119167690.IonCode_0620	1111	1309	1076	0.968497	0.822002		271	475	81	0.298893	0.170526		1109	1308	1076	0.970243	0.82263		215	206	48	0.223256	0.23301
119167691.IonCode_0621	1125	1348	1095	0.973333	0.812315		302	519	90	0.298013	0.17341		1124	1338	1094	0.97331	0.817638		247	249	63	0.255061	0.253012
119167692.IonCode_0622	1145	1379	1105	0.965066	0.801305		317	586	111	0.350158	0.18942		1134	1367	1103	0.972663	0.806876		261	258	71	0.272031	0.275194
119167693.IonCode_0623	1137	1351	1108	0.974494	0.820133		274	494	92	0.335766	0.186235		1125	1349	1100	0.977778	0.815419		228	204	59	0.258772	0.289216
119167694.IonCode_0624	1057	1308	1020	0.964995	0.779817		274	415	70	0.255474	0.168675		1053	1272	1016	0.964862	0.798742		185	145	34	0.183784	0.234483
119167695.IonCode_0625	1115	1344	1082	0.970404	0.80506		257	415	64	0.249027	0.154217		1114	1333	1081	0.970377	0.810953		194	148	34	0.175258	0.22973
119167696.IonCode_0626	1203	1381	1132	0.940981	0.819696		296	512	95	0.320946	0.185547		1169	1368	1127	0.964072	0.82383		264	269	76	0.287879	0.282528
119167697.IonCode_0627	1179	1381	1137	0.964377	0.823316		288	535	100	0.347222	0.186916		1171	1375	1136	0.970111	0.826182		252	264	67	0.265873	0.253788
119167698.IonCode_0628	1154	1367	1118	0.968804	0.817849		274	520	86	0.313869	0.165385		1151	1359	1118	0.971329	0.822664		225	216	60	0.266667	0.277778
119167699.IonCode_0629	1190	1392	1161	0.97563	0.834052		279	562	98	0.351254	0.174377		1188	1384	1160	0.976431	0.83815		239	269	62	0.259414	0.230483
119167700.IonCode_0630	1150	1359	1118	0.972174	0.822664		289	571	105	0.363322	0.183888		1143	1352	1116	0.976378	0.825444		240	260	72	0.3	0.276923
119167701.IonCode_0631	1220	1402	1173	0.961475	0.836662		263	540	94	0.357414	0.174074		1204	1389	1170	0.971761	0.842333		226	241	66	0.292035	0.273859
119167702.IonCode_0632	1188	1391	1155	0.972222	0.830338		279	554	97	0.34767	0.17509		1182	1380	1152	0.974619	0.834783		233	261	61	0.261803	0.233716
119167703.IonCode_0633	1155	1359	1109	0.960173	0.816041		281	472	86	0.30605	0.182203		1146	1353	1104	0.963351	0.815965		231	215	52	0.225108	0.24186
119167704.IonCode_0634	1123	1317	1077	0.959038	0.817768		279	506	85	0.304659	0.167984		1113	1310	1071	0.962264	0.817557		238	224	59	0.247899	0.263393
119167705.IonCode_0635	1147	1351	1111	0.968614	0.822354		273	459	76	0.278388	0.165577		1128	1331	1098	0.973404	0.824944		205	196	42	0.204878	0.214286
119167706.IonCode_0636	1134	1362	1090	0.961199	0.800294		296	530	83	0.280405	0.156604		1130	1350	1090	0.964602	0.807407		242	232	53	0.219008	0.228448
119167707.IonCode_0637	1156	1362	1122	0.970588	0.823789		282	499	87	0.308511	0.174349		1138	1337	1115	0.979789	0.833957		225	222	52	0.231111	0.234234
119167708.IonCode_0638	1164	1370	1121	0.963058	0.818248		284	515	89	0.31338	0.172816		1149	1362	1117	0.97215	0.820117		233	231	65	0.27897	0.281385
119167709.IonCode_0639	1149	1343	1106	0.962576	0.823529		277	511	88	0.31769	0.172211		1134	1338	1099	0.969136	0.821375		232	209	57	0.24569	0.272727
119167710.IonCode_0786	1224	1396	1171	0.956699	0.838825		275	534	98	0.356364	0.183521		1216	1390	1171	0.962993	0.842446		237	249	69	0.291139	0.277108
119167711.IonCode_0641	1121	1352	1089	0.971454	0.805473		288	495	90	0.3125	0.181818		1111	1338	1083	0.974797	0.809417		209	219	52	0.248804	0.237443
119167712.IonCode_0642	1105	1350	1085	0.9819	0.803704		294	455	87	0.295918	0.191209		1104	1335	1083	0.980978	0.811236		201	192	39	0.19403	0.203125
119167713.IonCode_0643	1147	1345	1106	0.964255	0.822305		291	517	95	0.32646	0.183752		1127	1325	1099	0.975155	0.829434		232	249	57	0.24569	0.228916
119167714.IonCode_0644	1151	1332	1113	0.966985	0.835586		274	550	89	0.324818	0.161818		1148	1326	1112	0.968641	0.838612		221	252	64	0.289593	0.253968
119167715.IonCode_0645	1195	1366	1149	0.961506	0.841142		276	503	89	0.322464	0.176938		1185	1363	1149	0.96962	0.842993		229	231	65	0.283843	0.281385
119167716.IonCode_0646	1174	1370	1136	0.967632	0.829197		281	481	87	0.309609	0.180873		1161	1358	1132	0.975022	0.833579		231	222	54	0.233766	0.243243
119167717.IonCode_0647	1199	1372	1152	0.960801	0.83965		269	497	83	0.30855	0.167002		1185	1360	1151	0.971308	0.846324		218	215	60	0.275229	0.27907
119167718.IonCode_0648	1155	1346	1114	0.964502	0.827637		279	578	99	0.354839	0.17128		1135	1339	1111	0.978855	0.829724		233	274	72	0.309013	0.262774
119167719.IonCode_0649	1072	1286	1041	0.971082	0.809487		262	442	74	0.282443	0.167421		1069	1282	1040	0.972872	0.811232		184	170	34	0.184783	0.2
119167720.IonCode_0650	1063	1251	1030	0.968956	0.823341		264	476	87	0.329545	0.182773		1054	1247	1027	0.974383	0.823577		203	213	50	0.246305	0.234742
119167721.IonCode_0651	1126	1339	1098	0.975133	0.820015		273	500	84	0.307692	0.168		1117	1331	1092	0.977619	0.820436		227	220	53	0.23348	0.240909
119167722.IonCode_0652	1110	1295	1072	0.965766	0.827799		261	537	97	0.371648	0.180633		1096	1271	1065	0.971715	0.837923		205	238	64	0.312195	0.268908
119167723.IonCode_0653	1097	1305	1059	0.96536	0.811494		277	553	90	0.32491	0.162749		1094	1286	1057	0.966179	0.821928		216	217	52	0.240741	0.239631
119167724.IonCode_0654	1142	1367	1115	0.976357	0.815655		277	514	79	0.285199	0.153696		1133	1341	1111	0.980583	0.828486		214	217	48	0.224299	0.221198
119167725.IonCode_0655	1151	1346	1112	0.966116	0.826152		277	475	91	0.32852	0.191579		1132	1332	1104	0.975265	0.828829		205	222	53	0.258537	0.238739
119167726.IonCode_0656	1096	1263	1063	0.969891	0.841647		239	519	91	0.380753	0.175337		1087	1259	1061	0.976081	0.842732		197	247	64	0.324873	0.259109
119167727.IonCode_0657	1094	1272	1060	0.968921	0.833333		249	435	81	0.325301	0.186207		1082	1250	1051	0.971349	0.8408		183	187	41	0.224044	0.219251
119167728.IonCode_0658	1085	1287	1047	0.964977	0.81352		256	480	70	0.273438	0.145833		1084	1276	1046	0.964945	0.819749		198	192	45	0.227273	0.234375
119167729.IonCode_0659	1109	1340	1072	0.966637	0.8		258	431	66	0.255814	0.153132		1104	1311	1065	0.964674	0.812357		190	173	36	0.189474	0.208092
119167730.IonCode_0660	1120	1315	1085	0.96875	0.825095		264	549	91	0.344697	0.165756		1113	1308	1085	0.974843	0.829511		226	252	68	0.300885	0.269841
119167731.IonCode_0661	1125	1362	1086	0.965333	0.797357		279	469	86	0.308244	0.183369		1118	1346	1083	0.968694	0.804606		206	188	47	0.228155	0.25
119167732.IonCode_0662	1025	1224	985	0.960976	0.804739		234	402	72	0.307692	0.179104		1014	1199	979	0.965483	0.816514		164	175	43	0.262195	0.245714
119167733.IonCode_0663	1123	1327	1080	0.96171	0.813866		285	497	95	0.333333	0.191147		1114	1326	1079	0.968582	0.813725		216	230	48	0.222222	0.208696
119167734.IonCode_0664	1134	1340	1102	0.971781	0.822388		267	504	89	0.333333	0.176587		1121	1319	1097	0.978591	0.831691		206	212	50	0.242718	0.235849
119167735.IonCode_0665	1133	1327	1103	0.973522	0.831198		263	540	88	0.334601	0.162963		1121	1325	1098	0.979483	0.828679		211	234	59	0.279621	0.252137
119167736.IonCode_0666	1121	1307	1088	0.970562	0.832441		243	477	79	0.325103	0.165618		1115	1291	1085	0.973094	0.840434		180	190	47	0.261111	0.247368
119167737.IonCode_0667	1097	1299	1056	0.962625	0.812933		279	579	88	0.315412	0.151986		1079	1288	1050	0.973123	0.815217		223	238	53	0.237668	0.222689
119167738.IonCode_0668	1131	1338	1091	0.964633	0.815396		254	509	86	0.338583	0.168959		1120	1312	1087	0.970536	0.828506		197	203	52	0.263959	0.256158
119167739.IonCode_0669	1126	1307	1100	0.976909	0.841622		250	500	99	0.396	0.198		1119	1299	1097	0.98034	0.844496		201	235	64	0.318408	0.27234
119167740.IonCode_0670	1130	1336	1096	0.969912	0.820359		264	513	82	0.310606	0.159844		1121	1312	1088	0.970562	0.829268		210	222	48	0.228571	0.216216
119167741.IonCode_0671	1086	1324	1054	0.970534	0.796073		260	451	83	0.319231	0.184035		1085	1301	1052	0.969585	0.808609		201	185	46	0.228856	0.248649
119167742.IonCode_0672	1067	1267	1025	0.960637	0.808998		235	394	61	0.259574	0.154822		1066	1244	1020	0.956848	0.819936		160	142	30	0.1875	0.211268
119167743.IonCode_0673	1120	1317	1091	0.974107	0.828398		266	494	90	0.338346	0.182186		1110	1310	1084	0.976577	0.827481		198	208	51	0.257576	0.245192
119167744.IonCode_0674	1025	1198	997	0.972683	0.83222		254	519	91	0.358268	0.175337		1018	1177	991	0.973477	0.841971		195	231	55	0.282051	0.238095
119167745.IonCode_0675	1077	1271	1035	0.961003	0.814319		261	499	93	0.356322	0.186373		1071	1262	1033	0.964519	0.818542		201	218	55	0.273632	0.252294
119167746.IonCode_0676	1036	1200	1003	0.968147	0.835833		237	488	82	0.345992	0.168033		1024	1177	998	0.974609	0.847918		177	211	49	0.276836	0.232227
119167747.IonCode_0677	1013	1182	984	0.971372	0.832487		239	496	93	0.389121	0.1875		1008	1178	982	0.974206	0.833616		185	219	58	0.313514	0.26484
119167748.IonCode_0678	1099	1310	1067	0.970883	0.814504		274	560	92	0.335766	0.164286		1086	1297	1067	0.982505	0.822668		226	259	56	0.247788	0.216216
119167749.IonCode_0679	1064	1251	1037	0.974624	0.828937		265	548	92	0.34717	0.167883		1052	1244	1034	0.98289	0.83119		226	260	68	0.300885	0.261538
119167750.IonCode_0680	1106	1278	1052	0.951175	0.823161		278	565	102	0.366906	0.180531		1085	1269	1050	0.967742	0.827423		233	281	72	0.309013	0.256228
119167751.IonCode_0681	1218	1381	1159	0.95156	0.839247		267	648	100	0.374532	0.154321		1192	1363	1154	0.968121	0.846662		232	311	81	0.349138	0.26045
119167752.IonCode_0682	1090	1298	1050	0.963303	0.808937		277	493	89	0.3213	0.180527		1088	1277	1046	0.961397	0.819107		203	210	46	0.226601	0.219048
119167753.IonCode_0683	1039	1288	1016	0.977863	0.78882		262	479	83	0.316794	0.173278		1037	1273	1015	0.978785	0.797329		186	189	38	0.204301	0.201058
119167754.IonCode_0684	1126	1346	1091	0.968917	0.81055		274	457	89	0.324818	0.194748		1123	1339	1091	0.971505	0.814787		212	224	53	0.25	0.236607
119167755.IonCode_0685	1112	1280	1065	0.957734	0.832031		245	478	78	0.318367	0.16318		1108	1258	1063	0.959386	0.844992		180	192	43	0.238889	0.223958
119167756.IonCode_0686	1132	1344	1095	0.967314	0.814732		274	520	87	0.317518	0.167308		1124	1335	1095	0.974199	0.820225		227	234	61	0.268722	0.260684
119167757.IonCode_0687	1069	1307	1039	0.971936	0.79495		298	599	101	0.338926	0.168614		1056	1293	1036	0.981061	0.801237		238	254	69	0.289916	0.271654
119167758.IonCode_0688	1065	1292	1037	0.973709	0.802632		260	468	77	0.296154	0.16453		1042	1234	1016	0.975048	0.823339		200	201	49	0.245	0.243781
119167759.IonCode_0689	1079	1295	1045	0.968489	0.80695		288	493	85	0.295139	0.172414		1068	1289	1038	0.97191	0.805275		221	212	54	0.244344	0.254717
119167760.IonCode_0690	1002	1140	954	0.952096	0.836842		232	500	84	0.362069	0.168		980	1136	949	0.968367	0.835387		199	242	60	0.301508	0.247934
119167761.IonCode_0691	1011	1188	987	0.976261	0.830808		220	409	68	0.309091	0.166259		1010	1164	983	0.973267	0.844502		149	172	32	0.214765	0.186047
119167762.IonCode_0692	947	1109	907	0.957761	0.817854		234	476	85	0.363248	0.178571		930	1085	899	0.966667	0.828571		189	221	61	0.322751	0.276018
119167763.IonCode_0693	1096	1240	1039	0.947993	0.837903		266	539	108	0.406015	0.200371		1067	1226	1034	0.969072	0.843393		224	262	73	0.325893	0.278626
119167764.IonCode_0694	1057	1229	1015	0.960265	0.825875		257	589	93	0.361868	0.157895		1049	1221	1014	0.966635	0.830467		221	282	64	0.289593	0.22695
119167765.IonCode_0695	1021	1232	989	0.968658	0.80276		295	560	94	0.318644	0.167857		1013	1208	981	0.968411	0.812086		224	232	56	0.25	0.241379
119167766.IonCode_0696	1157	1291	1088	0.940363	0.842758		289	645	100	0.346021	0.155039		1122	1276	1082	0.964349	0.847962		237	313	77	0.324895	0.246006
119167767.IonCode_0501	1137	1302	1089	0.957784	0.836406		265	576	100	0.377358	0.173611		1119	1295	1086	0.970509	0.83861		224	270	73	0.325893	0.27037
119167768.IonCode_0502	1167	1346	1123	0.962296	0.834324		253	529	82	0.324111	0.155009		1157	1340	1120	0.968021	0.835821		199	238	52	0.261307	0.218487
119167769.IonCode_0503	1143	1355	1104	0.965879	0.81476		291	516	91	0.312715	0.176357		1127	1348	1098	0.974268	0.81454		231	224	61	0.264069	0.272321
119167770.IonCode_0504	1088	1313	1049	0.964154	0.798934		264	510	87	0.329545	0.170588		1087	1285	1049	0.965041	0.816342		194	200	48	0.247423	0.24
119167771.IonCode_0505	1164	1348	1105	0.949313	0.819733		278	529	82	0.294964	0.155009		1137	1329	1097	0.96482	0.825433		233	247	61	0.261803	0.246964
119167772.IonCode_0506	1203	1350	1120	0.931006	0.82963		291	656	100	0.343643	0.152439		1160	1332	1115	0.961207	0.837087		258	301	78	0.302326	0.259136
119167773.IonCode_0507	1096	1287	1050	0.958029	0.815851		266	513	87	0.327068	0.169591		1091	1263	1044	0.95692	0.826603		196	242	51	0.260204	0.210744
119167774.IonCode_0508	1067	1241	1026	0.961575	0.826753		251	560	90	0.358566	0.160714		1060	1229	1024	0.966038	0.833198		208	252	62	0.298077	0.246032
119167775.IonCode_0509	1150	1322	1092	0.949565	0.826021		275	609	101	0.367273	0.165846		1120	1305	1086	0.969643	0.832184		239	302	78	0.32636	0.258278
119167776.IonCode_0510	1174	1363	1124	0.957411	0.824652		298	602	109	0.365772	0.181063		1150	1344	1120	0.973913	0.833333		266	303	84	0.315789	0.277228
119167777.IonCode_0511	1194	1334	1108	0.927973	0.830585		300	728	113	0.376667	0.15522		1146	1315	1100	0.95986	0.836502		256	337	87	0.339844	0.25816
119167778.IonCode_0512	1204	1357	1117	0.927741	0.823139		305	670	99	0.32459	0.147761		1155	1339	1110	0.961039	0.828977		258	337	81	0.313953	0.240356
119167779.IonCode_0513	1191	1380	1137	0.95466	0.823913		299	617	107	0.35786	0.17342		1161	1353	1127	0.970715	0.832964		253	287	79	0.312253	0.275261
119167780.IonCode_0514	1139	1328	1096	0.962248	0.825301		274	636	99	0.361314	0.15566		1120	1321	1090	0.973214	0.825132		229	269	71	0.310044	0.263941
119167781.IonCode_0515	1153	1329	1096	0.950564	0.82468		287	640	104	0.362369	0.1625		1128	1317	1095	0.970745	0.831435		248	318	84	0.33871	0.264151
119167782.IonCode_0516	1164	1300	1096	0.941581	0.843077		274	649	107	0.390511	0.164869		1134	1283	1090	0.961199	0.849571		238	328	87	0.365546	0.265244
119167783.IonCode_0517	1122	1305	1084	0.966132	0.830651		264	563	108	0.409091	0.191829		1110	1292	1079	0.972072	0.835139		208	242	68	0.326923	0.280992
119167784.IonCode_0518	1123	1328	1086	0.967053	0.817771		268	461	82	0.30597	0.177874		1113	1305	1077	0.967655	0.825287		187	203	37	0.197861	0.182266
119167785.IonCode_0519	1103	1275	1052	0.953762	0.825098		255	492	78	0.305882	0.158537		1086	1259	1049	0.96593	0.833201		189	208	43	0.227513	0.206731
119167786.IonCode_0520	1100	1319	1065	0.968182	0.80743		294	544	98	0.333333	0.180147		1082	1290	1055	0.975046	0.817829		237	235	60	0.253165	0.255319
119167787.IonCode_0521	1073	1246	1034	0.963653	0.829856		251	550	82	0.326693	0.149091		1064	1228	1031	0.968985	0.839577		214	229	53	0.247664	0.231441
119167788.IonCode_0522	1135	1319	1104	0.972687	0.836998		266	571	105	0.394737	0.183888		1119	1301	1098	0.981233	0.843966		229	271	78	0.340611	0.287823
119167789.IonCode_0523	1144	1320	1106	0.966783	0.837879		257	499	84	0.326848	0.168337		1132	1303	1101	0.972615	0.844973		210	227	61	0.290476	0.268722
119167790.IonCode_0673	1142	1318	1106	0.968476	0.83915		255	553	88	0.345098	0.159132		1132	1303	1101	0.972615	0.844973		202	255	58	0.287129	0.227451
119167791.IonCode_0525	1167	1350	1120	0.959726	0.82963		262	521	89	0.339695	0.170825		1146	1340	1115	0.972949	0.83209		225	245	67	0.297778	0.273469
119167792.IonCode_0526	1211	1368	1146	0.946325	0.837719		297	633	112	0.377104	0.176935		1192	1360	1142	0.958054	0.839706		257	324	92	0.357977	0.283951
119167793.IonCode_0527	1134	1320	1091	0.962081	0.826515		275	587	105	0.381818	0.178876		1122	1314	1089	0.970588	0.828767		238	280	78	0.327731	0.278571
119167794.IonCode_0528	1097	1303	1050	0.957156	0.805833		284	508	89	0.31338	0.175197		1083	1298	1049	0.968606	0.808166		245	251	65	0.265306	0.258964
119167795.IonCode_0529	1079	1236	1033	0.957368	0.835761		257	588	98	0.381323	0.166667		1078	1227	1032	0.957328	0.841076		222	278	75	0.337838	0.269784
119167796.IonCode_0530	1047	1215	1012	0.966571	0.832922		232	477	75	0.323276	0.157233		1034	1201	1006	0.972921	0.837635		184	207	48	0.26087	0.231884
119167797.IonCode_0531	1129	1281	1085	0.961027	0.846995		259	537	90	0.34749	0.167598		1113	1275	1083	0.973046	0.849412		217	252	69	0.317972	0.27381
119167798.IonCode_0532	1173	1328	1113	0.948849	0.838102		274	566	104	0.379562	0.183746		1153	1317	1109	0.961839	0.842065		228	280	75	0.328947	0.267857
119167799.IonCode_0533	1130	1301	1086	0.961062	0.834743		235	537	75	0.319149	0.139665		1118	1289	1080	0.966011	0.837859		184	245	48	0.26087	0.195918
119167800.IonCode_0534	1064	1273	1029	0.967105	0.808327		256	480	85	0.332031	0.177083		1061	1245	1028	0.968897	0.825703		185	203	46	0.248649	0.226601
119167801.IonCode_0535	1078	1326	1058	0.981447	0.797888		279	483	86	0.308244	0.178054		1077	1325	1058	0.982358	0.798491		211	214	49	0.232227	0.228972
119167802.IonCode_0536	1071	1296	1029	0.960784	0.793981		257	462	78	0.303502	0.168831		1070	1266	1029	0.961682	0.812796		170	177	39	0.229412	0.220339
119167803.IonCode_0537	1019	1197	993	0.974485	0.829574		248	531	90	0.362903	0.169492		1010	1193	991	0.981188	0.830679		200	256	55	0.275	0.214844
119167804.IonCode_0538	1020	1209	983	0.963725	0.813069		245	454	73	0.297959	0.160793		999	1178	973	0.973974	0.825976		176	190	41	0.232955	0.215789
119167805.IonCode_0539	1109	1266	1057	0.953111	0.834913		276	596	109	0.394928	0.182886		1080	1251	1051	0.973148	0.840128		230	303	78	0.33913	0.257426
119167806.IonCode_0540	1103	1297	1080	0.979148	0.832691		263	561	89	0.338403	0.158645		1102	1290	1079	0.979129	0.836434		217	269	64	0.294931	0.237918
119167807.IonCode_0541	1046	1202	1010	0.965583	0.840266		262	540	96	0.366412	0.177778		1036	1194	1005	0.970077	0.841709		204	245	64	0.313725	0.261224
119167808.IonCode_0542	1161	1331	1113	0.958656	0.836213		267	527	89	0.333333	0.16888		1137	1319	1109	0.975374	0.840788		227	259	73	0.321586	0.281853
119167809.IonCode_0543	999	1156	956	0.956957	0.82699		241	525	82	0.340249	0.15619		984	1146	954	0.969512	0.832461		188	223	52	0.276596	0.233184
119167810.IonCode_0544	1138	1299	1077	0.946397	0.829099		273	584	100	0.3663	0.171233		1114	1293	1071	0.9614	0.828306		237	275	76	0.320675	0.276364
119167811.IonCode_0545	1081	1317	1048	0.969473	0.795748		282	641	85	0.301418	0.132605		1074	1292	1045	0.972998	0.808824		230	240	52	0.226087	0.216667
119167812.IonCode_0546	1118	1296	1078	0.964222	0.83179		280	564	105	0.375	0.18617		1107	1285	1074	0.97019	0.835798		233	265	69	0.296137	0.260377
119167813.IonCode_0547	1180	1329	1122	0.950847	0.844244		263	564	98	0.372624	0.173759		1161	1314	1119	0.963824	0.851598		223	262	71	0.318386	0.270992
119167814.IonCode_0548	1091	1264	1045	0.957837	0.826741		267	619	103	0.385768	0.166397		1070	1253	1044	0.975701	0.8332		230	304	77	0.334783	0.253289
119167815.IonCode_0549	1092	1282	1047	0.958791	0.816693		261	497	91	0.348659	0.183099		1082	1267	1044	0.96488	0.823994		196	222	62	0.316327	0.279279
119167816.IonCode_0550	1112	1301	1069	0.961331	0.821676		282	593	95	0.336879	0.160202		1099	1296	1065	0.969063	0.821759		228	254	70	0.307018	0.275591
119167817.IonCode_0551	1148	1334	1094	0.952962	0.82009		273	503	89	0.326007	0.176938		1126	1328	1089	0.96714	0.82003		227	231	61	0.268722	0.264069
119167818.IonCode_0552	1140	1330	1097	0.962281	0.824812		276	586	93	0.336957	0.158703		1109	1301	1081	0.974752	0.830899		228	266	64	0.280702	0.240602
119167819.IonCode_0553	1090	1289	1047	0.96055	0.812258		247	463	88	0.356275	0.190065		1089	1278	1047	0.961433	0.819249		190	194	50	0.263158	0.257732
119167820.IonCode_0554	1040	1225	1008	0.969231	0.822857		244	460	79	0.32377	0.171739		1030	1205	1004	0.974757	0.833195		182	213	47	0.258242	0.220657
119167821.IonCode_0555	1103	1291	1069	0.969175	0.82804		261	508	90	0.344828	0.177165		1095	1274	1064	0.971689	0.835165		203	228	52	0.256158	0.22807
119167822.IonCode_0556	1174	1348	1121	0.954855	0.831602		283	519	94	0.332155	0.181118		1148	1322	1113	0.969512	0.841906		219	231	63	0.287671	0.272727
119167823.IonCode_0557	998	1194	967	0.968938	0.809883		257	517	85	0.330739	0.16441		993	1180	966	0.97281	0.818644		194	212	44	0.226804	0.207547
119167824.IonCode_0558	1104	1276	1063	0.962862	0.833072		270	615	103	0.381481	0.16748		1098	1268	1063	0.968124	0.838328		222	284	78	0.351351	0.274648
119167825.IonCode_0559	1043	1219	1003	0.961649	0.822806		270	558	86	0.318519	0.154122		1024	1210	1000	0.976562	0.826446		219	244	56	0.255708	0.229508
119167826.IonCode_0560	1039	1224	999	0.961501	0.816176		287	626	93	0.324042	0.148562		1026	1218	997	0.971735	0.818555		232	275	67	0.288793	0.243636
119167827.IonCode_0561	1073	1281	1044	0.972973	0.814988		266	509	93	0.349624	0.182711		1061	1265	1041	0.98115	0.822925		209	252	65	0.311005	0.257937
119167828.IonCode_0562	1063	1250	1027	0.966134	0.8216		273	573	91	0.333333	0.158813		1048	1235	1021	0.974237	0.826721		222	237	57	0.256757	0.240506
119167829.IonCode_0563	991	1188	961	0.969728	0.808923		251	485	83	0.330677	0.171134		976	1152	947	0.970287	0.822049		173	204	42	0.242775	0.205882
119167830.IonCode_0564	1127	1312	1070	0.949423	0.815549		294	571	105	0.357143	0.183888		1097	1298	1061	0.967183	0.817411		244	256	70	0.286885	0.273438
119167831.IonCode_0565	1210	1382	1162	0.960331	0.84081		269	533	102	0.379182	0.19137		1191	1370	1159	0.973132	0.845985		224	252	64	0.285714	0.253968
119167832.IonCode_0566	1077	1278	1048	0.973073	0.820031		255	522	87	0.341176	0.166667		1075	1263	1048	0.974884	0.82977		200	225	47	0.235	0.208889
119167833.IonCode_0567	999	1204	959	0.95996	0.796512		285	540	88	0.308772	0.162963		982	1200	950	0.967413	0.791667		225	226	58	0.257778	0.256637
119167834.IonCode_0568	1037	1200	992	0.956606	0.826667		257	534	93	0.361868	0.174157		1026	1192	990	0.964912	0.830537		206	238	65	0.315534	0.273109
119167835.IonCode_0569	1062	1257	1040	0.979284	0.827367		251	473	89	0.354582	0.188161		1054	1242	1039	0.985769	0.836554		190	222	51	0.268421	0.22973
119167836.IonCode_0570	1140	1333	1098	0.963158	0.823706		277	526	90	0.32491	0.171103		1132	1318	1095	0.967314	0.830804		219	228	53	0.242009	0.232456
119167837.IonCode_0571	1181	1351	1133	0.959356	0.838638		268	522	94	0.350746	0.180077		1166	1334	1128	0.96741	0.845577		219	237	64	0.292237	0.270042
119167838.IonCode_0572	1154	1348	1114	0.965338	0.826409		247	489	81	0.327935	0.165644		1147	1340	1110	0.967742	0.828358		185	208	41	0.221622	0.197115
119167839.IonCode_0573	1109	1321	1080	0.97385	0.817562		277	518	96	0.34657	0.185328		1092	1289	1069	0.978938	0.829325		220	239	61	0.277273	0.25523
119167840.IonCode_0574	960	1177	929	0.967708	0.789295		256	448	76	0.296875	0.169643		946	1155	924	0.976744	0.8		192	178	41	0.213542	0.230337
119167841.IonCode_0575	996	1224	974	0.977912	0.795752		274	484	78	0.284672	0.161157		990	1202	969	0.978788	0.806156		208	206	40	0.192308	0.194175
119167842.IonCode_0576	1071	1234	1030	0.961718	0.834684		241	490	85	0.352697	0.173469		1066	1230	1029	0.965291	0.836585		180	207	48	0.266667	0.231884
119167843.IonCode_0577	1112	1290	1074	0.965827	0.832558		262	534	83	0.316794	0.155431		1104	1283	1071	0.970109	0.834762		196	224	45	0.229592	0.200893
119167844.IonCode_0578	1050	1277	1024	0.975238	0.801879		264	515	83	0.314394	0.161165		1047	1262	1023	0.977077	0.810618		198	210	49	0.247475	0.233333
119167845.IonCode_0579	1145	1328	1089	0.951092	0.82003		285	606	107	0.375439	0.176568		1131	1319	1087	0.961096	0.824109		249	282	75	0.301205	0.265957
119167846.IonCode_0580	1130	1284	1074	0.950442	0.836449		252	532	91	0.361111	0.171053		1113	1277	1073	0.964061	0.840251		211	251	71	0.336493	0.282869
119167847.IonCode_0581	1164	1339	1094	0.939863	0.817028		306	712	112	0.366013	0.157303		1122	1322	1083	0.965241	0.819213		269	350	90	0.334572	0.257143
119167848.IonCode_0582	1139	1284	1061	0.931519	0.826324		273	563	77	0.282051	0.136767		1088	1273	1057	0.971507	0.830322		224	278	59	0.263393	0.21223
119167849.IonCode_0583	1089	1213	1023	0.939394	0.843364		284	681	104	0.366197	0.152717		1050	1197	1014	0.965714	0.847118		231	332	85	0.367965	0.256024
119167850.IonCode_0584	1170	1354	1135	0.970085	0.838257		268	556	98	0.365672	0.176259		1161	1346	1134	0.976744	0.842496		225	273	75	0.333333	0.274725
119167851.IonCode_0585	1183	1350	1118	0.945055	0.828148		308	733	124	0.402597	0.169168		1149	1345	1115	0.970409	0.828996		267	374	99	0.370787	0.264706
119167852.IonCode_0586	1178	1324	1085	0.921053	0.819486		318	770	110	0.345912	0.142857		1124	1307	1080	0.960854	0.82632		268	388	97	0.36194	0.25
119167853.IonCode_0587	1076	1268	1041	0.967472	0.820978		257	516	92	0.357977	0.178295		1072	1251	1032	0.962687	0.82494		191	221	55	0.287958	0.248869
119167854.IonCode_0588	1131	1276	1081	0.955791	0.847179		263	665	109	0.414449	0.16391		1105	1255	1072	0.970136	0.854183		223	315	84	0.376682	0.266667
119167855.IonCode_0787	1189	1375	1142	0.960471	0.830545		273	548	85	0.311355	0.155109		1165	1349	1127	0.967382	0.835434		215	240	59	0.274419	0.245833
119167856.IonCode_0512	1156	1338	1094	0.946367	0.817638		286	568	101	0.353147	0.177817		1085	1294	1065	0.981567	0.823029		234	258	68	0.290598	0.263566
119167857.IonCode_0789	1173	1302	1096	0.934356	0.841782		268	556	99	0.369403	0.178058		1114	1275	1077	0.966786	0.844706		213	237	63	0.295775	0.265823
119167858.IonCode_0790	1197	1343	1135	0.948204	0.845123		267	646	101	0.378277	0.156347		1166	1325	1129	0.968268	0.852075		228	321	82	0.359649	0.255452
119167859.IonCode_0791	1128	1294	1072	0.950355	0.828439		268	561	96	0.358209	0.171123		1100	1278	1064	0.967273	0.832551		227	271	71	0.312775	0.261993
119167860.IonCode_0516	1050	1171	980	0.933333	0.836892		258	596	95	0.368217	0.159396		1027	1154	977	0.951315	0.84662		203	279	63	0.310345	0.225806
119167861.IonCode_0517	1096	1273	1039	0.947993	0.816182		267	533	96	0.359551	0.180113		1046	1241	1019	0.974187	0.821112		218	243	63	0.288991	0.259259
119167862.IonCode_0794	1173	1377	1128	0.961637	0.819172		309	640	103	0.333333	0.160938		1158	1367	1126	0.972366	0.823702		268	323	81	0.302239	0.250774
119167863.IonCode_0101	1144	1302	1078	0.942308	0.827957		271	593	91	0.335793	0.153457		1118	1291	1075	0.961538	0.832688		224	285	72	0.321429	0.252632
119167864.IonCode_0102	1174	1345	1130	0.962521	0.840149		268	585	103	0.384328	0.176068		1149	1329	1123	0.977372	0.844996		221	267	66	0.298643	0.247191
119167865.IonCode_0103	1126	1312	1077	0.956483	0.820884		283	543	93	0.328622	0.171271		1111	1298	1074	0.966697	0.827427		231	256	67	0.290043	0.261719
119167866.IonCode_0104	1107	1310	1065	0.96206	0.812977		252	510	83	0.329365	0.162745		1103	1284	1061	0.961922	0.826324		207	224	46	0.222222	0.205357
119167867.IonCode_0105	1184	1363	1144	0.966216	0.839325		267	586	106	0.397004	0.180887		1170	1357	1142	0.976068	0.841562		231	284	77	0.333333	0.271127
119167868.IonCode_0106	1108	1290	1078	0.972924	0.835659		274	567	95	0.346715	0.167549		1095	1281	1076	0.982648	0.839969		224	283	68	0.303571	0.240283
119167869.IonCode_0525	1091	1235	1025	0.939505	0.82996		289	625	110	0.380623	0.176		1057	1227	1021	0.965941	0.832111		240	323	81	0.3375	0.250774
119167870.IonCode_0809	1182	1341	1122	0.949239	0.836689		279	602	99	0.354839	0.164452		1162	1326	1118	0.962134	0.843137		234	273	70	0.299145	0.25641
119167871.IonCode_0109	1184	1325	1114	0.940878	0.840755		292	656	111	0.380137	0.169207		1151	1304	1105	0.960035	0.847393		252	326	92	0.365079	0.282209
119167872.IonCode_0110	1206	1380	1147	0.951078	0.831159		293	569	104	0.354949	0.182777		1180	1366	1142	0.967797	0.836018		250	278	73	0.292	0.26259
119167873.IonCode_0111	1056	1205	1001	0.947917	0.830705		251	586	96	0.38247	0.163823		1037	1193	999	0.963356	0.837385		222	285	75	0.337838	0.263158
119167874.IonCode_0112	1114	1280	1051	0.943447	0.821094		290	686	109	0.375862	0.158892		1084	1265	1046	0.964945	0.826877		250	338	84	0.336	0.248521
119167875.IonCode_0113	1124	1326	1082	0.962633	0.815988		270	515	83	0.307407	0.161165		1116	1321	1082	0.969534	0.819076		227	254	57	0.251101	0.224409
119167876.IonCode_0114	1160	1349	1091	0.940517	0.808747		323	698	135	0.417957	0.19341		1123	1333	1085	0.966162	0.813953		277	356	106	0.382671	0.297753
119167877.IonCode_0802	1115	1288	1060	0.950673	0.822981		280	581	107	0.382143	0.184165		1087	1277	1057	0.972401	0.827721		229	283	77	0.336245	0.272085
119167878.IonCode_0810	1163	1337	1107	0.951849	0.827973		297	636	102	0.343434	0.160377		1143	1329	1105	0.966754	0.831452		260	314	80	0.307692	0.254777
119167879.IonCode_0117	1072	1251	1030	0.960821	0.823341		238	495	73	0.306723	0.147475		1055	1244	1020	0.966825	0.819936		187	207	39	0.208556	0.188406
119167880.IonCode_0118	987	1277	950	0.962513	0.743931		288	488	71	0.246528	0.145492		980	1216	942	0.961224	0.774671		187	198	38	0.203209	0.191919
119167881.IonCode_0119	1060	1253	1025	0.966981	0.818037		276	508	94	0.34058	0.185039		1050	1242	1022	0.973333	0.822866		222	224	57	0.256757	0.254464
119167882.IonCode_0120	1050	1237	1021	0.972381	0.825384		268	551	101	0.376866	0.183303		1046	1228	1021	0.976099	0.831433		217	268	73	0.336406	0.272388
119167883.IonCode_0121	1117	1306	1078	0.965085	0.825421		268	514	86	0.320896	0.167315		1097	1295	1071	0.976299	0.827027		229	215	62	0.270742	0.288372
119167884.IonCode_0122	1085	1311	1062	0.978802	0.810069		253	467	75	0.296443	0.1606		1072	1284	1052	0.981343	0.819315		178	194	39	0.219101	0.201031
119167885.IonCode_0527	1076	1251	1030	0.957249	0.823341		272	557	104	0.382353	0.186715		1051	1239	1026	0.976213	0.828087		223	262	73	0.327354	0.278626
119167886.IonCode_0811	1114	1253	1063	0.954219	0.848364		263	576	98	0.372624	0.170139		1088	1231	1051	0.965993	0.853777		217	272	71	0.327189	0.261029
119167887.IonCode_0125	1116	1309	1081	0.968638	0.825821		253	496	95	0.375494	0.191532		1114	1298	1079	0.968582	0.831279		204	228	60	0.294118	0.263158
119167888.IonCode_0126	968	1117	930	0.960744	0.832587		250	551	101	0.404	0.183303		945	1102	925	0.978836	0.839383		211	292	86	0.407583	0.294521
119167889.IonCode_0127	1113	1289	1072	0.963163	0.831652		265	514	93	0.350943	0.180934		1097	1278	1065	0.97083	0.833333		217	230	61	0.281106	0.265217
119167890.IonCode_0128	1189	1369	1144	0.962153	0.835646		260	512	100	0.384615	0.195312		1178	1355	1140	0.967742	0.841328		229	241	69	0.30131	0.286307
119167891.IonCode_0129	1121	1294	1073	0.957181	0.829212		269	638	103	0.3829	0.161442		1101	1281	1070	0.971844	0.835285		227	299	72	0.317181	0.240803
119167892.IonCode_0130	1020	1225	980	0.960784	0.8		228	437	75	0.328947	0.171625		985	1134	947	0.961421	0.835097		158	163	40	0.253165	0.245399
119167893.IonCode_0680	1185	1338	1120	0.945148	0.83707		288	580	107	0.371528	0.184483		1141	1316	1106	0.969325	0.840426		231	284	84	0.363636	0.295775
119167894.IonCode_0537	1160	1342	1107	0.95431	0.824888		281	545	94	0.33452	0.172477		1137	1323	1103	0.970097	0.833711		236	261	69	0.292373	0.264368
119167895.IonCode_0133	1077	1281	1037	0.96286	0.809524		255	429	71	0.278431	0.165501		1071	1272	1036	0.96732	0.814465		189	186	37	0.195767	0.198925
119167896.IonCode_0134	1099	1331	1059	0.963603	0.795642		266	449	80	0.300752	0.178174		1091	1311	1056	0.967919	0.805492		188	192	41	0.218085	0.213542
119167897.IonCode_0135	1140	1279	1071	0.939474	0.837373		268	509	94	0.350746	0.184676		1117	1276	1069	0.957028	0.837774		219	252	65	0.296804	0.257937
119167898.IonCode_0136	1137	1292	1082	0.951627	0.837461		264	521	99	0.375	0.190019		1115	1284	1082	0.970404	0.842679		221	243	67	0.303167	0.27572
119167899.IonCode_0137	1134	1336	1106	0.975309	0.827844		265	518	93	0.350943	0.179537		1133	1310	1101	0.971756	0.840458		213	223	64	0.300469	0.286996
119167900.IonCode_0522	1107	1239	1041	0.940379	0.840194		270	600	105	0.388889	0.175		1065	1215	1027	0.964319	0.845267		224	291	78	0.348214	0.268041
119167901.IonCode_0681	1153	1326	1096	0.950564	0.826546		274	544	93	0.339416	0.170956		1110	1290	1079	0.972072	0.836434		209	248	61	0.291866	0.245968
119167902.IonCode_0813	1124	1318	1078	0.959075	0.817906		296	646	109	0.368243	0.168731		1101	1306	1075	0.976385	0.823124		264	345	88	0.333333	0.255072
119167903.IonCode_0141	1045	1227	1000	0.956938	0.814996		244	441	71	0.290984	0.160998		1043	1202	992	0.951103	0.825291		178	203	40	0.224719	0.197044
119167904.IonCode_0142	1097	1281	1061	0.967183	0.828259		241	487	84	0.348548	0.172485		1094	1248	1052	0.961609	0.842949		180	210	57	0.316667	0.271429
119167905.IonCode_0143	1053	1222	1007	0.956315	0.824059		254	526	92	0.362205	0.174905		1034	1207	1003	0.970019	0.830986		198	231	52	0.262626	0.225108
119167906.IonCode_0144	1108	1266	1064	0.960289	0.840442		252	525	94	0.373016	0.179048		1104	1263	1064	0.963768	0.842439		196	230	51	0.260204	0.221739
119167907.IonCode_0145	1118	1302	1069	0.956172	0.821045		268	531	82	0.30597	0.154426		1102	1275	1061	0.962795	0.832157		198	228	46	0.232323	0.201754
119167908.IonCode_0523	1215	1370	1152	0.948148	0.840876		281	587	109	0.3879	0.18569		1184	1351	1143	0.965372	0.84604		236	289	87	0.368644	0.301038
119167909.IonCode_0806	1177	1344	1120	0.951572	0.833333		278	539	95	0.341727	0.176252		1144	1320	1107	0.967657	0.838636		228	264	65	0.285088	0.246212
119167910.IonCode_0539	1136	1328	1086	0.955986	0.817771		319	658	118	0.369906	0.179331		1114	1316	1083	0.972172	0.822948		272	346	92	0.338235	0.265896
119167911.IonCode_0149	1041	1193	1006	0.966378	0.843252		253	600	96	0.379447	0.16		1025	1189	1002	0.977561	0.842725		206	269	63	0.305825	0.234201
119167912.IonCode_0150	1010	1193	982	0.972277	0.823135		219	461	79	0.360731	0.171367		1001	1180	979	0.978022	0.829661		172	226	51	0.296512	0.225664
119167913.IonCode_0151	1077	1309	1037	0.96286	0.792208		280	435	74	0.264286	0.170115		1076	1289	1036	0.962825	0.803724		213	191	45	0.211268	0.235602
119167914.IonCode_0152	1125	1316	1082	0.961778	0.822188		278	492	93	0.334532	0.189024		1118	1306	1080	0.966011	0.826953		219	242	60	0.273973	0.247934
119167915.IonCode_0153	1089	1328	1052	0.966024	0.792169		280	483	84	0.3	0.173913		1080	1314	1050	0.972222	0.799087		210	203	51	0.242857	0.251232
119167916.IonCode_0524	1085	1227	1021	0.941014	0.832111		272	602	100	0.367647	0.166113		1054	1217	1018	0.965844	0.836483		240	323	80	0.333333	0.247678
119167917.IonCode_0683	1157	1341	1102	0.952463	0.821775		306	593	103	0.336601	0.173693		1128	1326	1094	0.969858	0.825038		251	271	73	0.290837	0.269373
119167918.IonCode_0692	1109	1263	1052	0.948602	0.832937		264	491	93	0.352273	0.189409		1062	1233	1032	0.971751	0.836983		210	230	68	0.32381	0.295652
119167919.IonCode_0157	1094	1292	1052	0.961609	0.814241		263	478	82	0.311787	0.171548		1093	1271	1050	0.960659	0.826121		182	222	42	0.230769	0.189189
119167920.IonCode_0158	1117	1330	1080	0.966876	0.81203		250	493	83	0.332	0.168357		1115	1316	1079	0.967713	0.819909		209	222	52	0.248804	0.234234
119167921.IonCode_0159	1061	1323	1026	0.967012	0.77551		281	477	77	0.274021	0.161426		1058	1301	1025	0.968809	0.787855		207	194	44	0.21256	0.226804
119167922.IonCode_0160	1133	1313	1095	0.966461	0.833968		253	493	82	0.324111	0.166329		1121	1298	1088	0.970562	0.838213		198	205	50	0.252525	0.243902
119167923.IonCode_0161	1096	1297	1067	0.97354	0.822668		259	458	84	0.324324	0.183406		1091	1282	1062	0.973419	0.828393		201	214	53	0.263682	0.247664
119167924.IonCode_0162	1021	1288	991	0.970617	0.76941		281	639	73	0.259786	0.114241		1020	1230	976	0.956863	0.793496		200	198	33	0.165	0.166667
119167925.IonCode_0684	1115	1295	1066	0.956054	0.823166		248	475	76	0.306452	0.16		1087	1267	1054	0.969641	0.831886		175	190	43	0.245714	0.226316
119167926.IonCode_0816	1173	1342	1125	0.959079	0.838301		265	592	100	0.377358	0.168919		1151	1324	1119	0.972198	0.845166		216	286	73	0.337963	0.255245
119167927.IonCode_0165	1097	1313	1046	0.95351	0.796649		303	564	89	0.293729	0.157801		1081	1300	1042	0.963922	0.801538		253	229	66	0.26087	0.28821
119167928.IonCode_0166	1054	1277	1008	0.956357	0.78935		240	430	59	0.245833	0.137209		1048	1235	1004	0.958015	0.812955		149	159	27	0.181208	0.169811
119167929.IonCode_0167	1164	1332	1109	0.952749	0.832583		274	570	87	0.317518	0.152632		1148	1321	1105	0.962544	0.836488		232	276	67	0.288793	0.242754
119167930.IonCode_0168	1164	1340	1102	0.946735	0.822388		286	654	100	0.34965	0.152905		1144	1330	1098	0.95979	0.825564		243	311	74	0.304527	0.237942
119167931.IonCode_0169	1143	1346	1072	0.937883	0.796434		367	1000	111	0.302452	0.111		1112	1340	1067	0.959532	0.796269		315	333	72	0.228571	0.216216
119167932.IonCode_0170	1153	1329	1078	0.934952	0.811136		301	618	97	0.322259	0.156958		1119	1312	1074	0.959786	0.818598		256	298	78	0.304688	0.261745
119167933.IonCode_0533	1163	1312	1106	0.950989	0.842988		283	650	103	0.363958	0.158462		1134	1295	1098	0.968254	0.847876		235	324	84	0.357447	0.259259
119167934.IonCode_0694	1159	1354	1099	0.948231	0.811669		295	542	102	0.345763	0.188192		1133	1341	1094	0.965578	0.815809		245	256	68	0.277551	0.265625
119167935.IonCode_0173	1136	1343	1099	0.96743	0.818317		275	517	91	0.330909	0.176015		1125	1331	1095	0.973333	0.82269		221	229	57	0.257919	0.248908
119167936.IonCode_0174	1013	1226	985	0.972359	0.803426		226	432	65	0.287611	0.150463		999	1183	977	0.977978	0.825866		147	167	35	0.238095	0.209581
119167937.IonCode_0175	1055	1243	1017	0.963981	0.818182		272	524	94	0.345588	0.179389		1041	1226	1012	0.972142	0.825449		219	233	59	0.269406	0.253219
119167938.IonCode_0176	1079	1297	1043	0.966636	0.804163		270	533	80	0.296296	0.150094		1078	1282	1043	0.967532	0.813573		222	228	53	0.238739	0.232456
119167939.IonCode_0177	1123	1323	1079	0.960819	0.815571		280	563	91	0.325	0.161634		1104	1303	1072	0.971014	0.822717		236	238	60	0.254237	0.252101
119167940.IonCode_0178	1073	1244	1026	0.956198	0.824759		270	573	96	0.355556	0.167539		1055	1231	1024	0.970616	0.831844		230	268	77	0.334783	0.287313
119167941.IonCode_0179	1067	1280	1037	0.971884	0.810156		261	490	79	0.302682	0.161224		1033	1232	1015	0.982575	0.823864		202	197	46	0.227723	0.233503
119167942.IonCode_0818	1186	1366	1136	0.957841	0.831625		285	549	92	0.322807	0.167577		1149	1348	1123	0.977372	0.833086		238	256	61	0.256303	0.238281
119167943.IonCode_0181	1137	1309	1069	0.940193	0.816654		284	619	92	0.323944	0.148627		1101	1298	1067	0.969119	0.822034		246	331	73	0.296748	0.220544
119167944.IonCode_0182	1051	1209	1013	0.963844	0.837883		240	537	86	0.358333	0.160149		1047	1200	1013	0.967526	0.844167		212	247	67	0.316038	0.271255
119167945.IonCode_0183	1139	1309	1086	0.953468	0.829641		272	565	94	0.345588	0.166372		1126	1300	1086	0.964476	0.835385		227	279	70	0.30837	0.250896
119167946.IonCode_0184	1142	1347	1101	0.964098	0.817372		269	461	81	0.301115	0.175705		1118	1338	1085	0.970483	0.810912		190	199	43	0.226316	0.21608
119167947.IonCode_0185	1214	1376	1148	0.945634	0.834302		296	668	105	0.35473	0.157186		1184	1361	1142	0.964527	0.839089		243	332	81	0.333333	0.243976
119167948.IonCode_0186	1145	1314	1113	0.972052	0.847032		250	544	97	0.388	0.178309		1137	1305	1110	0.976253	0.850575		214	251	62	0.28972	0.247012
119167949.IonCode_0187	1217	1366	1134	0.9318	0.830161		300	759	115	0.383333	0.151515		1165	1350	1127	0.967382	0.834815		259	394	98	0.378378	0.248731
119167950.IonCode_0544	1168	1327	1114	0.953767	0.839488		262	571	95	0.362595	0.166375		1141	1306	1104	0.967572	0.845329		225	265	72	0.32	0.271698
119167951.IonCode_0520	1182	1359	1130	0.956007	0.831494		282	588	103	0.365248	0.17517		1152	1335	1116	0.96875	0.835955		226	262	69	0.30531	0.263359
119167952.IonCode_0190	1155	1322	1102	0.954113	0.833585		268	564	98	0.365672	0.173759		1134	1313	1099	0.969136	0.837014		231	268	75	0.324675	0.279851
119167954.IonCode_0192	1118	1311	1075	0.961538	0.819985		261	484	74	0.283525	0.152893		1101	1298	1066	0.968211	0.821263		193	185	45	0.233161	0.243243
119167955.IonCode_0193	1095	1295	1055	0.96347	0.814672		277	499	88	0.31769	0.176353		1094	1283	1054	0.963437	0.821512		228	246	58	0.254386	0.235772
119167956.IonCode_0194	1006	1163	962	0.956262	0.827171		240	505	82	0.341667	0.162376		1001	1153	962	0.961039	0.834345		187	216	53	0.283422	0.24537
119167957.IonCode_0195	1190	1322	1102	0.92605	0.833585		288	674	97	0.336806	0.143917		1139	1311	1097	0.963126	0.836766		247	346	77	0.311741	0.222543
119167958.IonCode_0545	950	1076	894	0.941053	0.830855		239	671	85	0.355649	0.126677		928	1052	884	0.952586	0.840304		174	266	54	0.310345	0.203008
119167959.IonCode_0101	1093	1268	1048	0.958829	0.826498		253	530	93	0.367589	0.175472		1074	1267	1046	0.973929	0.825572		224	265	73	0.325893	0.275472
119167960.IonCode_0102	1144	1320	1103	0.964161	0.835606		269	473	85	0.315985	0.179704		1134	1309	1100	0.970018	0.840336		211	233	56	0.265403	0.240343
119167961.IonCode_0103	1115	1262	1055	0.946188	0.835975		274	617	99	0.361314	0.160454		1093	1252	1052	0.962489	0.840256		239	301	83	0.34728	0.275748
119167962.IonCode_0104	1067	1239	1013	0.949391	0.817595		277	560	92	0.33213	0.164286		1045	1229	1011	0.967464	0.82262		240	273	75	0.3125	0.274725
119167963.IonCode_0105	1049	1215	1014	0.966635	0.834568		258	501	90	0.348837	0.179641		1042	1205	1013	0.972169	0.840664		200	222	63	0.315	0.283784
119167964.IonCode_0106	1102	1276	1075	0.975499	0.842476		260	547	106	0.407692	0.193784		1092	1263	1071	0.980769	0.847981		213	257	77	0.361502	0.299611
119167965.IonCode_0107	1058	1250	1023	0.966919	0.8184		265	513	85	0.320755	0.165692		1054	1239	1022	0.969639	0.824859		217	216	50	0.230415	0.231481
119167966.IonCode_0108	1079	1278	1040	0.963855	0.813772		280	573	100	0.357143	0.17452		1070	1267	1038	0.970093	0.819258		238	264	66	0.277311	0.25
119167967.IonCode_0109	1128	1295	1084	0.960993	0.837066		282	559	94	0.333333	0.168157		1111	1288	1078	0.970297	0.836957		229	269	71	0.310044	0.263941
119167968.IonCode_0110	1063	1241	1025	0.964252	0.825947		246	453	81	0.329268	0.178808		1053	1226	1021	0.969611	0.83279		194	192	52	0.268041	0.270833
119167969.IonCode_0111	965	1115	924	0.957513	0.8287		232	560	85	0.366379	0.151786		950	1105	922	0.970526	0.834389		196	273	69	0.352041	0.252747
119167970.IonCode_0112	1133	1309	1104	0.974404	0.843392		248	567	88	0.354839	0.155203		1123	1303	1103	0.982191	0.846508		215	277	69	0.32093	0.249097
119167971.IonCode_0113	1093	1249	1020	0.933211	0.816653		292	655	108	0.369863	0.164885		1069	1244	1019	0.953227	0.819132		250	308	81	0.324	0.262987
119167972.IonCode_0114	1078	1252	1044	0.96846	0.833866		248	558	90	0.362903	0.16129		1065	1228	1040	0.976526	0.846906		206	249	62	0.300971	0.248996
119167973.IonCode_0115	1102	1273	1052	0.954628	0.826394		279	649	95	0.340502	0.146379		1090	1269	1052	0.965138	0.828999		241	333	77	0.319502	0.231231
119167974.IonCode_0116	1082	1253	1056	0.97597	0.842777		252	549	98	0.388889	0.178506		1074	1252	1056	0.98324	0.84345		217	263	74	0.341014	0.281369
119167975.IonCode_0117	1098	1246	1050	0.956284	0.842697		253	577	96	0.379447	0.166378		1085	1241	1046	0.964055	0.842869		224	281	79	0.352679	0.281139
119167976.IonCode_0118	1023	1228	995	0.97263	0.810261		263	584	76	0.288973	0.130137		1013	1217	990	0.977295	0.813476		209	235	51	0.244019	0.217021
119167977.IonCode_0119	1089	1288	1060	0.97337	0.822981		270	556	106	0.392593	0.190647		1087	1277	1057	0.972401	0.827721		225	252	71	0.315556	0.281746
119167978.IonCode_0120	1082	1283	1047	0.967652	0.816056		271	527	103	0.380074	0.195446		1073	1270	1045	0.973905	0.822835		236	240	73	0.309322	0.304167
119167979.IonCode_0121	1105	1284	1076	0.973756	0.838006		249	498	87	0.349398	0.174699		1090	1270	1071	0.982569	0.843307		202	225	59	0.292079	0.262222
119167980.IonCode_0122	1061	1235	1025	0.96607	0.82996		245	479	74	0.302041	0.154489		1054	1222	1024	0.971537	0.837971		196	195	49	0.25	0.251282
119167981.IonCode_0123	1125	1297	1082	0.961778	0.834233		254	489	77	0.30315	0.157464		1122	1286	1082	0.964349	0.841369		191	208	50	0.26178	0.240385
119167982.IonCode_0124	1100	1254	1045	0.95	0.833333		283	590	110	0.388693	0.186441		1089	1242	1041	0.955923	0.838164		233	286	77	0.330472	0.269231
119167983.IonCode_0125	1149	1292	1087	0.94604	0.841331		259	504	83	0.320463	0.164683		1131	1275	1082	0.956676	0.848627		220	243	61	0.277273	0.251029
119167984.IonCode_0126	1070	1222	1030	0.962617	0.842881		237	503	83	0.350211	0.16501		1066	1218	1029	0.965291	0.844828		202	233	63	0.311881	0.270386
119167985.IonCode_0127	1134	1319	1099	0.969136	0.833207		270	541	96	0.355556	0.177449		1126	1313	1099	0.976021	0.837014		220	242	67	0.304545	0.27686
119167986.IonCode_0128	1060	1228	1022	0.964151	0.832248		271	555	101	0.372694	0.181982		1050	1227	1021	0.972381	0.832111		219	263	70	0.319635	0.26616
119167987.IonCode_0129	1088	1264	1048	0.963235	0.829114		276	590	102	0.369565	0.172881		1075	1261	1046	0.973023	0.8295		224	274	66	0.294643	0.240876
119167988.IonCode_0130	1116	1294	1079	0.966846	0.833849		256	493	88	0.34375	0.178499		1108	1287	1077	0.972022	0.83683		217	241	67	0.308756	0.278008
119167989.IonCode_0131	1070	1235	1031	0.963551	0.834818		256	525	103	0.402344	0.19619		1058	1227	1030	0.973535	0.839446		206	244	66	0.320388	0.270492
119167990.IonCode_0132	1121	1286	1071	0.955397	0.832815		254	516	85	0.334646	0.164729		1109	1282	1067	0.962128	0.832293		201	215	54	0.268657	0.251163
119167991.IonCode_0133	1134	1307	1094	0.964727	0.837031		258	522	97	0.375969	0.185824		1127	1300	1093	0.969831	0.840769		214	243	68	0.317757	0.279835
119167992.IonCode_0134	1024	1195	977	0.954102	0.817573		247	498	72	0.291498	0.144578		1014	1184	976	0.962525	0.824324		211	248	59	0.279621	0.237903
119167993.IonCode_0135	1095	1261	1057	0.965297	0.838224		249	474	94	0.37751	0.198312		1093	1259	1057	0.967063	0.839555		205	235	64	0.312195	0.27234
119167994.IonCode_0136	1089	1275	1065	0.977961	0.835294		245	474	87	0.355102	0.183544		1084	1265	1063	0.980627	0.840316		197	214	59	0.299492	0.275701
119167995.IonCode_0137	1067	1243	1041	0.975633	0.83749		274	533	102	0.372263	0.19137		1059	1240	1041	0.983003	0.839516		223	260	74	0.331839	0.284615
119167996.IonCode_0138	1002	1197	962	0.96008	0.803676		289	555	96	0.33218	0.172973		996	1186	961	0.964859	0.810287		224	238	51	0.227679	0.214286
119167997.IonCode_0139	1173	1325	1124	0.958227	0.848302		244	539	92	0.377049	0.170686		1166	1320	1122	0.962264	0.85		216	247	67	0.310185	0.271255
119167998.IonCode_0140	1070	1266	1037	0.969159	0.819115		262	490	82	0.312977	0.167347		1069	1262	1037	0.970065	0.821712		193	210	44	0.227979	0.209524
119167999.IonCode_0141	1099	1254	1047	0.952684	0.834928		255	527	96	0.376471	0.182163		1084	1242	1044	0.9631	0.84058		199	253	63	0.316583	0.249012
119168000.IonCode_0142	1106	1285	1066	0.963834	0.829572		257	518	96	0.373541	0.185328		1085	1268	1056	0.973272	0.832808		202	230	54	0.267327	0.234783
119168001.IonCode_0143	1048	1197	1000	0.954198	0.835422		250	543	92	0.368	0.169429		1033	1196	995	0.963214	0.83194		205	237	58	0.282927	0.244726
[truncated: 3,064 more rows]
