# Supplementary material for: A computational framework for improving genetic variants identification from 5,061 sheep sequencing data
Source: J Anim Sci Biotechnol. 2023 Oct 2;14:127. doi: 10.1186/s40104-023-00923-3 (PMC10544426; doi:10.1186/s40104-023-00923-3)
Supplement: Supplementary file 6 — Additional file 6: Table S5. FDR control result [file 40104_2023_923_MOESM6_ESM.xlsx]

## Sheet: Table S5 FDR_control_comparison
Chr	Pos	MQ-FB	SN-FB	MQ-GK	SN-FB	before FDR (rHID)	after FDR
							FB SNP	GK SNP	FB INDEL	GK Indel	status
NC_001941.1	4443	50.0607	2	.	.	negative	.	.	.	.	FRV
NC_001941.1	6462	52.7231	1	.	.	negative	.	.	.	.	FRV
NC_001941.1	7216	25.7961	1	.	.	negative	.	.	.	.	FRV
NC_001941.1	7983	33.9463	1	.	.	negative	.	.	.	.	FRV
NC_001941.1	8039	32.8896	1	.	.	negative	.	.	.	.	FRV
NC_001941.1	8090	47.0945	1	.	.	negative	.	.	.	.	FRV
NC_001941.1	8121	23.9792	1	.	.	negative	.	.	.	.	FRV
NC_001941.1	8148	36.6644	1	.	.	negative	.	.	.	.	FRV
NC_001941.1	8264	40.3177	3	.	.	negative	.	.	.	.	FRV
NC_001941.1	8462	53.6706	1	.	.	negative	.	.	.	.	FRV
NC_001941.1	8631	38.4466	4	.	.	negative	.	.	.	.	FRV
NC_001941.1	8651	61.9799	7	.	.	negative	.	.	.	.	FRV
NC_001941.1	8789	28.4849	1	.	.	negative	.	.	.	.	FRV
NC_001941.1	11112	20.0559	1	.	.	negative	.	.	.	.	FRV
NC_001941.1	15985	54.9189	1	.	.	negative	.	.	.	.	FRV
NC_001941.1	15993	47.6671	1	.	.	negative	.	.	.	.	FRV
NC_001941.1	16097	42.4263	1	.	.	negative	.	.	.	.	FRV
NC_001941.1	16117	53.6042	2	.	.	negative	.	.	.	.	FRV
NC_001941.1	16128	62.6142	1	.	.	negative	.	.	.	.	FRV
NC_056054.1	130590	68.2441	1	.	.	negative	.	.	.	.	FRV
NC_056054.1	130607	.	.	37.6	1	negative	.	.	.	.	FRV
NC_056054.1	130610	42.7359	1	.	.	negative	.	.	.	.	FRV
NC_056054.1	130615	229.933	4	1828.06	4	positive	.	.	.	.	FRV
NC_056054.1	130616	1427.73	481	2074.06	270	positive	.	SNP_GK	INDEL_FB	INDEL_GK	FIV
NC_056054.1	130618	3179.3	25	1567.6	46	positive	.	.	INDEL_FB	INDEL_GK	FIV
NC_056054.1	130623	5185.57	57	.	.	positive	.	.	INDEL_FB	.	FIV
NC_056054.1	130624	88015.1	4155	6013.06	4880	positive	SNP_FB	SNP_GK	INDEL_FB	.	FIV
NC_056054.1	130629	.	.	88.6	1	negative	.	.	.	.	FRV
NC_056054.1	130644	.	.	24.6	1	negative	.	.	.	.	FRV
NC_056054.1	130652	.	.	32.6	2	negative	.	.	.	.	FRV
NC_056054.1	130668	.	.	231.6	3	negative	.	.	.	.	FRV
NC_056054.1	130672	.	.	193.6	3	negative	.	.	.	.	FRV
NC_056054.1	130680	37.772	2	.	.	negative	.	.	.	.	FRV
NC_056054.1	130681	4063.58	115	1451.6	3889	positive	.	.	INDEL_FB	INDEL_GK	FIV
NC_056054.1	130682	1974.9	3	994.04	13	positive	SNP_FB	SNP_GK	.	.	FIV
NC_056054.1	130686	.	.	304.6	2	negative	.	.	.	.	FRV
NC_056054.1	130687	.	.	203.6	17	negative	.	.	.	.	FRV
NC_056054.1	130689	.	.	304.64	20	negative	.	SNP_GK	.	.	FIV
NC_056054.1	130690	.	.	307.64	19	negative	.	SNP_GK	.	.	FIV
NC_056054.1	130696	.	.	946.6	35	negative	.	.	.	INDEL_GK	FIV
NC_056054.1	130706	5002.77	1	126.6	1	positive	.	.	.	.	FRV
NC_056054.1	130709	116727	3397	7496.06	3399	positive	SNP_FB	SNP_GK	.	.	FIV
NC_056054.1	130715	.	.	64.6	2	negative	.	.	.	.	FRV
NC_056054.1	130719	.	.	284.6	13	negative	.	.	.	.	FRV
NC_056054.1	130721	.	.	78.6	2	negative	.	.	.	.	FRV
NC_056054.1	130724	.	.	284.64	9	negative	.	.	.	.	FRV
NC_056054.1	130727	40.1158	8	.	.	negative	.	.	.	.	FRV
NC_056054.1	130736	30.6038	2	.	.	negative	.	.	.	.	FRV
NC_056054.1	130737	28.3251	1	.	.	negative	.	.	.	.	FRV
NC_056054.1	130739	35.4527	1	.	.	negative	.	.	.	.	FRV
NC_056054.1	185736	28.9436	1	.	.	negative	.	.	.	.	FRV
NC_056054.1	240050	61.2106	1	.	.	negative	.	.	.	.	FRV
NC_056054.1	300750	111.362	1	.	.	negative	.	.	.	.	FRV
NC_056054.1	300872	.	.	99.6	1	negative	.	.	.	.	FRV
NC_056054.1	457289	72.9734	1	138.96	1	negative	.	.	.	.	FRV
NC_056054.1	464870	77.4931	1	143.96	1	negative	.	.	.	.	FRV
NC_056054.1	554931	101.072	1	132.96	1	negative	.	.	.	.	FRV
NC_056054.1	645215	104.709	1	.	.	negative	.	.	.	.	FRV
NC_056054.1	646175	116.442	1	218.05	1	negative	.	.	.	.	FRV
NC_056054.1	672600	20.0909	1	.	.	negative	.	.	.	.	FRV
NC_056054.1	692360	39.6593	1	.	.	negative	.	.	.	.	FRV
NC_056054.1	708004	71.7463	1	.	.	negative	.	.	.	.	FRV
NC_056054.1	742670	48.4589	1	.	.	negative	.	.	.	.	FRV
NC_056054.1	742677	75.3779	1	.	.	negative	.	.	.	.	FRV
NC_056054.1	818865	79.1793	1	197.96	1	negative	.	.	.	.	FRV
NC_056054.1	818879	35.5451	1	.	.	negative	.	.	.	.	FRV
NC_056054.1	818883	.	.	197.96	1	negative	.	.	.	.	FRV
NC_056054.1	839810	66.9394	3	.	.	negative	.	.	.	.	FRV
NC_056054.1	839844	259.086	3	.	.	negative	.	.	.	.	FRV
NC_056054.1	839846	1629.29	488	979.6	165	positive	.	.	INDEL_FB	INDEL_GK	FIV
NC_056054.1	839858	.	.	40.6	3	negative	.	.	.	.	FRV
NC_056054.1	839929	.	.	182.6	2	negative	.	.	.	.	FRV
NC_056054.1	839953	.	.	54.6	3	negative	.	.	.	.	FRV
NC_056054.1	860673	70.065	1	.	.	negative	.	.	.	.	FRV
NC_056054.1	881995	81.9788	1	148.96	1	negative	.	.	.	.	FRV
NC_056054.1	882071	83.5831	1	.	.	negative	.	.	.	.	FRV
NC_056054.1	884263	65.4142	1	.	.	negative	.	.	.	.	FRV
NC_056054.1	912031	97.0864	1	195.02	1	negative	.	.	.	.	FRV
NC_056054.1	1074906	79.8117	1	210.96	1	negative	.	.	.	.	FRV
NC_056054.1	1074931	53.0163	1	210.96	1	negative	.	.	.	.	FRV
NC_056054.1	1275934	85.5008	1	152.96	1	negative	.	.	.	.	FRV
NC_056054.1	1307686	41.1728	1	.	.	negative	.	.	.	.	FRV
NC_056054.1	1313079	26.7408	1	.	.	negative	.	.	.	.	FRV
NC_056054.1	1325845	73.0029	1	138.96	1	negative	.	.	.	.	FRV
NC_056054.1	1424269	35.5109	1	201.92	1	negative	.	.	.	.	FRV
NC_056054.1	1424297	58.2554	1	.	.	negative	.	.	.	.	FRV
NC_056054.1	1497798	26.5856	1	.	.	negative	.	.	.	.	FRV
NC_056054.1	1497805	26.7172	1	.	.	negative	.	.	.	.	FRV
NC_056054.1	1560671	49.3904	1	.	.	negative	.	.	.	.	FRV
NC_056054.1	1560682	80.8977	1	.	.	negative	.	.	.	.	FRV
NC_056054.1	1560854	39.3078	1	97.96	1	negative	.	.	.	.	FRV
NC_056054.1	1560884	.	.	154.92	1	negative	.	.	.	.	FRV
NC_056054.1	1575013	55.2641	1	190.96	1	negative	.	.	.	.	FRV
NC_056054.1	1575021	71.942	1	190.96	1	negative	.	.	.	.	FRV
NC_056054.1	1575097	74.1443	1	141.96	1	negative	.	.	.	.	FRV
NC_056054.1	1586703	61.0258	1	133.96	1	negative	.	.	.	.	FRV
NC_056054.1	1623456	63.5486	1	.	.	negative	.	.	.	.	FRV
NC_056054.1	1681398	62.8951	1	.	.	negative	.	.	.	.	FRV
NC_056054.1	1681399	.	.	171.96	1	negative	.	.	.	.	FRV
NC_056054.1	1681400	.	.	171.95	1	negative	.	.	.	.	FRV
NC_056054.1	1681414	103.104	1	123.97	1	negative	.	.	.	.	FRV
NC_056054.1	1734079	85.3632	1	.	.	negative	.	.	.	.	FRV
NC_056054.1	1734203	85.1022	1	168.97	1	negative	.	.	.	.	FRV
NC_056054.1	1785594	92.3475	1	146.96	1	negative	.	.	.	.	FRV
NC_056054.1	1828875	76.5077	1	.	.	negative	.	.	.	.	FRV
NC_056054.1	1877073	60.3918	1	.	.	negative	.	.	.	.	FRV
NC_056054.1	1895058	90.5167	1	.	.	negative	.	.	.	.	FRV
NC_056054.1	1895064	.	.	175.97	1	negative	.	.	.	.	FRV
NC_056054.1	1900605	93.5458	1	.	.	negative	.	.	.	.	FRV
NC_056054.1	1966761	.	.	32.64	1	negative	.	.	.	.	FRV
NC_056054.1	1966781	.	.	86.64	1	negative	.	.	.	.	FRV
NC_056054.1	1966783	.	.	86.64	1	negative	.	.	.	.	FRV
NC_056054.1	1966788	.	.	52.6	1	negative	.	.	.	.	FRV
NC_056054.1	1967448	112.094	1	212.02	1	negative	.	.	.	.	FRV
NC_056054.1	1974620	96.1788	1	148.96	1	negative	.	.	.	.	FRV
NC_056054.1	1974692	.	.	119.61	1	negative	.	.	.	.	FRV
NC_056054.1	1974717	56.4183	1	93.99	1	negative	.	.	.	.	FRV
NC_056054.1	1994261	81.9784	1	.	.	negative	.	.	.	.	FRV
NC_056054.1	1994268	83.7474	1	.	.	negative	.	.	.	.	FRV
NC_056054.1	2009425	72.0465	1	.	.	negative	.	.	.	.	FRV
NC_056054.1	2009589	71.7501	1	210.96	1	negative	.	.	.	.	FRV
NC_056054.1	2009603	68.2961	1	210.96	1	negative	.	.	.	.	FRV
NC_056054.1	2009609	69.0127	1	210.96	1	negative	.	.	.	.	FRV
NC_056054.1	2017609	60.8309	1	.	.	negative	.	.	.	.	FRV
NC_056054.1	2024957	79.2423	1	145.96	1	negative	.	.	.	.	FRV
NC_056054.1	2073502	52.0353	1	.	.	negative	.	.	.	.	FRV
NC_056054.1	2096940	59.4967	1	141.01	1	negative	.	.	.	.	FRV
NC_056054.1	2097019	99.2211	1	200.02	1	negative	.	.	.	.	FRV
NC_056054.1	2097112	37.2317	1	37.6	1	negative	.	.	.	.	FRV
NC_056054.1	2097117	.	.	95.6	1	negative	.	.	.	.	FRV
NC_056054.1	2097126	71.5003	1	232.97	1	negative	.	.	.	.	FRV
NC_056054.1	2117402	32.7136	1	.	.	negative	.	.	.	.	FRV
NC_056054.1	2217073	67.4272	1	124.96	1	negative	.	.	.	.	FRV
NC_056054.1	2218923	.	.	87.6	1	negative	.	.	.	.	FRV
NC_056054.1	2220805	55.6135	1	.	.	negative	.	.	.	.	FRV
NC_056054.1	2297723	88.6988	1	.	.	negative	.	.	.	.	FRV
NC_056054.1	2325212	35.639	1	.	.	negative	.	.	.	.	FRV
NC_056054.1	2337091	21.252	1	.	.	negative	.	.	.	.	FRV
NC_056054.1	2337097	20.4466	1	.	.	negative	.	.	.	.	FRV
NC_056054.1	2337104	20.6382	1	.	.	negative	.	.	.	.	FRV
NC_056054.1	2337124	20.4635	1	.	.	negative	.	.	.	.	FRV
NC_056054.1	2345435	84.0835	1	.	.	negative	.	.	.	.	FRV
NC_056054.1	2369037	73.7581	1	.	.	negative	.	.	.	.	FRV
NC_056054.1	2369105	79.1715	1	.	.	negative	.	.	.	.	FRV
NC_056054.1	2401500	78.4187	1	144.96	1	negative	.	.	.	.	FRV
NC_056054.1	2402093	79.3071	1	145.96	1	negative	.	.	.	.	FRV
NC_056054.1	2452444	72.8104	1	.	.	negative	.	.	.	.	FRV
NC_056054.1	2553106	79.3136	1	.	.	negative	.	.	.	.	FRV
NC_056054.1	2600485	39.412	1	.	.	negative	.	.	.	.	FRV
NC_056054.1	2634847	72.1593	1	.	.	negative	.	.	.	.	FRV
NC_056054.1	2676791	71.5059	1	.	.	negative	.	.	.	.	FRV
NC_056054.1	2695410	441.958	2	.	.	negative	.	.	.	.	FRV
NC_056054.1	2695411	1061.24	636	1515.06	630	positive	SNP_FB	SNP_GK	INDEL_FB	.	FIV
NC_056054.1	2695412	.	.	41.64	1	negative	.	.	.	.	FRV
NC_056054.1	2695414	.	.	56.64	2	negative	.	.	.	.	FRV
NC_056054.1	2695423	.	.	25.64	1	negative	.	.	.	.	FRV
NC_056054.1	2695433	.	.	23.64	1	negative	.	.	.	.	FRV
NC_056054.1	2695434	.	.	92.64	1	negative	.	.	.	.	FRV
NC_056054.1	2695436	.	.	122.6	1	negative	.	.	.	.	FRV
NC_056054.1	2695438	.	.	235.64	1	negative	.	.	.	.	FRV
NC_056054.1	2695444	.	.	98.74	1	negative	.	.	.	.	FRV
NC_056054.1	2695446	.	.	235.64	1	negative	.	.	.	.	FRV
NC_056054.1	2695448	.	.	74.97	1	negative	.	.	.	.	FRV
NC_056054.1	2695449	.	.	92.3	1	negative	.	.	.	.	FRV
NC_056054.1	2695455	587.603	5	.	.	negative	.	.	.	.	FRV
NC_056054.1	2695456	1106.98	787	235.64	5	positive	SNP_FB	.	.	.	FIV
NC_056054.1	2808213	.	.	34.04	1	negative	.	.	.	.	FRV
NC_056054.1	2842801	72.1005	1	.	.	negative	.	.	.	.	FRV
NC_056054.1	2853438	.	.	58.6	1	negative	.	.	.	.	FRV
NC_056054.1	2925082	56.3641	1	.	.	negative	.	.	.	.	FRV
NC_056054.1	2925197	38.7327	1	.	.	negative	.	.	.	.	FRV
NC_056054.1	2926372	81.971	1	147.96	1	negative	.	.	.	.	FRV
NC_056054.1	2952935	30.3554	1	.	.	negative	.	.	.	.	FRV
NC_056054.1	2986780	45.5698	1	.	.	negative	.	.	.	.	FRV
NC_056054.1	2997742	51.0463	1	.	.	negative	.	.	.	.	FRV
NC_056054.1	3048068	66.5767	1	.	.	negative	.	.	.	.	FRV
NC_056054.1	3068716	70.1145	1	126.96	1	negative	.	.	.	.	FRV
NC_056054.1	3089297	35.7129	1	91.96	1	negative	.	.	.	.	FRV
NC_056054.1	3104423	.	.	34.04	1	negative	.	.	.	.	FRV
NC_056054.1	3104483	.	.	210.92	1	negative	.	.	.	.	FRV
NC_056054.1	3104484	32.399	1	.	.	negative	.	.	.	.	FRV
NC_056054.1	3160858	140.355	1	246.04	1	negative	.	.	.	.	FRV
NC_056054.1	3254962	28.2502	1	235.98	1	negative	.	.	.	.	FRV
NC_056054.1	3325234	76.5293	1	210.96	1	negative	.	.	.	.	FRV
NC_056054.1	3325237	.	.	210.96	1	negative	.	.	.	.	FRV
NC_056054.1	3350237	73.9907	1	.	.	negative	.	.	.	.	FRV
NC_056054.1	3365972	.	.	115.61	1	negative	.	.	.	.	FRV
NC_056054.1	3428977	86.2971	1	.	.	negative	.	.	.	.	FRV
NC_056054.1	3457112	77.4844	1	.	.	negative	.	.	.	.	FRV
NC_056054.1	3490060	81.1578	1	149.96	1	negative	.	.	.	.	FRV
NC_056054.1	3490115	67.8209	1	133.96	1	negative	.	.	.	.	FRV
NC_056054.1	3662493	69.8305	1	125.96	1	negative	.	.	.	.	FRV
NC_056054.1	3662549	77.2177	1	.	.	negative	.	.	.	.	FRV
NC_056054.1	3685051	.	.	48.6	1	negative	.	.	.	.	FRV
NC_056054.1	3685061	.	.	782.6	65	negative	.	.	.	.	FRV
NC_056054.1	3685063	.	.	155.6	1	negative	.	.	.	.	FRV
NC_056054.1	3685068	.	.	358.6	40	negative	.	.	.	.	FRV
NC_056054.1	3685071	377.492	2	1471.6	478	positive	.	.	.	INDEL_GK	FIV
NC_056054.1	3685072	.	.	991.6	176	negative	.	.	.	.	FRV
NC_056054.1	3685132	.	.	108.6	16	negative	.	.	.	.	FRV
NC_056054.1	3685135	1926.01	41	578.6	39	positive	.	.	INDEL_FB	INDEL_GK	FIV
NC_056054.1	3685136	2347.82	5	1391.64	20	positive	SNP_FB	SNP_GK	.	.	FIV
NC_056054.1	3685182	15200.6	626	3780.06	626	positive	SNP_FB	SNP_GK	.	.	FIV
NC_056054.1	3685191	.	.	45.6	1	negative	.	.	.	.	FRV
NC_056054.1	3685212	4107.9	8	74.6	2	positive	.	.	.	.	FRV
NC_056054.1	3685214	6313	68	.	.	positive	.	.	INDEL_FB	.	FIV
NC_056054.1	3685215	10282.2	550	4094.06	626	positive	SNP_FB	SNP_GK	.	.	FIV
NC_056054.1	3685222	.	.	1401.6	492	positive	.	.	.	INDEL_GK	FIV
NC_056054.1	3685241	66.976	1	.	.	negative	.	.	.	.	FRV
NC_056054.1	3701526	93.6759	1	122.96	1	negative	.	.	.	.	FRV
NC_056054.1	3820952	67.6086	1	141.96	1	negative	.	.	.	.	FRV
NC_056054.1	3852347	47.6061	1	.	.	negative	.	.	.	.	FRV
NC_056054.1	3852357	68.6822	1	.	.	negative	.	.	.	.	FRV
NC_056054.1	3909560	53.0828	1	.	.	negative	.	.	.	.	FRV
NC_056054.1	3910089	94.3277	1	.	.	negative	.	.	.	.	FRV
NC_056054.1	3912331	21.1069	1	.	.	negative	.	.	.	.	FRV
NC_056054.1	4046800	.	.	48.6	1	negative	.	.	.	.	FRV
NC_056054.1	4129655	60.5025	1	.	.	negative	.	.	.	.	FRV
NC_056054.1	4137543	77.414	1	143.96	1	negative	.	.	.	.	FRV
NC_056054.1	4137570	74.7782	1	140.96	1	negative	.	.	.	.	FRV
NC_056054.1	4137593	61.2253	1	128.96	1	negative	.	.	.	.	FRV
NC_056054.1	4157162	83.4085	1	.	.	negative	.	.	.	.	FRV
NC_056054.1	4176702	63.1184	1	.	.	negative	.	.	.	.	FRV
NC_056054.1	4199312	51.7311	1	.	.	negative	.	.	.	.	FRV
NC_056054.1	4199339	50.0394	1	110.96	1	negative	.	.	.	.	FRV
NC_056054.1	4203748	88.1017	1	.	.	negative	.	.	.	.	FRV
NC_056054.1	4234393	118.185	1	.	.	negative	.	.	.	.	FRV
NC_056054.1	4259287	73.9182	1	210.96	1	negative	.	.	.	.	FRV
NC_056054.1	4259292	83.73	1	210.96	1	negative	.	.	.	.	FRV
NC_056054.1	4264918	80.2017	1	146.96	1	negative	.	.	.	.	FRV
NC_056054.1	4264952	82.8669	1	.	.	negative	.	.	.	.	FRV
NC_056054.1	4289449	63.7856	1	.	.	negative	.	.	.	.	FRV
NC_056054.1	4289526	85.2747	1	.	.	negative	.	.	.	.	FRV
NC_056054.1	4289532	84.3569	1	.	.	negative	.	.	.	.	FRV
NC_056054.1	4289557	78.2834	1	.	.	negative	.	.	.	.	FRV
NC_056054.1	4292287	35.5649	1	.	.	negative	.	.	.	.	FRV
NC_056054.1	4310587	37.5012	1	.	.	negative	.	.	.	.	FRV
NC_056054.1	4310598	70.7148	1	.	.	negative	.	.	.	.	FRV
NC_056054.1	4318524	80.1105	1	161.97	1	negative	.	.	.	.	FRV
NC_056054.1	4318540	101.516	1	185.97	1	negative	.	.	.	.	FRV
NC_056054.1	4318575	60.75	1	148.96	1	negative	.	.	.	.	FRV
NC_056054.1	4352878	34.3309	1	.	.	negative	.	.	.	.	FRV
NC_056054.1	4352895	61.6152	1	.	.	negative	.	.	.	.	FRV
NC_056054.1	4353040	59.7906	1	.	.	negative	.	.	.	.	FRV
NC_056054.1	4355821	23.8159	1	34.04	1	negative	.	.	.	.	FRV
NC_056054.1	4362386	101.108	1	200.02	1	negative	.	.	.	.	FRV
NC_056054.1	4429959	129.964	1	265.05	1	negative	.	.	.	.	FRV
NC_056054.1	4456321	72.9918	1	138.96	1	negative	.	.	.	.	FRV
NC_056054.1	4456357	80.1133	1	146.96	1	negative	.	.	.	.	FRV
NC_056054.1	4456395	84.5397	1	151.96	1	negative	.	.	.	.	FRV
NC_056054.1	4459243	21.627	1	.	.	negative	.	.	.	.	FRV
NC_056054.1	4460157	71.0238	1	138.96	1	negative	.	.	.	.	FRV
NC_056054.1	4460166	.	.	173.92	1	negative	.	.	.	.	FRV
NC_056054.1	4460169	38.803	1	.	.	negative	.	.	.	.	FRV
NC_056054.1	4460173	.	.	173.96	1	negative	.	.	.	.	FRV
NC_056054.1	4460174	.	.	173.96	1	negative	.	.	.	.	FRV
NC_056054.1	4505248	49.8231	1	.	.	negative	.	.	.	.	FRV
NC_056054.1	4512471	71.8492	1	140.96	1	negative	.	.	.	.	FRV
NC_056054.1	4538945	74.7494	1	140.96	1	negative	.	.	.	.	FRV
NC_056054.1	4558854	62.4801	1	.	.	negative	.	.	.	.	FRV
NC_056054.1	4558889	65.7575	1	.	.	negative	.	.	.	.	FRV
NC_056054.1	4560616	55.1445	1	.	.	negative	.	.	.	.	FRV
NC_056054.1	4560631	.	.	157.92	1	negative	.	.	.	.	FRV
NC_056054.1	4560711	62.0245	1	126.96	1	negative	.	.	.	.	FRV
NC_056054.1	4560805	80.6736	1	210.96	1	negative	.	.	.	.	FRV
NC_056054.1	4560826	75.248	1	210.96	1	negative	.	.	.	.	FRV
NC_056054.1	4608803	89.9315	1	.	.	negative	.	.	.	.	FRV
NC_056054.1	4608860	92.9105	1	285.02	1	negative	.	.	.	.	FRV
NC_056054.1	4608872	96.4753	1	285.02	1	negative	.	.	.	.	FRV
NC_056054.1	4608915	56.3975	1	.	.	negative	.	.	.	.	FRV
NC_056054.1	4661347	74.2538	1	142.96	1	negative	.	.	.	.	FRV
NC_056054.1	4661376	69.3675	1	137.96	1	negative	.	.	.	.	FRV
NC_056054.1	4664117	87.3378	1	.	.	negative	.	.	.	.	FRV
NC_056054.1	4664150	81.818	1	173.97	1	negative	.	.	.	.	FRV
NC_056054.1	4665170	55.6497	1	.	.	negative	.	.	.	.	FRV
NC_056054.1	4665305	61.7936	1	.	.	negative	.	.	.	.	FRV
NC_056054.1	4696653	52.6852	1	.	.	negative	.	.	.	.	FRV
NC_056054.1	4724110	79.3132	1	.	.	negative	.	.	.	.	FRV
NC_056054.1	4726973	77.0403	1	.	.	negative	.	.	.	.	FRV
NC_056054.1	4726991	78.773	1	.	.	negative	.	.	.	.	FRV
NC_056054.1	4772974	62.2039	1	.	.	negative	.	.	.	.	FRV
NC_056054.1	4781363	41.2363	1	.	.	negative	.	.	.	.	FRV
NC_056054.1	4781364	84.3508	36	.	.	negative	.	.	.	.	FRV
NC_056054.1	4781374	.	.	32.6	2	negative	.	.	.	.	FRV
NC_056054.1	4781376	.	.	155.6	6	negative	.	.	.	.	FRV
NC_056054.1	4781378	.	.	26.64	1	negative	.	.	.	.	FRV
NC_056054.1	4781382	.	.	238.6	300	negative	.	.	.	.	FRV
NC_056054.1	4781389	.	.	22.64	1	negative	.	.	.	.	FRV
NC_056054.1	4781392	.	.	43.6	1	negative	.	.	.	.	FRV
NC_056054.1	4781394	.	.	138.6	31	negative	.	.	.	.	FRV
NC_056054.1	4781400	.	.	270.6	97	negative	.	.	.	.	FRV
NC_056054.1	4781404	.	.	155.6	104	negative	.	.	.	.	FRV
NC_056054.1	4781405	.	.	168.64	1	negative	.	.	.	.	FRV
NC_056054.1	4781409	.	.	191.6	18	negative	.	.	.	.	FRV
NC_056054.1	4781410	.	.	179.6	13	negative	.	.	.	.	FRV
NC_056054.1	4781416	.	.	37.64	1	negative	.	.	.	.	FRV
NC_056054.1	4781417	.	.	37.64	2	negative	.	.	.	.	FRV
NC_056054.1	4781418	.	.	225.6	11	negative	.	.	.	.	FRV
NC_056054.1	4781419	.	.	223.6	69	negative	.	.	.	.	FRV
NC_056054.1	4781420	.	.	57.64	1	negative	.	.	.	.	FRV
NC_056054.1	4781421	.	.	24.64	1	negative	.	.	.	.	FRV
NC_056054.1	4781424	182.74	4	632.6	3309	positive	.	.	.	INDEL_GK	FIV
NC_056054.1	4781426	.	.	75.6	1	negative	.	.	.	.	FRV
NC_056054.1	4781427	.	.	435.64	20	negative	.	.	.	.	FRV
NC_056054.1	4781428	.	.	91.6	6	negative	.	.	.	.	FRV
NC_056054.1	4781429	.	.	644.64	30	negative	.	.	.	.	FRV
NC_056054.1	4781430	833.662	8	89.64	3	positive	.	.	.	.	FRV
NC_056054.1	4781431	475.185	9	110.6	6	positive	.	.	.	.	FRV
NC_056054.1	4781432	1012.92	7	71.64	2	positive	.	.	.	.	FRV
NC_056054.1	4781433	500.43	5	.	.	negative	.	.	.	.	FRV
NC_056054.1	4781434	805.892	11	68.6	1	negative	.	.	INDEL_FB	.	FIV
NC_056054.1	4781435	2364.33	47	1323.6	1969	positive	.	.	INDEL_FB	INDEL_GK	FIV
NC_056054.1	4781439	.	.	43.64	1	negative	.	.	.	.	FRV
NC_056054.1	4781443	1816.53	5	205.6	21	positive	.	.	.	INDEL_GK	FIV
NC_056054.1	4781444	631.892	1	.	.	negative	.	.	.	.	FRV
NC_056054.1	4781445	779.562	4	.	.	negative	.	.	.	.	FRV
NC_056054.1	4781446	191.109	5	66.6	1	negative	.	.	.	.	FRV
NC_056054.1	4781447	13741.3	1899	3758.06	2064	positive	SNP_FB	SNP_GK	INDEL_FB	INDEL_GK	FIV
NC_056054.1	4781451	.	.	63.6	2	negative	.	.	.	.	FRV
NC_056054.1	4781453	9249.88	104	2373.03	105	positive	.	.	INDEL_FB	INDEL_GK	FIV
NC_056054.1	4781455	.	.	157.6	3	negative	.	.	.	.	FRV
NC_056054.1	4781456	.	.	65.6	8	negative	.	.	.	.	FRV
NC_056054.1	4781459	.	.	22.6	1	negative	.	.	.	.	FRV
NC_056054.1	4781462	.	.	32.64	1	negative	.	.	.	.	FRV
NC_056054.1	4781463	.	.	25.6	1	negative	.	.	.	.	FRV
NC_056054.1	4781465	.	.	579.6	1360	negative	.	.	.	.	FRV
NC_056054.1	4781474	.	.	79.6	1	negative	.	.	.	.	FRV
NC_056054.1	4781476	.	.	42.6	1	negative	.	.	.	.	FRV
NC_056054.1	4781477	.	.	40.6	1	negative	.	.	.	.	FRV
NC_056054.1	4781489	.	.	88.64	2	negative	.	.	.	.	FRV
NC_056054.1	4781498	717.535	5	.	.	negative	.	.	.	.	FRV
NC_056054.1	4781499	23829.2	3148	3247.06	3164	positive	SNP_FB	SNP_GK	INDEL_FB	.	FIV
NC_056054.1	4781500	.	.	28.64	1	negative	.	.	.	.	FRV
NC_056054.1	4781510	.	.	70.6	3	negative	.	.	.	.	FRV
NC_056054.1	4781515	.	.	57.6	5	negative	.	.	.	.	FRV
NC_056054.1	4781520	.	.	24.6	1	negative	.	.	.	.	FRV
NC_056054.1	4781525	512.121	1	.	.	negative	.	.	.	.	FRV
NC_056054.1	4781526	243.193	1	.	.	negative	.	.	.	.	FRV
NC_056054.1	4781527	.	.	28.64	1	negative	.	.	.	.	FRV
NC_056054.1	4781528	.	.	54.64	1	negative	.	.	.	.	FRV
NC_056054.1	4781529	11707.4	1052	2402.06	1061	positive	SNP_FB	SNP_GK	.	.	FIV
NC_056054.1	4781533	.	.	44.6	1	negative	.	.	.	.	FRV
NC_056054.1	4781536	.	.	44.64	1	negative	.	.	.	.	FRV
NC_056054.1	4781546	.	.	460.6	1228	negative	.	.	.	.	FRV
NC_056054.1	4781554	.	.	35.6	1	negative	.	.	.	.	FRV
NC_056054.1	4781555	99.4271	34	49.6	3	positive	SNP_FB	.	.	.	FIV
NC_056054.1	4781557	.	.	94.6	25	negative	.	.	.	.	FRV
NC_056054.1	4781570	34.5216	1	.	.	negative	.	.	.	.	FRV
NC_056054.1	4824366	63.0883	1	137.96	1	negative	.	.	.	.	FRV
NC_056054.1	4824427	62.529	1	138.96	1	negative	.	.	.	.	FRV
NC_056054.1	4966193	73.9461	1	.	.	negative	.	.	.	.	FRV
NC_056054.1	5128705	56.9852	1	.	.	negative	.	.	.	.	FRV
NC_056054.1	5181289	100.438	1	190.02	1	negative	.	.	.	.	FRV
NC_056054.1	5194243	57.676	1	.	.	negative	.	.	.	.	FRV
NC_056054.1	5270969	56.7815	1	.	.	negative	.	.	.	.	FRV
NC_056054.1	5323670	207.474	1	.	.	negative	SNP_FB	.	.	.	FIV
NC_056054.1	5323683	194.338	1	.	.	negative	SNP_FB	.	.	.	FIV
NC_056054.1	5343528	54.0077	1	.	.	negative	.	.	.	.	FRV
NC_056054.1	5343541	52.1233	1	.	.	negative	.	.	.	.	FRV
NC_056054.1	5343551	32.6941	1	.	.	negative	.	.	.	.	FRV
NC_056054.1	5356045	91.034	1	175.97	1	negative	.	.	.	.	FRV
NC_056054.1	5356064	74.5965	1	157.97	1	negative	.	.	.	.	FRV
NC_056054.1	5356080	82.2444	1	166.97	1	negative	.	.	.	.	FRV
NC_056054.1	5365116	57.6255	1	.	.	negative	.	.	.	.	FRV
NC_056054.1	5397193	62.5001	1	.	.	negative	.	.	.	.	FRV
NC_056054.1	5450471	23.0551	1	.	.	negative	.	.	.	.	FRV
NC_056054.1	5450480	62.3369	2	.	.	negative	.	.	.	.	FRV
NC_056054.1	5450486	79.8711	1	38.64	2	negative	.	.	.	.	FRV
NC_056054.1	5450488	123.035	7	.	.	negative	.	.	.	.	FRV
NC_056054.1	5450489	39.0249	17	.	.	negative	.	.	.	.	FRV
NC_056054.1	5450495	.	.	525.6	64	negative	.	.	.	INDEL_GK	FIV
NC_056054.1	5450504	.	.	366.6	15	negative	.	.	.	.	FRV
NC_056054.1	5450507	.	.	510.6	20	negative	.	.	.	.	FRV
NC_056054.1	5450510	.	.	51.6	4	negative	.	.	.	.	FRV
NC_056054.1	5450517	.	.	106.6	2	negative	.	.	.	.	FRV
NC_056054.1	5450521	.	.	28.6	1	negative	.	.	.	.	FRV
NC_056054.1	5450528	.	.	117.6	16	negative	.	.	.	.	FRV
NC_056054.1	5450538	.	.	58.64	1	negative	.	.	.	.	FRV
NC_056054.1	5450544	.	.	82.6	1	negative	.	.	.	.	FRV
NC_056054.1	5450553	.	.	84.6	1	negative	.	.	.	.	FRV
NC_056054.1	5450560	.	.	26.64	1	negative	.	.	.	.	FRV
NC_056054.1	5450564	.	.	133.6	7	negative	.	.	.	.	FRV
NC_056054.1	5450572	130.575	1	388.6	58	negative	.	.	.	.	FRV
NC_056054.1	5450575	.	.	26.64	1	negative	.	.	.	.	FRV
NC_056054.1	5450577	.	.	49.64	1	negative	.	.	.	.	FRV
NC_056054.1	5450591	13007.9	15	1758.64	15	positive	.	SNP_GK	INDEL_FB	.	FIV
NC_056054.1	5450592	460.545	1	.	.	negative	.	.	.	.	FRV
NC_056054.1	5450594	.	.	26.6	1	negative	.	.	.	.	FRV
NC_056054.1	5450595	91780.8	3371	5428.06	3399	positive	SNP_FB	SNP_GK	INDEL_FB	.	FIV
NC_056054.1	5450599	2907.04	17	49.6	1	positive	.	.	INDEL_FB	.	FIV
NC_056054.1	5450602	77902.9	3367	8127.03	3401	positive	.	.	INDEL_FB	INDEL_GK	FIV
NC_056054.1	5450605	.	.	29.01	1	negative	.	.	.	.	FRV
NC_056054.1	5450606	.	.	166.01	1	negative	.	.	.	.	FRV
NC_056054.1	5450610	.	.	36.6	1	negative	.	.	.	.	FRV
NC_056054.1	5450612	.	.	91.6	1	negative	.	.	.	.	FRV
NC_056054.1	5450628	9039.1	263	1782.06	263	positive	SNP_FB	SNP_GK	.	.	FIV
NC_056054.1	5450637	710.736	8	43.6	3	positive	.	.	.	.	FRV
NC_056054.1	5450640	35315.4	1820	3477.06	1834	positive	SNP_FB	SNP_GK	INDEL_FB	.	FIV
NC_056054.1	5450653	1168.91	12	.	.	positive	.	.	INDEL_FB	.	FIV
NC_056054.1	5450656	91779.1	3377	6116.06	3397	positive	SNP_FB	SNP_GK	INDEL_FB	.	FIV
NC_056054.1	5450659	.	.	44.64	1	negative	.	.	.	.	FRV
NC_056054.1	5450662	.	.	312.6	66	negative	.	.	.	.	FRV
NC_056054.1	5450668	.	.	42.64	1	negative	.	.	.	.	FRV
NC_056054.1	5450670	280.978	1	.	.	negative	.	.	.	.	FRV
NC_056054.1	5450672	89480.1	3387	5975.06	3251	positive	SNP_FB	SNP_GK	INDEL_FB	.	FIV
NC_056054.1	5450681	41.8071	1	.	.	negative	.	.	.	.	FRV
NC_056054.1	5457041	77.4891	1	143.96	1	negative	.	.	.	.	FRV
NC_056054.1	5520325	86.5573	1	171.97	1	negative	.	.	.	.	FRV
NC_056054.1	5520359	89.9741	1	255.97	1	negative	.	.	.	.	FRV
NC_056054.1	5520362	.	.	255.97	1	negative	.	.	.	.	FRV
NC_056054.1	5555912	78.4122	1	.	.	negative	.	.	.	.	FRV
NC_056054.1	5580252	68.3836	1	.	.	negative	.	.	.	.	FRV
NC_056054.1	5624094	23.1059	1	.	.	negative	.	.	.	.	FRV
NC_056054.1	5647569	107.545	1	.	.	negative	.	.	.	.	FRV
NC_056054.1	5647734	105.762	1	.	.	negative	.	.	.	.	FRV
NC_056054.1	5652219	.	.	119.61	1	negative	.	.	.	.	FRV
NC_056054.1	5652247	90.1917	1	.	.	negative	.	.	.	.	FRV
NC_056054.1	5652253	73.6448	1	.	.	negative	.	.	.	.	FRV
NC_056054.1	5652462	120.215	1	236.04	1	negative	.	.	.	.	FRV
NC_056054.1	5652560	119.334	1	235.04	1	negative	.	.	.	.	FRV
NC_056054.1	5658580	25.9795	1	.	.	negative	.	.	.	.	FRV
NC_056054.1	5667088	62.6484	1	.	.	negative	.	.	.	.	FRV
NC_056054.1	5670510	80.1812	1	146.96	1	negative	.	.	.	.	FRV
NC_056054.1	5670647	65.8142	1	130.96	1	negative	.	.	.	.	FRV
NC_056054.1	5777635	107.071	1	208.02	1	negative	.	.	.	.	FRV
NC_056054.1	5777686	98.4982	1	203.02	1	negative	.	.	.	.	FRV
NC_056054.1	5806758	69.3856	1	.	.	negative	.	.	.	.	FRV
NC_056054.1	5812260	88.4608	1	.	.	negative	.	.	.	.	FRV
NC_056054.1	5852863	83.5326	1	.	.	negative	.	.	.	.	FRV
NC_056054.1	6026842	87.4742	1	.	.	negative	.	.	.	.	FRV
NC_056054.1	6067748	107.708	1	.	.	negative	.	.	.	.	FRV
NC_056054.1	6067775	43.2686	1	195.61	1	negative	.	.	.	.	FRV
NC_056054.1	6067795	.	.	182.62	1	negative	.	.	.	.	FRV
NC_056054.1	6067893	158.291	1	212.02	1	negative	SNP_FB	.	.	.	FIV
NC_056054.1	6075751	55.4525	1	.	.	negative	.	.	.	.	FRV
NC_056054.1	6075758	70.9003	1	149.97	1	negative	.	.	.	.	FRV
NC_056054.1	6075883	80.86	1	147.96	1	negative	.	.	.	.	FRV
NC_056054.1	6089449	49.3359	1	210.96	1	negative	.	.	.	.	FRV
NC_056054.1	6089450	.	.	210.96	1	negative	.	.	.	.	FRV
NC_056054.1	6089452	.	.	210.96	1	negative	.	.	.	.	FRV
NC_056054.1	6089453	.	.	210.96	1	negative	.	.	.	.	FRV
NC_056054.1	6089456	.	.	210.96	1	negative	.	.	.	.	FRV
NC_056054.1	6089474	71.1159	1	122.96	1	negative	.	.	.	.	FRV
NC_056054.1	6089532	47.7688	1	121.96	1	negative	.	.	.	.	FRV
NC_056054.1	6150524	58.2899	1	.	.	negative	.	.	.	.	FRV
NC_056054.1	6150538	42.3326	1	.	.	negative	.	.	.	.	FRV
NC_056054.1	6193066	70.9914	1	162.01	1	negative	.	.	.	.	FRV
NC_056054.1	6193117	107.802	1	209.02	1	negative	.	.	.	.	FRV
NC_056054.1	6193145	106.657	1	208.02	1	negative	.	.	.	.	FRV
NC_056054.1	6193190	115.777	1	218.02	1	negative	.	.	.	.	FRV
NC_056054.1	6193222	113.851	1	.	.	negative	.	.	.	.	FRV
NC_056054.1	6246802	70.2839	1	210.96	1	negative	.	.	.	.	FRV
NC_056054.1	6246803	.	.	210.96	1	negative	.	.	.	.	FRV
NC_056054.1	6287391	90.8361	1	176.97	1	negative	.	.	.	.	FRV
NC_056054.1	6290695	91.3693	1	.	.	negative	.	.	.	.	FRV
NC_056054.1	6290761	64.6083	1	.	.	negative	.	.	.	.	FRV
NC_056054.1	6322259	76.4789	1	210.96	1	negative	.	.	.	.	FRV
NC_056054.1	6322260	.	.	210.96	1	negative	.	.	.	.	FRV
NC_056054.1	6326655	123.327	1	241.04	1	negative	.	.	.	.	FRV
NC_056054.1	6326671	91.9605	1	207.04	1	negative	.	.	.	.	FRV
NC_056054.1	6326702	96.1414	1	202.04	1	negative	.	.	.	.	FRV
NC_056054.1	6326824	110.862	1	165.97	1	negative	.	.	.	.	FRV
NC_056054.1	6326845	112.017	1	255.97	1	negative	.	.	.	.	FRV
NC_056054.1	6326846	.	.	255.97	1	negative	.	.	.	.	FRV
NC_056054.1	6350404	65.8296	1	130.96	1	negative	.	.	.	.	FRV
NC_056054.1	6350455	81.9472	1	210.96	1	negative	.	.	.	.	FRV
NC_056054.1	6350462	91.4681	1	210.96	1	negative	.	.	.	.	FRV
NC_056054.1	6375340	49.4013	1	210.96	1	negative	.	.	.	.	FRV
NC_056054.1	6375359	50.6772	1	210.96	1	negative	.	.	.	.	FRV
NC_056054.1	6375384	51.6939	1	210.96	1	negative	.	.	.	.	FRV
NC_056054.1	6444341	58.7135	1	.	.	negative	.	.	.	.	FRV
NC_056054.1	6444383	53.6358	1	.	.	negative	.	.	.	.	FRV
NC_056054.1	6444456	52.6837	1	.	.	negative	.	.	.	.	FRV
NC_056054.1	6444484	55.5651	1	.	.	negative	.	.	.	.	FRV
NC_056054.1	6448195	46.766	1	.	.	negative	.	.	.	.	FRV
NC_056054.1	6457929	74.1244	1	210.96	1	negative	.	.	.	.	FRV
NC_056054.1	6457930	.	.	210.96	1	negative	.	.	.	.	FRV
NC_056054.1	6457944	68.6198	1	210.96	1	negative	.	.	.	.	FRV
NC_056054.1	6457951	73.3897	1	210.96	1	negative	.	.	.	.	FRV
NC_056054.1	6546527	60.6034	1	177.63	1	negative	.	.	.	.	FRV
NC_056054.1	6590497	25.6888	1	.	.	negative	.	.	.	.	FRV
NC_056054.1	6598597	75.2072	1	143.96	1	negative	.	.	.	.	FRV
NC_056054.1	6671116	41.0208	1	97.96	1	negative	.	.	.	.	FRV
NC_056054.1	6693790	35.0895	1	.	.	negative	.	.	.	.	FRV
NC_056054.1	6700859	39.4483	1	.	.	negative	.	.	.	.	FRV
NC_056054.1	6700868	35.9353	1	.	.	negative	.	.	.	.	FRV
NC_056054.1	6760544	93.2198	1	190.03	1	negative	.	.	.	.	FRV
NC_056054.1	6855472	95.0015	1	.	.	negative	.	.	.	.	FRV
NC_056054.1	6870822	73.6161	1	157.97	1	negative	.	.	.	.	FRV
NC_056054.1	6901387	61.0827	1	153.97	1	negative	.	.	.	.	FRV
NC_056054.1	6901440	69.1451	1	157.97	1	negative	.	.	.	.	FRV
NC_056054.1	6901457	68.0323	1	156.97	1	negative	.	.	.	.	FRV
NC_056054.1	7069680	79.7513	1	.	.	negative	.	.	.	.	FRV
NC_056054.1	7084465	83.3944	1	.	.	negative	.	.	.	.	FRV
NC_056054.1	7121016	52.171	1	115.96	1	negative	.	.	.	.	FRV
NC_056054.1	7141349	58.6561	1	.	.	negative	.	.	.	.	FRV
NC_056054.1	7383526	56.2317	1	.	.	negative	.	.	.	.	FRV
NC_056054.1	7383648	.	.	41.6	1	negative	.	.	.	.	FRV
NC_056054.1	7383651	.	.	41.6	1	negative	.	.	.	.	FRV
NC_056054.1	7456022	87.2026	1	154.96	1	negative	.	.	.	.	FRV
NC_056054.1	7506935	73.8688	1	.	.	negative	.	.	.	.	FRV
NC_056054.1	7540435	46.6767	1	87.99	1	negative	.	.	.	.	FRV
NC_056054.1	7544250	87.0524	1	.	.	negative	.	.	.	.	FRV
NC_056054.1	7578698	.	.	97.6	1	negative	.	.	.	.	FRV
NC_056054.1	7630705	98.3178	1	182.97	1	negative	.	.	.	.	FRV
NC_056054.1	7630744	.	.	70.6	1	negative	.	.	.	.	FRV
NC_056054.1	7678073	73.6607	1	.	.	negative	.	.	.	.	FRV
NC_056054.1	7712439	79.2364	1	145.96	1	negative	.	.	.	.	FRV
NC_056054.1	7739436	67.3612	1	.	.	negative	.	.	.	.	FRV
NC_056054.1	7739505	77.1802	1	.	.	negative	.	.	.	.	FRV
NC_056054.1	7776933	73.8046	1	153.97	1	negative	.	.	.	.	FRV
NC_056054.1	7797601	82.6115	1	149.96	1	negative	.	.	.	.	FRV
NC_056054.1	7868634	58.948	1	133.96	1	negative	.	.	.	.	FRV
NC_056054.1	7868705	45.6788	1	210.96	1	negative	.	.	.	.	FRV
NC_056054.1	7868708	.	.	210.96	1	negative	.	.	.	.	FRV
NC_056054.1	7868712	.	.	210.96	1	negative	.	.	.	.	FRV
NC_056054.1	7879716	67.4791	1	.	.	negative	.	.	.	.	FRV
NC_056054.1	7918348	25.3799	1	.	.	negative	.	.	.	.	FRV
NC_056054.1	7937104	93.7657	1	289.02	1	negative	.	.	.	.	FRV
NC_056054.1	7937108	.	.	289.02	1	negative	.	.	.	.	FRV
NC_056054.1	7937183	116.843	1	208.02	1	negative	.	.	.	.	FRV
NC_056054.1	7964851	86.7575	1	.	.	negative	.	.	.	.	FRV
NC_056054.1	8003363	75.7077	1	141.96	1	negative	.	.	.	.	FRV
NC_056054.1	8012702	23.8643	1	.	.	negative	.	.	.	.	FRV
NC_056054.1	8045802	104.299	1	260.06	1	negative	.	.	.	.	FRV
NC_056054.1	8045894	103.925	1	436.06	1	negative	.	SNP_GK	.	.	FIV
NC_056054.1	8045899	109.407	1	436.06	1	negative	.	SNP_GK	.	.	FIV
NC_056054.1	8082429	39.6193	1	.	.	negative	.	.	.	.	FRV
NC_056054.1	8082556	35.1744	1	.	.	negative	.	.	.	.	FRV
NC_056054.1	8119837	39.4284	1	83.99	1	negative	.	.	.	.	FRV
NC_056054.1	8119857	88.7214	1	139.96	1	negative	.	.	.	.	FRV
NC_056054.1	8122855	74.5525	1	.	.	negative	.	.	.	.	FRV
NC_056054.1	8122896	.	.	79.6	1	negative	.	.	.	.	FRV
NC_056054.1	8144854	78.7829	1	.	.	negative	.	.	.	.	FRV
NC_056054.1	8149138	50.299	1	.	.	negative	.	.	.	.	FRV
NC_056054.1	8295734	89.9655	1	172.97	1	negative	.	.	.	.	FRV
NC_056054.1	8358312	147.773	1	282.05	1	negative	.	.	.	.	FRV
NC_056054.1	8371379	68.4862	1	.	.	negative	.	.	.	.	FRV
NC_056054.1	8417936	63.8378	1	.	.	negative	.	.	.	.	FRV
NC_056054.1	8430366	56.262	1	.	.	negative	.	.	.	.	FRV
NC_056054.1	8436091	56.9491	1	.	.	negative	.	.	.	.	FRV
NC_056054.1	8472509	75.6647	1	141.96	1	negative	.	.	.	.	FRV
NC_056054.1	8477809	62.0137	1	119.96	1	negative	.	.	.	.	FRV
NC_056054.1	8502047	139.836	1	.	.	negative	.	.	.	.	FRV
NC_056054.1	8521597	80.9706	1	147.96	1	negative	.	.	.	.	FRV
NC_056054.1	8561489	24.0823	1	98.6	1	negative	.	.	.	.	FRV
NC_056054.1	8561706	87.3219	1	169.97	1	negative	.	.	.	.	FRV
NC_056054.1	8561719	84.5993	1	166.97	1	negative	.	.	.	.	FRV
NC_056054.1	8593626	76.4789	1	.	.	negative	.	.	.	.	FRV
NC_056054.1	8596155	56.9815	1	.	.	negative	.	.	.	.	FRV
NC_056054.1	8596214	51.5944	1	.	.	negative	.	.	.	.	FRV
NC_056054.1	8616412	74.7545	1	.	.	negative	.	.	.	.	FRV
NC_056054.1	8618117	72.9077	1	.	.	negative	.	.	.	.	FRV
NC_056054.1	8618169	122.742	1	198.02	1	negative	.	.	.	.	FRV
NC_056054.1	8618205	103.052	1	289.02	1	negative	.	.	.	.	FRV
NC_056054.1	8618218	60.5896	1	289.02	1	negative	.	.	.	.	FRV
NC_056054.1	8623509	51.9487	1	124.96	1	negative	.	.	.	.	FRV
NC_056054.1	8623522	49.0814	1	123.96	1	negative	.	.	.	.	FRV
NC_056054.1	8623540	52.911	1	.	.	negative	.	.	.	.	FRV
NC_056054.1	8638605	67.0797	1	.	.	negative	.	.	.	.	FRV
NC_056054.1	8638713	78.8871	1	146.96	1	negative	.	.	.	.	FRV
NC_056054.1	8638741	24.1718	1	.	.	negative	.	.	.	.	FRV
NC_056054.1	8668245	52.1885	1	.	.	negative	.	.	.	.	FRV
NC_056054.1	8668251	53.7543	1	.	.	negative	.	.	.	.	FRV
NC_056054.1	8668257	57.8335	1	.	.	negative	.	.	.	.	FRV
NC_056054.1	8668262	55.6987	1	.	.	negative	.	.	.	.	FRV
NC_056054.1	8691902	95.3365	1	178.97	1	negative	.	.	.	.	FRV
NC_056054.1	8691933	104.88	1	.	.	negative	.	.	.	.	FRV
NC_056054.1	8696236	78.4076	1	.	.	negative	.	.	.	.	FRV
NC_056054.1	8744823	51.0754	1	210.96	1	negative	.	.	.	.	FRV
NC_056054.1	8744827	.	.	210.96	1	negative	.	.	.	.	FRV
NC_056054.1	8744828	.	.	210.96	1	negative	.	.	.	.	FRV
NC_056054.1	8788207	55.0836	1	.	.	negative	.	.	.	.	FRV
NC_056054.1	8788214	75.4981	1	.	.	negative	.	.	.	.	FRV
NC_056054.1	8788322	26.5168	1	.	.	negative	.	.	.	.	FRV
NC_056054.1	8881201	52.6344	1	.	.	negative	.	.	.	.	FRV
NC_056054.1	8881238	45.2691	1	.	.	negative	.	.	.	.	FRV
NC_056054.1	8940913	77.4631	1	.	.	negative	.	.	.	.	FRV
NC_056054.1	8948614	101.09	6	.	.	negative	.	.	.	.	FRV
NC_056054.1	9045460	201.054	1	.	.	negative	.	.	.	.	FRV
NC_056054.1	9045466	193.907	1	.	.	negative	.	.	.	.	FRV
NC_056054.1	9063677	22.8698	1	.	.	negative	.	.	.	.	FRV
NC_056054.1	9063720	60.2128	1	.	.	negative	.	.	.	.	FRV
NC_056054.1	9135565	24.5743	1	.	.	negative	.	.	.	.	FRV
NC_056054.1	9135582	30.4687	1	.	.	negative	.	.	.	.	FRV
NC_056054.1	9254270	77.3865	1	.	.	negative	.	.	.	.	FRV
NC_056054.1	9269575	76.4849	1	.	.	negative	.	.	.	.	FRV
NC_056054.1	9300443	.	.	46.6	1	negative	.	.	.	.	FRV
NC_056054.1	9300523	.	.	31.64	1	negative	.	.	.	.	FRV
NC_056054.1	9300596	22.605	1	54.65	1	negative	.	.	.	.	FRV
NC_056054.1	9300628	.	.	66.64	1	negative	.	.	.	.	FRV
NC_056054.1	9300632	.	.	32.64	1	negative	.	.	.	.	FRV
NC_056054.1	9300640	.	.	55.6	1	negative	.	.	.	.	FRV
NC_056054.1	9315053	60.7412	1	.	.	negative	.	.	.	.	FRV
NC_056054.1	9318403	82.343	1	210.96	1	negative	.	.	.	.	FRV
NC_056054.1	9318407	.	.	210.96	1	negative	.	.	.	.	FRV
NC_056054.1	9330287	172.757	1	339.06	1	negative	SNP_FB	.	.	.	FIV
NC_056054.1	9337776	77.3961	1	146.96	1	negative	.	.	.	.	FRV
NC_056054.1	9337822	83.6059	1	150.96	1	negative	.	.	.	.	FRV
NC_056054.1	9337857	74.7841	1	140.96	1	negative	.	.	.	.	FRV
NC_056054.1	9373163	57.5679	1	.	.	negative	.	.	.	.	FRV
NC_056054.1	9373181	63.8722	1	.	.	negative	.	.	.	.	FRV
NC_056054.1	9373187	73.8779	1	.	.	negative	.	.	.	.	FRV
NC_056054.1	9378161	69.2491	1	.	.	negative	.	.	.	.	FRV
NC_056054.1	9378246	66.5282	1	.	.	negative	.	.	.	.	FRV
NC_056054.1	9426008	41.0195	1	.	.	negative	.	.	.	.	FRV
NC_056054.1	9426047	63.6368	1	.	.	negative	.	.	.	.	FRV
NC_056054.1	9428651	74.1075	1	.	.	negative	.	.	.	.	FRV
NC_056054.1	9521671	86.0995	1	153.96	1	negative	.	.	.	.	FRV
NC_056054.1	9521756	47.6089	1	110.96	1	negative	.	.	.	.	FRV
NC_056054.1	9541336	78.3993	1	144.96	1	negative	.	.	.	.	FRV
NC_056054.1	9555466	84.5894	1	151.96	1	negative	.	.	.	.	FRV
NC_056054.1	9627341	61.5011	1	125.96	1	negative	.	.	.	.	FRV
NC_056054.1	9662002	31.1233	1	.	.	negative	.	.	.	.	FRV
NC_056054.1	9662035	74.7749	1	.	.	negative	.	.	.	.	FRV
NC_056054.1	9731976	50.4468	1	123.96	1	negative	.	.	.	.	FRV
NC_056054.1	9732011	82.1397	1	127.96	1	negative	.	.	.	.	FRV
NC_056054.1	9744084	36.23	1	255.93	1	negative	.	.	.	.	FRV
NC_056054.1	9744135	88.5191	1	174.97	1	negative	.	.	.	.	FRV
NC_056054.1	9792546	81.09	1	.	.	negative	.	.	.	.	FRV
NC_056054.1	9909587	47.3945	1	255.97	1	negative	.	.	.	.	FRV
NC_056054.1	9909589	.	.	255.97	1	negative	.	.	.	.	FRV
NC_056054.1	9909599	66.9653	1	255.97	1	negative	.	.	.	.	FRV
NC_056054.1	9910460	58.5287	1	132.96	1	negative	.	.	.	.	FRV
NC_056054.1	9958524	43.4114	1	.	.	negative	.	.	.	.	FRV
NC_056054.1	10121560	63.4913	1	.	.	negative	.	.	.	.	FRV
NC_056054.1	10164904	113.127	1	213.02	1	negative	.	.	.	.	FRV
NC_056054.1	10264253	179.76	15	.	.	negative	.	.	.	.	FRV
NC_056054.1	10264267	.	.	37.64	1	negative	.	.	.	.	FRV
NC_056054.1	10264270	.	.	24.64	1	negative	.	.	.	.	FRV
NC_056054.1	10264280	.	.	85.6	6	negative	.	.	.	.	FRV
NC_056054.1	10264287	746.593	1	683.64	46	negative	SNP_FB	SNP_GK	.	.	FIV
NC_056054.1	10264292	.	.	500.6	170	negative	.	.	.	.	FRV
NC_056054.1	10264307	.	.	29.64	1	negative	.	.	.	.	FRV
NC_056054.1	10264310	.	.	74.6	5	negative	.	.	.	.	FRV
NC_056054.1	10264313	.	.	67.6	7	negative	.	.	.	.	FRV
NC_056054.1	10264321	.	.	74.6	2	negative	.	.	.	.	FRV
NC_056054.1	10264332	.	.	43.6	1	negative	.	.	.	.	FRV
NC_056054.1	10264340	.	.	51.6	2	negative	.	.	.	.	FRV
NC_056054.1	10264342	.	.	177.6	36	negative	.	.	.	.	FRV
NC_056054.1	10264348	.	.	369.6	337	negative	.	.	.	.	FRV
NC_056054.1	10264352	.	.	173.6	46	negative	.	.	.	.	FRV
NC_056054.1	10264353	.	.	157.6	19	negative	.	.	.	.	FRV
NC_056054.1	10264363	.	.	26.6	2	negative	.	.	.	.	FRV
NC_056054.1	10264376	.	.	28.64	1	negative	.	.	.	.	FRV
NC_056054.1	10264377	.	.	25.64	1	negative	.	.	.	.	FRV
NC_056054.1	10264401	2495.64	102	138.6	15	positive	.	.	INDEL_FB	.	FIV
NC_056054.1	10264405	.	.	44.6	1	negative	.	.	.	.	FRV
NC_056054.1	10264407	5516.32	92	176.6	52	positive	.	.	INDEL_FB	INDEL_GK	FIV
NC_056054.1	10264412	24.7951	1	.	.	negative	.	.	.	.	FRV
NC_056054.1	10264414	3374.86	71	263.6	103	positive	.	.	INDEL_FB	INDEL_GK	FIV
NC_056054.1	10264418	3151.18	3	117.6	3	positive	.	.	.	.	FRV
NC_056054.1	10264419	509.667	1	.	.	negative	.	.	.	.	FRV
NC_056054.1	10264420	64976.3	3208	3642.06	3488	positive	SNP_FB	SNP_GK	INDEL_FB	.	FIV
NC_056054.1	10264422	.	.	107.6	1	negative	.	.	.	.	FRV
NC_056054.1	10264424	.	.	330.6	79	negative	.	.	.	.	FRV
NC_056054.1	10264431	313.036	34	245.6	55	positive	.	.	INDEL_FB	INDEL_GK	FIV
NC_056054.1	10264434	.	.	178.6	47	negative	.	.	.	.	FRV
NC_056054.1	10264436	291.673	4	.	.	negative	.	.	.	.	FRV
NC_056054.1	10264437	210.228	42	902.86	488	positive	.	.	INDEL_FB	INDEL_GK	FIV
NC_056054.1	10264444	.	.	198.6	112	negative	.	.	.	.	FRV
NC_056054.1	10264445	.	.	112.64	6	negative	.	.	.	.	FRV
NC_056054.1	10264450	.	.	112.64	6	negative	.	.	.	.	FRV
NC_056054.1	10264452	86.4546	106	.	.	negative	SNP_FB	.	.	.	FIV
NC_056054.1	10264461	20.4532	1	.	.	negative	.	.	.	.	FRV
NC_056054.1	10264463	101.887	1	.	.	negative	.	.	.	.	FRV
NC_056054.1	10264466	39.8237	5	.	.	negative	.	.	.	.	FRV
NC_056054.1	10264468	175.585	48	.	.	negative	.	.	.	.	FRV
NC_056054.1	10322507	67.6085	1	.	.	negative	.	.	.	.	FRV
NC_056054.1	10322543	79.2075	1	145.96	1	negative	.	.	.	.	FRV
NC_056054.1	10445540	47.2604	1	.	.	negative	.	.	.	.	FRV
NC_056054.1	10447474	50.1427	1	.	.	negative	.	.	.	.	FRV
NC_056054.1	10467665	52.8856	1	.	.	negative	.	.	.	.	FRV
NC_056054.1	10510214	50.1414	1	.	.	negative	.	.	.	.	FRV
NC_056054.1	10560808	81.5542	1	.	.	negative	.	.	.	.	FRV
NC_056054.1	10651139	28.6762	1	.	.	negative	.	.	.	.	FRV
NC_056054.1	10651161	28.1942	1	.	.	negative	.	.	.	.	FRV
NC_056054.1	10656680	45.4558	1	.	.	negative	.	.	.	.	FRV
NC_056054.1	10683606	66.4497	1	.	.	negative	.	.	.	.	FRV
NC_056054.1	10713897	86.2119	1	153.96	1	negative	.	.	.	.	FRV
NC_056054.1	10737335	.	.	128.6	1	negative	.	.	.	.	FRV
NC_056054.1	10737372	186.834	1	.	.	negative	.	.	.	.	FRV
NC_056054.1	10748756	83.8786	1	156.97	1	negative	.	.	.	.	FRV
NC_056054.1	10834514	41.0983	1	.	.	negative	.	.	.	.	FRV
NC_056054.1	10834526	52.9817	1	.	.	negative	.	.	.	.	FRV
NC_056054.1	10834541	55.5334	1	.	.	negative	.	.	.	.	FRV
NC_056054.1	10834551	56.864	1	.	.	negative	.	.	.	.	FRV
NC_056054.1	10837764	157.988	2	.	.	negative	.	.	.	.	FRV
NC_056054.1	11010962	.	.	79.6	1	negative	.	.	.	.	FRV
NC_056054.1	11031761	75.3366	1	.	.	negative	.	.	.	.	FRV
NC_056054.1	11048443	82.3127	1	161.97	1	negative	.	.	.	.	FRV
NC_056054.1	11053048	94.3931	1	177.97	1	negative	.	.	.	.	FRV
NC_056054.1	11053164	56.5591	1	186.93	1	negative	.	.	.	.	FRV
NC_056054.1	11065334	53.5929	1	.	.	negative	.	.	.	.	FRV
NC_056054.1	11065338	74.8129	1	.	.	negative	.	.	.	.	FRV
NC_056054.1	11067468	65.5625	1	.	.	negative	.	.	.	.	FRV
NC_056054.1	11068921	68.5441	1	.	.	negative	.	.	.	.	FRV
NC_056054.1	11072441	50.3045	1	210.92	1	negative	.	.	.	.	FRV
NC_056054.1	11143792	69.4093	1	.	.	negative	.	.	.	.	FRV
NC_056054.1	11152301	69.9851	1	.	.	negative	.	.	.	.	FRV
NC_056054.1	11188512	35.02	1	.	.	negative	.	.	.	.	FRV
NC_056054.1	11223458	59.0858	1	199.6	1	negative	.	.	.	.	FRV
NC_056054.1	11392188	81.0584	1	.	.	negative	.	.	.	.	FRV
NC_056054.1	11392238	79.2955	1	145.96	1	negative	.	.	.	.	FRV
NC_056054.1	11399812	20.0641	1	.	.	negative	.	.	.	.	FRV
NC_056054.1	11411554	60.3079	1	.	.	negative	.	.	.	.	FRV
NC_056054.1	11411614	64.2694	1	.	.	negative	.	.	.	.	FRV
NC_056054.1	11426978	77.7169	1	.	.	negative	.	.	.	.	FRV
NC_056054.1	11502171	90.7828	1	174.97	1	negative	.	.	.	.	FRV
NC_056054.1	11509868	89.0326	1	142.96	1	negative	.	.	.	.	FRV
NC_056054.1	11534138	65.1922	1	.	.	negative	.	.	.	.	FRV
NC_056054.1	11548941	.	.	80.6	1	negative	.	.	.	.	FRV
NC_056054.1	11558521	69.6772	1	.	.	negative	.	.	.	.	FRV
NC_056054.1	11558530	69.9773	1	152.97	1	negative	.	.	.	.	FRV
NC_056054.1	11558580	90.1	1	158.97	1	negative	.	.	.	.	FRV
NC_056054.1	11558670	89.2527	1	346.04	1	negative	.	.	.	.	FRV
NC_056054.1	11558672	.	.	346.04	1	negative	.	.	.	.	FRV
NC_056054.1	11558675	.	.	346.04	1	negative	.	.	.	.	FRV
NC_056054.1	11595298	93.5661	1	176.97	1	negative	.	.	.	.	FRV
NC_056054.1	11595325	99.6425	1	183.97	1	negative	.	.	.	.	FRV
NC_056054.1	11704926	53.9976	1	.	.	negative	.	.	.	.	FRV
NC_056054.1	11712979	27.6538	1	.	.	negative	.	.	.	.	FRV
NC_056054.1	11718800	72.8727	1	133.96	1	negative	.	.	.	.	FRV
NC_056054.1	11802553	96.5325	1	.	.	negative	.	.	.	.	FRV
NC_056054.1	11802742	81.8466	1	.	.	negative	.	.	.	.	FRV
NC_056054.1	11802749	71.1	1	.	.	negative	.	.	.	.	FRV
NC_056054.1	11802874	81.8106	1	.	.	negative	.	.	.	.	FRV
NC_056054.1	11873958	72.0279	1	137.96	1	negative	.	.	.	.	FRV
NC_056054.1	11874006	66.6028	1	210.96	1	negative	.	.	.	.	FRV
NC_056054.1	11874007	.	.	210.96	1	negative	.	.	.	.	FRV
NC_056054.1	11875807	49.5759	1	.	.	negative	.	.	.	.	FRV
NC_056054.1	11889520	86.4038	1	.	.	negative	.	.	.	.	FRV
NC_056054.1	11893223	.	.	75.6	1	negative	.	.	.	.	FRV
NC_056054.1	11924145	82.1464	1	.	.	negative	.	.	.	.	FRV
NC_056054.1	11944111	.	.	210.92	1	negative	.	.	.	.	FRV
NC_056054.1	11944128	.	.	210.96	1	negative	.	.	.	.	FRV
NC_056054.1	11944131	.	.	210.96	1	negative	.	.	.	.	FRV
NC_056054.1	11963450	78.22	1	210.96	1	negative	.	.	.	.	FRV
NC_056054.1	11963454	.	.	210.96	1	negative	.	.	.	.	FRV
NC_056054.1	11963488	77.9898	1	144.96	1	negative	.	.	.	.	FRV
NC_056054.1	11963501	42.0496	1	85.99	1	negative	.	.	.	.	FRV
NC_056054.1	11979998	78.3654	1	144.96	1	negative	.	.	.	.	FRV
NC_056054.1	11991763	54.274	1	.	.	negative	.	.	.	.	FRV
NC_056054.1	11991785	80.8192	1	.	.	negative	.	.	.	.	FRV
NC_056054.1	11991795	81.3826	1	.	.	negative	.	.	.	.	FRV
NC_056054.1	11991801	66.4717	1	.	.	negative	.	.	.	.	FRV
NC_056054.1	11997555	38.0151	1	.	.	negative	.	.	.	.	FRV
NC_056054.1	12005256	81.8584	1	163.97	1	negative	.	.	.	.	FRV
NC_056054.1	12069288	32.6855	1	.	.	negative	.	.	.	.	FRV
NC_056054.1	12093120	64.6777	1	.	.	negative	.	.	.	.	FRV
NC_056054.1	12118352	79.2551	1	.	.	negative	.	.	.	.	FRV
NC_056054.1	12165451	52.7834	1	.	.	negative	.	.	.	.	FRV
NC_056054.1	12184859	37.3651	1	.	.	negative	.	.	.	.	FRV
NC_056054.1	12188271	76.5347	1	.	.	negative	.	.	.	.	FRV
NC_056054.1	12215539	69.3683	1	.	.	negative	.	.	.	.	FRV
NC_056054.1	12230194	55.7724	1	.	.	negative	.	.	.	.	FRV
NC_056054.1	12237588	.	.	51.6	1	negative	.	.	.	.	FRV
NC_056054.1	12237643	.	.	41.6	1	negative	.	.	.	.	FRV
NC_056054.1	12265732	85.3813	1	152.96	1	negative	.	.	.	.	FRV
NC_056054.1	12271312	72.7792	1	.	.	negative	.	.	.	.	FRV
NC_056054.1	12283956	55.8142	1	.	.	negative	.	.	.	.	FRV
NC_056054.1	12329558	99.6122	1	.	.	negative	.	.	.	.	FRV
NC_056054.1	12333737	91.6623	1	.	.	negative	.	.	.	.	FRV
NC_056054.1	12352464	46.2922	1	114.96	1	negative	.	.	.	.	FRV
NC_056054.1	12372409	72.3903	1	.	.	negative	.	.	.	.	FRV
NC_056054.1	12454731	80.6617	1	147.96	1	negative	.	.	.	.	FRV
NC_056054.1	12454748	80.6617	1	210.96	1	negative	.	.	.	.	FRV
NC_056054.1	12454754	84.105	1	210.96	1	negative	.	.	.	.	FRV
NC_056054.1	12454774	78.0512	1	144.96	1	negative	.	.	.	.	FRV
NC_056054.1	12477317	72.9905	1	.	.	negative	.	.	.	.	FRV
NC_056054.1	12477350	83.7397	1	150.96	1	negative	.	.	.	.	FRV
NC_056054.1	12515441	65.8292	1	.	.	negative	.	.	.	.	FRV
NC_056054.1	12565143	76.5971	1	.	.	negative	.	.	.	.	FRV
NC_056054.1	12599925	61.2684	1	125.96	1	negative	.	.	.	.	FRV
NC_056054.1	12628376	116.728	1	232.04	1	negative	.	.	.	.	FRV
NC_056054.1	12657362	59.342	7	.	.	negative	.	.	.	.	FRV
NC_056054.1	12657363	28.7708	1	47.64	1	negative	.	.	.	.	FRV
NC_056054.1	12657369	.	.	45.64	1	negative	.	.	.	.	FRV
NC_056054.1	12657371	38.4647	10	41.64	1	negative	.	.	.	.	FRV
NC_056054.1	12657374	.	.	38.6	1	negative	.	.	.	.	FRV
NC_056054.1	12657385	2501.08	1	493.64	1	positive	SNP_FB	SNP_GK	.	.	FIV
NC_056054.1	12657390	.	.	173.6	65	negative	.	.	.	.	FRV
NC_056054.1	12657391	22290.1	67	1810.06	67	positive	SNP_FB	SNP_GK	.	.	FIV
NC_056054.1	12657394	.	.	47.6	1	negative	.	.	.	.	FRV
NC_056054.1	12657397	.	.	54.64	1	negative	.	.	.	.	FRV
NC_056054.1	12657406	88.7561	1	395.6	137	negative	.	.	.	.	FRV
NC_056054.1	12657410	.	.	32.6	2	negative	.	.	.	.	FRV
NC_056054.1	12657411	.	.	39.6	1	negative	.	.	.	.	FRV
NC_056054.1	12657412	.	.	93.6	1	negative	.	.	.	.	FRV
NC_056054.1	12657416	.	.	49.64	1	negative	.	.	.	.	FRV
NC_056054.1	12657419	1188.99	6	200.6	29	positive	.	.	.	INDEL_GK	FIV
NC_056054.1	12657421	.	.	73.64	1	negative	.	.	.	.	FRV
NC_056054.1	12657423	.	.	36.6	1	negative	.	.	.	.	FRV
NC_056054.1	12657424	1247.32	3	.	.	positive	.	.	.	.	FRV
NC_056054.1	12657425	18593.5	433	260.6	69	positive	.	.	INDEL_FB	INDEL_GK	FIV
NC_056054.1	12657426	38557.5	2744	2935.06	3330	positive	SNP_FB	SNP_GK	INDEL_FB	INDEL_GK	FIV
NC_056054.1	12657429	.	.	51.6	1	negative	.	.	.	.	FRV
NC_056054.1	12657430	.	.	73.64	1	negative	.	.	.	.	FRV
NC_056054.1	12657434	.	.	24.6	1	negative	.	.	.	.	FRV
NC_056054.1	12657435	.	.	110.6	14	negative	.	.	.	.	FRV
NC_056054.1	12657438	423.81	86	689.6	605	positive	.	.	INDEL_FB	INDEL_GK	FIV
NC_056054.1	12657441	.	.	32.64	2	negative	.	.	.	.	FRV
NC_056054.1	12657442	.	.	290.6	46	negative	.	.	.	.	FRV
NC_056054.1	12657449	473.819	83	619.6	160	positive	.	.	INDEL_FB	INDEL_GK	FIV
NC_056054.1	12657461	.	.	46.6	1	negative	.	.	.	.	FRV
NC_056054.1	12657464	.	.	184.6	1	negative	.	.	.	.	FRV
NC_056054.1	12657466	22.0445	1	134.6	3	negative	.	.	.	.	FRV
NC_056054.1	12657468	.	.	273.6	361	negative	.	.	.	.	FRV
NC_056054.1	12657472	216.33	42	840.6	330	positive	.	.	INDEL_FB	INDEL_GK	FIV
NC_056054.1	12657473	.	.	47.64	1	negative	.	.	.	.	FRV
NC_056054.1	12657479	.	.	140.6	79	negative	.	.	.	.	FRV
NC_056054.1	12657483	.	.	27.64	1	negative	.	.	.	.	FRV
NC_056054.1	12657502	.	.	22.6	1	negative	.	.	.	.	FRV
NC_056054.1	12657528	.	.	513.6	8	negative	.	.	.	.	FRV
NC_056054.1	12657529	950.619	5	1139.64	5	positive	SNP_FB	SNP_GK	.	.	FIV
NC_056054.1	12657537	.	.	39.6	2	negative	.	.	.	.	FRV
NC_056054.1	12657540	.	.	55.6	1	negative	.	.	.	.	FRV
NC_056054.1	12657553	.	.	111.6	5	negative	.	.	.	.	FRV
NC_056054.1	12657554	36.151	1	.	.	negative	.	.	.	.	FRV
NC_056054.1	12657559	.	.	29.64	1	negative	.	.	.	.	FRV
NC_056054.1	12657564	.	.	103.6	2	negative	.	.	.	.	FRV
NC_056054.1	12657568	31.0896	1	.	.	negative	.	.	.	.	FRV
NC_056054.1	12706468	76.5733	1	.	.	negative	.	.	.	.	FRV
NC_056054.1	12735970	77.5238	1	143.96	1	negative	.	.	.	.	FRV
NC_056054.1	12766836	37.1188	1	.	.	negative	.	.	.	.	FRV
NC_056054.1	12773454	69.1669	1	136.96	1	negative	.	.	.	.	FRV
NC_056054.1	12773476	67.8191	1	137.96	1	negative	.	.	.	.	FRV
NC_056054.1	12773513	67.3877	1	137.96	1	negative	.	.	.	.	FRV
NC_056054.1	12779782	59.0645	1	.	.	negative	.	.	.	.	FRV
NC_056054.1	12802067	90.7086	1	151.96	1	negative	.	.	.	.	FRV
NC_056054.1	12802130	93.7348	1	.	.	negative	.	.	.	.	FRV
NC_056054.1	12832183	21.823	1	.	.	negative	.	.	.	.	FRV
NC_056054.1	12832201	28.5667	1	.	.	negative	.	.	.	.	FRV
NC_056054.1	12832221	24.2811	1	.	.	negative	.	.	.	.	FRV
NC_056054.1	12832237	31.927	1	.	.	negative	.	.	.	.	FRV
NC_056054.1	12857180	87.9687	1	155.96	1	negative	.	.	.	.	FRV
NC_056054.1	12922173	65.6005	1	171.97	1	negative	.	.	.	.	FRV
NC_056054.1	12922181	34.5971	1	.	.	negative	.	.	.	.	FRV
NC_056054.1	12922183	.	.	171.97	1	negative	.	.	.	.	FRV
NC_056054.1	12922221	84.3995	1	255.97	1	negative	.	.	.	.	FRV
NC_056054.1	12922230	83.1465	1	255.97	1	negative	.	.	.	.	FRV
NC_056054.1	12962493	58.2046	1	.	.	negative	.	.	.	.	FRV
NC_056054.1	12971104	52.4939	1	.	.	negative	.	.	.	.	FRV
NC_056054.1	12971334	53.4193	1	119.96	1	negative	.	.	.	.	FRV
NC_056054.1	12974791	58.5548	1	.	.	negative	.	.	.	.	FRV
NC_056054.1	12992808	72.4005	1	.	.	negative	.	.	.	.	FRV
NC_056054.1	13058993	22.8585	1	.	.	negative	.	.	.	.	FRV
NC_056054.1	13066929	54.0652	1	122.96	1	negative	.	.	.	.	FRV
NC_056054.1	13071432	59.0746	1	.	.	negative	.	.	.	.	FRV
NC_056054.1	13080206	70.2097	1	.	.	negative	.	.	.	.	FRV
NC_056054.1	13155459	56.9812	1	.	.	negative	.	.	.	.	FRV
NC_056054.1	13251691	97.0451	1	.	.	negative	.	.	.	.	FRV
NC_056054.1	13251721	112.218	1	212.02	1	negative	.	.	.	.	FRV
NC_056054.1	13251874	73.0298	1	.	.	negative	.	.	.	.	FRV
NC_056054.1	13272258	67.5692	1	108.66	1	negative	.	.	.	.	FRV
NC_056054.1	13343161	73.0147	1	.	.	negative	.	.	.	.	FRV
NC_056054.1	13382181	73.77	1	.	.	negative	.	.	.	.	FRV
NC_056054.1	13382207	74.9888	1	.	.	negative	.	.	.	.	FRV
NC_056054.1	13407110	73.8202	1	.	.	negative	.	.	.	.	FRV
NC_056054.1	13407143	74.8043	1	.	.	negative	.	.	.	.	FRV
NC_056054.1	13407168	60.6389	1	.	.	negative	.	.	.	.	FRV
NC_056054.1	13426395	71.9783	1	155.97	1	negative	.	.	.	.	FRV
NC_056054.1	13439398	37.3384	1	.	.	negative	.	.	.	.	FRV
NC_056054.1	13462980	.	.	120.06	1	negative	.	.	.	.	FRV
NC_056054.1	13463007	93.7046	1	177.97	1	negative	.	.	.	.	FRV
NC_056054.1	13483901	49.4038	1	.	.	negative	.	.	.	.	FRV
NC_056054.1	13483950	89.0616	1	171.97	1	negative	.	.	.	.	FRV
NC_056054.1	13553318	81.09	1	147.96	1	negative	.	.	.	.	FRV
NC_056054.1	13573956	56.511	1	127.96	1	negative	.	.	.	.	FRV
NC_056054.1	13574019	45.268	1	199.92	1	negative	.	.	.	.	FRV
NC_056054.1	13574037	.	.	80.6	1	negative	.	.	.	.	FRV
NC_056054.1	13629682	134.998	1	301.02	1	negative	.	.	.	.	FRV
NC_056054.1	13629694	109.327	1	301.02	1	negative	.	.	.	.	FRV
NC_056054.1	13666700	52.6491	1	.	.	negative	.	.	.	.	FRV
NC_056054.1	13719399	33.8875	1	64.99	1	negative	.	.	.	.	FRV
NC_056054.1	13733010	76.3732	1	.	.	negative	.	.	.	.	FRV
NC_056054.1	13736313	74.3486	1	142.96	1	negative	.	.	.	.	FRV
NC_056054.1	13736400	76.5733	1	.	.	negative	.	.	.	.	FRV
NC_056054.1	13820226	60.8332	1	.	.	negative	.	.	.	.	FRV
NC_056054.1	13820243	56.5937	1	196.96	1	negative	.	.	.	.	FRV
NC_056054.1	13820244	.	.	196.96	1	negative	.	.	.	.	FRV
NC_056054.1	13820346	62.9523	1	.	.	negative	.	.	.	.	FRV
NC_056054.1	13823460	78.1203	1	.	.	negative	.	.	.	.	FRV
NC_056054.1	13823476	93.4485	1	.	.	negative	.	.	.	.	FRV
NC_056054.1	13961152	79.1549	1	.	.	negative	.	.	.	.	FRV
NC_056054.1	14010989	58.9572	1	.	.	negative	.	.	.	.	FRV
NC_056054.1	14082323	53.0441	1	.	.	negative	.	.	.	.	FRV
NC_056054.1	14104128	64.9677	1	.	.	negative	.	.	.	.	FRV
NC_056054.1	14180020	37.5949	1	.	.	negative	.	.	.	.	FRV
NC_056054.1	14185104	81.09	1	.	.	negative	.	.	.	.	FRV
NC_056054.1	14251653	22.0814	1	.	.	negative	.	.	.	.	FRV
NC_056054.1	14251694	50.4944	1	.	.	negative	.	.	.	.	FRV
NC_056054.1	14264831	75.6158	1	141.96	1	negative	.	.	.	.	FRV
NC_056054.1	14372538	81.9706	1	148.96	1	negative	.	.	.	.	FRV
NC_056054.1	14382325	56.2079	1	.	.	negative	.	.	.	.	FRV
NC_056054.1	14382417	58.1631	1	.	.	negative	.	.	.	.	FRV
NC_056054.1	14433091	48.6817	1	.	.	negative	.	.	.	.	FRV
NC_056054.1	14482501	40.9138	1	.	.	negative	.	.	.	.	FRV
NC_056054.1	14543756	47.9132	1	.	.	negative	.	.	.	.	FRV
NC_056054.1	14545754	33.3701	1	.	.	negative	.	.	.	.	FRV
NC_056054.1	14545760	21.8312	1	38.64	1	negative	.	.	.	.	FRV
NC_056054.1	14545762	.	.	40.64	1	negative	.	.	.	.	FRV
NC_056054.1	14545765	.	.	53.64	1	negative	.	.	.	.	FRV
NC_056054.1	14545768	65.1759	13	69.64	2	positive	.	.	.	.	FRV
NC_056054.1	14545775	.	.	83.6	2	negative	.	.	.	.	FRV
NC_056054.1	14545778	.	.	135.6	41	negative	.	.	.	.	FRV
NC_056054.1	14545783	.	.	162.6	18	negative	.	.	.	.	FRV
NC_056054.1	14545786	.	.	46.64	4	negative	.	.	.	.	FRV
NC_056054.1	14545787	.	.	364.6	213	negative	.	.	.	.	FRV
NC_056054.1	14545788	.	.	46.64	3	negative	.	.	.	.	FRV
NC_056054.1	14545791	.	.	48.6	1	negative	.	.	.	.	FRV
NC_056054.1	14545795	.	.	238.6	171	negative	.	.	.	.	FRV
NC_056054.1	14545800	.	.	102.6	9	negative	.	.	.	.	FRV
NC_056054.1	14545808	.	.	216.6	34	negative	.	.	.	.	FRV
NC_056054.1	14545816	.	.	31.6	1	negative	.	.	.	.	FRV
NC_056054.1	14545840	299.524	3	162.6	12	positive	.	.	.	INDEL_GK	FIV
NC_056054.1	14545841	26375.6	1795	3298.06	1801	positive	SNP_FB	SNP_GK	INDEL_FB	.	FIV
NC_056054.1	14545843	46.9323	1	.	.	negative	.	.	.	.	FRV
NC_056054.1	14545844	1976.97	83	497.6	64	positive	.	.	INDEL_FB	INDEL_GK	FIV
NC_056054.1	14545848	3340.76	43	434.6	487	positive	.	.	INDEL_FB	INDEL_GK	FIV
NC_056054.1	14545849	18198.6	305	2911.06	446	positive	SNP_FB	SNP_GK	.	.	FIV
NC_056054.1	14545850	.	.	65.64	6	negative	.	.	.	.	FRV
NC_056054.1	14545857	.	.	103.6	18	negative	.	.	.	.	FRV
NC_056054.1	14545862	.	.	94.6	5	negative	.	.	.	.	FRV
NC_056054.1	14545866	.	.	94.6	6	negative	.	.	.	.	FRV
NC_056054.1	14545871	.	.	112.6	16	negative	.	.	.	.	FRV
NC_056054.1	14545872	.	.	44.6	2	negative	.	.	.	.	FRV
NC_056054.1	14545895	.	.	28.64	1	negative	.	.	.	.	FRV
NC_056054.1	14545900	33252	2115	4020.06	2123	positive	SNP_FB	SNP_GK	INDEL_FB	.	FIV
NC_056054.1	14545903	7659.98	14	1858.06	15	positive	SNP_FB	SNP_GK	.	.	FIV
NC_056054.1	14545908	.	.	197.6	43	negative	.	.	.	.	FRV
NC_056054.1	14545911	.	.	41.6	6	negative	.	.	.	.	FRV
NC_056054.1	14545913	.	.	92.6	5	negative	.	.	.	.	FRV
NC_056054.1	14545917	.	.	232.6	75	negative	.	.	.	.	FRV
NC_056054.1	14545934	.	.	189.99	16	negative	.	.	.	.	FRV
NC_056054.1	14545938	457.907	172	.	.	negative	SNP_FB	.	.	.	FIV
NC_056054.1	14545939	68.5504	1	64.6	2	negative	.	.	.	.	FRV
NC_056054.1	14545941	.	.	64.64	2	negative	.	.	.	.	FRV
NC_056054.1	14545942	.	.	67.64	1	negative	.	.	.	.	FRV
NC_056054.1	14545943	.	.	67.64	1	negative	.	.	.	.	FRV
NC_056054.1	14545944	.	.	64.6	1	negative	.	.	.	.	FRV
NC_056054.1	14545950	140.97	8	.	.	negative	.	.	.	.	FRV
NC_056054.1	14545951	65.8055	6	.	.	negative	.	.	.	.	FRV
NC_056054.1	14545955	80.8419	11	.	.	negative	.	.	.	.	FRV
NC_056054.1	14545957	74.9648	1	.	.	negative	.	.	.	.	FRV
NC_056054.1	14548320	38.353	1	124.64	1	negative	.	.	.	.	FRV
NC_056054.1	14548327	.	.	41.64	1	negative	.	.	.	.	FRV
NC_056054.1	14548331	38.6045	1	190.64	1	negative	.	.	.	.	FRV
NC_056054.1	14548332	.	.	190.64	1	negative	.	.	.	.	FRV
NC_056054.1	14651506	72.925	1	138.96	1	negative	.	.	.	.	FRV
NC_056054.1	14690490	56.6327	1	210.96	1	negative	.	.	.	.	FRV
NC_056054.1	14690491	.	.	210.96	1	negative	.	.	.	.	FRV
NC_056054.1	14690552	.	.	88.6	1	negative	.	.	.	.	FRV
NC_056054.1	14690600	51.1273	1	210.96	1	negative	.	.	.	.	FRV
NC_056054.1	14690611	38.8911	1	210.96	1	negative	.	.	.	.	FRV
NC_056054.1	14690612	.	.	210.96	1	negative	.	.	.	.	FRV
NC_056054.1	14738889	59.7148	1	.	.	negative	.	.	.	.	FRV
NC_056054.1	14738902	74.2895	1	.	.	negative	.	.	.	.	FRV
NC_056054.1	14780945	.	.	86.6	1	negative	.	.	.	.	FRV
NC_056054.1	14817427	55.9028	1	.	.	negative	.	.	.	.	FRV
NC_056054.1	14819137	73.6385	1	.	.	negative	.	.	.	.	FRV
NC_056054.1	14819140	.	.	109.96	1	negative	.	.	.	.	FRV
NC_056054.1	14861827	77.4119	2	138.96	1	negative	.	.	.	.	FRV
NC_056054.1	14920205	116.045	1	217.02	1	negative	.	.	.	.	FRV
NC_056054.1	14920291	109.854	1	210.02	1	negative	.	.	.	.	FRV
NC_056054.1	14920351	45.4206	1	.	.	negative	.	.	.	.	FRV
NC_056054.1	14956047	99.6078	1	183.97	1	negative	.	.	.	.	FRV
NC_056054.1	14956072	95.28	1	178.97	1	negative	.	.	.	.	FRV
NC_056054.1	14969408	33.1148	1	.	.	negative	.	.	.	.	FRV
NC_056054.1	15008060	44.8581	1	.	.	negative	.	.	.	.	FRV
NC_056054.1	15008068	63.9706	1	.	.	negative	.	.	.	.	FRV
NC_056054.1	15008189	72.1021	1	137.96	1	negative	.	.	.	.	FRV
NC_056054.1	15141566	78.3993	1	144.96	1	negative	.	.	.	.	FRV
NC_056054.1	15157370	79.5939	1	152.97	1	negative	.	.	.	.	FRV
NC_056054.1	15157435	77.0925	1	.	.	negative	.	.	.	.	FRV
NC_056054.1	15157439	.	.	174.97	1	negative	.	.	.	.	FRV
NC_056054.1	15165091	121.084	1	237.04	1	negative	.	.	.	.	FRV
NC_056054.1	15165105	123.833	1	240.04	1	negative	.	.	.	.	FRV
NC_056054.1	15191161	25.5604	2	.	.	negative	.	.	.	.	FRV
NC_056054.1	15191193	88.7366	5	77.98	1	negative	.	.	.	.	FRV
NC_056054.1	15252598	62.9154	1	.	.	negative	.	.	.	.	FRV
NC_056054.1	15296701	69.7512	1	158.97	1	negative	.	.	.	.	FRV
NC_056054.1	15296816	.	.	255.93	1	negative	.	.	.	.	FRV
NC_056054.1	15301469	20.99	1	.	.	negative	.	.	.	.	FRV
NC_056054.1	15301519	65.4029	1	.	.	negative	.	.	.	.	FRV
NC_056054.1	15301549	59.6494	1	.	.	negative	.	.	.	.	FRV
NC_056054.1	15348241	106.85	1	.	.	negative	.	.	.	.	FRV
NC_056054.1	15348338	83.5123	1	155.97	1	negative	.	.	.	.	FRV
NC_056054.1	15392979	56.7286	1	.	.	negative	.	.	.	.	FRV
NC_056054.1	15392991	66.1432	1	157.97	1	negative	.	.	.	.	FRV
NC_056054.1	15393030	128.172	1	245.04	1	negative	.	.	.	.	FRV
NC_056054.1	15398345	114.846	1	215.02	1	negative	.	.	.	.	FRV
NC_056054.1	15435512	47.3105	1	.	.	negative	.	.	.	.	FRV
NC_056054.1	15467860	73.9245	1	139.96	1	negative	.	.	.	.	FRV
NC_056054.1	15519854	33.4814	1	.	.	negative	.	.	.	.	FRV
NC_056054.1	15519876	41.6265	1	.	.	negative	.	.	.	.	FRV
NC_056054.1	15611445	36.3968	1	.	.	negative	.	.	.	.	FRV
NC_056054.1	15664661	85.1673	1	.	.	negative	.	.	.	.	FRV
NC_056054.1	15664763	97.2708	1	123.96	1	negative	.	.	.	.	FRV
NC_056054.1	15711587	36.1464	1	.	.	negative	.	.	.	.	FRV
NC_056054.1	15764287	76.6303	1	142.96	1	negative	.	.	.	.	FRV
NC_056054.1	15771336	57.3496	1	.	.	negative	.	.	.	.	FRV
NC_056054.1	15918003	74.3224	1	140.96	1	negative	.	.	.	.	FRV
NC_056054.1	15918035	74.2676	1	.	.	negative	.	.	.	.	FRV
NC_056054.1	15920200	81.0113	1	147.96	1	negative	.	.	.	.	FRV
NC_056054.1	15927765	74.8345	1	.	.	negative	.	.	.	.	FRV
NC_056054.1	15983329	43.1101	1	187.92	1	negative	.	.	.	.	FRV
NC_056054.1	15984152	69.7925	1	.	.	negative	.	.	.	.	FRV
NC_056054.1	15987300	66.428	1	205.96	1	negative	.	.	.	.	FRV
NC_056054.1	15987307	76.4448	1	205.96	1	negative	.	.	.	.	FRV
NC_056054.1	15987355	71.6489	1	129.96	1	negative	.	.	.	.	FRV
NC_056054.1	16007829	37.3468	1	.	.	negative	.	.	.	.	FRV
NC_056054.1	16101754	81.5424	1	.	.	negative	.	.	.	.	FRV
NC_056054.1	16125873	72.4328	1	.	.	negative	.	.	.	.	FRV
NC_056054.1	16140242	60.9847	1	.	.	negative	.	.	.	.	FRV
NC_056054.1	16140252	70.2637	1	.	.	negative	.	.	.	.	FRV
NC_056054.1	16236602	51.2647	1	.	.	negative	.	.	.	.	FRV
NC_056054.1	16244667	73.8322	1	139.96	1	negative	.	.	.	.	FRV
NC_056054.1	16248191	95.3428	1	178.97	1	negative	.	.	.	.	FRV
NC_056054.1	16261440	46.9524	1	.	.	negative	.	.	.	.	FRV
NC_056054.1	16261448	47.4736	1	.	.	negative	.	.	.	.	FRV
NC_056054.1	16288948	60.6994	1	.	.	negative	.	.	.	.	FRV
NC_056054.1	16292913	69.3835	1	134.96	1	negative	.	.	.	.	FRV
NC_056054.1	16387691	88.5676	1	.	.	negative	.	.	.	.	FRV
NC_056054.1	16402290	26.1598	1	.	.	negative	.	.	.	.	FRV
NC_056054.1	16433027	75.6633	1	.	.	negative	.	.	.	.	FRV
NC_056054.1	16497626	82.8592	1	149.96	1	negative	.	.	.	.	FRV
NC_056054.1	16524582	86.3374	1	.	.	negative	.	.	.	.	FRV
NC_056054.1	16524615	83.5565	1	144.96	1	negative	.	.	.	.	FRV
NC_056054.1	16524753	84.6784	1	181.03	1	negative	.	.	.	.	FRV
NC_056054.1	16525557	100.469	1	184.97	1	negative	.	.	.	.	FRV
NC_056054.1	16533726	81.0823	1	147.96	1	negative	.	.	.	.	FRV
NC_056054.1	16664893	80.1311	1	146.96	1	negative	.	.	.	.	FRV
NC_056054.1	16681959	26.7027	1	.	.	negative	.	.	.	.	FRV
NC_056054.1	16681979	27.2337	1	.	.	negative	.	.	.	.	FRV
NC_056054.1	16681991	26.646	1	.	.	negative	.	.	.	.	FRV
NC_056054.1	16693655	30.2607	1	.	.	negative	.	.	.	.	FRV
NC_056054.1	16693664	81.7614	1	.	.	negative	.	.	.	.	FRV
NC_056054.1	16693670	.	.	21.64	1	negative	.	.	.	.	FRV
NC_056054.1	16693676	.	.	37.64	1	negative	.	.	.	.	FRV
NC_056054.1	16693677	.	.	37.64	3	negative	.	.	.	.	FRV
NC_056054.1	16693688	.	.	203.6	5	negative	.	.	.	.	FRV
NC_056054.1	16693732	240.321	1	452.6	1172	negative	.	.	.	.	FRV
NC_056054.1	16693734	34.7783	1	.	.	negative	.	.	.	.	FRV
NC_056054.1	16693736	208.498	9	595.6	413	positive	.	.	.	INDEL_GK	FIV
NC_056054.1	16693742	.	.	273.6	2	negative	.	.	.	.	FRV
NC_056054.1	16693744	52636.8	1509	3410.06	1509	positive	SNP_FB	SNP_GK	.	.	FIV
NC_056054.1	16693754	.	.	35.6	1	negative	.	.	.	.	FRV
NC_056054.1	16693762	.	.	43.6	1	negative	.	.	.	.	FRV
NC_056054.1	16693771	.	.	57.6	1	negative	.	.	.	.	FRV
NC_056054.1	16693778	.	.	20.64	1	negative	.	.	.	.	FRV
NC_056054.1	16693779	.	.	20.64	1	negative	.	.	.	.	FRV
NC_056054.1	16693783	287.321	50	.	.	negative	.	.	INDEL_FB	.	FIV
NC_056054.1	16693784	153.439	99	.	.	negative	SNP_FB	.	.	.	FIV
NC_056054.1	16693785	73.4452	2	65.64	1	negative	.	.	.	.	FRV
NC_056054.1	16693786	.	.	67.64	1	negative	.	.	.	.	FRV
NC_056054.1	16693789	.	.	67.6	1	negative	.	.	.	.	FRV
NC_056054.1	16693791	.	.	67.64	1	negative	.	.	.	.	FRV
NC_056054.1	16693792	.	.	67.6	1	negative	.	.	.	.	FRV
NC_056054.1	16693797	32.4918	1	.	.	negative	.	.	.	.	FRV
NC_056054.1	16693807	84.2452	1	.	.	negative	.	.	.	.	FRV
NC_056054.1	16821030	74.4408	1	.	.	negative	.	.	.	.	FRV
NC_056054.1	16901355	53.1205	1	.	.	negative	.	.	.	.	FRV
NC_056054.1	16908042	76.624	1	142.96	1	negative	.	.	.	.	FRV
NC_056054.1	16929622	78.4122	1	210.92	1	negative	.	.	.	.	FRV
NC_056054.1	16929627	.	.	210.96	1	negative	.	.	.	.	FRV
NC_056054.1	16980591	70.921	1	.	.	negative	.	.	.	.	FRV
NC_056054.1	16980669	49.2641	1	.	.	negative	.	.	.	.	FRV
NC_056054.1	16998030	125.394	1	244.04	1	negative	.	.	.	.	FRV
NC_056054.1	16998074	125.788	1	246.04	1	negative	.	.	.	.	FRV
NC_056054.1	17032591	65.2233	1	255.97	1	negative	.	.	.	.	FRV
NC_056054.1	17032594	.	.	255.97	1	negative	.	.	.	.	FRV
NC_056054.1	17127958	51.5818	1	.	.	negative	.	.	.	.	FRV
NC_056054.1	17218014	54.9382	1	.	.	negative	.	.	.	.	FRV
NC_056054.1	17281839	37.4535	1	.	.	negative	.	.	.	.	FRV
NC_056054.1	17341905	48.5661	1	.	.	negative	.	.	.	.	FRV
NC_056054.1	17341962	49.9623	1	.	.	negative	.	.	.	.	FRV
NC_056054.1	17341989	61.6105	1	.	.	negative	.	.	.	.	FRV
NC_056054.1	17371930	54.0088	1	.	.	negative	.	.	.	.	FRV
NC_056054.1	17380561	69.8646	1	.	.	negative	.	.	.	.	FRV
NC_056054.1	17384459	60.364	1	124.96	1	negative	.	.	.	.	FRV
NC_056054.1	17445110	50.1458	1	.	.	negative	.	.	.	.	FRV
NC_056054.1	17478952	98.3738	1	.	.	negative	.	.	.	.	FRV
NC_056054.1	17483600	78.8871	1	.	.	negative	.	.	.	.	FRV
NC_056054.1	17546888	77.407	1	.	.	negative	.	.	.	.	FRV
NC_056054.1	17645310	47.4067	1	.	.	negative	.	.	.	.	FRV
NC_056054.1	17730454	61.4599	1	.	.	negative	.	.	.	.	FRV
NC_056054.1	17752159	81.0902	1	.	.	negative	.	.	.	.	FRV
NC_056054.1	17818988	65.9832	1	.	.	negative	.	.	.	.	FRV
NC_056054.1	18060324	81.9784	1	148.96	1	negative	.	.	.	.	FRV
NC_056054.1	18109617	33.046	1	.	.	negative	.	.	.	.	FRV
NC_056054.1	18122705	67.4583	1	.	.	negative	.	.	.	.	FRV
NC_056054.1	18127081	36.7679	1	.	.	negative	.	.	.	.	FRV
NC_056054.1	18127163	72.1687	1	140.96	1	negative	.	.	.	.	FRV
NC_056054.1	18171388	82.8512	1	.	.	negative	.	.	.	.	FRV
NC_056054.1	18203166	82.5134	1	207.96	1	negative	.	.	.	.	FRV
NC_056054.1	18203181	51.0126	1	110.96	1	negative	.	.	.	.	FRV
NC_056054.1	18253069	60.3214	1	.	.	negative	.	.	.	.	FRV
NC_056054.1	18253077	79.2506	1	.	.	negative	.	.	.	.	FRV
NC_056054.1	18413976	40.5439	1	.	.	negative	.	.	.	.	FRV
NC_056054.1	18414101	52.0512	1	.	.	negative	.	.	.	.	FRV
NC_056054.1	18437550	69.3002	1	.	.	negative	.	.	.	.	FRV
NC_056054.1	18445908	73.8464	1	.	.	negative	.	.	.	.	FRV
NC_056054.1	18519357	84.5452	1	151.96	1	negative	.	.	.	.	FRV
NC_056054.1	18554226	81.9706	1	.	.	negative	.	.	.	.	FRV
NC_056054.1	18571850	95.258	1	.	.	negative	.	.	.	.	FRV
NC_056054.1	18693920	63.4536	1	.	.	negative	.	.	.	.	FRV
NC_056054.1	18693930	44.0281	1	.	.	negative	.	.	.	.	FRV
NC_056054.1	18695206	75.4071	1	.	.	negative	.	.	.	.	FRV
NC_056054.1	18732053	85.4989	1	152.96	1	negative	.	.	.	.	FRV
NC_056054.1	18732846	70.1154	1	.	.	negative	.	.	.	.	FRV
NC_056054.1	18872652	109.544	1	.	.	negative	.	.	.	.	FRV
NC_056054.1	18872657	113.97	1	.	.	negative	.	.	.	.	FRV
NC_056054.1	18936396	98.4069	1	220.04	1	negative	.	.	.	.	FRV
NC_056054.1	18936455	99.2502	1	202.02	1	negative	.	.	.	.	FRV
NC_056054.1	18960869	.	.	51.04	1	negative	.	.	.	.	FRV
NC_056054.1	18960932	77.4058	1	143.96	1	negative	.	.	.	.	FRV
NC_056054.1	18993819	45.985	1	.	.	negative	.	.	.	.	FRV
NC_056054.1	19036192	84.73	1	.	.	negative	.	.	.	.	FRV
NC_056054.1	19036194	41.1264	1	.	.	negative	.	.	.	.	FRV
NC_056054.1	19036202	49.5943	1	.	.	negative	.	.	.	.	FRV
NC_056054.1	19036203	22.0027	1	.	.	negative	.	.	.	.	FRV
NC_056054.1	19036207	22.2727	1	.	.	negative	.	.	.	.	FRV
NC_056054.1	19036208	42.8616	1	.	.	negative	.	.	.	.	FRV
NC_056054.1	19036212	21.0766	1	.	.	negative	.	.	.	.	FRV
NC_056054.1	19036217	91.2369	47	179.85	72	positive	SNP_FB	SNP_GK	.	.	FIV
NC_056054.1	19036229	.	.	196.64	1	negative	.	.	.	.	FRV
NC_056054.1	19036248	.	.	59.6	4	negative	.	.	.	.	FRV
NC_056054.1	19036258	.	.	386.6	17	negative	.	.	.	.	FRV
NC_056054.1	19036283	.	.	20.6	1	negative	.	.	.	.	FRV
NC_056054.1	19036294	952.991	238	631.6	2407	positive	.	.	INDEL_FB	INDEL_GK	FIV
NC_056054.1	19036300	.	.	65.6	2	negative	.	.	.	.	FRV
NC_056054.1	19036304	.	.	285.6	3	negative	.	.	.	.	FRV
NC_056054.1	19036311	.	.	106.6	2	negative	.	.	.	.	FRV
NC_056054.1	19036315	.	.	37.6	3	negative	.	.	.	.	FRV
NC_056054.1	19036318	.	.	100.6	3	negative	.	.	.	.	FRV
NC_056054.1	19036323	.	.	58.6	1	negative	.	.	.	.	FRV
NC_056054.1	19036342	527.428	1	.	.	negative	.	.	.	.	FRV
NC_056054.1	19036346	.	.	139.6	4	negative	.	.	.	.	FRV
NC_056054.1	19036352	203008	3802	16107.1	3806	positive	SNP_FB	SNP_GK	INDEL_FB	.	FIV
NC_056054.1	19036363	.	.	56.6	2	negative	.	.	.	.	FRV
NC_056054.1	19036364	.	.	103.6	1	negative	.	.	.	.	FRV
NC_056054.1	19036365	.	.	24.64	2	negative	.	.	.	.	FRV
NC_056054.1	19036366	.	.	132.6	24	negative	.	.	.	.	FRV
NC_056054.1	19036375	26.8381	1	.	.	negative	.	.	.	.	FRV
NC_056054.1	19036376	26.8635	1	.	.	negative	.	.	.	.	FRV
NC_056054.1	19036378	118.734	30	.	.	negative	.	.	.	.	FRV
NC_056054.1	19124609	75.9653	1	.	.	negative	.	.	.	.	FRV
NC_056054.1	19173262	80.1244	1	210.96	1	negative	.	.	.	.	FRV
NC_056054.1	19173263	.	.	210.96	1	negative	.	.	.	.	FRV
NC_056054.1	19173264	.	.	210.96	1	negative	.	.	.	.	FRV
NC_056054.1	19236503	78.084	1	255.97	1	negative	.	.	.	.	FRV
NC_056054.1	19236504	.	.	255.97	1	negative	.	.	.	.	FRV
NC_056054.1	19236506	.	.	255.97	1	negative	.	.	.	.	FRV
NC_056054.1	19257959	54.1764	1	.	.	negative	.	.	.	.	FRV
NC_056054.1	19258133	51.2643	1	.	.	negative	.	.	.	.	FRV
NC_056054.1	19277486	78.4185	1	.	.	negative	.	.	.	.	FRV
NC_056054.1	19327142	122	1	.	.	negative	.	.	.	.	FRV
NC_056054.1	19396570	46.3347	1	107.64	1	negative	.	.	.	.	FRV
NC_056054.1	19523863	79.9211	1	.	.	negative	.	.	.	.	FRV
NC_056054.1	19533622	71.078	1	.	.	negative	.	.	.	.	FRV
NC_056054.1	19533635	71.6245	1	255.97	1	negative	.	.	.	.	FRV
NC_056054.1	19533636	.	.	255.97	1	negative	.	.	.	.	FRV
NC_056054.1	19548205	53.3071	1	.	.	negative	.	.	.	.	FRV
NC_056054.1	19552280	85.2898	1	152.96	1	negative	.	.	.	.	FRV
NC_056054.1	19665453	76.5293	6	.	.	negative	.	.	.	.	FRV
NC_056054.1	19665454	520.734	69	.	.	negative	.	.	INDEL_FB	.	FIV
NC_056054.1	19665460	52.3527	1	.	.	negative	.	.	.	.	FRV
NC_056054.1	19665464	20.5665	1	.	.	negative	.	.	.	.	FRV
NC_056054.1	19665465	.	.	80.64	2	negative	.	.	.	.	FRV
NC_056054.1	19665468	40.9716	2	.	.	negative	.	.	.	.	FRV
NC_056054.1	19665469	79.2877	2	145.96	12	positive	.	SNP_GK	.	.	FIV
NC_056054.1	19665470	.	.	34.64	1	negative	.	.	.	.	FRV
NC_056054.1	19665471	.	.	67.64	1	negative	.	.	.	.	FRV
NC_056054.1	19665472	.	.	53.6	1	negative	.	.	.	.	FRV
NC_056054.1	19665474	59.4546	6	.	.	negative	.	.	.	.	FRV
NC_056054.1	19665519	.	.	485.6	16	negative	.	.	.	.	FRV
NC_056054.1	19665535	.	.	263.6	10	negative	.	.	.	.	FRV
NC_056054.1	19665537	.	.	89.6	3	negative	.	.	.	.	FRV
NC_056054.1	19665546	.	.	395.6	4	negative	.	.	.	.	FRV
NC_056054.1	19665552	.	.	61.6	1	negative	.	.	.	.	FRV
NC_056054.1	19665570	.	.	366.6	8	negative	.	.	.	.	FRV
NC_056054.1	19665577	.	.	44.6	2	negative	.	.	.	.	FRV
NC_056054.1	19665583	.	.	43.6	1	negative	.	.	.	.	FRV
NC_056054.1	19665597	.	.	35.64	1	negative	.	.	.	.	FRV
NC_056054.1	19665602	49.4454	1	50.6	2	negative	.	.	.	.	FRV
NC_056054.1	19665603	104.038	7	.	.	negative	.	.	.	.	FRV
NC_056054.1	19665605	112.637	26	.	.	negative	.	.	.	.	FRV
NC_056054.1	19665608	.	.	425.6	23	negative	.	.	.	.	FRV
NC_056054.1	19665616	21.3229	1	50.6	1	negative	.	.	.	.	FRV
NC_056054.1	19665617	54.8276	3	.	.	negative	.	.	.	.	FRV
NC_056054.1	19665630	107.414	11	.	.	negative	.	.	.	.	FRV
NC_056054.1	19665631	20.5417	1	.	.	negative	.	.	.	.	FRV
NC_056054.1	19665632	85.7298	1	.	.	negative	.	.	.	.	FRV
NC_056054.1	19665638	65.7641	1	.	.	negative	.	.	.	.	FRV
NC_056054.1	19684093	56.4659	1	.	.	negative	.	.	.	.	FRV
NC_056054.1	19789227	52.3	1	.	.	negative	.	.	.	.	FRV
NC_056054.1	19816337	85.4282	1	.	.	negative	.	.	.	.	FRV
NC_056054.1	19940991	64.8365	1	.	.	negative	.	.	.	.	FRV
NC_056054.1	19962013	21.0769	1	.	.	negative	.	.	.	.	FRV
NC_056054.1	19981553	71.7155	1	.	.	negative	.	.	.	.	FRV
NC_056054.1	19986344	54.0469	1	.	.	negative	.	.	.	.	FRV
NC_056054.1	20077679	57.0157	1	.	.	negative	.	.	.	.	FRV
NC_056054.1	20077882	34.0198	1	67.99	1	negative	.	.	.	.	FRV
NC_056054.1	20100880	60.3896	1	.	.	negative	.	.	.	.	FRV
NC_056054.1	20100963	80.1353	1	146.96	1	negative	.	.	.	.	FRV
NC_056054.1	20250994	67.6115	1	.	.	negative	.	.	.	.	FRV
NC_056054.1	20280133	65.8585	1	136.96	1	negative	.	.	.	.	FRV
NC_056054.1	20319479	28.9087	1	115.61	1	negative	.	.	.	.	FRV
NC_056054.1	20349135	26.5149	1	.	.	negative	.	.	.	.	FRV
NC_056054.1	20382171	72.5127	1	181.93	1	negative	.	.	.	.	FRV
NC_056054.1	20392771	73.3439	1	.	.	negative	.	.	.	.	FRV
NC_056054.1	20401829	72.8877	1	138.96	1	negative	.	.	.	.	FRV
NC_056054.1	20607894	42.0017	1	.	.	negative	.	.	.	.	FRV
NC_056054.1	20641154	92.3716	1	.	.	negative	.	.	.	.	FRV
NC_056054.1	20657337	140.763	1	274.05	1	negative	.	.	.	.	FRV
NC_056054.1	20738152	48.1064	1	.	.	negative	.	.	.	.	FRV
NC_056054.1	20757955	54.7485	1	.	.	negative	.	.	.	.	FRV
NC_056054.1	20778064	58.4985	1	.	.	negative	.	.	.	.	FRV
NC_056054.1	20814511	54.508	1	.	.	negative	.	.	.	.	FRV
NC_056054.1	20831981	20.1421	1	.	.	negative	.	.	.	.	FRV
NC_056054.1	20868841	.	.	88.6	1	negative	.	.	.	.	FRV
NC_056054.1	20868945	78.3362	1	144.96	1	negative	.	.	.	.	FRV
NC_056054.1	20870730	68.382	1	.	.	negative	.	.	.	.	FRV
NC_056054.1	20878769	81.0901	1	.	.	negative	.	.	.	.	FRV
NC_056054.1	21063620	68.4898	1	.	.	negative	.	.	.	.	FRV
NC_056054.1	21176533	55.8375	1	.	.	negative	.	.	.	.	FRV
NC_056054.1	21225570	69.9048	1	137.96	1	negative	.	.	.	.	FRV
NC_056054.1	21238540	49.4355	1	99.96	1	negative	.	.	.	.	FRV
NC_056054.1	21318963	.	.	48.6	1	negative	.	.	.	.	FRV
NC_056054.1	21319018	75.6902	1	.	.	negative	.	.	.	.	FRV
NC_056054.1	21341653	79.2991	1	145.96	1	negative	.	.	.	.	FRV
NC_056054.1	21376709	42.2615	1	.	.	negative	.	.	.	.	FRV
NC_056054.1	21422436	67.4047	1	.	.	negative	.	.	.	.	FRV
NC_056054.1	21430071	153.142	1	.	.	negative	SNP_FB	.	.	.	FIV
NC_056054.1	21430077	140.975	1	.	.	negative	.	.	.	.	FRV
NC_056054.1	21543025	31.6174	1	.	.	negative	.	.	.	.	FRV
NC_056054.1	21546713	61.2308	1	.	.	negative	.	.	.	.	FRV
NC_056054.1	21662446	81.2405	1	.	.	negative	.	.	.	.	FRV
NC_056054.1	21728941	125.783	1	.	.	negative	.	.	.	.	FRV
NC_056054.1	21735138	34.6288	1	.	.	negative	.	.	.	.	FRV
NC_056054.1	21735358	82.8449	1	.	.	negative	.	.	.	.	FRV
NC_056054.1	21750623	85.3952	1	166.97	1	negative	.	.	.	.	FRV
NC_056054.1	21985639	.	.	35.64	1	negative	.	.	.	.	FRV
NC_056054.1	21985692	24.8995	1	.	.	negative	.	.	.	.	FRV
NC_056054.1	21985695	.	.	38.64	1	negative	.	.	.	.	FRV
NC_056054.1	21985735	.	.	35.64	1	negative	.	.	.	.	FRV
NC_056054.1	21985739	.	.	63.6	1	negative	.	.	.	.	FRV
NC_056054.1	21985741	27.0911	1	.	.	negative	.	.	.	.	FRV
NC_056054.1	21985744	116.888	10	166.01	9	positive	.	.	.	.	FRV
NC_056054.1	21985746	.	.	112.6	1	negative	.	.	.	.	FRV
NC_056054.1	22044356	79.3069	1	145.96	1	negative	.	.	.	.	FRV
NC_056054.1	22060418	21.1286	1	.	.	negative	.	.	.	.	FRV
NC_056054.1	22085993	49.2134	1	111.96	1	negative	.	.	.	.	FRV
NC_056054.1	22142942	39.4121	1	.	.	negative	.	.	.	.	FRV
NC_056054.1	22150219	91.542	1	.	.	negative	.	.	.	.	FRV
NC_056054.1	22188535	82.6476	1	153.97	1	negative	.	.	.	.	FRV
NC_056054.1	22200220	66.0998	1	.	.	negative	.	.	.	.	FRV
NC_056054.1	22324415	89.1443	1	191.02	1	negative	.	.	.	.	FRV
NC_056054.1	22329954	.	.	183.61	1	negative	.	.	.	.	FRV
NC_056054.1	22402225	23.7126	1	126.61	1	negative	.	.	.	.	FRV
NC_056054.1	22430391	81.9468	1	148.96	1	negative	.	.	.	.	FRV
NC_056054.1	22481876	51.267	1	.	.	negative	.	.	.	.	FRV
NC_056054.1	22506795	46.6889	1	84.99	1	negative	.	.	.	.	FRV
NC_056054.1	22526544	69.1397	1	158.97	1	negative	.	.	.	.	FRV
NC_056054.1	22526588	61.3057	1	.	.	negative	.	.	.	.	FRV
NC_056054.1	22559200	74.7263	1	155.97	1	negative	.	.	.	.	FRV
NC_056054.1	22559229	89.9736	1	172.97	1	negative	.	.	.	.	FRV
NC_056054.1	22559303	39.214	1	76.96	1	negative	.	.	.	.	FRV
NC_056054.1	22603309	74.658	1	.	.	negative	.	.	.	.	FRV
NC_056054.1	22612631	33.8601	1	.	.	negative	.	.	.	.	FRV
NC_056054.1	22612690	37.9401	1	.	.	negative	.	.	.	.	FRV
NC_056054.1	22612699	43.4946	1	.	.	negative	.	.	.	.	FRV
NC_056054.1	22646733	.	.	115.61	1	negative	.	.	.	.	FRV
NC_056054.1	22667330	55.3984	1	141.92	1	negative	.	.	.	.	FRV
NC_056054.1	22667382	63.5638	1	210.96	1	negative	.	.	.	.	FRV
NC_056054.1	22667387	63.8018	1	210.96	1	negative	.	.	.	.	FRV
NC_056054.1	22667413	58.9516	1	131.96	1	negative	.	.	.	.	FRV
NC_056054.1	22711562	58.5013	1	187.92	1	negative	.	.	.	.	FRV
NC_056054.1	22772330	123.563	1	.	.	negative	.	.	.	.	FRV
NC_056054.1	22785869	70.1077	1	.	.	negative	.	.	.	.	FRV
NC_056054.1	22788900	36.797	1	.	.	negative	.	.	.	.	FRV
NC_056054.1	22788904	30.6568	1	.	.	negative	.	.	.	.	FRV
NC_056054.1	22788906	37.3263	3	126.64	44	positive	.	SNP_GK	.	.	FIV
NC_056054.1	22788907	24.4667	1	.	.	negative	.	.	.	.	FRV
NC_056054.1	22788909	22.3397	2	115.64	6	positive	.	.	.	.	FRV
NC_056054.1	22788913	1814.48	3	403.64	3	positive	SNP_FB	SNP_GK	.	.	FIV
NC_056054.1	22788921	.	.	20.64	1	negative	.	.	.	.	FRV
NC_056054.1	22788930	13469.2	103	200.6	17	positive	.	.	INDEL_FB	INDEL_GK	FIV
NC_056054.1	22788931	90353	1967	4565.06	2108	positive	SNP_FB	SNP_GK	INDEL_FB	.	FIV
NC_056054.1	22788932	.	.	200.64	17	negative	.	.	.	.	FRV
NC_056054.1	22788940	76785.4	4237	4976.06	4247	positive	SNP_FB	SNP_GK	INDEL_FB	.	FIV
NC_056054.1	22788943	.	.	51.6	3	negative	.	.	.	.	FRV
NC_056054.1	22788944	.	.	51.6	2	negative	.	.	.	.	FRV
NC_056054.1	22788945	1180.11	2	.	.	positive	.	.	.	.	FRV
NC_056054.1	22788946	76909.6	2728	8144.06	2775	positive	SNP_FB	SNP_GK	INDEL_FB	INDEL_GK	FIV
NC_056054.1	22788950	1478.77	4	129.6	1	positive	.	.	.	.	FRV
NC_056054.1	22788953	98053.8	2069	5730.06	2082	positive	.	SNP_GK	INDEL_FB	.	FIV
NC_056054.1	22788956	.	.	5730.06	2082	positive	.	SNP_GK	.	.	FIV
NC_056054.1	22788968	.	.	79.6	1	negative	.	.	.	.	FRV
NC_056054.1	22788973	.	.	231.6	61	negative	.	.	.	.	FRV
NC_056054.1	22788976	.	.	43.6	3	negative	.	.	.	.	FRV
NC_056054.1	22788980	17369.7	64	1675.06	65	positive	SNP_FB	SNP_GK	.	.	FIV
NC_056054.1	22788981	.	.	35.6	3	negative	.	.	.	.	FRV
NC_056054.1	22788989	.	.	184.6	41	negative	.	.	.	.	FRV
NC_056054.1	22788995	.	.	66.6	1	negative	.	.	.	.	FRV
NC_056054.1	22789006	.	.	270.6	465	negative	.	.	.	.	FRV
NC_056054.1	22789007	.	.	249.6	5	negative	.	.	.	.	FRV
NC_056054.1	22789008	265.492	1	.	.	negative	.	.	.	.	FRV
NC_056054.1	22789012	2388.92	1	.	.	positive	.	.	.	.	FRV
NC_056054.1	22789014	15904.2	62	1642.06	64	positive	SNP_FB	SNP_GK	.	.	FIV
NC_056054.1	22789016	30.345	1	759.6	1317	negative	.	.	.	.	FRV
NC_056054.1	22789017	.	.	189.64	27	negative	.	SNP_GK	.	.	FIV
NC_056054.1	22789018	.	.	289.6	96	negative	.	.	.	.	FRV
NC_056054.1	22789019	.	.	189.64	26	negative	.	SNP_GK	.	.	FIV
NC_056054.1	22789024	.	.	92.6	2	negative	.	.	.	.	FRV
NC_056054.1	22789026	.	.	84.6	3	negative	.	.	.	.	FRV
NC_056054.1	22789028	62103.7	1901	475.6	1174	positive	.	.	INDEL_FB	INDEL_GK	FIV
NC_056054.1	22789032	2802.48	9	73.6	4	positive	.	.	.	.	FRV
NC_056054.1	22789033	95	1	.	.	negative	.	.	.	.	FRV
NC_056054.1	22789034	3821.05	72	155.6	28	positive	.	.	INDEL_FB	INDEL_GK	FIV
NC_056054.1	22789035	11883.2	88	6054.06	2073	positive	SNP_FB	SNP_GK	.	.	FIV
NC_056054.1	22789040	.	.	69.6	2	negative	.	.	.	.	FRV
NC_056054.1	22789042	.	.	504.6	243	negative	.	.	.	.	FRV
NC_056054.1	22789043	.	.	24.64	1	negative	.	.	.	.	FRV
NC_056054.1	22789045	.	.	56.6	4	negative	.	.	.	.	FRV
NC_056054.1	22789047	.	.	24.6	1	negative	.	.	.	.	FRV
NC_056054.1	22789049	.	.	20.6	1	negative	.	.	.	.	FRV
NC_056054.1	22789051	186.942	2	.	.	negative	.	.	.	.	FRV
NC_056054.1	22789054	2075.27	47	102.6	21	positive	.	.	INDEL_FB	.	FIV
NC_056054.1	22789056	.	.	76.64	1	negative	.	.	.	.	FRV
NC_056054.1	22789057	82193	2019	6797.06	2074	positive	SNP_FB	SNP_GK	INDEL_FB	.	FIV
NC_056054.1	22789059	.	.	60.64	2	negative	.	.	.	.	FRV
NC_056054.1	22789061	.	.	60.64	2	negative	.	.	.	.	FRV
NC_056054.1	22789065	.	.	126.6	46	negative	.	.	.	.	FRV
NC_056054.1	22789066	.	.	22.6	1	negative	.	.	.	.	FRV
NC_056054.1	22789070	.	.	54.6	1	negative	.	.	.	.	FRV
NC_056054.1	22789074	.	.	98.6	54	negative	.	.	.	.	FRV
NC_056054.1	22789086	50.0863	8	.	.	negative	.	.	.	.	FRV
NC_056054.1	22789090	.	.	72.64	1	negative	.	.	.	.	FRV
NC_056054.1	22806309	51.09	1	.	.	negative	.	.	.	.	FRV
NC_056054.1	22836994	74.8294	1	210.96	1	negative	.	.	.	.	FRV
NC_056054.1	22837002	82.8274	1	210.96	1	negative	.	.	.	.	FRV
NC_056054.1	22848325	60.8558	1	.	.	negative	.	.	.	.	FRV
NC_056054.1	22933971	83.6513	1	150.96	1	negative	.	.	.	.	FRV
NC_056054.1	22934023	62.1421	1	210.96	1	negative	.	.	.	.	FRV
NC_056054.1	22934027	.	.	210.96	1	negative	.	.	.	.	FRV
NC_056054.1	22934043	28.3563	1	210.96	1	negative	.	.	.	.	FRV
NC_056054.1	22957094	81.0826	1	.	.	negative	.	.	.	.	FRV
NC_056054.1	22957134	77.5036	1	143.96	1	negative	.	.	.	.	FRV
NC_056054.1	23022567	72.9383	1	138.96	1	negative	.	.	.	.	FRV
NC_056054.1	23034789	.	.	131	1	negative	.	.	.	.	FRV
NC_056054.1	23034792	38.5355	1	.	.	negative	.	.	.	.	FRV
NC_056054.1	23034794	.	.	131	1	negative	.	.	.	.	FRV
NC_056054.1	23070129	81.0907	1	147.96	1	negative	.	.	.	.	FRV
NC_056054.1	23071699	81.9565	1	.	.	negative	.	.	.	.	FRV
NC_056054.1	23071708	79.2991	1	.	.	negative	.	.	.	.	FRV
NC_056054.1	23094541	58.1823	1	136.01	1	negative	.	.	.	.	FRV
NC_056054.1	23094601	91.4751	1	180.02	1	negative	.	.	.	.	FRV
NC_056054.1	23094622	113.127	1	213.02	1	negative	.	.	.	.	FRV
NC_056054.1	23334728	78.4036	1	210.96	1	negative	.	.	.	.	FRV
NC_056054.1	23334735	55.6589	1	210.96	1	negative	.	.	.	.	FRV
NC_056054.1	23338280	113.851	1	.	.	negative	.	.	.	.	FRV
NC_056054.1	23338343	113.834	1	148.96	1	negative	.	.	.	.	FRV
NC_056054.1	23368951	55.8371	1	119.96	1	negative	.	.	.	.	FRV
NC_056054.1	23468330	59.1518	1	.	.	negative	.	.	.	.	FRV
NC_056054.1	23468510	82.4765	1	.	.	negative	.	.	.	.	FRV
NC_056054.1	23468734	94.192	1	181.97	1	negative	.	.	.	.	FRV
NC_056054.1	23468903	42.8528	1	.	.	negative	.	.	.	.	FRV
NC_056054.1	23507908	66.6476	1	.	.	negative	.	.	.	.	FRV
NC_056054.1	23525938	56.7447	1	120.96	1	negative	.	.	.	.	FRV
NC_056054.1	23551102	91.0911	1	147.96	1	negative	.	.	.	.	FRV
NC_056054.1	23551128	42.4048	1	80.6	1	negative	.	.	.	.	FRV
NC_056054.1	23551130	.	.	35.64	1	negative	.	.	.	.	FRV
NC_056054.1	23551131	.	.	80.64	1	negative	.	.	.	.	FRV
NC_056054.1	23603670	77.096	1	.	.	negative	.	.	.	.	FRV
NC_056054.1	23625554	81.6669	1	.	.	negative	.	.	.	.	FRV
NC_056054.1	23672103	34.7742	1	.	.	negative	.	.	.	.	FRV
NC_056054.1	23687490	73.518	1	.	.	negative	.	.	.	.	FRV
NC_056054.1	23687495	61.2849	1	.	.	negative	.	.	.	.	FRV
NC_056054.1	23804468	85.1714	1	.	.	negative	.	.	.	.	FRV
NC_056054.1	23841731	78.3755	1	144.96	1	negative	.	.	.	.	FRV
NC_056054.1	23902489	89.47	1	.	.	negative	.	.	.	.	FRV
NC_056054.1	23914425	25.5115	1	.	.	negative	.	.	.	.	FRV
NC_056054.1	23934158	28.318	1	68.99	1	negative	.	.	.	.	FRV
NC_056054.1	24024520	68.6316	1	130.96	1	negative	.	.	.	.	FRV
NC_056054.1	24066986	81.9706	1	.	.	negative	.	.	.	.	FRV
NC_056054.1	24318075	59.7548	1	131.96	1	negative	.	.	.	.	FRV
NC_056054.1	24340838	39.4002	1	.	.	negative	.	.	.	.	FRV
NC_056054.1	24452637	84.5931	1	.	.	negative	.	.	.	.	FRV
NC_056054.1	24537554	34.1781	1	.	.	negative	.	.	.	.	FRV
NC_056054.1	24652577	101.452	1	185.97	1	negative	.	.	.	.	FRV
NC_056054.1	24709705	73.4539	1	148.97	1	negative	.	.	.	.	FRV
NC_056054.1	24709774	95.8933	1	179.97	1	negative	.	.	.	.	FRV
NC_056054.1	24709798	.	.	124.6	1	negative	.	.	.	.	FRV
NC_056054.1	24774740	55.8184	1	.	.	negative	.	.	.	.	FRV
NC_056054.1	24774749	72.0898	1	.	.	negative	.	.	.	.	FRV
NC_056054.1	24774862	.	.	142.92	1	negative	.	.	.	.	FRV
NC_056054.1	24812796	48.0907	1	.	.	negative	.	.	.	.	FRV
NC_056054.1	24824515	35.9578	1	.	.	negative	.	.	.	.	FRV
NC_056054.1	24866110	72.5297	1	.	.	negative	.	.	.	.	FRV
NC_056054.1	24881874	113.882	1	214.02	1	negative	.	.	.	.	FRV
NC_056054.1	24895990	83.1894	1	204.96	1	negative	.	.	.	.	FRV
NC_056054.1	24896035	73.8605	1	204.96	1	negative	.	.	.	.	FRV
NC_056054.1	24911175	81.9569	1	210.96	1	negative	.	.	.	.	FRV
NC_056054.1	24911185	68.4434	1	210.96	1	negative	.	.	.	.	FRV
NC_056054.1	24949313	.	.	73.6	1	negative	.	.	.	.	FRV
NC_056054.1	25236596	68.4358	1	136.96	1	negative	.	.	.	.	FRV
NC_056054.1	25236623	56.0292	1	210.92	1	negative	.	.	.	.	FRV
NC_056054.1	25236626	.	.	210.96	1	negative	.	.	.	.	FRV
NC_056054.1	25361305	86.1209	1	.	.	negative	.	.	.	.	FRV
NC_056054.1	25603236	79.236	1	.	.	negative	.	.	.	.	FRV
NC_056054.1	25610682	65.5661	1	.	.	negative	.	.	.	.	FRV
NC_056054.1	25633288	51.9386	1	.	.	negative	.	.	.	.	FRV
NC_056054.1	25633332	37.2803	1	.	.	negative	.	.	.	.	FRV
NC_056054.1	25633352	51.8075	1	.	.	negative	.	.	.	.	FRV
NC_056054.1	25633358	50.8191	1	.	.	negative	.	.	.	.	FRV
NC_056054.1	25633369	56.1235	1	.	.	negative	.	.	.	.	FRV
NC_056054.1	25660095	35.2465	1	.	.	negative	.	.	.	.	FRV
NC_056054.1	25660117	41.7901	1	.	.	negative	.	.	.	.	FRV
NC_056054.1	25766101	66.7367	1	131.96	1	negative	.	.	.	.	FRV
NC_056054.1	25785232	92.6809	1	.	.	negative	.	.	.	.	FRV
NC_056054.1	25816985	87.2169	1	168.97	1	negative	.	.	.	.	FRV
NC_056054.1	25909257	72.9	1	138.96	1	negative	.	.	.	.	FRV
NC_056054.1	25938793	67.6032	1	.	.	negative	.	.	.	.	FRV
NC_056054.1	25938865	74.5796	1	.	.	negative	.	.	.	.	FRV
NC_056054.1	25965377	80.1308	1	.	.	negative	.	.	.	.	FRV
NC_056054.1	25985278	33.6353	1	.	.	negative	.	.	.	.	FRV
NC_056054.1	25985283	89.3266	18	.	.	negative	.	.	.	.	FRV
NC_056054.1	25985284	41.6679	9	.	.	negative	.	.	.	.	FRV
NC_056054.1	25985288	.	.	21.64	1	negative	.	.	.	.	FRV
NC_056054.1	25985295	.	.	23.64	1	negative	.	.	.	.	FRV
NC_056054.1	25985307	.	.	102.6	3	negative	.	.	.	.	FRV
NC_056054.1	25985308	.	.	31.64	1	negative	.	.	.	.	FRV
NC_056054.1	25985311	.	.	83.6	15	negative	.	.	.	.	FRV
NC_056054.1	25985321	.	.	41.6	1	negative	.	.	.	.	FRV
NC_056054.1	25985324	905.101	2	.	.	negative	.	.	.	.	FRV
NC_056054.1	25985326	722.649	5	161.6	85	positive	.	.	.	INDEL_GK	FIV
NC_056054.1	25985328	11655.4	144	32.6	2	positive	.	.	INDEL_FB	.	FIV
NC_056054.1	25985329	1143.09	1	.	.	positive	.	.	.	.	FRV
NC_056054.1	25985330	20796.5	408	74.6	6	positive	.	.	INDEL_FB	.	FIV
NC_056054.1	25985331	37817.1	4347	2178.06	4848	positive	SNP_FB	SNP_GK	INDEL_FB	.	FIV
NC_056054.1	25985333	.	.	42.6	3	negative	.	.	.	.	FRV
NC_056054.1	25985335	.	.	25.6	3	negative	.	.	.	.	FRV
NC_056054.1	25985336	6634.61	6	49.6	4	positive	.	.	.	.	FRV
NC_056054.1	25985338	15684.3	834	2178.06	773	positive	SNP_FB	SNP_GK	INDEL_FB	.	FIV
NC_056054.1	25985339	.	.	61.6	1	negative	.	.	.	.	FRV
NC_056054.1	25985346	52.5227	1	.	.	negative	.	.	.	.	FRV
NC_056054.1	25985348	110.835	1	.	.	negative	.	.	.	.	FRV
NC_056054.1	25985349	212.084	29	.	.	negative	.	.	.	.	FRV
NC_056054.1	25985353	4410.32	3158	1514.03	3610	positive	.	SNP_GK	INDEL_FB	INDEL_GK	FIV
NC_056054.1	25985354	.	.	115.31	6	negative	.	.	.	.	FRV
NC_056054.1	25985360	.	.	130.64	6	negative	.	.	.	.	FRV
NC_056054.1	25985361	.	.	128.6	17	negative	.	.	.	.	FRV
NC_056054.1	25985364	528.181	3	.	.	negative	.	.	.	.	FRV
NC_056054.1	25985365	358.946	2	.	.	negative	.	.	.	.	FRV
NC_056054.1	25985366	1074.95	99	120.6	12	positive	.	.	INDEL_FB	.	FIV
NC_056054.1	25985369	2365.95	5	.	.	positive	.	.	.	.	FRV
NC_056054.1	25985370	1198.78	1	.	.	positive	.	.	.	.	FRV
NC_056054.1	25985371	11716.6	421	341.6	39	positive	.	.	INDEL_FB	INDEL_GK	FIV
NC_056054.1	25985372	21227.2	3209	527.6	486	positive	.	SNP_GK	INDEL_FB	INDEL_GK	FIV
NC_056054.1	25985373	.	.	428.64	203	negative	.	SNP_GK	.	.	FIV
NC_056054.1	25985374	139.219	1	143.64	2	negative	.	.	.	.	FRV
NC_056054.1	25985377	2217.53	4	73.64	1	positive	.	.	.	.	FRV
NC_056054.1	25985378	6432.64	105	2736.06	3646	positive	SNP_FB	SNP_GK	INDEL_FB	.	FIV
NC_056054.1	25985379	.	.	63.64	1	negative	.	.	.	.	FRV
NC_056054.1	25985380	.	.	27.64	1	negative	.	.	.	.	FRV
NC_056054.1	25985381	.	.	26.64	1	negative	.	.	.	.	FRV
NC_056054.1	25985385	.	.	363.6	261	negative	.	.	.	INDEL_GK	FIV
NC_056054.1	25985388	.	.	27.64	1	negative	.	.	.	.	FRV
NC_056054.1	25985392	.	.	164.6	59	negative	.	.	.	.	FRV
NC_056054.1	25985396	.	.	29.6	1	negative	.	.	.	.	FRV
NC_056054.1	25985424	.	.	20.6	1	negative	.	.	.	.	FRV
NC_056054.1	25985429	.	.	31.6	4	negative	.	.	.	.	FRV
NC_056054.1	25985431	249.484	1	.	.	negative	.	.	.	.	FRV
NC_056054.1	25985432	189.213	68	441.02	2445	positive	.	SNP_GK	INDEL_FB	INDEL_GK	FIV
NC_056054.1	25985433	.	.	30.64	3	negative	.	.	.	.	FRV
NC_056054.1	25985444	.	.	38.6	1	negative	.	.	.	.	FRV
NC_056054.1	25985447	.	.	159.6	65	negative	.	.	.	.	FRV
NC_056054.1	25985464	.	.	25.64	1	negative	.	.	.	.	FRV
NC_056054.1	25985468	.	.	66.6	1	negative	.	.	.	.	FRV
NC_056054.1	25985473	.	.	67.64	1	negative	.	.	.	.	FRV
NC_056054.1	25998765	122.929	1	239.04	1	negative	.	.	.	.	FRV
NC_056054.1	26014325	81.7821	1	.	.	negative	.	.	.	.	FRV
NC_056054.1	26027685	81.0823	1	147.96	1	negative	.	.	.	.	FRV
NC_056054.1	26027712	80.2017	1	146.96	1	negative	.	.	.	.	FRV
NC_056054.1	26028076	39.3307	1	210.92	1	negative	.	.	.	.	FRV
NC_056054.1	26029942	53.7882	1	.	.	negative	.	.	.	.	FRV
NC_056054.1	26040211	88.8697	1	191.04	1	negative	.	.	.	.	FRV
NC_056054.1	26044722	87.9687	1	.	.	negative	.	.	.	.	FRV
NC_056054.1	26283166	80.1119	1	.	.	negative	.	.	.	.	FRV
NC_056054.1	26286618	82.1326	1	192.02	1	negative	.	.	.	.	FRV
NC_056054.1	26290997	75.9909	1	143.96	1	negative	.	.	.	.	FRV
NC_056054.1	26430463	93.9777	1	.	.	negative	.	.	.	.	FRV
NC_056054.1	26437318	73.871	2	145.92	1	negative	.	.	.	.	FRV
NC_056054.1	26505234	56.5835	1	.	.	negative	.	.	.	.	FRV
NC_056054.1	26535350	83.1027	1	.	.	negative	.	.	.	.	FRV
NC_056054.1	26605194	83.7202	1	165.97	1	negative	.	.	.	.	FRV
NC_056054.1	26640264	75.6008	1	.	.	negative	.	.	.	.	FRV
NC_056054.1	26726508	66.976	1	.	.	negative	.	.	.	.	FRV
NC_056054.1	26726531	80.9939	1	.	.	negative	.	.	.	.	FRV
NC_056054.1	26805795	78.2717	1	144.96	1	negative	.	.	.	.	FRV
NC_056054.1	26805877	51.7897	1	119.96	1	negative	.	.	.	.	FRV
NC_056054.1	26884218	82.8512	1	149.96	1	negative	.	.	.	.	FRV
NC_056054.1	26949361	50.6517	1	120.96	1	negative	.	.	.	.	FRV
NC_056054.1	26952689	21.8223	1	.	.	negative	.	.	.	.	FRV
NC_056054.1	26965099	78.1933	1	149.97	1	negative	.	.	.	.	FRV
NC_056054.1	27039442	56.6423	1	139.97	1	negative	.	.	.	.	FRV
NC_056054.1	27255866	84.3776	1	.	.	negative	.	.	.	.	FRV
NC_056054.1	27326745	62.371	1	.	.	negative	.	.	.	.	FRV
NC_056054.1	27326762	34.4796	1	.	.	negative	.	.	.	.	FRV
NC_056054.1	27386974	39.6936	1	.	.	negative	.	.	.	.	FRV
NC_056054.1	27509611	36.5803	1	.	.	negative	.	.	.	.	FRV
NC_056054.1	27530489	.	.	72.6	1	negative	.	.	.	.	FRV
NC_056054.1	27569872	95.28	1	.	.	negative	.	.	.	.	FRV
NC_056054.1	27602326	73.898	1	139.96	1	negative	.	.	.	.	FRV
NC_056054.1	27657818	59.9164	1	.	.	negative	.	.	.	.	FRV
NC_056054.1	27681501	69.2224	1	136.97	1	negative	.	.	.	.	FRV
NC_056054.1	27728729	29.3123	4	.	.	negative	.	.	.	.	FRV
NC_056054.1	27728739	.	.	117.6	15	negative	.	.	.	.	FRV
NC_056054.1	27728740	.	.	31.64	1	negative	.	.	.	.	FRV
NC_056054.1	27728752	.	.	657.6	1244	negative	.	.	.	INDEL_GK	FIV
NC_056054.1	27728753	.	.	91.6	7	negative	.	.	.	.	FRV
NC_056054.1	27728755	.	.	407.6	97	negative	.	.	.	.	FRV
NC_056054.1	27728756	.	.	629.6	397	negative	.	.	.	.	FRV
NC_056054.1	27728759	.	.	50.64	1	negative	.	.	.	.	FRV
NC_056054.1	27728761	.	.	161.6	16	negative	.	.	.	.	FRV
NC_056054.1	27728767	.	.	127.6	1	negative	.	.	.	.	FRV
NC_056054.1	27728769	4107.93	151	1685.06	155	positive	SNP_FB	SNP_GK	.	.	FIV
NC_056054.1	27728770	.	.	183.6	5	negative	.	.	.	.	FRV
NC_056054.1	27728774	.	.	21.6	1	negative	.	.	.	.	FRV
NC_056054.1	27728775	8377.4	280	2486.06	282	positive	SNP_FB	SNP_GK	INDEL_FB	.	FIV
NC_056054.1	27728783	.	.	692.6	1193	negative	.	.	.	.	FRV
NC_056054.1	27728788	.	.	67.6	2	negative	.	.	.	.	FRV
NC_056054.1	27728793	.	.	71.6	6	negative	.	.	.	.	FRV
NC_056054.1	27728804	78.5048	4	743.6	291	positive	.	.	.	INDEL_GK	FIV
NC_056054.1	27728818	.	.	28.6	1	negative	.	.	.	.	FRV
NC_056054.1	27728828	37.4067	1	.	.	negative	.	.	.	.	FRV
NC_056054.1	27728845	.	.	263.6	102	negative	.	.	.	.	FRV
NC_056054.1	27728849	.	.	418.6	125	negative	.	.	.	.	FRV
NC_056054.1	27728861	393.794	1	.	.	negative	.	.	.	.	FRV
NC_056054.1	27728862	983.202	3	.	.	negative	.	.	.	.	FRV
NC_056054.1	27728863	23.1375	1	.	.	negative	.	.	.	.	FRV
NC_056054.1	27728864	26743.1	2811	3993.06	2831	positive	SNP_FB	SNP_GK	INDEL_FB	.	FIV
NC_056054.1	27728865	.	.	145.6	16	negative	.	.	.	.	FRV
NC_056054.1	27728869	.	.	92.6	4	negative	.	.	.	.	FRV
NC_056054.1	27728871	.	.	63.6	2	negative	.	.	.	.	FRV
NC_056054.1	27728872	.	.	33.64	1	negative	.	.	.	.	FRV
NC_056054.1	27728873	.	.	110.6	20	negative	.	.	.	.	FRV
NC_056054.1	27728874	.	.	415.6	149	negative	.	.	.	.	FRV
NC_056054.1	27728875	.	.	53.64	1	negative	.	.	.	.	FRV
NC_056054.1	27728881	.	.	40.6	1	negative	.	.	.	.	FRV
NC_056054.1	27728882	.	.	145.6	4	negative	.	.	.	.	FRV
NC_056054.1	27728888	.	.	133.6	11	negative	.	.	.	.	FRV
NC_056054.1	27728890	.	.	33.6	1	negative	.	.	.	.	FRV
NC_056054.1	27728911	.	.	99.64	2	negative	.	.	.	.	FRV
NC_056054.1	27728916	.	.	70.6	1	negative	.	.	.	.	FRV
NC_056054.1	27728917	.	.	45.6	1	negative	.	.	.	.	FRV
NC_056054.1	27731694	31.7712	1	157.64	1	negative	.	.	.	.	FRV
NC_056054.1	27731697	.	.	157.64	1	negative	.	.	.	.	FRV
NC_056054.1	27783751	96.228	1	.	.	negative	.	.	.	.	FRV
NC_056054.1	27795885	78.4124	1	.	.	negative	.	.	.	.	FRV
NC_056054.1	27829907	.	.	101.6	1	negative	.	.	.	.	FRV
NC_056054.1	27829946	.	.	75.6	1	negative	.	.	.	.	FRV
NC_056054.1	27851774	90.656	1	.	.	negative	.	.	.	.	FRV
NC_056054.1	27960240	63.1184	1	127.96	1	negative	.	.	.	.	FRV
NC_056054.1	27963780	108.91	1	.	.	negative	.	.	.	.	FRV
NC_056054.1	27981553	60.269	1	.	.	negative	.	.	.	.	FRV
NC_056054.1	27981565	96.7281	1	.	.	negative	.	.	.	.	FRV
NC_056054.1	28039466	.	.	46.6	1	negative	.	.	.	.	FRV
NC_056054.1	28138654	51.4629	1	.	.	negative	.	.	.	.	FRV
NC_056054.1	28140750	52.1769	1	102.96	1	negative	.	.	.	.	FRV
NC_056054.1	28232590	96.6613	1	.	.	negative	.	.	.	.	FRV
NC_056054.1	28241259	70.1377	1	.	.	negative	.	.	.	.	FRV
NC_056054.1	28360781	50.997	1	.	.	negative	.	.	.	.	FRV
NC_056054.1	28360946	56.5326	1	.	.	negative	.	.	.	.	FRV
NC_056054.1	28397302	70.1383	1	.	.	negative	.	.	.	.	FRV
NC_056054.1	28397307	66.2887	1	.	.	negative	.	.	.	.	FRV
NC_056054.1	28397439	80.8513	1	147.96	1	negative	.	.	.	.	FRV
NC_056054.1	28477093	75.6604	1	.	.	negative	.	.	.	.	FRV
NC_056054.1	28486468	32.0082	1	.	.	negative	.	.	.	.	FRV
NC_056054.1	28503453	89.4165	1	.	.	negative	.	.	.	.	FRV
NC_056054.1	28503466	88.6871	1	171.97	1	negative	.	.	.	.	FRV
NC_056054.1	28503479	76.1088	1	147.97	1	negative	.	.	.	.	FRV
NC_056054.1	28531385	83.5957	1	.	.	negative	.	.	.	.	FRV
NC_056054.1	28610000	24.2623	1	.	.	negative	.	.	.	.	FRV
NC_056054.1	28610130	64.0255	1	.	.	negative	.	.	.	.	FRV
NC_056054.1	28636586	93.4357	1	191.02	1	negative	.	.	.	.	FRV
NC_056054.1	28636722	111.268	1	.	.	negative	.	.	.	.	FRV
NC_056054.1	28642028	83.7396	1	.	.	negative	.	.	.	.	FRV
NC_056054.1	28656211	57.4049	1	112.96	1	negative	.	.	.	.	FRV
NC_056054.1	28656223	71.7026	1	137.96	1	negative	.	.	.	.	FRV
NC_056054.1	28656318	83.2139	1	150.96	1	negative	.	.	.	.	FRV
NC_056054.1	28656385	.	.	201.96	1	negative	.	.	.	.	FRV
NC_056054.1	28656388	.	.	201.96	1	negative	.	.	.	.	FRV
NC_056054.1	28656391	.	.	201.92	1	negative	.	.	.	.	FRV
NC_056054.1	28656397	.	.	201.96	1	negative	.	.	.	.	FRV
NC_056054.1	28663157	78.4252	1	144.96	1	negative	.	.	.	.	FRV
NC_056054.1	28668485	75.7407	1	141.96	1	negative	.	.	.	.	FRV
NC_056054.1	28711899	20.7198	1	.	.	negative	.	.	.	.	FRV
NC_056054.1	28719342	72.9264	1	.	.	negative	.	.	.	.	FRV
NC_056054.1	28719539	56.1166	1	102.99	1	negative	.	.	.	.	FRV
NC_056054.1	28743552	94.4085	1	177.97	1	negative	.	.	.	.	FRV
NC_056054.1	28757249	73.6149	1	.	.	negative	.	.	.	.	FRV
NC_056054.1	28759657	91.5775	1	174.97	1	negative	.	.	.	.	FRV
NC_056054.1	28759695	78.0185	1	150.97	1	negative	.	.	.	.	FRV
NC_056054.1	28777044	82.8591	1	149.96	1	negative	.	.	.	.	FRV
NC_056054.1	28812134	80.6495	1	.	.	negative	.	.	.	.	FRV
NC_056054.1	28824172	80.1761	1	.	.	negative	.	.	.	.	FRV
NC_056054.1	28830284	136.982	1	.	.	negative	.	.	.	.	FRV
NC_056054.1	28830290	95.9861	1	.	.	negative	.	.	.	.	FRV
NC_056054.1	28846694	29.2925	1	.	.	negative	.	.	.	.	FRV
NC_056054.1	28860398	51.1736	1	95.6	1	negative	.	.	.	.	FRV
NC_056054.1	28860399	.	.	84.04	1	negative	.	.	.	.	FRV
NC_056054.1	28860401	.	.	95.64	1	negative	.	.	.	.	FRV
NC_056054.1	28860482	92.5221	1	175.97	1	negative	.	.	.	.	FRV
NC_056054.1	28860497	58.1907	1	120.96	1	negative	.	.	.	.	FRV
NC_056054.1	28906845	101.491	1	185.97	1	negative	.	.	.	.	FRV
NC_056054.1	28934220	54.9345	1	118.96	1	negative	.	.	.	.	FRV
NC_056054.1	29027048	60.3972	1	.	.	negative	.	.	.	.	FRV
NC_056054.1	29057695	56.6179	1	.	.	negative	.	.	.	.	FRV
NC_056054.1	29109650	79.2933	1	.	.	negative	.	.	.	.	FRV
NC_056054.1	29149991	80.2018	1	146.96	1	negative	.	.	.	.	FRV
NC_056054.1	29207431	.	.	33.6	1	negative	.	.	.	.	FRV
NC_056054.1	29213008	58.2285	1	.	.	negative	.	.	.	.	FRV
NC_056054.1	29213121	.	.	41.6	1	negative	.	.	.	.	FRV
NC_056054.1	29241375	26.5673	1	.	.	negative	.	.	.	.	FRV
NC_056054.1	29244583	65.2683	1	.	.	negative	.	.	.	.	FRV
NC_056054.1	29294268	74.0003	1	.	.	negative	.	.	.	.	FRV
NC_056054.1	29294316	76.9815	1	.	.	negative	.	.	.	.	FRV
NC_056054.1	29331763	73.8609	1	.	.	negative	.	.	.	.	FRV
NC_056054.1	29368891	61.6759	1	.	.	negative	.	.	.	.	FRV
NC_056054.1	29371497	118.4	1	.	.	negative	.	.	.	.	FRV
NC_056054.1	29408474	.	.	111.6	1	negative	.	.	.	.	FRV
NC_056054.1	29450388	36.5323	1	.	.	negative	.	.	.	.	FRV
NC_056054.1	29450419	36.1596	1	.	.	negative	.	.	.	.	FRV
NC_056054.1	29450439	37.5461	1	.	.	negative	.	.	.	.	FRV
NC_056054.1	29496248	20.0458	1	60.99	1	negative	.	.	.	.	FRV
NC_056054.1	29509963	75.6902	1	141.96	1	negative	.	.	.	.	FRV
NC_056054.1	29533949	25.4733	1	.	.	negative	.	.	.	.	FRV
NC_056054.1	29533959	31.1903	1	.	.	negative	.	.	.	.	FRV
NC_056054.1	29533961	41.4595	35	.	.	negative	.	.	.	.	FRV
NC_056054.1	29533977	.	.	138.64	1	negative	.	.	.	.	FRV
NC_056054.1	29533981	.	.	85.6	1	negative	.	.	.	.	FRV
NC_056054.1	29533986	3710.68	176	459.6	230	positive	.	.	INDEL_FB	INDEL_GK	FIV
NC_056054.1	29533989	30807	954	2182.06	1134	positive	SNP_FB	SNP_GK	INDEL_FB	.	FIV
NC_056054.1	29533991	.	.	21.64	1	negative	.	.	.	.	FRV
NC_056054.1	29533993	6450.63	99	2212.06	99	positive	SNP_FB	SNP_GK	.	.	FIV
NC_056054.1	29533997	.	.	72.64	1	negative	.	.	.	.	FRV
NC_056054.1	29533999	1088.62	1	.	.	positive	.	.	.	.	FRV
NC_056054.1	29534000	1445.03	1	.	.	positive	.	.	.	.	FRV
NC_056054.1	29534002	100656	4470	4191.06	4474	positive	SNP_FB	SNP_GK	INDEL_FB	.	FIV
NC_056054.1	29534003	.	.	236.6	48	negative	.	.	.	.	FRV
NC_056054.1	29534014	.	.	61.6	1	negative	.	.	.	.	FRV
NC_056054.1	29534015	.	.	149.6	9	negative	.	.	.	.	FRV
NC_056054.1	29534018	30964.7	431	1661.06	434	positive	SNP_FB	SNP_GK	.	.	FIV
NC_056054.1	29534019	1899.19	4	440.64	4	positive	SNP_FB	SNP_GK	.	.	FIV
NC_056054.1	29534023	.	.	163.6	28	negative	.	.	.	.	FRV
NC_056054.1	29534027	.	.	155.6	20	negative	.	.	.	.	FRV
NC_056054.1	29534038	.	.	1370.6	958	positive	.	.	.	INDEL_GK	FIV
NC_056054.1	29534041	.	.	163.6	3	negative	.	.	.	.	FRV
NC_056054.1	29534042	.	.	49.6	1	negative	.	.	.	.	FRV
NC_056054.1	29534045	9404.93	5	846.64	5	positive	SNP_FB	SNP_GK	.	.	FIV
NC_056054.1	29534048	.	.	2231.6	1439	positive	.	.	.	INDEL_GK	FIV
NC_056054.1	29534056	.	.	42.6	1	negative	.	.	.	.	FRV
NC_056054.1	29534075	.	.	21.64	1	negative	.	.	.	.	FRV
NC_056054.1	29534082	.	.	68.6	1	negative	.	.	.	.	FRV
NC_056054.1	29534085	.	.	80.64	1	negative	.	.	.	.	FRV
NC_056054.1	29534087	.	.	161.6	8	negative	.	.	.	.	FRV
NC_056054.1	29534090	2232.88	1	.	.	positive	.	.	.	.	FRV
NC_056054.1	29534091	972.108	2	.	.	negative	.	.	.	.	FRV
NC_056054.1	29534093	2027.92	1	.	.	positive	.	.	.	.	FRV
NC_056054.1	29534094	117672	4468	20613.1	4473	positive	SNP_FB	SNP_GK	INDEL_FB	.	FIV
NC_056054.1	29534100	.	.	64.6	3	negative	.	.	.	.	FRV
NC_056054.1	29534117	.	.	105.6	9	negative	.	.	.	.	FRV
NC_056054.1	29534121	.	.	93.6	1	negative	.	.	.	.	FRV
NC_056054.1	29534124	31.4321	2	.	.	negative	.	.	.	.	FRV
NC_056054.1	29534125	.	.	62.6	1	negative	.	.	.	.	FRV
NC_056054.1	29534127	.	.	67.64	1	negative	.	.	.	.	FRV
NC_056054.1	29534136	75.5564	2	.	.	negative	.	.	.	.	FRV
NC_056054.1	29534141	108.482	1	.	.	negative	.	.	.	.	FRV
NC_056054.1	29534146	65.0489	1	.	.	negative	.	.	.	.	FRV
NC_056054.1	29577562	126.068	1	225.04	1	negative	.	.	.	.	FRV
NC_056054.1	29577747	.	.	391.01	1	negative	.	.	.	.	FRV
NC_056054.1	29577751	115.178	1	.	.	negative	.	.	.	.	FRV
NC_056054.1	29577753	.	.	391.01	1	negative	.	.	.	.	FRV
NC_056054.1	29583227	84.6284	1	.	.	negative	.	.	.	.	FRV
NC_056054.1	29583232	84.5894	1	.	.	negative	.	.	.	.	FRV
NC_056054.1	29595736	81.8828	1	.	.	negative	.	.	.	.	FRV
NC_056054.1	29624405	62.5109	1	.	.	negative	.	.	.	.	FRV
NC_056054.1	29651755	83.5418	1	.	.	negative	.	.	.	.	FRV
NC_056054.1	29651764	85.2212	1	.	.	negative	.	.	.	.	FRV
NC_056054.1	29703415	116.367	1	217.02	1	negative	.	.	.	.	FRV
NC_056054.1	29710375	47.621	1	.	.	negative	.	.	.	.	FRV
NC_056054.1	29778896	82.7707	1	.	.	negative	.	.	.	.	FRV
NC_056054.1	29778962	80.1245	1	.	.	negative	.	.	.	.	FRV
NC_056054.1	29779114	67.4321	1	175.96	1	negative	.	.	.	.	FRV
NC_056054.1	29779115	.	.	175.96	1	negative	.	.	.	.	FRV
NC_056054.1	29804152	81.0904	1	147.96	1	negative	.	.	.	.	FRV
NC_056054.1	29804166	85.4818	1	152.96	1	negative	.	.	.	.	FRV
NC_056054.1	29916374	.	.	43.64	1	negative	.	.	.	.	FRV
NC_056054.1	29936691	65.6879	1	.	.	negative	.	.	.	.	FRV
NC_056054.1	29993962	85.3891	1	.	.	negative	.	.	.	.	FRV
NC_056054.1	29993968	80.9723	1	.	.	negative	.	.	.	.	FRV
NC_056054.1	30036925	78.4189	1	.	.	negative	.	.	.	.	FRV
NC_056054.1	30087321	64.922	1	129.96	1	negative	.	.	.	.	FRV
NC_056054.1	30175417	68.3065	1	.	.	negative	.	.	.	.	FRV
NC_056054.1	30297455	87.0229	1	172.97	1	negative	.	.	.	.	FRV
NC_056054.1	30297495	87.8519	1	173.97	1	negative	.	.	.	.	FRV
NC_056054.1	30378786	72.9896	1	.	.	negative	.	.	.	.	FRV
NC_056054.1	30378841	87.6111	1	140.96	1	negative	.	.	.	.	FRV
NC_056054.1	30452070	83.6422	1	152.96	1	negative	.	.	.	.	FRV
NC_056054.1	30530342	72.8532	1	170.02	1	negative	.	.	.	.	FRV
NC_056054.1	30566980	84.5553	1	255.97	1	negative	.	.	.	.	FRV
NC_056054.1	30566984	.	.	255.97	1	negative	.	.	.	.	FRV
NC_056054.1	30591413	44.4661	1	.	.	negative	.	.	.	.	FRV
NC_056054.1	30754811	83.74	1	150.96	1	negative	.	.	.	.	FRV
NC_056054.1	30796730	76.4401	1	.	.	negative	.	.	.	.	FRV
NC_056054.1	30845793	73.232	1	140.96	1	negative	.	.	.	.	FRV
NC_056054.1	30845816	.	.	89.6	1	negative	.	.	.	.	FRV
NC_056054.1	30946184	79.2722	1	145.96	1	negative	.	.	.	.	FRV
NC_056054.1	30946213	62.2039	1	126.96	1	negative	.	.	.	.	FRV
NC_056054.1	30946297	82.8122	1	149.96	1	negative	.	.	.	.	FRV
NC_056054.1	31002150	94.4015	1	192.02	1	negative	.	.	.	.	FRV
NC_056054.1	31066575	39.0727	1	.	.	negative	.	.	.	.	FRV
NC_056054.1	31171129	78.0022	1	.	.	negative	.	.	.	.	FRV
NC_056054.1	31171167	23.6666	1	123.94	1	negative	.	.	.	.	FRV
NC_056054.1	31171275	91.8302	1	198.02	1	negative	.	.	.	.	FRV
NC_056054.1	31187847	65.6861	1	152.97	1	negative	.	.	.	.	FRV
NC_056054.1	31231080	91.9985	1	182.97	1	negative	.	.	.	.	FRV
NC_056054.1	31231100	97.6745	1	174.97	1	negative	.	.	.	.	FRV
NC_056054.1	31267169	66.7048	1	.	.	negative	.	.	.	.	FRV
NC_056054.1	31298445	59.6297	1	.	.	negative	.	.	.	.	FRV
NC_056054.1	31298515	21.0034	1	139.6	1	negative	.	.	.	.	FRV
NC_056054.1	31365864	69.5254	1	210.96	1	negative	.	.	.	.	FRV
NC_056054.1	31365865	.	.	210.96	1	negative	.	.	.	.	FRV
NC_056054.1	31371499	46.6108	1	.	.	negative	.	.	.	.	FRV
NC_056054.1	31439064	53.0409	1	.	.	negative	.	.	.	.	FRV
NC_056054.1	31439074	47.0796	1	.	.	negative	.	.	.	.	FRV
NC_056054.1	31439148	72.4801	1	.	.	negative	.	.	.	.	FRV
NC_056054.1	31457675	81.8998	1	.	.	negative	.	.	.	.	FRV
NC_056054.1	31457811	34.7483	1	.	.	negative	.	.	.	.	FRV
NC_056054.1	31469087	.	.	48.6	1	negative	.	.	.	.	FRV
NC_056054.1	31502934	67.1229	1	184.96	1	negative	.	.	.	.	FRV
NC_056054.1	31502935	.	.	184.96	1	negative	.	.	.	.	FRV
NC_056054.1	31510997	49.4755	1	.	.	negative	.	.	.	.	FRV
NC_056054.1	31511053	77.6703	1	134.96	1	negative	.	.	.	.	FRV
NC_056054.1	31511260	75.9614	1	131.96	1	negative	.	.	.	.	FRV
NC_056054.1	31560905	73.0096	1	138.96	1	negative	.	.	.	.	FRV
NC_056054.1	31620641	34.8632	1	.	.	negative	.	.	.	.	FRV
NC_056054.1	31629425	62.9969	1	.	.	negative	.	.	.	.	FRV
NC_056054.1	31629473	52.2337	1	.	.	negative	.	.	.	.	FRV
NC_056054.1	31666120	62.1587	1	.	.	negative	.	.	.	.	FRV
NC_056054.1	31801811	51.9847	1	.	.	negative	.	.	.	.	FRV
NC_056054.1	31801958	42.0803	1	.	.	negative	.	.	.	.	FRV
NC_056054.1	31919546	104.988	1	206.02	1	negative	.	.	.	.	FRV
NC_056054.1	31919587	88.2275	1	178.01	1	negative	.	.	.	.	FRV
NC_056054.1	31919736	38.155	1	.	.	negative	.	.	.	.	FRV
NC_056054.1	31927660	53.373	1	.	.	negative	.	.	.	.	FRV
NC_056054.1	31927692	53.8437	1	.	.	negative	.	.	.	.	FRV
NC_056054.1	31927714	64.029	1	.	.	negative	.	.	.	.	FRV
NC_056054.1	31963725	51.4677	1	.	.	negative	.	.	.	.	FRV
NC_056054.1	32019902	58.5611	1	.	.	negative	.	.	.	.	FRV
NC_056054.1	32019913	56.3978	1	.	.	negative	.	.	.	.	FRV
NC_056054.1	32031384	65.8035	1	.	.	negative	.	.	.	.	FRV
NC_056054.1	32050263	38.2516	1	.	.	negative	.	.	.	.	FRV
NC_056054.1	32050275	70.7801	1	.	.	negative	.	.	.	.	FRV
NC_056054.1	32060244	90.472	1	158.96	1	negative	.	.	.	.	FRV
NC_056054.1	32082229	96.2217	1	179.97	1	negative	.	.	.	.	FRV
NC_056054.1	32213614	25.971	1	.	.	negative	.	.	.	.	FRV
NC_056054.1	32281162	72.0576	1	.	.	negative	.	.	.	.	FRV
NC_056054.1	32282275	64.0255	1	.	.	negative	.	.	.	.	FRV
NC_056054.1	32289478	23.8992	1	.	.	negative	.	.	.	.	FRV
NC_056054.1	32289480	71.0139	1	.	.	negative	.	.	.	.	FRV
NC_056054.1	32289482	25.7121	2	.	.	negative	.	.	.	.	FRV
NC_056054.1	32289485	181.854	150	.	.	negative	SNP_FB	.	.	.	FIV
NC_056054.1	32289487	29.1925	5	.	.	negative	.	.	.	.	FRV
NC_056054.1	32289493	21.1756	1	45.6	1	negative	.	.	.	.	FRV
NC_056054.1	32289494	.	.	62.64	2	negative	.	.	.	.	FRV
NC_056054.1	32289502	601.374	4	794.6	415	positive	.	.	.	INDEL_GK	FIV
NC_056054.1	32289509	25060.2	642	2470.06	609	positive	SNP_FB	SNP_GK	.	.	FIV
NC_056054.1	32289515	9521.81	149	2321.06	149	positive	SNP_FB	SNP_GK	INDEL_FB	.	FIV
NC_056054.1	32289516	.	.	90.6	1	negative	.	.	.	.	FRV
NC_056054.1	32289517	.	.	97.6	7	negative	.	.	.	.	FRV
NC_056054.1	32289524	.	.	97.64	1	negative	.	.	.	.	FRV
NC_056054.1	32289557	208.76	1	.	.	negative	.	.	.	.	FRV
NC_056054.1	32289558	3004.81	56	185.6	16	positive	.	.	INDEL_FB	INDEL_GK	FIV
NC_056054.1	32289560	151.717	1	47.6	1	negative	.	.	.	.	FRV
NC_056054.1	32289561	138881	1278	5491.06	1343	positive	SNP_FB	SNP_GK	.	.	FIV
NC_056054.1	32289568	.	.	35.6	2	negative	.	.	.	.	FRV
NC_056054.1	32289577	1370.84	1	.	.	positive	.	.	.	.	FRV
NC_056054.1	32289578	3484.93	9	326.6	108	positive	.	.	.	INDEL_GK	FIV
NC_056054.1	32289581	1719.22	2	.	.	positive	.	.	.	.	FRV
NC_056054.1	32289582	6364.94	15	102.6	2	positive	.	.	INDEL_FB	.	FIV
NC_056054.1	32289584	120221	3094	6406.06	3129	positive	SNP_FB	SNP_GK	INDEL_FB	.	FIV
NC_056054.1	32289585	960.602	46	689.6	488	positive	.	.	INDEL_FB	INDEL_GK	FIV
NC_056054.1	32289592	.	.	57.6	1	negative	.	.	.	.	FRV
NC_056054.1	32289602	.	.	85.6	2	negative	.	.	.	.	FRV
NC_056054.1	32289613	.	.	82.6	2	negative	.	.	.	.	FRV
NC_056054.1	32289625	351.108	1	.	.	negative	.	.	.	.	FRV
NC_056054.1	32289630	919.987	359	3731.6	1249	positive	.	.	INDEL_FB	INDEL_GK	FIV
NC_056054.1	32289638	.	.	137.64	1	negative	.	.	.	.	FRV
NC_056054.1	32289645	.	.	282.64	3	negative	.	.	.	.	FRV
NC_056054.1	32289646	.	.	182.64	9	negative	.	.	.	.	FRV
NC_056054.1	32289647	25.9453	1	422.64	3	negative	.	.	.	.	FRV
NC_056054.1	32289648	206.606	11	.	.	negative	.	.	.	.	FRV
NC_056054.1	32289649	2362.31	2565	.	.	positive	SNP_FB	.	INDEL_FB	.	FIV
NC_056054.1	32289650	115.451	32	.	.	negative	SNP_FB	.	.	.	FIV
NC_056054.1	32289651	34.3317	2	.	.	negative	.	.	.	.	FRV
NC_056054.1	32289653	29.0345	1	.	.	negative	.	.	.	.	FRV
NC_056054.1	32329912	93.5078	1	145.96	1	negative	.	.	.	.	FRV
NC_056054.1	32351045	80.1637	1	146.96	1	negative	.	.	.	.	FRV
NC_056054.1	32393639	20.9583	1	.	.	negative	.	.	.	.	FRV
NC_056054.1	32393676	27.7373	1	.	.	negative	.	.	.	.	FRV
NC_056054.1	32393738	26.3688	1	.	.	negative	.	.	.	.	FRV
NC_056054.1	32410095	59.9863	1	.	.	negative	.	.	.	.	FRV
NC_056054.1	32410301	80.1167	1	146.96	1	negative	.	.	.	.	FRV
NC_056054.1	32410379	71.1849	1	.	.	negative	.	.	.	.	FRV
NC_056054.1	32528243	68.389	1	.	.	negative	.	.	.	.	FRV
NC_056054.1	32537685	44.4909	1	.	.	negative	.	.	.	.	FRV
NC_056054.1	32537701	44.4214	1	.	.	negative	.	.	.	.	FRV
NC_056054.1	32537743	67.3882	1	.	.	negative	.	.	.	.	FRV
NC_056054.1	32560492	73.8711	1	.	.	negative	.	.	.	.	FRV
NC_056054.1	32560520	55.8413	1	210.92	1	negative	.	.	.	.	FRV
NC_056054.1	32560533	79.3069	1	210.96	1	negative	.	.	.	.	FRV
NC_056054.1	32608290	95.7328	1	157.92	1	negative	.	.	.	.	FRV
NC_056054.1	32663354	109.957	1	.	.	negative	.	.	.	.	FRV
NC_056054.1	32791257	30.541	1	.	.	negative	.	.	.	.	FRV
NC_056054.1	32814720	78.4185	1	210.92	1	negative	.	.	.	.	FRV
NC_056054.1	32814725	.	.	210.96	1	negative	.	.	.	.	FRV
NC_056054.1	32845201	84.4821	1	151.96	1	negative	.	.	.	.	FRV
NC_056054.1	32845245	81.6958	1	210.96	1	negative	.	.	.	.	FRV
NC_056054.1	32845265	54.844	1	118.96	1	negative	.	.	.	.	FRV
NC_056054.1	32882228	42.9378	1	.	.	negative	.	.	.	.	FRV
NC_056054.1	32945948	94.8301	1	.	.	negative	.	.	.	.	FRV
NC_056054.1	32961557	.	.	51.04	1	negative	.	.	.	.	FRV
NC_056054.1	33097234	35.2186	1	.	.	negative	.	.	.	.	FRV
NC_056054.1	33225145	67.8486	1	.	.	negative	.	.	.	.	FRV
NC_056054.1	33249658	123.237	1	215.02	1	negative	.	.	.	.	FRV
NC_056054.1	33297128	83.2142	1	150.96	1	negative	.	.	.	.	FRV
NC_056054.1	33297135	79.8029	1	157.92	1	negative	.	.	.	.	FRV
NC_056054.1	33344740	45.2095	1	.	.	negative	.	.	.	.	FRV
NC_056054.1	33344760	37.4397	1	.	.	negative	.	.	.	.	FRV
NC_056054.1	33413766	81.8114	1	.	.	negative	.	.	.	.	FRV
NC_056054.1	33454837	126.308	1	301.02	1	negative	.	.	.	.	FRV
NC_056054.1	33454849	121.063	1	301.02	1	negative	.	.	.	.	FRV
NC_056054.1	33454912	89.84	1	164.02	1	negative	.	.	.	.	FRV
NC_056054.1	33666194	65.7098	1	.	.	negative	.	.	.	.	FRV
NC_056054.1	33792888	73.2415	1	.	.	negative	.	.	.	.	FRV
NC_056054.1	33821077	70.9547	1	.	.	negative	.	.	.	.	FRV
NC_056054.1	34019507	69.9771	1	.	.	negative	.	.	.	.	FRV
NC_056054.1	34049198	63.0543	1	127.96	1	negative	.	.	.	.	FRV
NC_056054.1	34134914	27.2377	1	.	.	negative	.	.	.	.	FRV
NC_056054.1	34163123	58.4906	1	.	.	negative	.	.	.	.	FRV
NC_056054.1	34163154	47.444	1	.	.	negative	.	.	.	.	FRV
NC_056054.1	34163159	41.0461	1	.	.	negative	.	.	.	.	FRV
NC_056054.1	34217268	.	.	46.6	1	negative	.	.	.	.	FRV
NC_056054.1	34294105	91.6719	1	174.97	1	negative	.	.	.	.	FRV
NC_056054.1	34312279	91.7726	1	.	.	negative	.	.	.	.	FRV
NC_056054.1	34312284	29.2804	1	.	.	negative	.	.	.	.	FRV
NC_056054.1	34449817	66.3577	1	119.96	1	negative	.	.	.	.	FRV
NC_056054.1	34476269	81.8593	1	163.97	1	negative	.	.	.	.	FRV
NC_056054.1	34601496	138.655	1	257.04	1	negative	.	.	.	.	FRV
NC_056054.1	34615163	65.4504	1	136.96	1	negative	.	.	.	.	FRV
NC_056054.1	34626815	48.8136	1	124.96	1	negative	.	.	.	.	FRV
NC_056054.1	34626830	40.8641	1	210.96	1	negative	.	.	.	.	FRV
NC_056054.1	34626831	.	.	210.96	1	negative	.	.	.	.	FRV
NC_056054.1	34626833	.	.	210.96	1	negative	.	.	.	.	FRV
NC_056054.1	34667352	75.8531	1	143.96	1	negative	.	.	.	.	FRV
NC_056054.1	34678926	79.0224	1	.	.	negative	.	.	.	.	FRV
NC_056054.1	34698870	108.693	1	208.02	1	negative	.	.	.	.	FRV
NC_056054.1	34741184	65.3726	1	.	.	negative	.	.	.	.	FRV
NC_056054.1	34741251	24.2645	1	.	.	negative	.	.	.	.	FRV
NC_056054.1	34741267	68.3742	1	.	.	negative	.	.	.	.	FRV
NC_056054.1	34749051	44.3261	1	.	.	negative	.	.	.	.	FRV
NC_056054.1	34749077	41.8174	1	.	.	negative	.	.	.	.	FRV
NC_056054.1	34782528	63.0233	6	.	.	negative	.	.	.	.	FRV
NC_056054.1	34782535	.	.	25.64	1	negative	.	.	.	.	FRV
NC_056054.1	34782542	.	.	77.64	1	negative	.	.	.	.	FRV
NC_056054.1	34782547	8554.18	95	1704.06	96	positive	SNP_FB	SNP_GK	.	.	FIV
NC_056054.1	34782567	.	.	26.64	1	negative	.	.	.	.	FRV
NC_056054.1	34782584	1854.78	37	129.6	14	positive	.	.	INDEL_FB	.	FIV
NC_056054.1	34782586	1576.47	24	.	.	positive	.	.	INDEL_FB	.	FIV
NC_056054.1	34782587	978.693	1	.	.	negative	.	.	.	.	FRV
NC_056054.1	34782588	47684.4	3114	2564.06	3218	positive	SNP_FB	SNP_GK	INDEL_FB	.	FIV
NC_056054.1	34782592	.	.	36.6	2	negative	.	.	.	.	FRV
NC_056054.1	34782598	.	.	25.64	1	negative	.	.	.	.	FRV
NC_056054.1	34782601	.	.	66.64	2	negative	.	.	.	.	FRV
NC_056054.1	34782605	.	.	38.6	1	negative	.	.	.	.	FRV
NC_056054.1	34782612	4454.72	334	1487.06	344	positive	SNP_FB	SNP_GK	.	.	FIV
NC_056054.1	34782613	653.45	4	137.6	31	positive	.	.	.	.	FRV
NC_056054.1	34782615	3537.34	62	483.99	43	positive	.	.	INDEL_FB	INDEL_GK	FIV
NC_056054.1	34782616	2179.45	25	740.64	86	positive	SNP_FB	SNP_GK	.	.	FIV
NC_056054.1	34782619	.	.	28.6	1	negative	.	.	.	.	FRV
NC_056054.1	34782622	.	.	22.6	1	negative	.	.	.	.	FRV
NC_056054.1	34782629	.	.	42.64	1	negative	.	.	.	.	FRV
NC_056054.1	34782631	839.702	5	601.64	5	positive	SNP_FB	SNP_GK	.	.	FIV
NC_056054.1	34782635	.	.	30.6	1	negative	.	.	.	.	FRV
NC_056054.1	34782640	.	.	401.6	85	negative	.	.	.	.	FRV
NC_056054.1	34782643	.	.	133.6	3	negative	.	.	.	.	FRV
NC_056054.1	34782648	.	.	133.64	2	negative	.	.	.	.	FRV
NC_056054.1	34782650	.	.	97.6	6	negative	.	.	.	.	FRV
NC_056054.1	34782653	.	.	36.6	1	negative	.	.	.	.	FRV
NC_056054.1	34782656	.	.	23.6	1	negative	.	.	.	.	FRV
NC_056054.1	34782657	.	.	43.6	1	negative	.	.	.	.	FRV
NC_056054.1	34782659	20.8106	1	22.6	1	negative	.	.	.	.	FRV
NC_056054.1	34782660	322.12	192	695.6	493	positive	.	.	INDEL_FB	INDEL_GK	FIV
NC_056054.1	34782661	.	.	28.64	1	negative	.	.	.	.	FRV
NC_056054.1	34782665	412.776	56	579.6	1805	positive	.	.	INDEL_FB	INDEL_GK	FIV
NC_056054.1	34782671	.	.	21.64	1	negative	.	.	.	.	FRV
NC_056054.1	34782674	.	.	55.6	1	negative	.	.	.	.	FRV
NC_056054.1	34782677	.	.	68.6	3	negative	.	.	.	.	FRV
NC_056054.1	34782679	.	.	204.6	35	negative	.	.	.	.	FRV
NC_056054.1	34782688	.	.	27.6	1	negative	.	.	.	.	FRV
NC_056054.1	34782691	52.4722	8	376.6	105	positive	.	.	.	INDEL_GK	FIV
NC_056054.1	34782698	.	.	47.6	1	negative	.	.	.	.	FRV
NC_056054.1	34782699	.	.	42.64	1	negative	.	.	.	.	FRV
NC_056054.1	34782701	.	.	26.6	1	negative	.	.	.	.	FRV
NC_056054.1	34782702	.	.	106.6	15	negative	.	.	.	.	FRV
NC_056054.1	34782703	53.0089	10	.	.	negative	.	.	.	.	FRV
NC_056054.1	34782710	232.972	248	.	.	negative	SNP_FB	.	.	.	FIV
NC_056054.1	34782714	33.2647	1	.	.	negative	.	.	.	.	FRV
NC_056054.1	34782718	25.4611	1	.	.	negative	.	.	.	.	FRV
NC_056054.1	34782719	43.0808	1	.	.	negative	.	.	.	.	FRV
NC_056054.1	34841522	87.3004	1	141.96	1	negative	.	.	.	.	FRV
NC_056054.1	34843873	72.8109	1	.	.	negative	.	.	.	.	FRV
NC_056054.1	34843881	50.2978	1	.	.	negative	.	.	.	.	FRV
NC_056054.1	34843973	78.0854	1	.	.	negative	.	.	.	.	FRV
NC_056054.1	34994471	35.4876	1	95.96	1	negative	.	.	.	.	FRV
NC_056054.1	34994733	63.8311	1	137.96	1	negative	.	.	.	.	FRV
NC_056054.1	34994760	.	.	111.99	1	negative	.	.	.	.	FRV
NC_056054.1	35060108	54.7557	1	.	.	negative	.	.	.	.	FRV
NC_056054.1	35066707	82.7981	1	.	.	negative	.	.	.	.	FRV
NC_056054.1	35102275	46.6526	1	105.96	1	negative	.	.	.	.	FRV
NC_056054.1	35326565	44.3081	1	.	.	negative	.	.	.	.	FRV
NC_056054.1	35326653	114.649	1	243.04	1	negative	.	.	.	.	FRV
NC_056054.1	35326676	75.2835	1	180.04	1	negative	.	.	.	.	FRV
NC_056054.1	35380318	73.0092	1	.	.	negative	.	.	.	.	FRV
NC_056054.1	35405875	65.3317	1	.	.	negative	.	.	.	.	FRV
NC_056054.1	35407905	58.5392	1	.	.	negative	.	.	.	.	FRV
NC_056054.1	35411220	63.1217	1	131.96	1	negative	.	.	.	.	FRV
NC_056054.1	35412471	76.596	1	142.96	1	negative	.	.	.	.	FRV
NC_056054.1	35412710	50.3897	1	.	.	negative	.	.	.	.	FRV
NC_056054.1	35445282	62.504	1	.	.	negative	.	.	.	.	FRV
NC_056054.1	35445334	45.2806	1	.	.	negative	.	.	.	.	FRV
NC_056054.1	35480407	79.2995	1	145.96	1	negative	.	.	.	.	FRV
NC_056054.1	35494805	55.4802	1	210.96	1	negative	.	.	.	.	FRV
NC_056054.1	35494810	59.4775	1	210.96	1	negative	.	.	.	.	FRV
NC_056054.1	35603809	76.5961	1	142.96	1	negative	.	.	.	.	FRV
NC_056054.1	35653739	30.2172	1	.	.	negative	.	.	.	.	FRV
NC_056054.1	35744720	52.1773	1	104.96	1	negative	.	.	.	.	FRV
NC_056054.1	35744755	59.4447	1	123.96	1	negative	.	.	.	.	FRV
NC_056054.1	35744815	79.3006	1	145.96	1	negative	.	.	.	.	FRV
NC_056054.1	35935144	129.084	1	.	.	negative	.	.	.	.	FRV
NC_056054.1	36056434	93.4049	1	144.96	1	negative	.	.	.	.	FRV
NC_056054.1	36056526	92.5189	1	175.97	1	negative	.	.	.	.	FRV
NC_056054.1	36106990	74.4182	1	.	.	negative	.	.	.	.	FRV
NC_056054.1	36162164	81.0904	1	187.92	1	negative	.	.	.	.	FRV
NC_056054.1	36180958	66.9067	1	.	.	negative	.	.	.	.	FRV
NC_056054.1	36180984	77.5735	1	201.04	1	negative	.	.	.	.	FRV
NC_056054.1	36183369	55.4421	1	113.96	1	negative	.	.	.	.	FRV
NC_056054.1	36214120	79.2254	1	210.96	1	negative	.	.	.	.	FRV
NC_056054.1	36214128	80.1875	1	210.96	1	negative	.	.	.	.	FRV
NC_056054.1	36222121	69.2429	1	.	.	negative	.	.	.	.	FRV
NC_056054.1	36276480	79.3136	1	210.96	1	negative	.	.	.	.	FRV
NC_056054.1	36276483	.	.	210.96	1	negative	.	.	.	.	FRV
NC_056054.1	36354068	23.5719	1	.	.	negative	.	.	.	.	FRV
NC_056054.1	36354082	.	.	105.96	1	negative	.	.	.	.	FRV
NC_056054.1	36449540	37.6909	1	.	.	negative	.	.	.	.	FRV
NC_056054.1	36477342	36.3866	1	94.65	1	negative	.	.	.	.	FRV
NC_056054.1	36550822	103.111	1	187.97	1	negative	.	.	.	.	FRV
NC_056054.1	36559618	38.5437	1	.	.	negative	.	.	.	.	FRV
NC_056054.1	36559672	70.1456	1	.	.	negative	.	.	.	.	FRV
NC_056054.1	36559715	86.168	1	.	.	negative	.	.	.	.	FRV
NC_056054.1	36559795	86.0958	1	.	.	negative	.	.	.	.	FRV
NC_056054.1	36685576	84.5078	1	126.96	1	negative	.	.	.	.	FRV
NC_056054.1	36779572	72.6356	1	.	.	negative	.	.	.	.	FRV
NC_056054.1	36786038	45.7472	1	.	.	negative	.	.	.	.	FRV
NC_056054.1	36786080	67.0532	1	.	.	negative	.	.	.	.	FRV
NC_056054.1	36820933	79.2506	1	145.96	1	negative	.	.	.	.	FRV
NC_056054.1	36821082	79.2286	1	.	.	negative	.	.	.	.	FRV
NC_056054.1	36980475	49.0326	1	120.96	1	negative	.	.	.	.	FRV
NC_056054.1	37037604	80.2016	1	146.96	1	negative	.	.	.	.	FRV
NC_056054.1	37049184	73.6423	1	.	.	negative	.	.	.	.	FRV
NC_056054.1	37049241	75.3971	1	141.96	1	negative	.	.	.	.	FRV
NC_056054.1	37110468	57.1749	1	.	.	negative	.	.	.	.	FRV
NC_056054.1	37110470	27.474	1	.	.	negative	.	.	.	.	FRV
NC_056054.1	37110478	163.261	201	456.64	2	positive	.	.	INDEL_FB	.	FIV
NC_056054.1	37110482	.	.	70.6	1	negative	.	.	.	.	FRV
NC_056054.1	37110497	.	.	84.6	1	negative	.	.	.	.	FRV
NC_056054.1	37110499	310.988	1	.	.	negative	.	.	.	.	FRV
NC_056054.1	37110502	20758.6	261	1791.06	254	positive	SNP_FB	SNP_GK	INDEL_FB	.	FIV
NC_056054.1	37110504	.	.	108.6	6	negative	.	.	.	.	FRV
NC_056054.1	37110507	.	.	84.6	2	negative	.	.	.	.	FRV
NC_056054.1	37110519	23920.5	982	2521.06	985	positive	SNP_FB	SNP_GK	.	.	FIV
NC_056054.1	37110523	3810.07	4	.	.	positive	.	.	.	.	FRV
NC_056054.1	37110524	882.425	2	.	.	negative	.	.	.	.	FRV
NC_056054.1	37110525	31466.8	4488	2925.06	4494	positive	SNP_FB	SNP_GK	INDEL_FB	.	FIV
[truncated: 126,933 more rows]
