# Supplementary material for: A computational framework for improving genetic variants identification from 5,061 sheep sequencing data
Source: J Anim Sci Biotechnol. 2023 Oct 2;14:127. doi: 10.1186/s40104-023-00923-3 (PMC10544426; doi:10.1186/s40104-023-00923-3)
Supplement: Supplementary file 7 — Additional file 7: Table S6. Final identification variants list of 5,061 samples [file 40104_2023_923_MOESM7_ESM.xlsx]

## Sheet: AllFIV
Variant	CHROM	POS	V-Caller	SampleN	REF	ALT	QUAL	Filter	Gene	Cluster
1	NC_056054.1	130616	SNP:INDEL|GK:GK-FB	270	T	A,C,TCA	2074.06	PASS	.	Medium
2	NC_056054.1	130618	INDEL|GK-FB	46	AC	A	1567.6	PASS	.	Medium
3	NC_056054.1	130623	INDEL|FB	57	CG	CA	5185.57	PASS	.	Medium
4	NC_056054.1	130624	SNP:INDEL|GK-FB:FB	4880	G	A	6013.06	PASS	.	High
5	NC_056054.1	130681	INDEL|GK-FB	3889	GA	G	1451.6	PASS	.	Medium
6	NC_056054.1	130682	SNP|GK-FB	13	A	G	994.04	PASS	.	Medium
7	NC_056054.1	130689	SNP|GK	20	GC	CC,G	304.64	PASS	.	Medium
8	NC_056054.1	130690	SNP|GK	19	C	G	307.64	VQSRTrancheSNP99.00to99.90	.	Medium
9	NC_056054.1	130696	INDEL|GK	35	C	CA	946.6	PASS	.	Medium
10	NC_056054.1	130709	SNP|GK-FB	3399	G	A	7496.06	PASS	.	Medium
11	NC_056054.1	839846	INDEL|GK-FB	165	AG	A	979.6	PASS	AGXT	Medium
12	NC_056054.1	2695411	SNP:INDEL|GK-FB:FB	630	T	C	1515.06	PASS	.	Medium
13	NC_056054.1	2695456	SNP|FB	787	G	T	1106.98	PASS	.	Medium
14	NC_056054.1	3685071	INDEL|GK	478	AAG	A	1471.6	VQSRTrancheINDEL99.00to99.90	MLPH	Medium
15	NC_056054.1	3685135	INDEL|GK-FB	39	AG	A	578.6	PASS	MLPH	Medium
16	NC_056054.1	3685136	SNP|GK-FB	20	G	A	1391.64	PASS	MLPH	Medium
17	NC_056054.1	3685182	SNP|GK-FB	626	G	A	3780.06	PASS	MLPH	Medium
18	NC_056054.1	3685214	INDEL|FB	68	AG	AA	6313	VQSRTrancheSNP99.00to99.90	MLPH	Medium
19	NC_056054.1	3685215	SNP|GK-FB	626	G	A	4094.06	PASS	MLPH	Medium
20	NC_056054.1	3685222	INDEL|GK	492	AG	A,ACG	1401.6	VQSRTrancheINDEL99.90to100.00	MLPH	Medium
21	NC_056054.1	4781424	INDEL|GK	3309	AT	A,ATT	632.6	PASS	IQCA1	Medium
22	NC_056054.1	4781434	INDEL|FB	11	TATTTTGGGCTTCG	TATTTTGGGCTTCT	805.89	PASS	IQCA1	Medium
23	NC_056054.1	4781435	INDEL|GK-FB	1969	ATT	AT,ATTT,A	1323.6	PASS	IQCA1	Medium
24	NC_056054.1	4781443	INDEL|GK	21	CT	C	205.6	PASS	IQCA1	Medium
25	NC_056054.1	4781447	SNP:INDEL|GK-FB:GK-FB	2064	G	T,GT,*	3758.06	PASS	IQCA1	Medium
26	NC_056054.1	4781453	INDEL|GK-FB	105	TA	T	2373.03	PASS	IQCA1	Medium
27	NC_056054.1	4781499	SNP:INDEL|GK-FB:FB	3164	C	T,CA	3247.06	PASS	IQCA1	Medium
28	NC_056054.1	4781529	SNP|GK-FB	1061	C	T	2402.06	PASS	IQCA1	Medium
29	NC_056054.1	4781555	SNP|FB	34	G	T	99.43	PASS	IQCA1	Medium
30	NC_056054.1	5323670	SNP|FB	1	C	T	207.47	PASS	AGAP1	Low
31	NC_056054.1	5323683	SNP|FB	1	C	T	194.34	PASS	AGAP1	Low
32	NC_056054.1	5450495	INDEL|GK	64	AC	A	525.6	PASS	AGAP1	Medium
33	NC_056054.1	5450591	SNP:INDEL|GK:FB	15	G	A	1758.64	PASS	AGAP1	Medium
34	NC_056054.1	5450595	SNP:INDEL|GK-FB:FB	3399	G	A,*	5428.06	VQSRTrancheSNP99.00to99.90	AGAP1	Medium
35	NC_056054.1	5450599	INDEL|FB	17	GAACTGAA	GAAC	2907.04	PASS	AGAP1	Medium
36	NC_056054.1	5450602	INDEL|GK-FB	3401	CTGAA	C	8127.03	PASS	AGAP1	Medium
37	NC_056054.1	5450628	SNP|GK-FB	263	C	T	1782.06	VQSRTrancheSNP99.00to99.90	AGAP1	Medium
38	NC_056054.1	5450640	SNP:INDEL|GK-FB:FB	1834	G	A	3477.06	PASS	AGAP1	Medium
39	NC_056054.1	5450653	INDEL|FB	12	CTTT	CTTC	1168.91	PASS	AGAP1	Medium
40	NC_056054.1	5450656	SNP:INDEL|GK-FB:FB	3397	T	C	6116.06	PASS	AGAP1	Medium
41	NC_056054.1	5450672	SNP:INDEL|GK-FB:FB	3251	A	G	5975.06	PASS	AGAP1	Medium
42	NC_056054.1	6067893	SNP|FB	1	T	C	158.29	PASS	SH3BP4	Low
43	NC_056054.1	9330287	SNP|FB	1	A	T	172.76	PASS	.	Low
44	NC_056054.1	10264287	SNP|GK-FB	46	C	CT,A	683.64	PASS	ZMYM4	Medium
45	NC_056054.1	10264401	INDEL|FB	102	CTTTGTCTTTTTACTTTCTG	CTTTGTCTTTTTACTTTCTA,CTTTGTCTTTTTACTTTTCTG	2495.64	PASS	ZMYM4	Medium
46	NC_056054.1	10264407	INDEL|GK-FB	52	CT	C,CTT	176.6	PASS	ZMYM4	Medium
47	NC_056054.1	10264414	INDEL|GK-FB	103	CT	CTT,C	263.6	PASS	ZMYM4	Medium
48	NC_056054.1	10264420	SNP:INDEL|GK-FB:FB	3488	G	A	3642.06	PASS	ZMYM4	Medium
49	NC_056054.1	10264431	INDEL|GK-FB	55	A	AT	245.6	PASS	ZMYM4	Medium
50	NC_056054.1	10264437	INDEL|GK-FB	488	GT	GTT,G	902.86	PASS	ZMYM4	Medium
51	NC_056054.1	10264452	SNP|FB	106	AATCT	ATCACCG,TATCT	86.45	PASS	ZMYM4	Medium
52	NC_056054.1	12657385	SNP|GK-FB	1	A	G	493.64	PASS	INPP5B	Low
53	NC_056054.1	12657391	SNP|GK-FB	67	A	G	1810.06	PASS	INPP5B	Medium
54	NC_056054.1	12657419	INDEL|GK	29	G	GA	200.6	PASS	INPP5B	Medium
55	NC_056054.1	12657425	INDEL|GK-FB	69	A	AT	260.6	PASS	INPP5B	Medium
56	NC_056054.1	12657426	SNP:INDEL|GK-FB:GK-FB	3330	C	T,CA,A	2935.06	PASS	INPP5B	Medium
57	NC_056054.1	12657438	INDEL|GK-FB	605	GT	GTT,G	689.6	PASS	INPP5B	Medium
58	NC_056054.1	12657449	INDEL|GK-FB	160	CAA	CA,CAAA,C	619.6	PASS	INPP5B	Medium
59	NC_056054.1	12657472	INDEL|GK-FB	330	T	TA	840.6	PASS	INPP5B	Medium
60	NC_056054.1	12657529	SNP|GK-FB	5	C	T	1139.64	PASS	INPP5B	Medium
61	NC_056054.1	14545840	INDEL|GK	12	CA	C,TA	162.6	PASS	.	Medium
62	NC_056054.1	14545841	SNP:INDEL|GK-FB:FB	1801	A	T	3298.06	PASS	.	Medium
63	NC_056054.1	14545844	INDEL|GK-FB	64	GT	G,GTT	497.6	PASS	.	Medium
64	NC_056054.1	14545848	INDEL|GK-FB	487	TA	TAA,TGA,T	434.6	PASS	.	Medium
65	NC_056054.1	14545849	SNP|GK-FB	446	A	G,*	2911.06	PASS	.	Medium
66	NC_056054.1	14545900	SNP:INDEL|GK-FB:FB	2123	A	G	4020.06	PASS	.	Medium
67	NC_056054.1	14545903	SNP|GK-FB	15	G	A	1858.06	PASS	.	Medium
68	NC_056054.1	14545938	SNP|FB	172	A	T	457.91	PASS	.	Medium
69	NC_056054.1	16693736	INDEL|GK	413	GA	G	595.6	PASS	GUCA2A	Medium
70	NC_056054.1	16693744	SNP|GK-FB	1509	A	C	3410.06	PASS	GUCA2A	Medium
71	NC_056054.1	16693783	INDEL|FB	50	CA	GC	287.32	PASS	GUCA2A	Medium
72	NC_056054.1	16693784	SNP|FB	99	A	C,G	153.44	PASS	GUCA2A	Medium
73	NC_056054.1	19036217	SNP|GK-FB	72	T	C,A,TC	179.85	PASS	.	Medium
74	NC_056054.1	19036294	INDEL|GK-FB	2407	GC	G	631.6	PASS	.	Medium
75	NC_056054.1	19036352	SNP:INDEL|GK-FB:FB	3806	G	A	16107.1	PASS	.	Medium
76	NC_056054.1	19665454	INDEL|FB	69	GC	CA	520.73	PASS	UROD	Medium
77	NC_056054.1	19665469	SNP|GK	12	AC	GC,CC,A	145.96	PASS	UROD	Medium
78	NC_056054.1	21430071	SNP|FB	1	T	C	153.14	PASS	.	Low
79	NC_056054.1	22788906	SNP|GK	44	A	G	126.64	PASS	SLC5A9	Medium
80	NC_056054.1	22788913	SNP|GK-FB	3	C	T	403.64	PASS	SLC5A9	Medium
81	NC_056054.1	22788930	INDEL|GK-FB	17	GC	G	200.6	PASS	SLC5A9	Medium
82	NC_056054.1	22788931	SNP:INDEL|GK-FB:FB	2108	CG	TG,C,*	4565.06	PASS	SLC5A9	Medium
83	NC_056054.1	22788940	SNP:INDEL|GK-FB:FB	4247	A	G	4976.06	PASS	SLC5A9	Medium
84	NC_056054.1	22788946	SNP:INDEL|GK-FB:GK-FB	2775	CG	TG,C	8144.06	PASS	SLC5A9	Medium
85	NC_056054.1	22788953	SNP:INDEL|GK:FB	2082	A	G	5730.06	PASS	SLC5A9	Medium
86	NC_056054.1	22788956	SNP|GK	2082	A	G	5730.06	VQSRTrancheSNP99.00to99.90	SLC5A9	Medium
87	NC_056054.1	22788980	SNP|GK-FB	65	A	G,AC	1675.06	PASS	SLC5A9	Medium
88	NC_056054.1	22789014	SNP|GK-FB	64	T	G	1642.06	PASS	SLC5A9	Medium
89	NC_056054.1	22789017	SNP|GK	27	G	C	189.64	VQSRTrancheSNP99.00to99.90	SLC5A9	Medium
90	NC_056054.1	22789019	SNP|GK	26	C	G	189.64	VQSRTrancheSNP99.00to99.90	SLC5A9	Medium
91	NC_056054.1	22789028	INDEL|GK-FB	1174	TC	TCC,T	475.6	PASS	SLC5A9	Medium
92	NC_056054.1	22789034	INDEL|GK-FB	28	TC	T,TCC	155.6	PASS	SLC5A9	Medium
93	NC_056054.1	22789035	SNP|GK-FB	2073	C	T,*	6054.06	PASS	SLC5A9	Medium
94	NC_056054.1	22789054	INDEL|FB	47	ACCC	ACCA	2075.27	PASS	SLC5A9	Medium
95	NC_056054.1	22789057	SNP:INDEL|GK-FB:FB	2074	C	A	6797.06	PASS	SLC5A9	Medium
96	NC_056054.1	25985326	INDEL|GK	85	T	TC	161.6	PASS	LOC105609515	Medium
96	NC_056054.1	25985326	INDEL|GK	85	T	TC	161.6	PASS	OSBPL9	Medium
97	NC_056054.1	25985328	INDEL|FB	144	TCCT	TCCC	11655.4	PASS	LOC105609515	Medium
97	NC_056054.1	25985328	INDEL|FB	144	TCCT	TCCC	11655.4	PASS	OSBPL9	Medium
98	NC_056054.1	25985330	INDEL|FB	408	CT	CC	20796.5	PASS	LOC105609515	Medium
98	NC_056054.1	25985330	INDEL|FB	408	CT	CC	20796.5	PASS	OSBPL9	Medium
99	NC_056054.1	25985331	SNP:INDEL|GK-FB:FB	4848	T	C,*	2178.06	PASS	LOC105609515	High
99	NC_056054.1	25985331	SNP:INDEL|GK-FB:FB	4848	T	C,*	2178.06	PASS	OSBPL9	High
100	NC_056054.1	25985338	SNP:INDEL|GK-FB:FB	773	C	T	2178.06	VQSRTrancheSNP99.00to99.90	LOC105609515	Medium
100	NC_056054.1	25985338	SNP:INDEL|GK-FB:FB	773	C	T	2178.06	VQSRTrancheSNP99.00to99.90	OSBPL9	Medium
101	NC_056054.1	25985353	SNP:INDEL|GK:GK-FB	3610	GAA	GA,G,TAA	1514.03	PASS	LOC105609515	Medium
101	NC_056054.1	25985353	SNP:INDEL|GK:GK-FB	3610	GAA	GA,G,TAA	1514.03	PASS	OSBPL9	Medium
102	NC_056054.1	25985366	INDEL|FB	99	GTTTTGCTTTTTT	GTTTTGCTTTTTC,GTTTTGTCATTTTC,GTTTTTGCTTTTTT,GTTTTGCTTTTT,GTTTTGCTTTTTTT	1074.95	PASS	LOC105609515	Medium
102	NC_056054.1	25985366	INDEL|FB	99	GTTTTGCTTTTTT	GTTTTGCTTTTTC,GTTTTGTCATTTTC,GTTTTTGCTTTTTT,GTTTTGCTTTTT,GTTTTGCTTTTTTT	1074.95	PASS	OSBPL9	Medium
103	NC_056054.1	25985371	INDEL|GK-FB	39	GCT	GTCT,G	341.6	PASS	LOC105609515	Medium
103	NC_056054.1	25985371	INDEL|GK-FB	39	GCT	GTCT,G	341.6	PASS	OSBPL9	Medium
104	NC_056054.1	25985372	SNP:INDEL|GK:GK-FB	486	CT	TT,C,CTT	527.6	PASS	LOC105609515	Medium
104	NC_056054.1	25985372	SNP:INDEL|GK:GK-FB	486	CT	TT,C,CTT	527.6	PASS	OSBPL9	Medium
105	NC_056054.1	25985373	SNP|GK	203	T	C,*,A	428.64	VQSRTrancheSNP99.00to99.90	LOC105609515	Medium
105	NC_056054.1	25985373	SNP|GK	203	T	C,*,A	428.64	VQSRTrancheSNP99.00to99.90	OSBPL9	Medium
106	NC_056054.1	25985378	SNP:INDEL|GK-FB:FB	3646	TA	CA,TCA,T,AA,TAA	2736.06	PASS	LOC105609515	Medium
106	NC_056054.1	25985378	SNP:INDEL|GK-FB:FB	3646	TA	CA,TCA,T,AA,TAA	2736.06	PASS	OSBPL9	Medium
107	NC_056054.1	25985385	INDEL|GK	261	GA	G	363.6	PASS	LOC105609515	Medium
107	NC_056054.1	25985385	INDEL|GK	261	GA	G	363.6	PASS	OSBPL9	Medium
108	NC_056054.1	25985432	SNP:INDEL|GK:GK-FB	2445	CAA	CA,C,AAA	441.02	PASS	LOC105609515	Medium
108	NC_056054.1	25985432	SNP:INDEL|GK:GK-FB	2445	CAA	CA,C,AAA	441.02	PASS	OSBPL9	Medium
109	NC_056054.1	27728752	INDEL|GK	1244	CTG	CG,C	657.6	VQSRTrancheINDEL99.00to99.90	CPT2	Medium
110	NC_056054.1	27728769	SNP|GK-FB	155	T	C	1685.06	PASS	CPT2	Medium
111	NC_056054.1	27728775	SNP:INDEL|GK-FB:FB	282	T	C	2486.06	PASS	CPT2	Medium
112	NC_056054.1	27728804	INDEL|GK	291	GA	GAA,G	743.6	PASS	CPT2	Medium
113	NC_056054.1	27728864	SNP:INDEL|GK-FB:FB	2831	G	A	3993.06	PASS	CPT2	Medium
114	NC_056054.1	29533986	INDEL|GK-FB	230	C	CA	459.6	PASS	USP24	Medium
115	NC_056054.1	29533989	SNP:INDEL|GK-FB:FB	1134	A	T	2182.06	PASS	USP24	Medium
116	NC_056054.1	29533993	SNP|GK-FB	99	C	T	2212.06	PASS	USP24	Medium
117	NC_056054.1	29534002	SNP:INDEL|GK-FB:FB	4474	C	T	4191.06	PASS	USP24	Medium
118	NC_056054.1	29534018	SNP|GK-FB	434	T	C	1661.06	PASS	USP24	Medium
119	NC_056054.1	29534019	SNP|GK-FB	4	G	T	440.64	PASS	USP24	Medium
120	NC_056054.1	29534038	INDEL|GK	958	A	AGT,AGTG,AT,AG	1370.6	PASS	USP24	Medium
121	NC_056054.1	29534045	SNP|GK-FB	5	G	A	846.64	PASS	USP24	Medium
122	NC_056054.1	29534048	INDEL|GK	1439	AC	AGC,A	2231.6	PASS	USP24	Medium
123	NC_056054.1	29534094	SNP:INDEL|GK-FB:FB	4473	C	A	20613.1	PASS	USP24	Medium
124	NC_056054.1	32289485	SNP|FB	150	TGTGGGTC	CGTGGGTC,GGTGGGTC,AGTGGGTC,TTGGGTC,CTCATTCGGTG	181.85	PASS	.	Medium
125	NC_056054.1	32289502	INDEL|GK	415	TG	T	794.6	PASS	.	Medium
126	NC_056054.1	32289509	SNP|GK-FB	609	G	A	2470.06	PASS	.	Medium
127	NC_056054.1	32289515	SNP:INDEL|GK-FB:FB	149	C	G	2321.06	PASS	.	Medium
128	NC_056054.1	32289558	INDEL|GK-FB	16	C	CA	185.6	PASS	.	Medium
129	NC_056054.1	32289561	SNP|GK-FB	1343	A	G	5491.06	PASS	.	Medium
130	NC_056054.1	32289578	INDEL|GK	108	A	AT	326.6	PASS	.	Medium
131	NC_056054.1	32289582	INDEL|FB	15	GTG	GTT	6364.94	PASS	.	Medium
132	NC_056054.1	32289584	SNP:INDEL|GK-FB:FB	3129	G	T	6406.06	PASS	.	Medium
133	NC_056054.1	32289585	INDEL|GK-FB	488	CT	CTT,C	689.6	PASS	.	Medium
134	NC_056054.1	32289630	INDEL|GK-FB	1249	TAAA	TAA,TA,T	3731.6	PASS	.	Medium
135	NC_056054.1	32289649	SNP:INDEL|FB:FB	2565	AT	GT,GG,TT,CT	2362.31	PASS	.	Medium
136	NC_056054.1	32289650	SNP|FB	32	TATAGCATACTTTC	GATAGCATACTTTC,TGATAGCATACTTTC,TCACCGAACACTTTC,TCACCGTCCGGTGTA	115.45	PASS	.	Medium
137	NC_056054.1	34782547	SNP|GK-FB	96	T	C	1704.06	PASS	HOOK1	Medium
138	NC_056054.1	34782584	INDEL|FB	37	TGGCC	TGGCT	1854.78	PASS	HOOK1	Medium
139	NC_056054.1	34782586	INDEL|FB	24	GCC	GCT	1576.47	PASS	HOOK1	Medium
140	NC_056054.1	34782588	SNP:INDEL|GK-FB:FB	3218	C	T	2564.06	PASS	HOOK1	Medium
141	NC_056054.1	34782612	SNP|GK-FB	344	G	C	1487.06	PASS	HOOK1	Medium
142	NC_056054.1	34782615	INDEL|GK-FB	43	AG	A	483.99	PASS	HOOK1	Medium
143	NC_056054.1	34782616	SNP|GK-FB	86	G	A	740.64	PASS	HOOK1	Medium
144	NC_056054.1	34782631	SNP|GK-FB	5	C	T	601.64	PASS	HOOK1	Medium
145	NC_056054.1	34782660	INDEL|GK-FB	493	GT	GTT,G	695.6	PASS	HOOK1	Medium
146	NC_056054.1	34782665	INDEL|GK-FB	1805	GT	G,GTT,GTTT	579.6	PASS	HOOK1	Medium
147	NC_056054.1	34782691	INDEL|GK	105	AT	A,ATT	376.6	PASS	HOOK1	Medium
148	NC_056054.1	34782710	SNP|FB	248	AAGCAGTTTGCT	TAGCAGTTTGCT,ATCACCGAATTGGAA	232.97	PASS	HOOK1	Medium
149	NC_056054.1	37110478	INDEL|FB	201	TGAAA	GAAAA,AGAAA,GGAAA,GAAAG,CGAAA	163.26	PASS	PATJ	Medium
150	NC_056054.1	37110502	SNP:INDEL|GK-FB:FB	254	A	G	1791.06	PASS	PATJ	Medium
151	NC_056054.1	37110519	SNP|GK-FB	985	G	A	2521.06	PASS	PATJ	Medium
152	NC_056054.1	37110525	SNP:INDEL|GK-FB:FB	4494	C	T	2925.06	PASS	PATJ	Medium
153	NC_056054.1	37110535	INDEL|GK-FB	216	GA	GAA,G	567.6	PASS	PATJ	Medium
154	NC_056054.1	37110596	INDEL|GK-FB	541	GT	GTT,G	931.6	PASS	PATJ	Medium
155	NC_056054.1	37110622	SNP:INDEL|GK:GK	31	CT	C,TT	651.6	PASS	PATJ	Medium
156	NC_056054.1	39826903	SNP|FB	1	G	A	164.62	PASS	.	Low
157	NC_056054.1	40293450	INDEL|GK	70	A	AT	451.6	PASS	RAVER2	Medium
158	NC_056054.1	40293454	INDEL|GK	1025	GT	G	623.6	PASS	RAVER2	Medium
159	NC_056054.1	40293470	INDEL|GK	2343	CT	C	1740.6	PASS	RAVER2	Medium
160	NC_056054.1	40293477	INDEL|GK-FB	180	TA	T	1725.6	PASS	RAVER2	Medium
161	NC_056054.1	40293478	SNP:INDEL|GK-FB:FB	2543	A	G	5588.06	PASS	RAVER2	Medium
162	NC_056054.1	40293480	INDEL|GK	2667	GA	G	1358.6	PASS	RAVER2	Medium
163	NC_056054.1	40293530	SNP|GK-FB	1	G	A	488.64	PASS	RAVER2	Low
164	NC_056054.1	40293555	INDEL|GK-FB	506	G	GT	1017.6	PASS	RAVER2	Medium
165	NC_056054.1	40293600	SNP|FB	206	A	G	225.35	PASS	RAVER2	Medium
166	NC_056054.1	42984306	SNP|FB	23	T	A	160.83	PASS	IL12RB2	Medium
167	NC_056054.1	42984379	SNP|GK-FB	4292	T	C	10575.1	PASS	IL12RB2	Medium
168	NC_056054.1	44955138	SNP:INDEL|GK-FB:FB	1752	C	T	3721.06	PASS	.	Medium
169	NC_056054.1	44955144	INDEL|GK-FB	18	ATG	A	976.6	PASS	.	Medium
170	NC_056054.1	44955151	INDEL|GK-FB	1762	A	AAGTAT,AT	3721.03	PASS	.	Medium
171	NC_056054.1	44955166	SNP:INDEL|GK-FB:FB	1916	C	T	3730.06	PASS	.	Medium
172	NC_056054.1	44955193	INDEL|GK-FB	1848	CAA	CA,C,CAAA	679.6	PASS	.	Medium
173	NC_056054.1	44955246	SNP|GK-FB	603	T	G,A	2454.06	PASS	.	Medium
174	NC_056054.1	44955264	INDEL|GK-FB	13	A	AT	189.6	PASS	.	Medium
175	NC_056054.1	44955268	INDEL|FB	75	TG	TA	2455.42	PASS	.	Medium
176	NC_056054.1	44955269	SNP:INDEL|GK-FB:GK-FB	2134	GA	AA,GAA,*,G	2454.06	PASS	.	Medium
177	NC_056054.1	48634665	INDEL|FB	177	TTA	CAC	325.09	PASS	.	Medium
178	NC_056054.1	48634714	INDEL|FB	25	GTTTCTTTGAGGGA	GTTTCTTTGAGGGG,GTTTCTTTAAGGG,GTTTCTTTAAGGGA	1370.9	PASS	.	Medium
179	NC_056054.1	48634718	INDEL|FB	33	CTTTGAGGGA	CTTTAAGGG,CTTTGAGGGG,CTTTAAGGGA	2218.11	PASS	.	Medium
180	NC_056054.1	48634722	SNP:INDEL|GK-FB:FB	706	G	A	4195.06	PASS	.	Medium
181	NC_056054.1	48634723	INDEL|FB	195	AGGGA	AGGGG,AGGG	10942	PASS	.	Medium
182	NC_056054.1	48634726	INDEL|GK-FB	708	GA	G	4195.03	PASS	.	Medium
183	NC_056054.1	48634727	SNP:INDEL|GK-FB:FB	3784	A	*,G	4340.06	PASS	.	Medium
184	NC_056054.1	48634753	SNP:INDEL|GK-FB:FB	3785	T	C,TA,A	5206.06	PASS	.	Medium
185	NC_056054.1	48634781	INDEL|GK-FB	54	G	GT	255.6	PASS	.	Medium
186	NC_056054.1	48634782	SNP:INDEL|GK-FB:GK-FB	722	T	C,TC	2994.06	PASS	.	Medium
187	NC_056054.1	48634783	SNP:INDEL|GK:GK	366	AT	A,ATT,TT	580.6	PASS	.	Medium
188	NC_056054.1	49537826	SNP|FB	1	C	T	177.73	PASS	.	Low
189	NC_056054.1	49537892	SNP|FB	1	C	T	177.55	PASS	.	Low
190	NC_056054.1	50541417	SNP|FB	375	TCCCA	CCCGA,CCCCA,CCCAC,CCCAA,TCCTA,CCATC	248.36	PASS	LOC101120030	Medium
191	NC_056054.1	50541446	SNP:INDEL|GK:GK	627	G	GA,A	1856.6	PASS	LOC101120030	Medium
192	NC_056054.1	50541475	INDEL|GK-FB	13	G	GA	242.6	PASS	LOC101120030	Medium
193	NC_056054.1	50541478	SNP:INDEL|GK-FB:FB	3939	A	G	4374.06	PASS	LOC101120030	Medium
194	NC_056054.1	50541505	INDEL|GK	261	CT	CTT,C	440.6	PASS	LOC101120030	Medium
195	NC_056054.1	53787526	SNP|GK-FB	8	G	A	886.64	PASS	AK5	Medium
196	NC_056054.1	53787528	INDEL|FB	26	AGGGTTTTCG	AGGGTTTTCA	560.4	PASS	AK5	Medium
197	NC_056054.1	53787531	INDEL|FB	533	GTTTTCG	GTTTTCA,GTTTTTG	14685.3	PASS	AK5	Medium
198	NC_056054.1	53787535	INDEL|FB	135	TCG	TTG,TCA	6393.46	PASS	AK5	Medium
199	NC_056054.1	53787536	SNP|GK-FB	214	C	T	711.06	VQSRTrancheSNP99.00to99.90	AK5	Medium
200	NC_056054.1	53787537	SNP:INDEL|GK-FB:FB	1212	G	A	1698.06	PASS	AK5	Medium
201	NC_056054.1	53787565	INDEL|GK-FB	239	T	TA,TG	448.6	PASS	AK5	Medium
202	NC_056054.1	53787566	SNP:INDEL|GK-FB:FB	4333	A	G,*	2080.06	VQSRTrancheSNP99.00to99.90	AK5	Medium
203	NC_056054.1	53787641	INDEL|FB	390	AGGA	AGGG,AGGGA,AGGAAA	3959.05	PASS	AK5	Medium
204	NC_056054.1	53787643	INDEL|GK-FB	17	GAAA	G,GA,GAAAA,GAAAAA,GAA	354.6	PASS	AK5	Medium
205	NC_056054.1	53787644	SNP|GK	349	A	G	682.06	PASS	AK5	Medium
206	NC_056054.1	53787683	INDEL|FB	44	CAA	CAG	1791.96	PASS	AK5	Medium
207	NC_056054.1	53787685	SNP:INDEL|GK-FB:FB	925	A	G,C	1714.06	PASS	AK5	Medium
208	NC_056054.1	55361332	INDEL|FB	507	ATTTTAC	ATTTAC,ATTTTAT	1602.44	PASS	ADGRL4	Medium
209	NC_056054.1	55361338	SNP|GK-FB	7	C	T	997.64	PASS	ADGRL4	Medium
210	NC_056054.1	55361395	INDEL|FB	20	TCT	TCC	5002.09	PASS	ADGRL4	Medium
211	NC_056054.1	55361396	INDEL|GK-FB	533	CT	CTT,C	387.6	PASS	ADGRL4	Medium
212	NC_056054.1	55361397	SNP|GK-FB	720	T	C	3033.06	PASS	ADGRL4	Medium
213	NC_056054.1	55361473	SNP:INDEL|GK-FB:FB	1951	T	G	3510.06	PASS	ADGRL4	Medium
214	NC_056054.1	55361497	INDEL|GK	317	GT	G,GTT	938.6	PASS	ADGRL4	Medium
215	NC_056054.1	58664381	INDEL|GK-FB	43	CT	CTT,C	270.6	PASS	ADGRL2	Medium
216	NC_056054.1	58664385	INDEL|GK-FB	38	T	TA,TTA	164.6	PASS	ADGRL2	Medium
217	NC_056054.1	58664388	SNP:INDEL|GK-FB:FB	3863	G	A,*	3592.06	PASS	ADGRL2	Medium
218	NC_056054.1	58664410	INDEL|GK-FB	266	CCTT	C	2821.03	PASS	ADGRL2	Medium
219	NC_056054.1	58664428	SNP|GK-FB	265	G	A	1910.06	PASS	ADGRL2	Medium
220	NC_056054.1	58664473	INDEL|GK-FB	4521	TA	T	1020.6	PASS	ADGRL2	Medium
221	NC_056054.1	58664493	INDEL|GK-FB	3963	A	AT	1289.03	PASS	ADGRL2	Medium
222	NC_056054.1	58664500	INDEL|GK	1520	A	AT,ACT,AC	513.6	PASS	ADGRL2	Medium
223	NC_056054.1	58664502	INDEL|GK	3371	C	CA	1016.03	VQSRTrancheINDEL99.00to99.90	ADGRL2	Medium
224	NC_056054.1	60499410	INDEL|GK	524	G	GA	817.6	PASS	.	Medium
225	NC_056054.1	60499436	INDEL|GK-FB	168	GT	G,GTT	341.6	PASS	.	Medium
226	NC_056054.1	60499441	SNP:INDEL|GK-FB:FB	4328	T	C,A	8302.06	PASS	.	Medium
227	NC_056054.1	60499466	INDEL|GK	271	C	CA	472.6	PASS	.	Medium
228	NC_056054.1	60499483	INDEL|GK-FB	316	CT	CTT,C	483.6	PASS	.	Medium
229	NC_056054.1	61399992	SNP|FB	1	T	C	180.36	PASS	LOC101109838	Low
230	NC_056054.1	61400038	SNP|FB	1	T	G	160.96	PASS	LOC101109838	Low
231	NC_056054.1	62901601	SNP|FB	1	T	C	151.37	PASS	COL24A1	Low
232	NC_056054.1	63359358	SNP|GK-FB	234	G	A	1723.06	PASS	.	Medium
233	NC_056054.1	63359382	INDEL|GK-FB	71	C	CA	241.6	PASS	.	Medium
234	NC_056054.1	63359384	INDEL|GK-FB	15	AC	ATC,A	164.6	PASS	.	Medium
235	NC_056054.1	63359385	SNP:INDEL|GK-FB:GK-FB	1627	CA	TA,C,CAA,*,AA	1705.06	PASS	.	Medium
236	NC_056054.1	63359393	SNP|GK	13	T	A	172.64	VQSRTrancheSNP99.00to99.90	.	Medium
237	NC_056054.1	63359394	SNP|GK	16	A	T,AT	172.64	PASS	.	Medium
238	NC_056054.1	63359447	INDEL|FB	30	GTAC	GTAT	5279.31	PASS	.	Medium
239	NC_056054.1	63359450	SNP:INDEL|GK-FB:FB	4124	C	T	4081.06	PASS	.	Medium
240	NC_056054.1	63359462	SNP:INDEL|GK-FB:FB	4124	T	C	3976.06	PASS	.	Medium
241	NC_056054.1	63359476	INDEL|FB	22	CAT	CAA	3664.54	PASS	.	Medium
242	NC_056054.1	63359478	SNP:INDEL|GK-FB:FB	4113	T	A	3787.06	PASS	.	Medium
243	NC_056054.1	65480249	SNP|GK-FB	1	C	A	357.06	PASS	.	Low
244	NC_056054.1	65949957	INDEL|GK	355	TA	TAA,T	526.6	PASS	PKN2	Medium
245	NC_056054.1	65949962	SNP|GK-FB	40	G	A	1117.4	PASS	PKN2	Medium
246	NC_056054.1	65950001	SNP|GK-FB	1116	G	C	6372.06	PASS	PKN2	Medium
247	NC_056054.1	65950018	SNP|GK-FB	4136	G	C	7968.06	PASS	PKN2	Medium
248	NC_056054.1	65950067	INDEL|GK-FB	3315	GT	G,GCT	1053.6	PASS	PKN2	Medium
249	NC_056054.1	65950068	SNP|GK-FB	923	T	*,C	2179.06	VQSRTrancheSNP99.00to99.90	PKN2	Medium
250	NC_056054.1	65950069	SNP|GK	37	T	C	135.64	VQSRTrancheSNP99.00to99.90	PKN2	Medium
251	NC_056054.1	65950078	INDEL|FB	81	GCA	TGC	916	PASS	PKN2	Medium
252	NC_056054.1	65950080	SNP|FB	27	A	C,T	341.15	PASS	PKN2	Medium
253	NC_056054.1	67886780	SNP|GK	1	T	A	391.05	PASS	.	Low
254	NC_056054.1	67886784	SNP|GK	1	A	T	391.05	PASS	.	Low
255	NC_056054.1	69557327	SNP|GK-FB	42	G	C	1560.64	PASS	RPAP2	Medium
256	NC_056054.1	69557355	SNP:INDEL|GK-FB:FB	1954	G	A	3602.06	PASS	RPAP2	Medium
257	NC_056054.1	69557360	INDEL|GK	585	TA	TAA,T	642.6	PASS	RPAP2	Medium
258	NC_056054.1	69557379	INDEL|GK	833	CT	C	635.6	PASS	RPAP2	Medium
259	NC_056054.1	69557411	INDEL|FB	11	ATTTA	ATTTT	492.85	PASS	RPAP2	Medium
260	NC_056054.1	69557414	INDEL|GK	178	TA	TAA,T	258.6	PASS	RPAP2	Medium
261	NC_056054.1	69557415	SNP|GK-FB	33	A	T	861.64	PASS	RPAP2	Medium
262	NC_056054.1	70822806	SNP|GK-FB	2078	T	C	4076.06	PASS	BCAR3	Medium
263	NC_056054.1	70822833	INDEL|GK-FB	385	CA	C,CAA	800.6	PASS	BCAR3	Medium
264	NC_056054.1	70822841	SNP:INDEL|GK:GK-FB	80	AG	GG,A	236.64	PASS	BCAR3	Medium
265	NC_056054.1	70822842	SNP|GK-FB	2114	G	A,*	4326.04	PASS	BCAR3	Medium
266	NC_056054.1	70822843	SNP|GK	98	G	A,GA	309.6	PASS	BCAR3	Medium
267	NC_056054.1	70822874	INDEL|FB	55	CAA	CAC	3108.82	PASS	BCAR3	Medium
268	NC_056054.1	70822876	SNP:INDEL|GK-FB:FB	1666	A	C	8398.06	PASS	BCAR3	Medium
269	NC_056054.1	70822908	SNP|GK-FB	1486	G	A	2686.06	PASS	BCAR3	Medium
270	NC_056054.1	70822910	SNP|GK-FB	4	C	T	1336.64	PASS	BCAR3	Medium
271	NC_056054.1	73683553	SNP|FB	1	G	A	152.46	PASS	.	Low
272	NC_056054.1	74903619	SNP|GK-FB	132	T	C	1499.06	PASS	DPYD	Medium
273	NC_056054.1	74903626	SNP|GK-FB	1607	C	T	3705.06	PASS	DPYD	Medium
274	NC_056054.1	74903696	SNP|GK-FB	599	G	A	3142.06	PASS	DPYD	Medium
275	NC_056054.1	74903702	INDEL|GK	81	TC	T	621.6	PASS	DPYD	Medium
276	NC_056054.1	74903721	SNP|GK-FB	73	A	G	3008.06	PASS	DPYD	Medium
277	NC_056054.1	74903734	SNP|GK-FB	1598	C	A	4516.06	PASS	DPYD	Medium
278	NC_056054.1	74903747	SNP:INDEL|GK-FB:GK-FB	181	C	CT,G	3038.06	PASS	DPYD	Medium
279	NC_056054.1	74903753	SNP:INDEL|GK-FB:FB	1983	G	T	4303.06	PASS	DPYD	Medium
280	NC_056054.1	74903755	INDEL|FB	11	AGG	TCT	3023.39	PASS	DPYD	Medium
281	NC_056054.1	74903761	SNP|FB	65	ACTTTTCAGGT	TCTTTTCAGGT,ATCACCGGATGA,CCTTTTCAGGT	64.59	PASS	DPYD	Medium
282	NC_056054.1	76294957	SNP:INDEL|GK-FB:FB	2870	G	A	3668.06	PASS	PLPPR5	Medium
283	NC_056054.1	76295035	SNP|GK	314	TG	T,GG	241.64	PASS	PLPPR5	Medium
284	NC_056054.1	76295036	SNP|GK	33	G	GCT,T	241.6	PASS	PLPPR5	Medium
285	NC_056054.1	76295050	INDEL|GK-FB	501	AT	A,ATT	413.6	PASS	PLPPR5	Medium
286	NC_056054.1	76295057	INDEL|GK-FB	205	GA	GAA,G	416.6	PASS	PLPPR5	Medium
287	NC_056054.1	76295063	SNP|GK-FB	543	A	G	4023.64	PASS	PLPPR5	Medium
288	NC_056054.1	76295069	SNP|FB	241	A	T,G,C	149.2	PASS	PLPPR5	Medium
289	NC_056054.1	77105634	INDEL|FB	41	GAAACAT	GAAACAA	1000.36	PASS	PALMD	Medium
290	NC_056054.1	77105638	INDEL|GK-FB	23	C	CA	306.6	PASS	PALMD	Medium
291	NC_056054.1	77105640	SNP|GK-FB	276	T	A	1775.06	PASS	PALMD	Medium
292	NC_056054.1	77105659	SNP:INDEL|GK-FB:FB	427	T	C	2050.06	PASS	PALMD	Medium
293	NC_056054.1	77105685	INDEL|GK	247	AT	A	1009.6	PASS	PALMD	Medium
294	NC_056054.1	80260114	INDEL|FB	17	AC	AT	1374.24	PASS	COL11A1	Medium
295	NC_056054.1	80260115	SNP:INDEL|GK-FB:FB	95	C	T	2326.06	PASS	COL11A1	Medium
296	NC_056054.1	80260137	SNP:INDEL|GK:FB	42	C	A	2416.06	PASS	COL11A1	Medium
297	NC_056054.1	80260138	INDEL|FB	31	GT	GC	3866.86	PASS	COL11A1	Medium
298	NC_056054.1	80260139	SNP:INDEL|GK-FB:FB	3768	T	C,*	2457.06	PASS	COL11A1	Medium
299	NC_056054.1	80260154	INDEL|GK-FB	498	TA	TAA,T	608.6	PASS	COL11A1	Medium
300	NC_056054.1	80260161	SNP:INDEL|GK-FB:FB	3964	T	G	3086.06	PASS	COL11A1	Medium
301	NC_056054.1	80260193	SNP:INDEL|GK-FB:FB	1307	T	G	1841.06	PASS	COL11A1	Medium
302	NC_056054.1	80260195	INDEL|GK-FB	36	TA	TAA,T	244.6	PASS	COL11A1	Medium
303	NC_056054.1	80260200	SNP:INDEL|GK-FB:FB	89	G	A	2146.06	PASS	COL11A1	Medium
304	NC_056054.1	80260203	INDEL|GK	1577	GT	G,GTT	517.6	PASS	COL11A1	Medium
305	NC_056054.1	80260229	INDEL|GK	220	G	GA	475.6	PASS	COL11A1	Medium
306	NC_056054.1	82191588	INDEL|GK-FB	3123	CAA	CA,C	791.6	PASS	.	Medium
307	NC_056054.1	82191598	SNP|GK-FB	10	G	A	967.64	PASS	.	Medium
308	NC_056054.1	82191603	INDEL|FB	14	AGGA	AGGG	1116.13	PASS	.	Medium
309	NC_056054.1	82191605	INDEL|FB	58	GA	GG	8622.08	PASS	.	Medium
310	NC_056054.1	82191606	SNP:INDEL|GK-FB:FB	2369	A	G	1771.06	PASS	.	Medium
311	NC_056054.1	82191614	SNP|GK-FB	3	G	T	667.64	PASS	.	Medium
312	NC_056054.1	82191642	INDEL|GK	298	AT	A,ATT	351.6	PASS	.	Medium
313	NC_056054.1	82191657	INDEL|FB	173	TA	TG	12086.5	PASS	.	Medium
314	NC_056054.1	82191658	SNP|GK-FB	644	A	G,*	3580.06	PASS	.	Medium
315	NC_056054.1	82191659	INDEL|GK	81	GA	GAA,G	222.6	PASS	.	Medium
316	NC_056054.1	82191667	SNP:INDEL|GK-FB:FB	941	C	T	2098.64	PASS	.	Medium
317	NC_056054.1	82191675	INDEL|GK-FB	44	C	CT	323.6	PASS	.	Medium
318	NC_056054.1	82191677	INDEL|FB	44	TT	TA	3832.84	PASS	.	Medium
319	NC_056054.1	82191678	SNP:INDEL|GK-FB:FB	2370	T	A	1912.06	PASS	.	Medium
320	NC_056054.1	82191700	SNP|GK-FB	147	G	A	1553.06	PASS	.	Medium
321	NC_056054.1	82191746	SNP|FB	199	AAATGAT	GAATGAT,ATCACCGAC	372.85	PASS	.	Medium
322	NC_056054.1	83749521	SNP|FB	1	T	A	154.25	PASS	.	Low
323	NC_056054.1	84546674	INDEL|FB	46	TCCCT	TCCCC	1374.15	PASS	NTNG1	Medium
324	NC_056054.1	84546677	INDEL|FB	23	CT	CC	1417.72	PASS	NTNG1	Medium
325	NC_056054.1	84546678	SNP:INDEL|GK-FB:FB	4148	T	C,*	3405.06	PASS	NTNG1	Medium
326	NC_056054.1	85939306	SNP|FB	1	G	C	156.68	PASS	FAM102B	Low
327	NC_056054.1	87876384	SNP|FB	93	TGG	GGG,CGG,GGA	90.6	PASS	.	Medium
328	NC_056054.1	87876413	INDEL|GK	678	GC	G	750.6	PASS	.	Medium
329	NC_056054.1	87876422	INDEL|GK-FB	566	TA	T,TAA,TAAA	822.6	PASS	.	Medium
330	NC_056054.1	87876428	SNP|GK-FB	2160	C	A	4337.06	PASS	.	Medium
331	NC_056054.1	87876479	SNP:INDEL|GK-FB:GK-FB	722	GC	G,TC	963.64	PASS	.	Medium
332	NC_056054.1	87876509	SNP|GK-FB	153	A	G	2318.06	PASS	.	Medium
333	NC_056054.1	87876517	INDEL|GK-FB	26	C	CG,CT	347.6	PASS	.	Medium
334	NC_056054.1	87876518	SNP:INDEL|GK-FB:GK-FB	4511	C	T,CG	6118.06	PASS	.	Medium
335	NC_056054.1	87876558	SNP|GK-FB	1454	G	C	3994.06	PASS	.	Medium
336	NC_056054.1	90539440	SNP|FB	1	C	T	162.92	PASS	.	Low
337	NC_056054.1	91075693	INDEL|FB	146	ACT	CCA,GATG	311.38	PASS	PHTF1	Medium
338	NC_056054.1	91075721	INDEL|GK-FB	42	C	CA	216.6	PASS	PHTF1	Medium
339	NC_056054.1	91075725	SNP|GK-FB	2939	T	C	2396.06	PASS	PHTF1	Medium
340	NC_056054.1	91075749	INDEL|FB	21	CTC	CTT	3503.45	PASS	PHTF1	Medium
341	NC_056054.1	91075751	SNP|GK-FB	549	C	T	4481.06	PASS	PHTF1	Medium
342	NC_056054.1	91075838	INDEL|GK-FB	379	G	GT	483.6	PASS	PHTF1	Medium
343	NC_056054.1	91863045	SNP|GK	1	C	G	391.05	PASS	TRIM33	Low
344	NC_056054.1	91863047	SNP|GK	1	G	A	391.05	PASS	TRIM33	Low
345	NC_056054.1	93437259	SNP|GK-FB	1519	G	A	6690.06	PASS	MAB21L3	Medium
346	NC_056054.1	93437266	SNP:INDEL|GK:FB	3516	C	T	7956.06	PASS	MAB21L3	Medium
347	NC_056054.1	93437267	SNP|GK-FB	5067	A	G	7956.06	PASS	MAB21L3	High
348	NC_056054.1	93437273	SNP|GK-FB	9	G	A	2032.64	PASS	MAB21L3	Medium
349	NC_056054.1	93437288	SNP:INDEL|GK-FB:FB	3930	C	T	6658.06	PASS	MAB21L3	Medium
350	NC_056054.1	93437292	SNP|GK	1529	G	A	7275.06	PASS	MAB21L3	Medium
351	NC_056054.1	93437294	INDEL|GK	794	CGT	C	6646.03	PASS	MAB21L3	Medium
352	NC_056054.1	93437296	INDEL|FB	767	TGTAGAC	TA	13809.9	PASS	MAB21L3	Medium
353	NC_056054.1	93437299	INDEL|GK	794	AGAC	A	6646.03	PASS	MAB21L3	Medium
354	NC_056054.1	93437341	SNP|GK-FB	674	C	T	4939.06	PASS	MAB21L3	Medium
355	NC_056054.1	93437350	INDEL|GK-FB	26	G	GA	265.6	PASS	MAB21L3	Medium
356	NC_056054.1	93437351	SNP|GK-FB	1648	A	G	6023.06	PASS	MAB21L3	Medium
357	NC_056054.1	93437397	SNP|FB	333	AGGGT	TGGGT,ATCACCGCC,CGGGT	271.97	PASS	MAB21L3	Medium
358	NC_056054.1	96264521	SNP|GK-FB	493	C	T	3295.06	PASS	.	Medium
359	NC_056054.1	96264522	SNP:INDEL|GK-FB:FB	3792	C	T	3564.06	PASS	.	Medium
360	NC_056054.1	96264571	INDEL|GK-FB	575	CA	CAA,C	531.6	PASS	.	Medium
361	NC_056054.1	96264573	INDEL|FB	14	ACA	ACC	1668.09	PASS	.	Medium
362	NC_056054.1	96264574	INDEL|GK-FB	380	CA	C,CAA,AA	779.6	PASS	.	Medium
363	NC_056054.1	96264575	SNP|GK-FB	215	A	C,*	2266.06	PASS	.	Medium
364	NC_056054.1	96264588	INDEL|GK	24	A	AT	573.6	PASS	.	Medium
365	NC_056054.1	96264604	SNP|GK-FB	214	A	T	2610.06	PASS	.	Medium
366	NC_056054.1	96264617	INDEL|GK-FB	1030	CT	CTT,C	1056.6	PASS	.	Medium
367	NC_056054.1	96264634	SNP|GK-FB	4	A	C	1146.64	PASS	.	Medium
368	NC_056054.1	98114201	SNP|FB	1	T	A	167.88	PASS	.	Low
369	NC_056054.1	98555113	SNP|GK-FB	152	G	A	2264.06	PASS	LOC121817731	Medium
370	NC_056054.1	98555116	INDEL|FB	17	TGTCC	TGTCA	1248.81	PASS	LOC121817731	Medium
371	NC_056054.1	98555120	SNP:INDEL|GK-FB:FB	4405	C	A	4387.06	PASS	LOC121817731	Medium
372	NC_056054.1	98555128	SNP|GK-FB	11	G	A	1978.06	PASS	LOC121817731	Medium
373	NC_056054.1	98555130	INDEL|GK-FB	25	G	GT	294.6	PASS	LOC121817731	Medium
374	NC_056054.1	98555131	SNP:INDEL|GK-FB:GK-FB	209	C	T,CG,G	1478.1	PASS	LOC121817731	Medium
375	NC_056054.1	98555141	INDEL|GK-FB	30	C	CG	316.6	PASS	LOC121817731	Medium
376	NC_056054.1	98555142	SNP:INDEL|GK-FB:FB	3127	A	C	5419.06	PASS	LOC121817731	Medium
377	NC_056054.1	98555146	INDEL|GK	89	TG	T	943.6	PASS	LOC121817731	Medium
378	NC_056054.1	98555176	INDEL|GK-FB	604	A	AC	2371.6	PASS	LOC121817731	Medium
379	NC_056054.1	98555181	INDEL|FB	56	GCG	GCC	4133.38	PASS	LOC121817731	Medium
380	NC_056054.1	98555182	INDEL|GK-FB	177	CG	C,CTG	1721.03	PASS	LOC121817731	Medium
381	NC_056054.1	98555183	SNP:INDEL|GK-FB:GK-FB	356	GC	GCCC,GCC,G,CC,*	2298.04	PASS	LOC121817731	Medium
382	NC_056054.1	98555195	INDEL|FB	64	TCCAGGTCTTCACACAC	ACCTA	328.16	PASS	LOC121817731	Medium
383	NC_056054.1	98555219	INDEL|GK	91	G	GC	897.6	PASS	LOC121817731	Medium
384	NC_056054.1	98555220	INDEL|GK	601	CA	C,CTA	1154.6	PASS	LOC121817731	Medium
385	NC_056054.1	98555221	SNP|GK	24	AAC	CAC,A,*	352.64	PASS	LOC121817731	Medium
386	NC_056054.1	101595041	INDEL|GK	399	CT	C,CTT	1305.6	PASS	SNX27	Medium
387	NC_056054.1	101595111	SNP:INDEL|GK-FB:FB	2584	A	G	6912.06	PASS	SNX27	Medium
388	NC_056054.1	101595122	INDEL|GK-FB	186	AT	A,ATT	313.6	PASS	SNX27	Medium
389	NC_056054.1	101595127	INDEL|GK-FB	4088	GT	G	1714.6	VQSRTrancheINDEL99.00to99.90	SNX27	Medium
390	NC_056054.1	101595130	SNP:INDEL|GK-FB:FB	276	T	C	2714.06	PASS	SNX27	Medium
391	NC_056054.1	101595142	INDEL|GK-FB	147	AG	A	648.6	PASS	SNX27	Medium
392	NC_056054.1	101595143	SNP:INDEL|GK-FB:FB	4447	G	*,A	5785.06	PASS	SNX27	Medium
393	NC_056054.1	101595182	SNP|FB	49	AC	TC,CT	125.31	PASS	SNX27	Medium
394	NC_056054.1	101595189	SNP|FB	233	A	C,G,T	568.71	PASS	SNX27	Medium
395	NC_056054.1	104106517	INDEL|FB	830	TGC	GCA	751.52	PASS	SNAPIN	Medium
396	NC_056054.1	104106534	INDEL|GK	145	CG	C	228.6	PASS	SNAPIN	Medium
397	NC_056054.1	104461557	SNP|GK	47	A	AG,G	117.6	PASS	.	Medium
398	NC_056054.1	104461587	SNP:INDEL|GK-FB:FB	4933	C	T	6299.06	PASS	.	High
399	NC_056054.1	104461589	INDEL|GK-FB	60	GT	GTT,G	194.6	PASS	.	Medium
400	NC_056054.1	104461593	INDEL|FB	37	TAAT	TAAC	1459.95	PASS	.	Medium
401	NC_056054.1	104461596	SNP:INDEL|GK-FB:FB	3088	T	C,*	5325.06	PASS	.	Medium
402	NC_056054.1	104461603	INDEL|FB	17	ATTGTGAAAA	ATTGTGAAAG	838.47	PASS	.	Medium
403	NC_056054.1	104461608	INDEL|GK-FB	86	GA	G,GAA	245.6	PASS	.	Medium
404	NC_056054.1	104461612	SNP:INDEL|GK-FB:GK-FB	3088	A	G,AG	3764.06	PASS	.	Medium
405	NC_056054.1	105405501	SNP|GK	19	T	G,A,C	1230.06	PASS	GBA	Medium
406	NC_056054.1	105405511	SNP:INDEL|GK-FB:FB	2777	C	T	4005.06	PASS	GBA	Medium
407	NC_056054.1	105405586	SNP:INDEL|GK-FB:FB	4582	A	G,*	6057.06	PASS	GBA	Medium
408	NC_056054.1	105405633	INDEL|GK	96	CT	CTT,C	408.6	PASS	GBA	Medium
409	NC_056054.1	105405703	SNP|FB	24	G	T	284.89	PASS	GBA	Medium
410	NC_056054.1	109280672	SNP|FB	64	TGACCCCAA	CGACCCCAA,GAACCCCAA,GGACCCCAA,GATCCCCAA,GGACACCAG	79.21	PASS	.	Medium
411	NC_056054.1	109280674	INDEL|GK	11	AC	A	1309.6	PASS	.	Medium
412	NC_056054.1	109280709	SNP|GK-FB	14	G	A	1016.64	PASS	.	Medium
413	NC_056054.1	109280760	SNP:INDEL|GK-FB:FB	838	C	A	3079.06	PASS	.	Medium
414	NC_056054.1	109280761	SNP:INDEL|GK-FB:FB	3296	A	G	8100.06	PASS	.	Medium
415	NC_056054.1	109280776	SNP|GK-FB	1256	T	C	11057.1	PASS	.	Medium
416	NC_056054.1	109280797	SNP:INDEL|GK-FB:FB	3294	A	G	9131.06	PASS	.	Medium
417	NC_056054.1	109280856	INDEL|FB	95	ATGAGGC	TTAAGGC,TTAATCACCGGAA,TTGAGGC	358.13	PASS	.	Medium
418	NC_056054.1	110726768	SNP|GK-FB	1	G	A	384.06	PASS	.	Low
419	NC_056054.1	110726783	SNP|GK-FB	1	C	G	352.06	PASS	.	Low
420	NC_056054.1	112558241	INDEL|GK	116	AG	A,AAGG	1239.6	PASS	KLHDC9	Medium
421	NC_056054.1	112558271	INDEL|FB	15	TCGAT	TCGAC	3694.23	PASS	KLHDC9	Medium
422	NC_056054.1	112558274	INDEL|FB	15	AT	AC	3984.82	PASS	KLHDC9	Medium
423	NC_056054.1	112558275	SNP:INDEL|GK-FB:FB	4087	T	C,*,G	8108.06	PASS	KLHDC9	Medium
424	NC_056054.1	112558319	INDEL|GK	54	CA	CAA,C	412.6	PASS	KLHDC9	Medium
425	NC_056054.1	112558326	SNP:INDEL|GK-FB:FB	549	C	T	4112.06	PASS	KLHDC9	Medium
426	NC_056054.1	112558334	INDEL|GK-FB	863	GA	GAA,G	481.6	PASS	KLHDC9	Medium
427	NC_056054.1	112558336	SNP|GK-FB	974	A	C	4134.06	PASS	KLHDC9	Medium
428	NC_056054.1	112558357	SNP:INDEL|GK-FB:GK-FB	619	G	A,GT	4903.06	PASS	KLHDC9	Medium
429	NC_056054.1	112558367	INDEL|GK-FB	3880	GC	G	1027.6	PASS	KLHDC9	Medium
430	NC_056054.1	112558373	INDEL|GK	2418	TG	T	1322.6	PASS	KLHDC9	Medium
431	NC_056054.1	113710499	SNP|GK	1	G	T	436.06	PASS	C1H1orf226	Low
431	NC_056054.1	113710499	SNP|GK	1	G	T	436.06	PASS	LOC121820757	Low
432	NC_056054.1	113710500	SNP|GK	1	A	G	436.06	PASS	C1H1orf226	Low
432	NC_056054.1	113710500	SNP|GK	1	A	G	436.06	PASS	LOC121820757	Low
433	NC_056054.1	114370570	INDEL|GK-FB	203	CTCCTGTGGGCATTT	C	3181.03	PASS	HSD17B7	Medium
434	NC_056054.1	114370573	SNP:INDEL|GK-FB:FB	4574	C	T,*	4427.06	PASS	HSD17B7	Medium
435	NC_056054.1	114370591	INDEL|GK-FB	379	G	GT	1047.6	PASS	HSD17B7	Medium
436	NC_056054.1	114370606	INDEL|GK-FB	330	G	GT	755.6	PASS	HSD17B7	Medium
437	NC_056054.1	114370608	SNP|GK-FB	321	T	G	427.64	PASS	HSD17B7	Medium
438	NC_056054.1	114370618	INDEL|FB	16	TGGGG	TGGGA	607.9	PASS	HSD17B7	Medium
439	NC_056054.1	114370622	SNP:INDEL|GK-FB:FB	892	G	A	4458.06	PASS	HSD17B7	Medium
440	NC_056054.1	114370630	INDEL|GK-FB	12	GA	G,GAA	544.6	PASS	HSD17B7	Medium
441	NC_056054.1	114370634	INDEL|GK	1371	T	TA,TG	5308.6	PASS	HSD17B7	Medium
442	NC_056054.1	114370654	INDEL|GK-FB	1241	TA	TAA,T	1311.6	PASS	HSD17B7	Medium
443	NC_056054.1	114370681	INDEL|FB	19	ACCCAG	ACCCAA	2183.47	PASS	HSD17B7	Medium
444	NC_056054.1	114370684	SNP:INDEL|GK-FB:FB	489	C	T	16445.1	PASS	HSD17B7	Medium
445	NC_056054.1	114370686	SNP:INDEL|GK-FB:FB	4648	G	A	17749.1	PASS	HSD17B7	High
446	NC_056054.1	114370703	SNP|GK-FB	1	G	A	968.64	PASS	HSD17B7	Low
447	NC_056054.1	114370712	SNP|GK-FB	31	A	G	4627.64	PASS	HSD17B7	Medium
448	NC_056054.1	115673659	SNP|FB	1	A	G	160.57	PASS	.	Low
449	NC_056054.1	117758119	SNP:INDEL|FB:GK	78	T	A	260.92	PASS	ALDH9A1	Medium
450	NC_056054.1	117758135	INDEL|GK	29	C	CT	1046.6	PASS	ALDH9A1	Medium
451	NC_056054.1	117758200	INDEL|GK-FB	4755	GA	G,GAA	1422.6	PASS	ALDH9A1	High
452	NC_056054.1	117758231	SNP:INDEL|GK-FB:FB	3643	T	C	7381.06	PASS	ALDH9A1	Medium
453	NC_056054.1	117758257	SNP|GK-FB	58	T	G	2427.06	PASS	ALDH9A1	Medium
454	NC_056054.1	117758262	SNP:INDEL|GK-FB:FB	3642	A	G	7106.06	PASS	ALDH9A1	Medium
455	NC_056054.1	119746776	SNP|FB	1	T	C	180.23	PASS	CREG1	Low
456	NC_056054.1	119954832	INDEL|FB	182	TG	TGT,TA	14855.1	PASS	MPZL1	Medium
457	NC_056054.1	119954833	SNP:INDEL|GK-FB:GK-FB	1292	GT	GTT,AT,G,*	2680.06	PASS	MPZL1	Medium
458	NC_056054.1	119954834	SNP|GK	17	T	A	141.64	VQSRTrancheSNP99.00to99.90	MPZL1	Medium
459	NC_056054.1	119954838	SNP:INDEL|GK:GK	306	G	GT,T	646.6	PASS	MPZL1	Medium
460	NC_056054.1	119954843	INDEL|GK-FB	4272	ATT	AT,A	2238.6	PASS	MPZL1	Medium
461	NC_056054.1	119954857	SNP:INDEL|GK-FB:FB	3048	C	T	3236.06	PASS	MPZL1	Medium
462	NC_056054.1	119954884	INDEL|GK	12	C	CT,CG	896.6	PASS	MPZL1	Medium
463	NC_056054.1	119954901	INDEL|GK-FB	103	GTTTC	GTTTTC,TTTTC,G	327.6	PASS	MPZL1	Medium
464	NC_056054.1	119954905	INDEL|GK-FB	62	CT	CTT,C	415.6	PASS	MPZL1	Medium
465	NC_056054.1	119954906	INDEL|GK-FB	273	TTTC	T	1688.6	PASS	MPZL1	Medium
466	NC_056054.1	119954909	INDEL|GK	331	CTTCTT	CT,CTCTT,CCTT,*,CTTTCTT,C	1289.03	PASS	MPZL1	Medium
467	NC_056054.1	119954912	INDEL|GK-FB	3595	CTT	CT,C,*	1848.6	PASS	MPZL1	Medium
468	NC_056054.1	119954946	INDEL|FB	14	CAAAGC	CAAAGG	2109.61	PASS	MPZL1	Medium
469	NC_056054.1	119954951	SNP|GK-FB	742	C	G	3082.06	PASS	MPZL1	Medium
470	NC_056054.1	120922331	SNP|FB	4	G	A	150.32	PASS	LOC121816055	Medium
471	NC_056054.1	120925137	SNP|FB	14	A	G	108.42	PASS	LOC121816055	Medium
472	NC_056054.1	120926577	SNP|FB	18	T	C	71.56	PASS	LOC121816055	Medium
473	NC_056054.1	121345325	SNP|GK-FB	153	G	A,T	907.06	PASS	.	Medium
474	NC_056054.1	121345334	INDEL|GK	98	AC	A	432.01	PASS	.	Medium
475	NC_056054.1	121345406	SNP|GK-FB	143	G	A	715.06	PASS	.	Medium
476	NC_056054.1	123122087	INDEL|GK-FB	37	C	CG	575.6	PASS	.	Medium
477	NC_056054.1	123122088	SNP:INDEL|GK-FB:FB	4037	A	G,T	4804.06	PASS	.	Medium
478	NC_056054.1	123122093	SNP|GK-FB	195	A	G	2736.06	PASS	.	Medium
479	NC_056054.1	123122095	SNP|GK-FB	1	C	T	753.64	PASS	.	Low
480	NC_056054.1	123858636	SNP|GK-FB	1	T	C	481.06	PASS	URB1	Low
481	NC_056054.1	123858642	SNP|GK-FB	1	C	G	481.06	PASS	URB1	Low
482	NC_056054.1	123858685	SNP|FB	1	G	C	163.13	PASS	URB1	Low
483	NC_056054.1	124195428	SNP|GK-FB	1	T	G	515.06	PASS	.	Low
484	NC_056054.1	124195437	SNP|GK	1	A	G	515.06	PASS	.	Low
485	NC_056054.1	124195501	SNP|FB	1	T	G	237.01	PASS	.	Low
486	NC_056054.1	125576860	INDEL|FB	11	CC	CT	2548.2	PASS	.	Medium
487	NC_056054.1	125576861	SNP|GK-FB	3438	C	T	3811.06	PASS	.	Medium
488	NC_056054.1	125576880	INDEL|GK-FB	534	GA	GAA,G	946.6	PASS	.	Medium
489	NC_056054.1	125576887	INDEL|GK-FB	776	CA	C,CAA	516.6	PASS	.	Medium
490	NC_056054.1	125576893	INDEL|FB	11	GAATA	GAAT	4934.58	PASS	.	Medium
491	NC_056054.1	125576896	INDEL|GK-FB	1152	TA	T,TAA	4651.03	PASS	.	Medium
492	NC_056054.1	125576979	SNP|FB	73	C	T	198.07	PASS	.	Medium
493	NC_056054.1	126989490	SNP:INDEL|GK-FB:GK-FB	3591	C	T,CT	2052.06	PASS	GRIK1	Medium
494	NC_056054.1	126989518	INDEL|GK-FB	1470	GA	G,GAA	479.6	PASS	GRIK1	Medium
495	NC_056054.1	126989563	INDEL|GK-FB	356	CT	C,CTT	394.6	PASS	GRIK1	Medium
496	NC_056054.1	126989609	SNP|GK-FB	7	C	T	906.64	PASS	GRIK1	Medium
497	NC_056054.1	126989636	SNP|GK-FB	6	A	G	1050.64	PASS	GRIK1	Medium
498	NC_056054.1	128594397	SNP|GK	1	G	A	391.05	PASS	.	Low
499	NC_056054.1	128594407	SNP|GK	1	A	C	391.05	PASS	.	Low
500	NC_056054.1	130532150	INDEL|GK-FB	2022	ATTGGCT	A	2506.03	PASS	CYYR1	Medium
501	NC_056054.1	130532183	SNP:INDEL|GK-FB:FB	3267	G	C	2152.06	PASS	CYYR1	Medium
502	NC_056054.1	130532205	SNP:INDEL|GK-FB:FB	1574	A	G	3046.06	VQSRTrancheSNP99.00to99.90	CYYR1	Medium
503	NC_056054.1	130532211	SNP:INDEL|GK-FB:FB	2019	T	C	1565.06	VQSRTrancheSNP99.00to99.90	CYYR1	Medium
504	NC_056054.1	130532212	SNP:INDEL|GK-FB:FB	1574	A	G	3046.06	VQSRTrancheSNP99.00to99.90	CYYR1	Medium
505	NC_056054.1	130532254	INDEL|GK-FB	4643	GA	G	1078.6	PASS	CYYR1	High
506	NC_056054.1	130532268	INDEL|GK-FB	1278	C	CA	388.6	PASS	CYYR1	Medium
507	NC_056054.1	130532270	SNP:INDEL|GK-FB:GK-FB	1572	A	G,AG	1796.06	PASS	CYYR1	Medium
508	NC_056054.1	130532301	SNP|FB	192	AGTCTAAGTTT	GGTCTAAGTTT,ATCACCGAAGTTT,ATCACCGGTT,ATCACCGTTA	395.2	PASS	CYYR1	Medium
509	NC_056054.1	131884608	SNP|FB	1	G	A	177.23	PASS	.	Low
510	NC_056054.1	131884770	SNP|GK	1	C	T	426.06	PASS	.	Low
511	NC_056054.1	131884773	SNP|GK	1	G	A	426.06	PASS	.	Low
512	NC_056054.1	132011385	INDEL|GK-FB	62	T	TC	330.6	PASS	.	Medium
513	NC_056054.1	132011390	SNP|GK-FB	2247	T	C,*	1556.06	PASS	.	Medium
514	NC_056054.1	132011403	SNP:INDEL|GK-FB:FB	2270	T	C	2250.06	PASS	.	Medium
515	NC_056054.1	132011411	INDEL|GK	304	T	TA	431.6	PASS	.	Medium
516	NC_056054.1	132011421	SNP:INDEL|GK-FB:FB	2269	C	A	2902.64	PASS	.	Medium
517	NC_056054.1	132011446	SNP|GK	116	T	G	290.64	PASS	.	Medium
518	NC_056054.1	132011447	SNP|GK	117	G	T	290.64	PASS	.	Medium
519	NC_056054.1	132011498	INDEL|GK	343	GT	GTT,G	492.6	PASS	.	Medium
520	NC_056054.1	136197767	SNP|GK-FB	268	G	C	1772.06	PASS	NCAM2	Medium
521	NC_056054.1	136197772	SNP:INDEL|GK-FB:FB	804	C	T	2849.06	PASS	NCAM2	Medium
522	NC_056054.1	136197779	SNP:INDEL|GK-FB:FB	157	T	C,TA	3304.06	PASS	NCAM2	Medium
523	NC_056054.1	136197790	INDEL|GK-FB	4958	TG	T	2027.6	PASS	NCAM2	High
524	NC_056054.1	136197797	SNP:INDEL|GK-FB:FB	156	T	C	3208.06	PASS	NCAM2	Medium
525	NC_056054.1	136197799	INDEL|GK	663	GA	GAA,G,GAAA	1037.6	PASS	NCAM2	Medium
526	NC_056054.1	136197809	SNP|GK-FB	155	T	A	2692.06	PASS	NCAM2	Medium
527	NC_056054.1	136197859	SNP:INDEL|GK-FB:FB	285	T	C	2681.06	PASS	NCAM2	Medium
528	NC_056054.1	136197884	INDEL|FB	12	CA	CG	1173.43	PASS	NCAM2	Medium
529	NC_056054.1	136197885	SNP:INDEL|GK-FB:FB	2995	A	G	3600.06	PASS	NCAM2	Medium
530	NC_056054.1	136197906	INDEL|GK-FB	2808	AT	A	1337.6	PASS	NCAM2	Medium
531	NC_056054.1	136197930	SNP|FB	11	A	T	92.35	PASS	NCAM2	Medium
532	NC_056054.1	136341045	SNP|GK-FB	1	A	G	440.06	PASS	NCAM2	Low
533	NC_056054.1	139340658	SNP|FB	1	G	C	154.77	PASS	.	Low
534	NC_056054.1	143016406	INDEL|GK-FB	18	GA	G	195.6	PASS	NRIP1	Medium
535	NC_056054.1	143016409	INDEL|GK-FB	1529	GA	G,GAA	2042.6	PASS	NRIP1	Medium
536	NC_056054.1	143016413	SNP:INDEL|GK-FB:GK-FB	3806	A	G,AG	6644.06	PASS	NRIP1	Medium
537	NC_056054.1	143016431	INDEL|GK	18	GC	GAC,G	1404.6	VQSRTrancheINDEL99.90to100.00	NRIP1	Medium
538	NC_056054.1	143016467	SNP|GK-FB	136	G	A	5463.06	PASS	NRIP1	Medium
539	NC_056054.1	143016480	SNP|GK-FB	692	C	T	5651.06	PASS	NRIP1	Medium
540	NC_056054.1	145857274	SNP|FB	1	G	A	157.12	PASS	ROBO2	Low
541	NC_056054.1	145857328	SNP|FB	1	G	A	156.09	PASS	ROBO2	Low
542	NC_056054.1	146736503	SNP|FB	172	TCCCACCCTC	CCCAACCCTC,CCCCACCCTC,CCCTACCCTC,TCCCACCCTT	354.18	PASS	.	Medium
543	NC_056054.1	146736507	INDEL|FB	31	ACCCTC	ACCCTT	2294.41	PASS	.	Medium
544	NC_056054.1	146736512	SNP|GK-FB	3477	C	T	1704.06	PASS	.	Medium
545	NC_056054.1	146736534	INDEL|GK	981	TA	T,TAA	427.6	PASS	.	Medium
546	NC_056054.1	146736560	SNP:INDEL|GK-FB:FB	2381	G	A	1968.06	PASS	.	Medium
547	NC_056054.1	146736567	INDEL|GK-FB	220	AT	ATT,A	299.6	PASS	.	Medium
548	NC_056054.1	146736588	SNP|GK-FB	3806	A	G	4302.06	PASS	.	Medium
549	NC_056054.1	146736622	INDEL|GK	62	A	AC	1592.6	PASS	.	Medium
550	NC_056054.1	146736624	SNP|GK-FB	2	A	C	715.64	PASS	.	Medium
551	NC_056054.1	148174838	INDEL|GK-FB	381	GA	G,GAA	1206.6	PASS	ROBO1	Medium
552	NC_056054.1	148174843	SNP:INDEL|GK-FB:FB	4577	G	A	3364.06	PASS	ROBO1	Medium
553	NC_056054.1	148174845	INDEL|GK	42	G	GA	1069.6	VQSRTrancheINDEL99.00to99.90	ROBO1	Medium
554	NC_056054.1	148174849	INDEL|GK-FB	35	A	AG	226.6	PASS	ROBO1	Medium
555	NC_056054.1	148174851	SNP:INDEL|GK:GK-FB	1601	AG	A,GG	562.6	PASS	ROBO1	Medium
556	NC_056054.1	148174854	INDEL|FB	96	GGCA	GGC	808.95	PASS	ROBO1	Medium
557	NC_056054.1	148174855	SNP|GK	56	G	A	257.64	PASS	ROBO1	Medium
558	NC_056054.1	148174856	INDEL|GK-FB	631	CA	C,CAA	980.6	PASS	ROBO1	Medium
559	NC_056054.1	148174881	INDEL|GK-FB	2375	GT	GTT,G	862.6	PASS	ROBO1	Medium
560	NC_056054.1	148174886	SNP|GK	4	C	G	595.64	VQSRTrancheSNP99.00to99.90	ROBO1	Medium
561	NC_056054.1	148174941	INDEL|FB	30	TAAAC	TAAAA	5396.84	PASS	ROBO1	Medium
562	NC_056054.1	148174944	INDEL|FB	88	AC	AA	5948.37	PASS	ROBO1	Medium
563	NC_056054.1	148174945	SNP:INDEL|GK-FB:FB	438	C	A,*	1766.06	PASS	ROBO1	Medium
564	NC_056054.1	148174981	INDEL|GK	366	AT	ATT,A	539.6	PASS	ROBO1	Medium
565	NC_056054.1	149937838	SNP|GK-FB	3	A	G	384.64	PASS	.	Medium
566	NC_056054.1	149937894	SNP:INDEL|GK-FB:FB	3217	T	C	4316.06	PASS	.	Medium
567	NC_056054.1	149937899	INDEL|GK	890	CTT	CT,C,CTTT	482.6	PASS	.	Medium
568	NC_056054.1	149937920	SNP|FB	1951	T	G	3500.05	PASS	.	Medium
569	NC_056054.1	154992156	SNP|GK-FB	4	G	T	710.64	PASS	CADM2	Medium
570	NC_056054.1	154992158	INDEL|GK	3610	TG	T,TGG	898.6	VQSRTrancheINDEL99.00to99.90	CADM2	Medium
571	NC_056054.1	154992200	INDEL|GK	450	T	TA	835.6	PASS	CADM2	Medium
572	NC_056054.1	154992219	INDEL|GK	151	G	GT	286.6	PASS	CADM2	Medium
573	NC_056054.1	154992289	INDEL|FB	55	TAAAG	TAAAA	1217.72	PASS	CADM2	Medium
574	NC_056054.1	154992293	SNP|GK-FB	2070	G	A	3016.06	PASS	CADM2	Medium
575	NC_056054.1	154992308	INDEL|GK	12	G	GT,T	372.6	PASS	CADM2	Medium
576	NC_056054.1	154992312	INDEL|FB	487	CCCA	TCCC	583.3	PASS	CADM2	Medium
577	NC_056054.1	154992315	SNP|FB	151	AGTTCCCTTA	CGTTCCCTTA,TGTTCCCTTA,GGTTCCCTTA,ATCACCGAC	125.34	PASS	CADM2	Medium
578	NC_056054.1	156463042	INDEL|GK-FB	100	GA	G,GTA	291.6	PASS	CHMP2B	Medium
579	NC_056054.1	156463048	SNP|GK-FB	72	A	G	868.06	PASS	CHMP2B	Medium
580	NC_056054.1	156463051	INDEL|FB	35	TC	TG	1759.2	PASS	CHMP2B	Medium
581	NC_056054.1	156463052	SNP:INDEL|GK-FB:GK-FB	2732	C	G,CT	2884.06	PASS	CHMP2B	Medium
582	NC_056054.1	156463089	INDEL|GK	349	C	CT	2087.6	PASS	CHMP2B	Medium
583	NC_056054.1	156463145	INDEL|FB	15	CTTCTC	CTTCTT	1086.44	PASS	CHMP2B	Medium
584	NC_056054.1	156463150	SNP:INDEL|GK-FB:FB	112	C	T	1288.06	PASS	CHMP2B	Medium
585	NC_056054.1	156463154	SNP|GK-FB	164	C	A	356.64	PASS	CHMP2B	Medium
586	NC_056054.1	156463160	INDEL|FB	14	CTTTCAT	CTTTCA	789.15	PASS	CHMP2B	Medium
587	NC_056054.1	156463165	INDEL|GK-FB	2587	AT	A,CT	1485.6	PASS	CHMP2B	Medium
588	NC_056054.1	156463194	SNP:INDEL|GK-FB:FB	2572	A	G,*	5071.06	PASS	CHMP2B	Medium
589	NC_056054.1	156471139	INDEL|GK-FB	431	GT	G,GTT,GTTT	732.6	PASS	POU1F1	Medium
590	NC_056054.1	156471149	INDEL|GK-FB	505	GT	G	1548.6	PASS	POU1F1	Medium
591	NC_056054.1	158210946	SNP:INDEL|GK-FB:GK-FB	2786	T	C,TC	6385.06	PASS	EPHA3	Medium
592	NC_056054.1	158210970	SNP|GK-FB	139	C	T	2110.06	PASS	EPHA3	Medium
593	NC_056054.1	162258197	INDEL|FB	50	TAAA	TAAG	1789.96	PASS	EPHA6	Medium
594	NC_056054.1	162258200	SNP:INDEL|GK-FB:GK-FB	1174	A	G,AT	2327.06	PASS	EPHA6	Medium
595	NC_056054.1	162258211	SNP|GK-FB	6	A	G	489.64	PASS	EPHA6	Medium
596	NC_056054.1	162258213	SNP|GK-FB	67	C	A	893.64	PASS	EPHA6	Medium
597	NC_056054.1	162258256	SNP:INDEL|GK-FB:FB	1175	C	T	2595.06	PASS	EPHA6	Medium
598	NC_056054.1	162258282	INDEL|FB	15	GAG	GAA	855.36	PASS	EPHA6	Medium
599	NC_056054.1	162258283	INDEL|FB	55	AG	AA	7134.04	PASS	EPHA6	Medium
600	NC_056054.1	162258284	SNP|GK-FB	1484	G	A,*	2737.06	PASS	EPHA6	Medium
601	NC_056054.1	162258316	SNP:INDEL|GK-FB:FB	3525	C	T	6485.06	PASS	EPHA6	Medium
602	NC_056054.1	162258332	SNP|GK-FB	1	T	C	366.64	PASS	EPHA6	Low
603	NC_056054.1	162258334	INDEL|GK	2285	CA	C,CAA	593.6	PASS	EPHA6	Medium
604	NC_056054.1	165093762	SNP|GK-FB	323	G	A	3102.06	PASS	CMSS1	Medium
604	NC_056054.1	165093762	SNP|GK-FB	323	G	A	3102.06	PASS	FILIP1L	Medium
605	NC_056054.1	165093776	SNP|GK-FB	3	A	C	1118.64	PASS	CMSS1	Medium
605	NC_056054.1	165093776	SNP|GK-FB	3	A	C	1118.64	PASS	FILIP1L	Medium
606	NC_056054.1	165093814	SNP|GK-FB	714	G	C	3337.06	PASS	CMSS1	Medium
606	NC_056054.1	165093814	SNP|GK-FB	714	G	C	3337.06	PASS	FILIP1L	Medium
607	NC_056054.1	165093861	SNP|GK-FB	125	G	A	2502.06	PASS	CMSS1	Medium
607	NC_056054.1	165093861	SNP|GK-FB	125	G	A	2502.06	PASS	FILIP1L	Medium
608	NC_056054.1	165093874	INDEL|GK-FB	489	GA	GAA,G	1057.6	PASS	CMSS1	Medium
608	NC_056054.1	165093874	INDEL|GK-FB	489	GA	GAA,G	1057.6	PASS	FILIP1L	Medium
609	NC_056054.1	165093885	SNP|GK-FB	2	C	T	1238.64	PASS	CMSS1	Medium
609	NC_056054.1	165093885	SNP|GK-FB	2	C	T	1238.64	PASS	FILIP1L	Medium
610	NC_056054.1	165093903	INDEL|FB	74	TAAT	TAAC	3853.3	PASS	CMSS1	Medium
610	NC_056054.1	165093903	INDEL|FB	74	TAAT	TAAC	3853.3	PASS	FILIP1L	Medium
611	NC_056054.1	165093906	SNP|GK-FB	2643	T	C	3969.06	PASS	CMSS1	Medium
611	NC_056054.1	165093906	SNP|GK-FB	2643	T	C	3969.06	PASS	FILIP1L	Medium
612	NC_056054.1	165093943	SNP|GK-FB	20	G	A	301.02	PASS	CMSS1	Medium
612	NC_056054.1	165093943	SNP|GK-FB	20	G	A	301.02	PASS	FILIP1L	Medium
613	NC_056054.1	165093953	INDEL|FB	1523	CAGCAGG	TGGCTCT,TGGCTGT,TGGCTCC	949.38	PASS	CMSS1	Medium
613	NC_056054.1	165093953	INDEL|FB	1523	CAGCAGG	TGGCTCT,TGGCTGT,TGGCTCC	949.38	PASS	FILIP1L	Medium
614	NC_056054.1	165831537	SNP|FB	103	T	C	141.38	PASS	LOC101110467	Medium
615	NC_056054.1	165831554	SNP:INDEL|GK-FB:FB	2886	T	C	3917.06	PASS	LOC101110467	Medium
616	NC_056054.1	165831560	INDEL|FB	42	ATGTTTTATTGTTTTTGTTC	ATGTTTTATTGTTTTTTGTTC,ATGTTTTATTGTTTTTGTTCT	304.58	PASS	LOC101110467	Medium
617	NC_056054.1	165831562	INDEL|GK	33	GT	G,GTT	156.6	PASS	LOC101110467	Medium
618	NC_056054.1	165831570	INDEL|GK	408	GT	GTT,G	357.6	PASS	LOC101110467	Medium
619	NC_056054.1	165831602	INDEL|GK-FB	82	C	CT	203.6	PASS	LOC101110467	Medium
620	NC_056054.1	165831654	INDEL|GK-FB	12	A	AT	212.6	PASS	LOC101110467	Medium
621	NC_056054.1	165831656	INDEL|GK-FB	235	G	GT	381.6	PASS	LOC101110467	Medium
622	NC_056054.1	165831662	SNP:INDEL|GK-FB:FB	663	T	C	2380.06	PASS	LOC101110467	Medium
623	NC_056054.1	165831665	INDEL|GK	2636	GT	G,GTT	1093.6	PASS	LOC101110467	Medium
624	NC_056054.1	165831714	SNP|FB	19	A	G	93.75	PASS	LOC101110467	Medium
625	NC_056054.1	170406322	SNP|FB	90	TCA	CCA,CAA,GGT	62.52	PASS	.	Medium
626	NC_056054.1	170406338	INDEL|GK	20	CT	C	316.6	PASS	.	Medium
627	NC_056054.1	170406365	SNP|GK-FB	1	T	C	716.64	PASS	.	Low
628	NC_056054.1	170406377	INDEL|GK	1144	AT	ATT,A,ATTT	761.6	PASS	.	Medium
629	NC_056054.1	170406414	INDEL|GK-FB	23	C	CT	174.6	PASS	.	Medium
630	NC_056054.1	170406421	INDEL|FB	17	GACTTTTTCTTT	GACTTTTCTTA,GACTTTTCTTT,GACTTTTTCTTA	4467.38	PASS	.	Medium
631	NC_056054.1	170406422	INDEL|FB	11	ACTTTTTCTTT	ACTTTTCTTA,ACTTTTCTTT,ACTTTTTCTTA	209.5	PASS	.	Medium
632	NC_056054.1	170406423	INDEL|GK-FB	554	CTT	CT,C	1863.03	PASS	.	Medium
633	NC_056054.1	170406432	SNP:INDEL|GK-FB:FB	877	T	A	3877.06	PASS	.	Medium
634	NC_056054.1	170406439	INDEL|FB	22	CTG	CTC	669.63	PASS	.	Medium
635	NC_056054.1	170406441	SNP:INDEL|GK-FB:FB	876	G	C,GT	3877.06	PASS	.	Medium
636	NC_056054.1	170406464	SNP|FB	54	AGCCATAGAGTTA	GGCCATAGAGTTA,ATCACCGTAATTGG	89.57	PASS	.	Medium
637	NC_056054.1	171213025	SNP|GK-FB	14	G	T	1073.64	PASS	ALCAM	Medium
638	NC_056054.1	171213068	INDEL|FB	22	CAAAG	CAAAC	4044.86	PASS	ALCAM	Medium
639	NC_056054.1	171213072	SNP:INDEL|GK-FB:FB	4133	G	C	4183.06	PASS	ALCAM	Medium
640	NC_056054.1	171213113	INDEL|GK	406	CA	C,CAA	1072.6	PASS	ALCAM	Medium
641	NC_056054.1	171213122	INDEL|GK-FB	999	AT	A,ATT	1664.6	PASS	ALCAM	Medium
642	NC_056054.1	171213130	INDEL|GK	139	C	CT,CTT	596.6	VQSRTrancheINDEL99.00to99.90	ALCAM	Medium
643	NC_056054.1	175879590	SNP:INDEL|GK-FB:FB	1046	G	A	2027.06	PASS	.	Medium
644	NC_056054.1	175879602	SNP|GK-FB	732	C	T	3065.06	PASS	.	Medium
645	NC_056054.1	175879612	SNP|GK-FB	18	C	A	1152.64	PASS	.	Medium
646	NC_056054.1	175879656	INDEL|GK-FB	307	GT	GTT,G	650.6	PASS	.	Medium
647	NC_056054.1	175879683	SNP|FB	15	A	G,T,C	83.63	PASS	.	Medium
648	NC_056054.1	177801195	SNP|FB	310	TCCACA	CCGACAT,GCCACA,CCGACA,CCCACA,CCATCA,TCCACAT,TCCGACAT,CCAACA	157.11	PASS	TMPRSS7	Medium
649	NC_056054.1	177801215	SNP|GK-FB	3248	T	C	2551.06	PASS	TMPRSS7	Medium
650	NC_056054.1	177801220	SNP|GK-FB	1302	C	T	2596.06	PASS	TMPRSS7	Medium
651	NC_056054.1	177801228	INDEL|GK-FB	11	AC	A	255.6	PASS	TMPRSS7	Medium
652	NC_056054.1	177801230	SNP:INDEL|GK-FB:FB	4789	C	T	4057.06	PASS	TMPRSS7	High
653	NC_056054.1	177801237	INDEL|GK-FB	527	T	TC	729.6	PASS	TMPRSS7	Medium
654	NC_056054.1	177801245	INDEL|FB	111	TCCCT	TCCCC	6744.51	PASS	TMPRSS7	Medium
655	NC_056054.1	177801248	INDEL|FB	45	CT	CC	4416.39	PASS	TMPRSS7	Medium
656	NC_056054.1	177801249	SNP|GK-FB	4789	T	C,*	5887.06	PASS	TMPRSS7	High
657	NC_056054.1	177801288	INDEL|FB	142	TG	TA,TGT	7339.91	PASS	TMPRSS7	Medium
658	NC_056054.1	177801289	SNP:INDEL|GK-FB:GK-FB	2288	GT	AT,*,GTT,G	3007.06	PASS	TMPRSS7	Medium
659	NC_056054.1	177801290	SNP|GK	16	T	A	140.64	VQSRTrancheSNP99.00to99.90	TMPRSS7	Medium
660	NC_056054.1	177801301	SNP:INDEL|GK-FB:FB	3067	C	G	3908.06	PASS	TMPRSS7	Medium
661	NC_056054.1	177801310	INDEL|GK-FB	793	GT	GTT,G	1339.6	PASS	TMPRSS7	Medium
662	NC_056054.1	177801335	INDEL|FB	314	ACCCAC	ACCCAT	8037.67	PASS	TMPRSS7	Medium
663	NC_056054.1	177801340	SNP:INDEL|GK-FB:FB	3070	C	T,*	4287.06	PASS	TMPRSS7	Medium
664	NC_056054.1	177801367	INDEL|FB	144	ATTTCCG	ATTTCCA	9822.85	PASS	TMPRSS7	Medium
665	NC_056054.1	177801373	SNP|GK-FB	4084	G	A	9521.06	PASS	TMPRSS7	Medium
666	NC_056054.1	177801381	SNP|FB	311	A	T,G	319.81	PASS	TMPRSS7	Medium
667	NC_056054.1	181497054	SNP|GK-FB	97	G	A	1871.06	PASS	LOC101104028	Medium
668	NC_056054.1	181497074	INDEL|GK	513	A	AG	1579.6	VQSRTrancheINDEL99.00to99.90	LOC101104028	Medium
669	NC_056054.1	181497093	INDEL|GK-FB	4763	AT	A	2255.6	VQSRTrancheINDEL99.90to100.00	LOC101104028	High
670	NC_056054.1	181497107	SNP|GK-FB	141	G	A	2545.06	PASS	LOC101104028	Medium
671	NC_056054.1	181497162	SNP:INDEL|GK-FB:FB	2165	T	C	6722.06	PASS	LOC101104028	Medium
672	NC_056054.1	183554506	SNP|FB	8	T	C	157.6	PASS	.	Medium
673	NC_056054.1	183554511	SNP|FB	8	A	G	159.41	PASS	.	Medium
674	NC_056054.1	185390035	INDEL|FB	11	GTTTCATGC	GTTTCATGA	2628.71	PASS	CFAP91	Medium
675	NC_056054.1	185390039	INDEL|GK-FB	92	C	CG	1467.6	PASS	CFAP91	Medium
676	NC_056054.1	185390040	INDEL|GK-FB	133	A	AG,AC	1575.6	PASS	CFAP91	Medium
677	NC_056054.1	185390041	INDEL|GK	16	T	TA	182.6	PASS	CFAP91	Medium
678	NC_056054.1	185390042	INDEL|FB	25	GC	GA	3841.89	PASS	CFAP91	Medium
679	NC_056054.1	185390043	SNP:INDEL|GK-FB:FB	3524	C	A	10503.1	PASS	CFAP91	Medium
680	NC_056054.1	185390046	INDEL|GK	2449	GA	GAA,G	6959.6	VQSRTrancheINDEL99.00to99.90	CFAP91	Medium
681	NC_056054.1	185390067	SNP:INDEL|GK-FB:GK-FB	2858	C	T,CT	17247.1	PASS	CFAP91	Medium
682	NC_056054.1	185390070	INDEL|GK	3063	AT	A	6449.6	VQSRTrancheINDEL99.00to99.90	CFAP91	Medium
683	NC_056054.1	185390111	SNP|GK-FB	2	G	T	1191.64	PASS	CFAP91	Medium
684	NC_056054.1	185390127	SNP|GK-FB	5	G	T	859.64	PASS	CFAP91	Medium
685	NC_056054.1	187521872	SNP|GK	1	A	G	436.06	PASS	CASR	Low
686	NC_056054.1	187521874	SNP|GK	1	C	T	436.06	PASS	CASR	Low
687	NC_056054.1	188727150	SNP|FB	1	C	A	166.83	PASS	HACD2	Low
688	NC_056054.1	188803145	INDEL|GK-FB	26	G	GT	160.6	PASS	HACD2	Medium
689	NC_056054.1	188803147	SNP:INDEL|GK:GK-FB	1319	CT	C,CTT,TT	442.6	PASS	HACD2	Medium
690	NC_056054.1	188803181	SNP:INDEL|GK:FB	18	G	A	693.64	PASS	HACD2	Medium
691	NC_056054.1	188803184	INDEL|GK-FB	61	TAAA	T,TA,TAA,TAAAAA	1712.03	PASS	HACD2	Medium
692	NC_056054.1	188803205	INDEL|FB	699	CAC	CAA	34825	PASS	HACD2	Medium
693	NC_056054.1	188803206	INDEL|FB	388	AC	AA,A	4126.12	PASS	HACD2	Medium
694	NC_056054.1	188803207	SNP:INDEL|GK-FB:FB	776	C	A	2007.06	PASS	HACD2	Medium
695	NC_056054.1	189667133	SNP|GK-FB	2141	T	C	2535.06	PASS	KALRN	Medium
696	NC_056054.1	189667151	INDEL|FB	43	ACAC	ACAA,ACCA	19579.4	PASS	KALRN	Medium
697	NC_056054.1	189667153	SNP:INDEL|GK:GK-FB	305	A	C,AG	2915.06	PASS	KALRN	Medium
698	NC_056054.1	189667154	SNP|GK-FB	2331	C	A	2915.06	PASS	KALRN	Medium
699	NC_056054.1	189667159	SNP|GK	29	G	C	836.64	VQSRTrancheSNP99.00to99.90	KALRN	Medium
700	NC_056054.1	189667162	SNP|FB	555	AGAAATCAT	CGAAATCAT,TGAAATCAT,GCGTGTCTC	1718.41	PASS	KALRN	Medium
701	NC_056054.1	191385889	SNP|FB	1	C	T	158.4	PASS	.	Low
702	NC_056054.1	191664694	INDEL|FB	37	TAGCTTTTTTAAAAAAAGGAAACC	TAGCTTTTTTTAAAAAGGAAACC,TAGCTTTTTAAAAGGTAACC,TAGTTCATTTAAAAGGAAACC,TAGTTCATTTTAAAAAGGAAACC,TAGCTTTTTTAAAAAAAGGTAACC,AAGTTCATTTTAAAAGGAAACC,TAGCTTTTTTAAAAAAAGGAAACCA,TAGCTTTTTTTAAAAAAGGAAACC,AAGTCATTTTTAAAAAAGGAAACC,TAAGTCATTTTTAAAAAGGAAACC,AAGCTTTTTTAAAAAAAGGAAACC,TAGCTTTTTAAAAGGAAACC,TAGTTCATTTTTAAAAAGGAAACC,AGTCTTTTTTTAAAAAAGGAAACC	161.62	PASS	PCYT1A	Medium
703	NC_056054.1	191664695	INDEL|GK	34	AGC	A	3775.6	VQSRTrancheINDEL99.00to99.90	PCYT1A	Medium
704	NC_056054.1	191664696	SNP:INDEL|GK:GK-FB	1031	GCTTT	GTCTTT,GTTT,GTTCTTT,ACTTT,G,CCTTT	4996.6	PASS	PCYT1A	Medium
705	NC_056054.1	191664697	SNP:INDEL|GK:GK-FB	100	CT	C,TT,GT,CAT	4360.64	PASS	PCYT1A	Medium
706	NC_056054.1	191664698	SNP:INDEL|GK:GK-FB	616	T	A,C,G,TA,TTCA	3170.64	PASS	PCYT1A	Medium
707	NC_056054.1	191664699	SNP:INDEL|GK:GK-FB	622	T	TCA,A,TA,TTCA,TAA	5908.6	VQSRTrancheINDEL99.90to100.00	PCYT1A	Medium
708	NC_056054.1	191664700	SNP:INDEL|GK:GK-FB	41	TTTTA	T,TAATTTA,ATTTA,TCATTTA,TATTTA,TCAATTTA	3360.64	PASS	PCYT1A	Medium
709	NC_056054.1	191664701	INDEL|FB	133	TTTAAAAAAAGGA	TTTAATTTAAAAGGA,TTTTAAAAAAGGA,TTTAAAAAAAGGT,ATTTTTAAAAGGA,TTTTAAAAGGA	6853.22	PASS	PCYT1A	Medium
710	NC_056054.1	191664702	INDEL|GK-FB	508	TTAAAA	TA,T,TAA,TAAA	2967.6	PASS	PCYT1A	Medium
711	NC_056054.1	191664703	INDEL|GK-FB	2441	TAAAA	TAA,TA,TAAA,*,T	8147.6	PASS	PCYT1A	Medium
712	NC_056054.1	191664704	SNP|GK-FB	43	A	T,*	777.64	PASS	PCYT1A	Medium
713	NC_056054.1	191664706	SNP:INDEL|GK:GK	42	A	C,ATT,*,T,ATTT	2404.06	PASS	PCYT1A	Medium
714	NC_056054.1	191664713	SNP|GK-FB	1834	A	T	17297.1	PASS	PCYT1A	Medium
715	NC_056054.1	191664816	SNP:INDEL|GK-FB:FB	3335	A	T	26929.1	PASS	PCYT1A	Medium
716	NC_056054.1	191664841	INDEL|GK	11	T	TA	291.6	PASS	PCYT1A	Medium
717	NC_056054.1	191664846	SNP|FB	156	ATT	TTT,GTT,GTC	222.23	PASS	PCYT1A	Medium
718	NC_056054.1	191764527	SNP|GK	1	A	T	706.06	PASS	UBXN7	Low
719	NC_056054.1	191764530	SNP|GK	1	A	T	706.06	PASS	UBXN7	Low
720	NC_056054.1	191966280	SNP|FB	1	C	T	153.77	PASS	.	Low
721	NC_056054.1	194892430	INDEL|FB	65	CT	CC	6114.54	VQSRTrancheSNP99.00to99.90	ATP13A5	Medium
722	NC_056054.1	194892431	SNP|GK-FB	3624	T	C,*	3515.06	PASS	ATP13A5	Medium
723	NC_056054.1	194892494	INDEL|GK-FB	758	AT	A,ATT	556.6	PASS	ATP13A5	Medium
724	NC_056054.1	194892505	SNP|GK-FB	1495	C	T	3033.06	PASS	ATP13A5	Medium
725	NC_056054.1	194892517	SNP:INDEL|GK-FB:FB	1497	A	G	2966.06	PASS	ATP13A5	Medium
726	NC_056054.1	194892520	INDEL|GK	33	G	GT	327.6	PASS	ATP13A5	Medium
727	NC_056054.1	194892522	INDEL|GK-FB	186	CT	C,CTT	295.6	PASS	ATP13A5	Medium
728	NC_056054.1	194892527	SNP:INDEL|GK-FB:FB	403	T	C	3829.06	PASS	ATP13A5	Medium
729	NC_056054.1	194892551	SNP|GK-FB	13	G	A	1542.64	PASS	ATP13A5	Medium
730	NC_056054.1	196888225	INDEL|GK	414	T	TA	594.6	PASS	.	Medium
731	NC_056054.1	196888262	SNP:INDEL|GK-FB:FB	648	G	T	2968.06	PASS	.	Medium
732	NC_056054.1	196888274	INDEL|FB	13	GAAT	GAAC	4412.13	PASS	.	Medium
733	NC_056054.1	196888277	SNP:INDEL|GK-FB:FB	4374	T	C	3827.06	PASS	.	Medium
734	NC_056054.1	196888338	SNP:INDEL|GK-FB:FB	61	G	A	1436.06	PASS	.	Medium
735	NC_056054.1	199609856	SNP|FB	249	TAAA	AAAA,TAAAA,AAAG	441.93	PASS	LOC101110107	Medium
736	NC_056054.1	199609872	INDEL|GK-FB	473	GAA	G,GA	901.6	PASS	LOC101110107	Medium
737	NC_056054.1	199609877	SNP:INDEL|GK-FB:FB	218	A	G	4043.06	PASS	LOC101110107	Medium
738	NC_056054.1	199609896	SNP|GK-FB	36	C	T	1925.64	PASS	LOC101110107	Medium
739	NC_056054.1	199609907	SNP|GK-FB	40	T	C	1403.64	PASS	LOC101110107	Medium
740	NC_056054.1	199609929	INDEL|GK	22	A	AC	808.6	VQSRTrancheINDEL99.00to99.90	LOC101110107	Medium
741	NC_056054.1	199609937	SNP|GK-FB	40	C	T	1881.64	PASS	LOC101110107	Medium
742	NC_056054.1	199609938	SNP|GK-FB	2596	G	A	8217.06	PASS	LOC101110107	Medium
743	NC_056054.1	199609951	SNP|GK	63	C	G	303.64	VQSRTrancheSNP99.00to99.90	LOC101110107	Medium
744	NC_056054.1	199609959	INDEL|GK	123	T	TC	1338.6	PASS	LOC101110107	Medium
745	NC_056054.1	199609964	INDEL|GK	336	GT	GTT,G	554.6	PASS	LOC101110107	Medium
746	NC_056054.1	199610007	SNP:INDEL|GK-FB:GK-FB	2616	CAG	C,TAG	17157	PASS	LOC101110107	Medium
747	NC_056054.1	203893216	SNP:INDEL|GK-FB:FB	4464	A	G	4453.06	VQSRTrancheSNP99.00to99.90	LOC114111510	Medium
748	NC_056054.1	204555871	SNP:INDEL|FB:FB	330	TCCC	CCCG,CCCC,CCCA,GCCC,CAGC,CCCT	440.55	PASS	MCF2L2	Medium
749	NC_056054.1	204555936	SNP:INDEL|GK-FB:FB	2122	C	T	4554.06	PASS	MCF2L2	Medium
750	NC_056054.1	204555982	INDEL|GK	345	GA	G,GAAA,GAA	399.6	PASS	MCF2L2	Medium
751	NC_056054.1	204555998	SNP|GK-FB	3	T	C	647.64	PASS	MCF2L2	Medium
752	NC_056054.1	204556026	INDEL|GK	506	GA	G,GAA	338.6	PASS	MCF2L2	Medium
753	NC_056054.1	206358789	SNP|FB	1	A	G	170.39	PASS	.	Low
754	NC_056054.1	208646614	SNP:INDEL|FB:GK	141	TCCC	CCCC,CCCA	197.21	PASS	PIK3CA	Medium
755	NC_056054.1	208646658	INDEL|GK	261	T	TA	504.6	PASS	PIK3CA	Medium
756	NC_056054.1	208646680	SNP|GK-FB	153	G	A	2258.06	PASS	PIK3CA	Medium
757	NC_056054.1	208646728	SNP|GK-FB	3162	C	T	9074.06	PASS	PIK3CA	Medium
758	NC_056054.1	208646765	SNP|GK-FB	9	AT	CT,A	1251.64	PASS	PIK3CA	Medium
759	NC_056054.1	208646782	SNP|GK	51	A	C,AC	237.6	PASS	PIK3CA	Medium
760	NC_056054.1	210450848	SNP|GK-FB	1	C	T	436.06	PASS	LOC121818710	Low
761	NC_056054.1	210725282	SNP:INDEL|GK-FB:FB	1270	A	C	2167.06	PASS	TBL1XR1	Medium
762	NC_056054.1	210725308	INDEL|FB	28	CTTATA	CTTATG	3400.5	PASS	TBL1XR1	Medium
763	NC_056054.1	210725312	INDEL|FB	19	TA	TG	6617.28	VQSRTrancheSNP99.00to99.90	TBL1XR1	Medium
764	NC_056054.1	210725313	SNP:INDEL|GK-FB:GK-FB	4075	A	G,AG	3038.06	PASS	TBL1XR1	Medium
765	NC_056054.1	210725370	INDEL|GK-FB	61	CA	C,CAA	196.6	PASS	TBL1XR1	Medium
766	NC_056054.1	210725376	INDEL|FB	12	ATTACAATTT	ATTACAATTC	4286.56	PASS	TBL1XR1	Medium
767	NC_056054.1	210725380	INDEL|GK-FB	17	CA	C	193.6	PASS	TBL1XR1	Medium
768	NC_056054.1	210725385	SNP:INDEL|GK-FB:FB	2231	T	C	3323.06	PASS	TBL1XR1	Medium
769	NC_056054.1	210725386	INDEL|GK-FB	453	GT	GTT,G	863.6	PASS	TBL1XR1	Medium
770	NC_056054.1	210725429	SNP|GK-FB	7	G	T	638.64	PASS	TBL1XR1	Medium
771	NC_056054.1	210725446	SNP|FB	18	AAGCTG	TAGCTG,CGGCTG,GAGCTG,ATCACCGATGGA	57.34	PASS	TBL1XR1	Medium
772	NC_056054.1	210725447	SNP|FB	8	A	C	656.93	PASS	TBL1XR1	Medium
773	NC_056054.1	215515096	INDEL|GK	355	GA	G	522.6	PASS	NCEH1	Medium
774	NC_056054.1	215515105	SNP:INDEL|GK-FB:FB	3589	G	C	2447.06	PASS	NCEH1	Medium
775	NC_056054.1	215515116	INDEL|GK-FB	37	TA	TAA,T	274.6	PASS	NCEH1	Medium
776	NC_056054.1	215515120	INDEL|GK-FB	13	AT	A	324.6	PASS	NCEH1	Medium
777	NC_056054.1	215515121	SNP:INDEL|GK-FB:FB	3591	T	C,*	2415.06	PASS	NCEH1	Medium
778	NC_056054.1	215515151	INDEL|FB	42	GTTC	GTTT	1300.17	PASS	NCEH1	Medium
779	NC_056054.1	215515153	INDEL|FB	155	TC	TT	4479.35	PASS	NCEH1	Medium
780	NC_056054.1	215515154	SNP:INDEL|GK-FB:FB	3549	C	T	3615.06	PASS	NCEH1	Medium
781	NC_056054.1	215515160	SNP:INDEL|GK-FB:FB	3544	A	G	3615.06	PASS	NCEH1	Medium
782	NC_056054.1	217691568	INDEL|GK	965	A	AC	1046.6	PASS	CLDN11	Medium
783	NC_056054.1	217691572	INDEL|GK	2022	G	GC,GCC	552.6	PASS	CLDN11	Medium
784	NC_056054.1	217691573	SNP|GK	840	A	C,T	1559.64	VQSRTrancheSNP99.00to99.90	CLDN11	Medium
785	NC_056054.1	217691574	SNP:INDEL|GK:GK	814	C	CA,A,CT,T	1125.64	VQSRTrancheINDEL99.00to99.90	CLDN11	Medium
786	NC_056054.1	217691580	INDEL|GK	484	CT	C,CTT	918.6	PASS	CLDN11	Medium
787	NC_056054.1	217691583	INDEL|GK	21	TG	T,CG	949.6	PASS	CLDN11	Medium
788	NC_056054.1	217691593	INDEL|GK	594	A	AG	1851.6	PASS	CLDN11	Medium
789	NC_056054.1	217691594	SNP:INDEL|GK:GK	2923	TC	GC,T	7763.64	VQSRTrancheINDEL99.90to100.00	CLDN11	Medium
790	NC_056054.1	217691595	SNP|GK	1232	C	T	5345.04	VQSRTrancheSNP99.00to99.90	CLDN11	Medium
791	NC_056054.1	217691661	INDEL|GK-FB	863	CA	C,CAA	1198.6	PASS	CLDN11	Medium
792	NC_056054.1	217691665	SNP:INDEL|GK-FB:FB	2950	C	T	27735.1	PASS	CLDN11	Medium
793	NC_056054.1	217691669	INDEL|GK-FB	22	T	TA	390.6	PASS	CLDN11	Medium
794	NC_056054.1	217691671	SNP:INDEL|GK-FB:FB	2904	A	C	27781.1	PASS	CLDN11	Medium
795	NC_056054.1	220458194	INDEL|FB	470	TC	CA	587.37	PASS	WDR49	Medium
796	NC_056054.1	220458228	SNP|GK-FB	62	G	A	1526.06	PASS	WDR49	Medium
797	NC_056054.1	220458242	INDEL|GK	93	GA	GAA,G	502.6	PASS	WDR49	Medium
798	NC_056054.1	220458261	INDEL|GK	61	C	CA	451.6	PASS	WDR49	Medium
799	NC_056054.1	220458275	INDEL|GK-FB	26	C	CA	240.6	PASS	WDR49	Medium
800	NC_056054.1	220458276	SNP:INDEL|GK:FB	62	A	C	2310.06	PASS	WDR49	Medium
801	NC_056054.1	220458279	SNP|GK-FB	173	T	C	2310.06	PASS	WDR49	Medium
802	NC_056054.1	220458281	SNP|GK-FB	62	G	A	1459.06	PASS	WDR49	Medium
803	NC_056054.1	220458316	INDEL|GK	154	AT	A	615.6	PASS	WDR49	Medium
804	NC_056054.1	220458324	SNP:INDEL|GK-FB:FB	4722	C	A	8294.06	PASS	WDR49	High
805	NC_056054.1	220458343	SNP|GK-FB	60	A	G	2365.06	PASS	WDR49	Medium
806	NC_056054.1	220765657	SNP|FB	1	G	A	182.44	PASS	ZBBX	Low
807	NC_056054.1	220765680	SNP|FB	1	T	C	164.91	PASS	ZBBX	Low
808	NC_056054.1	223029202	INDEL|GK	382	AT	ATT,A	515.6	PASS	SI	Medium
809	NC_056054.1	223029228	SNP:INDEL|GK:GK	850	TTG	T,TGTG,GTG,TGTCGTCATG,CTG	657.6	PASS	SI	Medium
810	NC_056054.1	223029229	SNP|GK	279	TG	GG,T	394.6	VQSRTrancheINDEL99.00to99.90	SI	Medium
811	NC_056054.1	223029230	SNP|GK	482	G	T,C,GTCTCA	555.64	VQSRTrancheINDEL99.00to99.90	SI	Medium
812	NC_056054.1	223029233	SNP|GK	110	C	CG,G,CTAGCA	413.6	VQSRTrancheINDEL99.90to100.00	SI	Medium
813	NC_056054.1	223029236	SNP:INDEL|GK:GK	15	AGTT	ATCGTT,A,TGTT,AGATCGTT,ATT	338.6	PASS	SI	Medium
814	NC_056054.1	223029237	SNP:INDEL|GK:GK-FB	50	GT	G,TT,CT,GTT	491.6	PASS	SI	Medium
815	NC_056054.1	223029240	INDEL|FB	13	TCCTTTTGT	TCCTTTTGC	1818.77	PASS	SI	Medium
816	NC_056054.1	223029241	INDEL|FB	52	CCTTTTGT	CCTTTTGC	8254.76	PASS	SI	Medium
817	NC_056054.1	223029242	INDEL|GK-FB	124	CT	C,TT	258.64	PASS	SI	Medium
818	NC_056054.1	223029243	INDEL|FB	19	TTTTGT	TTTTGC	1632.27	PASS	SI	Medium
819	NC_056054.1	223029244	INDEL|FB	18	TTTGT	TTTGC	9085.52	PASS	SI	Medium
820	NC_056054.1	223029246	INDEL|FB	58	TGTGAAAGGGCAGG	TGCGAAAGGGCAGG,TGTGAAAGGGCAGA	3239.38	PASS	SI	Medium
821	NC_056054.1	223029248	SNP:INDEL|GK-FB:GK-FB	384	T	C,TTC	1625.06	PASS	SI	Medium
822	NC_056054.1	223029255	INDEL|FB	47	GCAGG	GCAGA	1808.09	PASS	SI	Medium
823	NC_056054.1	223029257	INDEL|FB	14	AGG	AGA	2403.22	PASS	SI	Medium
824	NC_056054.1	223029259	SNP:INDEL|GK-FB:FB	3286	G	A	2304.06	PASS	SI	Medium
825	NC_056054.1	223029275	SNP|GK-FB	59	C	A	1239.06	PASS	SI	Medium
826	NC_056054.1	223029276	SNP|GK-FB	33	A	G	1065.06	PASS	SI	Medium
827	NC_056054.1	223029283	SNP:INDEL|GK-FB:FB	2823	T	A,G	2325.06	PASS	SI	Medium
828	NC_056054.1	223029301	SNP:INDEL|GK-FB:FB	658	T	C	2277.06	PASS	SI	Medium
829	NC_056054.1	223029303	SNP|GK-FB	384	G	T	1770.06	PASS	SI	Medium
830	NC_056054.1	226848903	SNP|FB	97	T	C	257.85	PASS	NMD3	Medium
831	NC_056054.1	226848910	SNP|GK-FB	4	G	A	711.64	PASS	NMD3	Medium
832	NC_056054.1	226848914	INDEL|GK-FB	1434	AAG	A	3143.03	PASS	NMD3	Medium
833	NC_056054.1	226848932	INDEL|GK	516	CA	C,CAA	310.6	PASS	NMD3	Medium
834	NC_056054.1	226848943	INDEL|FB	11	TAC	TAT	1592.69	PASS	NMD3	Medium
835	NC_056054.1	226848945	SNP:INDEL|GK-FB:FB	1575	C	T	2023.06	PASS	NMD3	Medium
836	NC_056054.1	226848964	INDEL|GK-FB	142	CT	CTT,CTTT,C	303.6	PASS	NMD3	Medium
837	NC_056054.1	226848967	INDEL|GK-FB	79	TA	TAA,T,TCA,TTAA	423.6	PASS	NMD3	Medium
838	NC_056054.1	226848968	SNP:INDEL|GK-FB:FB	3791	A	C,*	2237.64	PASS	NMD3	Medium
839	NC_056054.1	226848997	INDEL|GK-FB	18	A	AT	399.6	PASS	NMD3	Medium
840	NC_056054.1	226849000	INDEL|GK-FB	135	TA	TGA,T	352.6	PASS	NMD3	Medium
841	NC_056054.1	226849001	SNP:INDEL|GK-FB:FB	4170	AT	GT,TT,*,A,ATT	3285.64	PASS	NMD3	Medium
842	NC_056054.1	226849009	SNP|GK-FB	986	T	C	2905.06	VQSRTrancheSNP99.00to99.90	NMD3	Medium
843	NC_056054.1	226849014	SNP:INDEL|GK-FB:FB	57	G	A	1897.06	PASS	NMD3	Medium
844	NC_056054.1	226849017	SNP:INDEL|GK-FB:FB	574	C	T,CT	2326.64	PASS	NMD3	Medium
845	NC_056054.1	226849031	SNP|GK-FB	1133	T	G,C	2111.06	VQSRTrancheSNP99.00to99.90	NMD3	Medium
846	NC_056054.1	226849049	SNP:INDEL|GK-FB:GK-FB	3437	G	A,GT	6518.06	VQSRTrancheINDEL99.00to99.90	NMD3	Medium
847	NC_056054.1	226849053	SNP|FB	19	A	T	99.22	PASS	NMD3	Medium
848	NC_056054.1	227531317	SNP|FB	1	T	C	162.67	PASS	LOC114113870	Low
849	NC_056054.1	229485485	SNP|GK	35	T	TG,G	583.6	PASS	.	Medium
850	NC_056054.1	229485498	SNP|GK	8	G	A	548.64	VQSRTrancheSNP99.00to99.90	.	Medium
851	NC_056054.1	229485499	SNP|GK	12	A	G,AG	548.64	VQSRTrancheINDEL99.00to99.90	.	Medium
852	NC_056054.1	229485503	INDEL|GK-FB	507	GC	G	603.6	PASS	.	Medium
853	NC_056054.1	229485508	SNP|GK-FB	44	T	A	1669.64	PASS	.	Medium
854	NC_056054.1	229485528	INDEL|FB	11	CTTA	CTTG	9925.97	PASS	.	Medium
855	NC_056054.1	229485531	SNP|GK-FB	3313	A	G	5689.06	PASS	.	Medium
856	NC_056054.1	229485550	SNP|GK-FB	340	T	C	2903.06	PASS	.	Medium
857	NC_056054.1	231261384	SNP|FB	1	A	G	151.49	PASS	.	Low
858	NC_056054.1	231931473	SNP|GK-FB	3408	A	G	5073.06	PASS	KCNAB1	Medium
859	NC_056054.1	231931542	SNP|GK-FB	576	T	G	4675.06	PASS	KCNAB1	Medium
860	NC_056054.1	231931606	INDEL|FB	69	TGGA	TGGG	8758.7	VQSRTrancheSNP99.00to99.90	KCNAB1	Medium
861	NC_056054.1	231931608	INDEL|FB	68	GA	GG	30032	VQSRTrancheSNP99.00to99.90	KCNAB1	Medium
862	NC_056054.1	231931609	SNP|GK-FB	562	A	G	4957.64	PASS	KCNAB1	Medium
863	NC_056054.1	231931619	INDEL|GK	104	CA	C,AA,CAA	182.6	PASS	KCNAB1	Medium
864	NC_056054.1	232228089	SNP|GK-FB	1	T	A	357.06	PASS	KCNAB1	Low
865	NC_056054.1	233111386	SNP|GK-FB	1	A	C	481.06	PASS	.	Low
866	NC_056054.1	233111395	SNP|GK-FB	1	C	T	481.06	PASS	.	Low
867	NC_056054.1	233111466	SNP|FB	1	C	T	167.35	PASS	.	Low
868	NC_056054.1	234114847	SNP|FB	1	G	A	178.84	PASS	DHX36	Low
869	NC_056054.1	234126111	SNP|GK	17	T	G	313.64	PASS	DHX36	Medium
870	NC_056054.1	234126119	INDEL|GK	424	GA	G	395.6	PASS	DHX36	Medium
871	NC_056054.1	234126179	SNP:INDEL|GK:FB	3176	T	C	4720.06	PASS	DHX36	Medium
872	NC_056054.1	234126182	SNP:INDEL|GK-FB:FB	5081	T	C	7403.06	PASS	DHX36	High
873	NC_056054.1	234126200	SNP:INDEL|GK-FB:FB	4948	C	T	5799.06	PASS	DHX36	High
874	NC_056054.1	237050759	SNP|GK-FB	1	T	G	587.06	PASS	LOC121818720	Low
875	NC_056054.1	237994082	SNP|FB	18	TGCC	GGCC,GCCG,GCCC,CGCC	36.59	PASS	MINDY4B	Medium
876	NC_056054.1	237994100	SNP:INDEL|GK-FB:FB	1144	A	G	1932.06	PASS	MINDY4B	Medium
877	NC_056054.1	237994114	INDEL|FB	22	CATCG	CATCA	7172.07	VQSRTrancheSNP99.00to99.90	MINDY4B	Medium
878	NC_056054.1	237994115	INDEL|FB	27	ATCG	ATCA	3838.72	PASS	MINDY4B	Medium
879	NC_056054.1	237994116	INDEL|FB	15	TCG	TCA	1334.75	PASS	MINDY4B	Medium
880	NC_056054.1	237994117	INDEL|FB	24	CG	CA	7824.68	PASS	MINDY4B	Medium
881	NC_056054.1	237994118	SNP:INDEL|GK-FB:FB	1149	G	A	2233.06	PASS	MINDY4B	Medium
882	NC_056054.1	237994122	INDEL|GK	1083	GA	G	631.6	VQSRTrancheINDEL99.00to99.90	MINDY4B	Medium
883	NC_056054.1	237994159	INDEL|GK-FB	215	CTGTG	CTG,CTTTGTG,CTTGTG,CATGTG,CTGTGTG,C	571.6	PASS	MINDY4B	Medium
884	NC_056054.1	237994160	INDEL|GK-FB	205	TG	T	1111.03	PASS	MINDY4B	Medium
885	NC_056054.1	237994161	SNP:INDEL|GK-FB:FB	3101	G	T,*,C	2911.06	VQSRTrancheSNP99.00to99.90	MINDY4B	Medium
886	NC_056054.1	237994162	INDEL|GK	161	TGTG	TTG,T	1111.03	PASS	MINDY4B	Medium
887	NC_056054.1	237994163	SNP|GK	2023	G	A,*,C	2911.06	VQSRTrancheSNP99.00to99.90	MINDY4B	Medium
888	NC_056054.1	237994165	SNP|GK	72	G	A	1111.06	PASS	MINDY4B	Medium
889	NC_056054.1	237994173	INDEL|FB	13	GTGTG	GTGCT	1320.96	PASS	MINDY4B	Medium
890	NC_056054.1	237994174	INDEL|GK-FB	66	TGTG	T,TTG	494.6	PASS	MINDY4B	Medium
891	NC_056054.1	237994175	INDEL|GK-FB	115	GTGT	GGT,GTTGT,GCTGT,GCTTTTTTAAGTGTTTTCTGT,G	346	PASS	MINDY4B	Medium
892	NC_056054.1	237994176	SNP:INDEL|GK:GK-FB	1998	TGTTTTTAAG	CGTTTTTAAG,*,T,TTTTTTAAG,TTGTTTTTAAGTTTTTAAG	2911.06	VQSRTrancheINDEL99.00to99.90	MINDY4B	Medium
893	NC_056054.1	237994177	SNP:INDEL|GK-FB:GK-FB	2159	GT	TT,CT,GTT,G,*,GCTT,GCT,GAT	2911.06	VQSRTrancheINDEL99.00to99.90	MINDY4B	Medium
894	NC_056054.1	237994178	SNP|GK	17	T	A,G	278.64	VQSRTrancheSNP99.00to99.90	MINDY4B	Medium
895	NC_056054.1	237994187	INDEL|GK-FB	31	GT	GTT,G	348.6	PASS	MINDY4B	Medium
896	NC_056054.1	237994193	INDEL|GK-FB	1014	TA	TAA,T,AA	706.03	PASS	MINDY4B	Medium
897	NC_056054.1	237994222	INDEL|GK-FB	36	TAA	T,TAAA	437.6	PASS	MINDY4B	Medium
898	NC_056054.1	237994230	SNP|GK	18	A	T	210.64	PASS	MINDY4B	Medium
899	NC_056054.1	237994249	INDEL|FB	69	CTTTA	CTTTG	1980.16	PASS	MINDY4B	Medium
900	NC_056054.1	237994251	INDEL|FB	47	TTA	TTG	2457.85	PASS	MINDY4B	Medium
901	NC_056054.1	237994252	INDEL|FB	14	TA	TG	2642.74	PASS	MINDY4B	Medium
902	NC_056054.1	237994253	SNP:INDEL|GK-FB:FB	2786	A	G	3524.06	PASS	MINDY4B	Medium
903	NC_056054.1	238284049	SNP|FB	42	A	G	270.9	PASS	EIF2A	Medium
904	NC_056054.1	238284083	SNP|GK	1	A	G	906.64	VQSRTrancheSNP99.00to99.90	EIF2A	Low
905	NC_056054.1	238284099	INDEL|GK-FB	243	GT	GTT,G	446.6	PASS	EIF2A	Medium
906	NC_056054.1	238284122	INDEL|GK-FB	556	AT	A	826.6	PASS	EIF2A	Medium
907	NC_056054.1	238284145	SNP|GK-FB	608	C	T	4019.06	PASS	EIF2A	Medium
908	NC_056054.1	238284170	SNP:INDEL|GK-FB:FB	3643	C	T	8814.06	PASS	EIF2A	Medium
909	NC_056054.1	238650274	SNP|FB	1	T	C	165.55	PASS	.	Low
910	NC_056054.1	238677544	SNP|GK-FB	1	T	C	406.06	PASS	.	Low
911	NC_056054.1	238677655	SNP|GK-FB	1	G	A	410.06	PASS	.	Low
912	NC_056054.1	242498780	SNP|GK	17	C	A	183.64	VQSRTrancheSNP99.00to99.90	PLSCR5	Medium
913	NC_056054.1	242498796	INDEL|GK	200	TC	T	312.6	PASS	PLSCR5	Medium
914	NC_056054.1	242498802	SNP:INDEL|GK-FB:FB	2348	G	A	3331.06	PASS	PLSCR5	Medium
915	NC_056054.1	242498867	INDEL|GK	1188	TA	T,TAA	772.6	PASS	PLSCR5	Medium
916	NC_056054.1	242498881	SNP:INDEL|GK-FB:FB	4662	A	G	11352.1	PASS	PLSCR5	High
917	NC_056054.1	242498906	SNP|GK-FB	25	G	A	2575.64	PASS	PLSCR5	Medium
918	NC_056054.1	242498911	INDEL|GK	210	GA	GAA,G	462.6	PASS	PLSCR5	Medium
919	NC_056054.1	245155400	SNP|FB	1	A	G	162.14	PASS	.	Low
920	NC_056054.1	245155528	SNP|FB	1	G	A	173.55	PASS	.	Low
921	NC_056054.1	245723906	INDEL|FB	670	TCCA	CCCA,CCAT,CCAA	488.91	PASS	SLC9A9	Medium
922	NC_056054.1	245723913	INDEL|FB	57	TGAA	TGAG	50412.5	PASS	SLC9A9	Medium
923	NC_056054.1	245723915	INDEL|FB	20	AA	AG	12290	PASS	SLC9A9	Medium
924	NC_056054.1	245723916	SNP|GK-FB	1905	A	G	1860.06	PASS	SLC9A9	Medium
925	NC_056054.1	245723929	INDEL|GK-FB	52	AT	A	159.6	PASS	SLC9A9	Medium
926	NC_056054.1	245723933	SNP|GK-FB	938	G	A	1650.06	PASS	SLC9A9	Medium
927	NC_056054.1	245723959	INDEL|GK-FB	18	AC	A	206.6	PASS	SLC9A9	Medium
928	NC_056054.1	245723960	SNP:INDEL|GK-FB:GK-FB	1120	CA	GA,C,*,CAA	1719.06	PASS	SLC9A9	Medium
929	NC_056054.1	245723961	SNP|GK	20	A	G,C	206.64	VQSRTrancheSNP99.00to99.90	SLC9A9	Medium
930	NC_056054.1	245724005	INDEL|GK	486	GA	G	717.6	PASS	SLC9A9	Medium
931	NC_056054.1	245724025	INDEL|GK	110	GT	G,GTT	996.6	PASS	SLC9A9	Medium
932	NC_056054.1	245724035	INDEL|GK-FB	3552	CA	C,CGA	9436.6	PASS	SLC9A9	Medium
933	NC_056054.1	245724036	SNP|GK-FB	2812	A	*,G,T	13096.1	PASS	SLC9A9	Medium
934	NC_056054.1	245724037	SNP|GK	351	A	G	559.64	VQSRTrancheSNP99.00to99.90	SLC9A9	Medium
935	NC_056054.1	245724046	SNP:INDEL|GK-FB:FB	342	C	T	2121.06	PASS	SLC9A9	Medium
936	NC_056054.1	246034409	SNP|FB	33	TCA	CGA,CCA,CAA,CAG,ACA,CAT	91.62	PASS	SLC9A9	Medium
937	NC_056054.1	246034430	SNP:INDEL|GK-FB:FB	3573	T	C	1825.06	PASS	SLC9A9	Medium
938	NC_056054.1	246034431	SNP|GK	5	G	A	513.64	VQSRTrancheSNP99.00to99.90	SLC9A9	Medium
939	NC_056054.1	246034488	INDEL|FB	83	ATG	ATT	2945.13	PASS	SLC9A9	Medium
940	NC_056054.1	246034489	INDEL|FB	60	TG	TT	3794.05	PASS	SLC9A9	Medium
941	NC_056054.1	246034490	SNP:INDEL|GK-FB:FB	3709	G	T,*	1882.06	PASS	SLC9A9	Medium
942	NC_056054.1	246034522	SNP|GK	46	C	A	276.64	VQSRTrancheSNP99.00to99.90	SLC9A9	Medium
943	NC_056054.1	246034524	INDEL|FB	20	CTTTG	CTTTA	8860.74	PASS	SLC9A9	Medium
944	NC_056054.1	246034528	SNP|GK-FB	771	G	A	1794.06	PASS	SLC9A9	Medium
945	NC_056054.1	246034532	INDEL|FB	231	ATATTTTTTCATTTTTTTAATTAAGT	ATATTTTTTCATTTTTTAATTAAGT,ATATTTTTTCATTTTTTTAAGTAAGT,ATATTTTTTTCATTTTTTTTAAGTAAGT,ATATTTTTTCATTTTTTAAGTAAGT,ATATTTTTTTCATTTTTTTAAGTAAGT,ATATTTTTTCATTTTTTAAGTAAG,ATATTTTTTTCATTTTTTTAATTAAGT,ATATTTTTCATTTTTTAATTAAGT,ATATTTTTTCATTTTTTAAGTTAAG,ATATTTTTCATTTTTTAATTAAG,ATATTTTTTCATTTTTTAAATTAAGT,ATATTTTTCATTTTTTTAAATTAAGT,ATATTTTTTCATTTTTTTTAATTAAGT,ATATTTTTTTCATTTTTTAAGTAAGT,ATATTTTTCATTTTTTTAATTAAG,A…	688.76	PASS	SLC9A9	Medium
946	NC_056054.1	246034533	INDEL|FB	55	TATTTTTTCATTTTTTTAAT	TATTTTTTTCATTTTTTTAAT,TATTTTTTTCATTTTTTTAAG,TATTTTTTCATTTTTTTAAG,TATTTTTTTCATTTTTTAAG	2644.86	PASS	SLC9A9	Medium
947	NC_056054.1	246034534	INDEL|GK-FB	1583	AT	A,ATT,ACT	1913.03	PASS	SLC9A9	Medium
948	NC_056054.1	246034542	INDEL|GK	855	ATT	AT,A	804.03	PASS	SLC9A9	Medium
949	NC_056054.1	246034549	SNP:INDEL|GK-FB:FB	148	T	A	1211.06	VQSRTrancheSNP99.00to99.90	SLC9A9	Medium
950	NC_056054.1	246034551	SNP|GK	50	AT	GT,A,AGT,TT	184.64	PASS	SLC9A9	Medium
951	NC_056054.1	246034552	SNP:INDEL|GK-FB:FB	3413	T	G,*	1935.06	VQSRTrancheSNP99.00to99.90	SLC9A9	Medium
952	NC_056054.1	246034591	INDEL|FB	500	CTTTT	CTTTC	3904.04	PASS	SLC9A9	Medium
953	NC_056054.1	246034594	INDEL|FB	376	TT	TC	19178.1	PASS	SLC9A9	Medium
954	NC_056054.1	246034595	SNP:INDEL|GK-FB:GK-FB	3172	T	C,TC,*	1552.06	PASS	SLC9A9	Medium
955	NC_056054.1	249914147	SNP:INDEL|GK-FB:GK	121	T	TA,A	925.03	PASS	.	Medium
956	NC_056054.1	249914233	SNP:INDEL|GK-FB:FB	3384	G	A	8215.06	PASS	.	Medium
957	NC_056054.1	249914273	SNP|GK-FB	12	T	G	1107.64	PASS	.	Medium
958	NC_056054.1	251215895	INDEL|GK	57	GT	G	164.92	PASS	CEP70	Medium
959	NC_056054.1	251215904	INDEL|GK	20	A	AT	705.6	PASS	CEP70	Medium
960	NC_056054.1	251215913	INDEL|GK-FB	48	TGAG	T,TAG,TGGAG	2498.03	PASS	CEP70	Medium
961	NC_056054.1	251215964	INDEL|FB	22	ATTT	ATTG	791.71	PASS	CEP70	Medium
962	NC_056054.1	251215967	SNP:INDEL|GK-FB:FB	3041	T	G	3297.06	PASS	CEP70	Medium
963	NC_056054.1	251216009	INDEL|GK-FB	24	G	GT	169.6	PASS	CEP70	Medium
964	NC_056054.1	251216013	SNP:INDEL|GK-FB:FB	1661	A	G,T	3864.06	PASS	CEP70	Medium
965	NC_056054.1	251216064	INDEL|GK-FB	3938	GA	G,GAA	1172.6	PASS	CEP70	Medium
966	NC_056054.1	251216080	SNP|FB	39	A	G	132.92	PASS	CEP70	Medium
967	NC_056054.1	255487834	INDEL|GK	69	CT	C	177.66	PASS	CEP63	Medium
968	NC_056054.1	255487842	INDEL|GK-FB	45	G	GA	357.6	PASS	CEP63	Medium
969	NC_056054.1	255487859	SNP:INDEL|GK-FB:FB	1175	G	A	2377.06	PASS	CEP63	Medium
970	NC_056054.1	255487890	SNP|GK-FB	358	A	T	1999.06	PASS	CEP63	Medium
971	NC_056054.1	255487919	INDEL|FB	22	GA	GG	683.82	PASS	CEP63	Medium
972	NC_056054.1	255487920	SNP:INDEL|GK-FB:FB	1183	A	G	2230.06	PASS	CEP63	Medium
973	NC_056054.1	255487928	SNP|GK-FB	51	C	T	1227.06	PASS	CEP63	Medium
974	NC_056054.1	255487951	INDEL|FB	12	GAACG	GAACA	3346.43	PASS	CEP63	Medium
975	NC_056054.1	255487955	SNP:INDEL|GK-FB:FB	2860	G	A	9305.06	PASS	CEP63	Medium
976	NC_056054.1	255487969	INDEL|GK-FB	511	G	GT	582.6	PASS	CEP63	Medium
977	NC_056054.1	256160694	SNP|FB	9	G	A	162.39	PASS	RAB6B	Medium
978	NC_056054.1	256645072	SNP|GK-FB	2092	C	T	3367.06	PASS	BFSP2	Medium
979	NC_056054.1	256645092	SNP:INDEL|GK-FB:GK-FB	2503	TG	CG,T	3596.06	PASS	BFSP2	Medium
980	NC_056054.1	256645111	SNP:INDEL|GK-FB:FB	3645	T	C	4239.06	PASS	BFSP2	Medium
981	NC_056054.1	256645140	SNP:INDEL|GK-FB:FB	237	A	G	2609.06	PASS	BFSP2	Medium
982	NC_056054.1	256645192	SNP|GK-FB	3508	C	G	5240.06	PASS	BFSP2	Medium
983	NC_056054.1	256645222	SNP|FB	1161	AGATCA	GGATCA,CGATCA,ATCACCGATTG	703.49	PASS	BFSP2	Medium
984	NC_056054.1	261044455	INDEL|GK	794	GA	G	777.6	PASS	DSCAM	Medium
985	NC_056054.1	261044464	INDEL|GK-FB	174	CTTG	CTG,C,CATTG	1256.6	PASS	DSCAM	Medium
986	NC_056054.1	261044466	INDEL|FB	25	TGT	TGC	8423.54	VQSRTrancheSNP99.00to99.90	DSCAM	Medium
987	NC_056054.1	261044467	INDEL|FB	12	GT	GC	4849.5	VQSRTrancheSNP99.00to99.90	DSCAM	Medium
988	NC_056054.1	261044468	SNP:INDEL|GK-FB:FB	3727	T	C	23248	PASS	DSCAM	Medium
989	NC_056054.1	261044472	INDEL|GK	2117	CA	C	7529.6	VQSRTrancheINDEL99.00to99.90	DSCAM	Medium
990	NC_056054.1	261044485	INDEL|GK	3012	AG	A	5430.6	PASS	DSCAM	Medium
991	NC_056054.1	261044573	SNP:INDEL|GK-FB:FB	1056	C	T	3936.06	PASS	DSCAM	Medium
992	NC_056054.1	264136482	SNP|FB	1	G	A	181.78	PASS	.	Low
993	NC_056054.1	265678791	SNP|FB	888	TCCCCAAATC	CCCCCAAATC,CCCCCAAATT,CCCCAAAATC,ACCCCAAATC,CCCCAAAATT,CCCCGAAATC,TCCCCAAATT	374.25	PASS	ADARB1	Medium
994	NC_056054.1	265678798	INDEL|FB	55	ATC	ATT	9572.71	PASS	ADARB1	Medium
995	NC_056054.1	265678800	SNP:INDEL|GK-FB:FB	1864	C	T	1829.06	PASS	ADARB1	Medium
996	NC_056054.1	265678820	SNP:INDEL|GK-FB:FB	737	G	A	2489.06	PASS	ADARB1	Medium
997	NC_056054.1	265678873	SNP|GK-FB	9	G	A	1977.06	PASS	ADARB1	Medium
998	NC_056054.1	265678885	SNP|FB	1	G	C	353.81	PASS	ADARB1	Low
999	NC_056054.1	265678886	SNP:INDEL|GK-FB:FB	81	C	G	1738.06	PASS	ADARB1	Medium
1000	NC_056054.1	265678934	INDEL|GK	82	AG	A,ACTG	310.6	PASS	ADARB1	Medium
1001	NC_056054.1	265678937	INDEL|FB	21	CTTTGAT	CTTTGA	343.44	PASS	ADARB1	Medium
1002	NC_056054.1	265678942	INDEL|GK-FB	425	AT	A,ATT	957.6	PASS	ADARB1	Medium
1003	NC_056054.1	265678957	SNP:INDEL|GK:FB	1814	C	T,*	3529.06	PASS	ADARB1	Medium
1004	NC_056054.1	265678958	SNP:INDEL|GK-FB:GK-FB	2539	A	G,AT,*	3431.06	PASS	ADARB1	Medium
1005	NC_056054.1	265678964	SNP:INDEL|GK:GK	316	GT	G,TT,GTTGTGTTT,GTT,GCT	501.6	PASS	ADARB1	Medium
1006	NC_056054.1	265678965	SNP|GK	109	T	G,*	410.04	PASS	ADARB1	Medium
1007	NC_056054.1	265678976	SNP|FB	3495	AGAGGAA	TGAGGAA,TTAGGAA,CGAGGAA,ACAGGAA,TAACCAC	2782.01	PASS	ADARB1	Medium
1008	NC_056054.1	265678977	SNP|FB	22	GAGGAA	CAGGAA,TAGGAA,CATCCG	70.17	PASS	ADARB1	Medium
1009	NC_056054.1	266716262	SNP|GK-FB	1080	A	G	627.64	PASS	YBEY	Medium
1010	NC_056054.1	266716268	SNP|GK-FB	170	G	T	1976.06	PASS	YBEY	Medium
1011	NC_056054.1	266716278	INDEL|GK-FB	3195	A	AG	4289.03	PASS	YBEY	Medium
1012	NC_056054.1	266716291	SNP:INDEL|GK-FB:FB	4056	T	A	4216.06	PASS	YBEY	Medium
1013	NC_056054.1	266716316	SNP|GK-FB	3191	G	A	4216.06	PASS	YBEY	Medium
1014	NC_056054.1	266716329	SNP|GK-FB	304	C	T	3299.06	PASS	YBEY	Medium
1015	NC_056054.1	266716333	INDEL|GK-FB	5090	CG	C	1645.6	PASS	YBEY	High
1016	NC_056054.1	269114395	SNP|FB	1	C	A	209.35	PASS	DOP1B	Low
1017	NC_056054.1	269817315	INDEL|GK-FB	12	G	GC,T	203.6	PASS	HLCS	Medium
1018	NC_056054.1	269817316	SNP:INDEL|GK-FB:GK-FB	4067	T	C,G,TG	2900.06	PASS	HLCS	Medium
1019	NC_056054.1	269817323	INDEL|GK	303	CG	C	681.6	PASS	HLCS	Medium
1020	NC_056054.1	269817357	INDEL|GK	42	A	AC	1335.6	PASS	HLCS	Medium
1021	NC_056054.1	269817359	SNP:INDEL|GK-FB:FB	4324	C	T	4538.06	PASS	HLCS	Medium
1022	NC_056054.1	269817374	INDEL|GK	513	A	AG	2965.6	PASS	HLCS	Medium
1023	NC_056054.1	269817400	INDEL|GK	256	GA	GCA,G	1709.6	VQSRTrancheINDEL99.00to99.90	HLCS	Medium
1024	NC_056054.1	269817405	INDEL|GK	245	T	TC	1480.6	VQSRTrancheINDEL99.00to99.90	HLCS	Medium
1025	NC_056054.1	269817418	INDEL|GK	146	A	AG	1318.6	VQSRTrancheINDEL99.00to99.90	HLCS	Medium
1026	NC_056054.1	269817439	SNP:INDEL|GK-FB:FB	397	G	A	4700.06	PASS	HLCS	Medium
1027	NC_056054.1	269817479	SNP|FB	68	A	G	235.72	PASS	HLCS	Medium
1028	NC_056054.1	273969788	INDEL|FB	144	AGGTGG	AGGTGA	2639.37	PASS	.	Medium
1029	NC_056054.1	273969791	INDEL|FB	13	TGG	TGA	704.63	PASS	.	Medium
1030	NC_056054.1	273969793	SNP|GK-FB	2997	G	A	3896.06	PASS	.	Medium
1031	NC_056054.1	273969807	SNP:INDEL|GK-FB:FB	3143	T	G	3944.06	PASS	.	Medium
1032	NC_056054.1	273969885	SNP:INDEL|GK-FB:FB	2997	G	A	3719.06	PASS	.	Medium
1033	NC_056054.1	273969915	SNP:INDEL|GK-FB:FB	2996	G	A	3909.06	PASS	.	Medium
1034	NC_056054.1	274117103	SNP|GK-FB	1	T	C	571.06	PASS	.	Low
1035	NC_056054.1	274117110	SNP|GK-FB	1	T	A	571.06	PASS	.	Low
1036	NC_056054.1	274323722	SNP|FB	22	T	C	268.04	PASS	OXNAD1	Medium
1037	NC_056054.1	274323738	SNP|FB	20	G	C	212.26	PASS	OXNAD1	Medium
1038	NC_056054.1	274323838	SNP|GK-FB	29	G	A	575.06	PASS	OXNAD1	Medium
1039	NC_056054.1	274355179	SNP|FB	1	A	C	176.17	PASS	.	Low
1040	NC_056054.1	274509060	SNP|FB	1	G	A	155.77	PASS	RFTN1	Low
1041	NC_056054.1	275761731	SNP|FB	8	G	A	175.06	PASS	.	Medium
1042	NC_056054.1	275761763	SNP|GK-FB	7	A	G	378.05	PASS	.	Medium
1043	NC_056054.1	276223775	SNP|GK	1	C	T	426.06	PASS	.	Low
1044	NC_056054.1	276635256	SNP|FB	426	T	A	350.05	PASS	.	Medium
1045	NC_056054.1	276635291	INDEL|GK-FB	1321	ACT	AT,A	2253.03	PASS	.	Medium
1046	NC_056054.1	276635292	INDEL|GK	1444	CT	C,CTT,*,CTTT	519.6	PASS	.	Medium
1047	NC_056054.1	276635311	INDEL|FB	19	AT	AC	944.06	PASS	.	Medium
1048	NC_056054.1	276635312	SNP:INDEL|GK-FB:FB	3579	T	C	2433.06	PASS	.	Medium
1049	NC_056054.1	276635351	SNP|GK-FB	225	G	A	1195.06	PASS	.	Medium
1050	NC_056054.1	276635363	INDEL|GK	37	GATT	GTATT,TATT,G	171.6	PASS	.	Medium
1051	NC_056054.1	276635364	INDEL|GK-FB	164	AT	A	503.6	PASS	.	Medium
1052	NC_056054.1	276635366	INDEL|GK-FB	101	TTAA	TA,TATAA,TAATAA,T	1500.03	PASS	.	Medium
1053	NC_056054.1	276635367	SNP:INDEL|GK:GK-FB	2182	TAA	TA,AAA,T,*	1500.06	PASS	.	Medium
1054	NC_056054.1	276635386	INDEL|FB	12	GCAAAAGGAAAACAAACAT	GCAAAAGGAAAACAAGCA,GCAAAAGGAAAACAAGCAT,GCAAAAGGAAAGCAAACAT	679.41	PASS	.	Medium
1055	NC_056054.1	276635387	INDEL|FB	272	CAAAAGGAAAACAAACAT	CAAAAGGAAAGCAAACAT,CAAAAGGAAAACAAGCA,CAAAAGGAAAACAAGCAT,CAAAAGGAAAGCAAAACAT	4881.5	PASS	.	Medium
1056	NC_056054.1	276635391	INDEL|FB	37	AGGAAAACAAA	AGGAAAACAAG,AGGAAAGCAAA	746.34	PASS	.	Medium
1057	NC_056054.1	276635393	INDEL|GK-FB	32	GA	GAA,G	303.6	PASS	.	Medium
1058	NC_056054.1	276635396	INDEL|FB	204	AACAAACAT	AGCAAACAT,AACAAGCA	9647.87	PASS	.	Medium
1059	NC_056054.1	276635397	SNP:INDEL|GK-FB:FB	2819	A	G	3183.06	PASS	.	Medium
1060	NC_056054.1	276635401	SNP:INDEL|GK-FB:GK-FB	2739	A	G,AG	2250.06	PASS	.	Medium
1061	NC_056054.1	278411491	SNP|FB	1	A	G	152.67	PASS	SGO1	Low
1062	NC_056055.1	2640943	INDEL|GK	56	A	AG,G,ATG,AC,AT	1042.6	PASS	TRAF1	Medium
1063	NC_056055.1	2640985	SNP|GK-FB	174	T	G	1972.06	PASS	TRAF1	Medium
1064	NC_056055.1	2640994	INDEL|GK	62	G	GA	354.6	PASS	TRAF1	Medium
1065	NC_056055.1	2641000	INDEL|GK-FB	768	CA	C	914.6	PASS	TRAF1	Medium
1066	NC_056055.1	2641001	SNP:INDEL|GK-FB:GK-FB	4393	AT	GT,*,A,ATT	5346.04	PASS	TRAF1	Medium
1067	NC_056055.1	2641002	SNP|GK	809	T	G	914.64	VQSRTrancheSNP99.00to99.90	TRAF1	Medium
1068	NC_056055.1	3336692	SNP|GK-FB	338	G	A	1882.06	PASS	.	Medium
1069	NC_056055.1	3336717	SNP:INDEL|GK:FB	3700	T	G	7576.06	PASS	.	Medium
1070	NC_056055.1	3336718	SNP|GK	3700	C	T	7576.06	PASS	.	Medium
1071	NC_056055.1	3336724	SNP|GK-FB	3700	G	A	7585.06	PASS	.	Medium
1072	NC_056055.1	3336734	INDEL|GK	573	GA	G,GAA	442.6	PASS	.	Medium
1073	NC_056055.1	4636441	SNP|GK-FB	1	G	A	401.06	PASS	.	Low
1074	NC_056055.1	4636515	SNP|GK-FB	1	A	C	428.06	PASS	.	Low
1075	NC_056055.1	7483282	SNP|GK-FB	20	T	G,C,A	185.97	PASS	PAPPA	Medium
1076	NC_056055.1	7483288	INDEL|GK	33	C	CA	530.6	PASS	PAPPA	Medium
1077	NC_056055.1	7483299	INDEL|GK-FB	87	TG	T	258.6	PASS	PAPPA	Medium
1078	NC_056055.1	7483301	SNP:INDEL|GK-FB:FB	3608	GA	TA,G,AA	2925.06	PASS	PAPPA	Medium
1079	NC_056055.1	7483330	INDEL|FB	14	ATTCTGTTAAACACCAC	ATTCTCTTAAACAGCAC,ATTCTCTTAAACACCAC,ATTCTCTTAAACAGCAA,ATTCTCTTAAATAGCAC	1614.91	PASS	PAPPA	Medium
1080	NC_056055.1	7483335	SNP:INDEL|GK-FB:FB	3835	G	C	4713.06	VQSRTrancheSNP99.00to99.90	PAPPA	Medium
1081	NC_056055.1	7483337	INDEL|GK-FB	313	T	TA	674.6	PASS	PAPPA	Medium
1082	NC_056055.1	7483341	SNP:INDEL|GK:FB	401	C	T	3390.06	VQSRTrancheSNP99.00to99.90	PAPPA	Medium
1083	NC_056055.1	7483343	SNP:INDEL|GK-FB:FB	3607	C	G	4760.06	VQSRTrancheSNP99.00to99.90	PAPPA	Medium
1084	NC_056055.1	7483346	SNP:INDEL|GK:GK	865	CG	AG,C	2641.06	VQSRTrancheINDEL99.00to99.90	PAPPA	Medium
1085	NC_056055.1	7483374	SNP:INDEL|GK-FB:FB	3608	A	G,AT,C	5234.06	PASS	PAPPA	Medium
1086	NC_056055.1	7483382	SNP:INDEL|GK-FB:FB	5128	C	T	7989.06	VQSRTrancheSNP99.00to99.90	PAPPA	High
1087	NC_056055.1	7483386	INDEL|FB	100	TGA	TGC	1940.06	PASS	PAPPA	Medium
1088	NC_056055.1	7483387	INDEL|FB	23	GAT	GCT,TTC	3031.5	PASS	PAPPA	Medium
1089	NC_056055.1	7483388	SNP|GK-FB	3605	A	C	5234.06	VQSRTrancheSNP99.00to99.90	PAPPA	Medium
1090	NC_056055.1	7483416	INDEL|GK-FB	249	GA	G,CA	742.6	PASS	PAPPA	Medium
1091	NC_056055.1	7483420	SNP:INDEL|GK-FB:FB	3827	C	T,*	3947.06	PASS	PAPPA	Medium
1092	NC_056055.1	7483437	SNP|GK-FB	401	A	G	2144.06	VQSRTrancheSNP99.00to99.90	PAPPA	Medium
1093	NC_056055.1	9445313	INDEL|GK-FB	106	T	TC	977.6	PASS	COL27A1	Medium
1094	NC_056055.1	9445314	INDEL|FB	105	AG	AA	13773.5	PASS	COL27A1	Medium
1095	NC_056055.1	9445315	SNP:INDEL|GK-FB:FB	2895	GC	AC,*,G,CC,GCC	2714.06	PASS	COL27A1	Medium
1096	NC_056055.1	9445322	INDEL|GK	44	G	GC	573.6	PASS	COL27A1	Medium
1097	NC_056055.1	9445324	INDEL|GK	158	A	AC	573.6	PASS	COL27A1	Medium
1098	NC_056055.1	9445339	SNP:INDEL|GK-FB:FB	4383	T	C	3145.06	PASS	COL27A1	Medium
1099	NC_056055.1	9445358	INDEL|FB	222	AGGGGCCCA	AGGGGCCCG,AGGGCCCG	9704.65	PASS	COL27A1	Medium
1100	NC_056055.1	9445365	INDEL|FB	37	CA	CG	5396.06	PASS	COL27A1	Medium
1101	NC_056055.1	9445366	SNP:INDEL|GK-FB:FB	4098	A	G,*	3902.06	PASS	COL27A1	Medium
1102	NC_056055.1	9445372	INDEL|GK	329	A	AC	453.6	PASS	COL27A1	Medium
1103	NC_056055.1	9445426	INDEL|GK	100	TG	T	210.6	PASS	COL27A1	Medium
1104	NC_056055.1	9445431	INDEL|GK	114	AAC	A	1614.03	PASS	COL27A1	Medium
1105	NC_056055.1	9445433	SNP|FB	241	C	G	17323.8	VQSRTrancheSNP99.00to99.90	COL27A1	Medium
1106	NC_056055.1	9807009	SNP|FB	1	C	G	186.06	PASS	ZNF618	Low
1107	NC_056055.1	10855939	INDEL|FB	1677	AT	CA	2743.7	VQSRTrancheSNP99.00to99.90	SNX30	Medium
1108	NC_056055.1	10855940	SNP|FB	4	T	A	1183.4	PASS	SNX30	Medium
1109	NC_056055.1	10855965	SNP|GK-FB	2693	G	A	5316.06	PASS	SNX30	Medium
1110	NC_056055.1	10855971	INDEL|GK	511	C	CA	1426.6	VQSRTrancheINDEL99.00to99.90	SNX30	Medium
1111	NC_056055.1	10855974	SNP|GK	2	A	C	363.64	VQSRTrancheSNP99.00to99.90	SNX30	Medium
1112	NC_056055.1	10856007	SNP|GK-FB	163	G	A	1996.06	PASS	SNX30	Medium
1113	NC_056055.1	10856071	SNP|GK-FB	2173	C	T	6012.06	VQSRTrancheSNP99.00to99.90	SNX30	Medium
1114	NC_056055.1	10856088	INDEL|GK	643	GA	G,GAA	3024.03	PASS	SNX30	Medium
1115	NC_056055.1	10856123	SNP|GK-FB	7	A	G	1232.06	PASS	SNX30	Medium
1116	NC_056055.1	11548152	SNP|GK	1	G	A	391.05	PASS	.	Low
1117	NC_056055.1	11548157	SNP|GK	1	A	C	391.05	PASS	.	Low
1118	NC_056055.1	12649153	SNP|FB	1	T	G	161.11	PASS	MUSK	Low
1119	NC_056055.1	13319266	SNP|GK-FB	8	A	AT,T	648.64	PASS	PALM2AKAP2	Medium
1120	NC_056055.1	13319306	INDEL|FB	47	AT	AC	3824.18	PASS	PALM2AKAP2	Medium
1121	NC_056055.1	13319307	SNP:INDEL|GK-FB:GK-FB	4415	T	C,TC	4892.06	PASS	PALM2AKAP2	Medium
1122	NC_056055.1	13319360	INDEL|GK-FB	1987	TC	T	1537.6	PASS	PALM2AKAP2	Medium
1123	NC_056055.1	13319362	SNP|GK-FB	4414	C	A	7922.06	PASS	PALM2AKAP2	Medium
1124	NC_056055.1	13319366	INDEL|GK	1968	TG	T	1335.6	PASS	PALM2AKAP2	Medium
1125	NC_056055.1	13319371	SNP|GK	22	T	G,TG	248.6	PASS	PALM2AKAP2	Medium
1126	NC_056055.1	13319399	SNP:INDEL|GK-FB:FB	885	C	T	3603.06	PASS	PALM2AKAP2	Medium
1127	NC_056055.1	16157339	SNP|GK	3	A	C	618.64	VQSRTrancheSNP99.90to100.00	ZNF462	Medium
1128	NC_056055.1	16157371	SNP|GK-FB	8	G	A	1030.64	PASS	ZNF462	Medium
1129	NC_056055.1	16157380	SNP:INDEL|GK-FB:FB	3010	C	T	4600.06	PASS	ZNF462	Medium
1130	NC_056055.1	16157467	INDEL|GK-FB	25	AT	A,ATT	474.6	PASS	ZNF462	Medium
1131	NC_056055.1	16157477	SNP|GK-FB	2609	C	T	5937.64	PASS	ZNF462	Medium
1132	NC_056055.1	18387688	SNP|GK-FB	1	C	G	706.06	PASS	.	Low
1133	NC_056055.1	18387694	SNP|GK-FB	1	A	T	706.06	PASS	.	Low
1134	NC_056055.1	18984519	SNP:INDEL|GK-FB:FB	763	C	T	2928.06	PASS	SMC2	Medium
1135	NC_056055.1	23488875	INDEL|GK	119	AT	ATT,A	344.6	PASS	.	Medium
1136	NC_056055.1	23488877	INDEL|GK-FB	205	TTTA	TTTATTA,TTTTATTA,T	3355.03	PASS	.	Medium
1137	NC_056055.1	23488904	INDEL|GK-FB	674	GT	G,GTT,GTTT	1025.6	PASS	.	Medium
1138	NC_056055.1	23488906	SNP|GK	20	T	G,A	153.64	VQSRTrancheSNP99.00to99.90	.	Medium
1139	NC_056055.1	23488920	SNP|FB	1	A	C	962.85	PASS	.	Low
1140	NC_056055.1	23488929	INDEL|GK	11	A	AT,G	1298.06	PASS	.	Medium
1141	NC_056055.1	23488932	SNP:INDEL|GK:GK	394	CT	C,CTT,CGT,TT	1595.03	VQSRTrancheINDEL99.00to99.90	.	Medium
1142	NC_056055.1	23488933	SNP|GK	23	T	C,G,*	1850.06	PASS	.	Medium
1143	NC_056055.1	23488939	INDEL|GK-FB	27	AT	ATT,A	248.6	PASS	.	Medium
1144	NC_056055.1	23488941	INDEL|GK	17	T	TTGC,C	1559.03	PASS	.	Medium
1145	NC_056055.1	23488942	INDEL|GK-FB	18	GTA	G,ATA	1559.03	PASS	.	Medium
1146	NC_056055.1	23488943	SNP:INDEL|GK-FB:FB	2379	T	C,*	4164.06	PASS	.	Medium
1147	NC_056055.1	23488944	SNP|GK	1207	A	G,*	4164.06	PASS	.	Medium
1148	NC_056055.1	26259653	INDEL|GK	2199	CA	CAA,C,CAAA	1148.02	PASS	AUH	Medium
1149	NC_056055.1	26259704	SNP:INDEL|GK-FB:FB	2457	T	C	3545.06	PASS	AUH	Medium
1150	NC_056055.1	26259709	INDEL|GK	208	T	TC	483.6	PASS	AUH	Medium
1151	NC_056055.1	26259739	SNP|GK	325	T	TC,C	467.6	PASS	AUH	Medium
1152	NC_056055.1	26259758	INDEL|GK-FB	26	G	GT	315.6	PASS	AUH	Medium
1153	NC_056055.1	26259760	SNP:INDEL|GK-FB:FB	2451	C	T	3476.06	PASS	AUH	Medium
1154	NC_056055.1	26259768	SNP|GK	21	G	A	114.64	VQSRTrancheSNP99.00to99.90	AUH	Medium
1155	NC_056055.1	26259786	SNP|GK-FB	195	G	A	1526.06	PASS	AUH	Medium
1156	NC_056055.1	26259794	INDEL|FB	49	GTTTCTAAAT	GTTTCTAAAC	2264.65	PASS	AUH	Medium
1157	NC_056055.1	26259799	INDEL|GK-FB	24	TA	T	323.6	PASS	AUH	Medium
1158	NC_056055.1	26259803	SNP|GK-FB	2434	T	C,A	2883.06	PASS	AUH	Medium
1159	NC_056055.1	31059501	INDEL|GK-FB	103	AG	A	458.6	PASS	FANCC	Medium
1160	NC_056055.1	31059504	SNP:INDEL|GK-FB:FB	4607	G	T,C	2736.06	PASS	FANCC	Medium
1161	NC_056055.1	31059632	INDEL|GK	782	GA	GAA,G,GAAA	535.6	PASS	FANCC	Medium
1162	NC_056055.1	31059641	SNP:INDEL|GK-FB:FB	2197	C	A	5118.06	PASS	FANCC	Medium
1163	NC_056055.1	31059642	INDEL|FB	17	TAACT	TAACA	489.55	PASS	FANCC	Medium
1164	NC_056055.1	31059645	INDEL|GK-FB	327	CT	CTT,C	302.6	PASS	FANCC	Medium
1165	NC_056055.1	31059646	SNP|GK-FB	1169	T	A	1953.06	PASS	FANCC	Medium
1166	NC_056055.1	31490518	INDEL|FB	24	TAACAAAGAAAAAGAAAAGAAGGAGGAAGAAGTAAAAAATGAAAAAAAAAAAGAGAGT	TAACAAAGAAAAAGAAAAGAAGGAGGAAGAAGTAAAAAATGAAAAAAAAGAGAGT,TAACAAAGAAAAAGAAAAGAAGGAGGAAGAAGTAAAAAATGAAAAAAAAGAGAGTA,TAACAAAGAAAAAGAAAAGAAGGAGGAAGAAGTAAAAAATGAAAAAAAAAGAGAGT,TAACAAAGAAAAAGAAAAGAAGGAGGAAGAAGTAAAAAATGAAAAAAAAAAGAGAGT,TAACAAAGAAAAAGAAAAGAAGTAGGAAGAAGTAAAAAATGAAAGAAAAGAGAGT	563.69	PASS	AOPEP	Medium
1167	NC_056055.1	31490521	INDEL|FB	441	CAAAGAAAAAGAAAAGAAGGAGGAAGAAGTAAAAAATGAAAAAAA	CAAAGAAAAAGAAAAGAAGGAGGAAGAAGTAAAAAATGAAAA,CAAAGAAAAAGAAAAGAAGGAGGAAGAAGTAAAAAATGAAAAA,CAAAGAAAAAGAAAAGAAGGAGGAAGAAGTAAAAAATGAAAAAA,CAAAGAAAAAGAAAAGAAGTAGGAAGAAGTAAAAAATGAAAG,CAAAGAAAAAGAAAAGAAGGAGGAAGAAGATAAAAATGAAAAAAA	1738.16	PASS	AOPEP	Medium
1168	NC_056055.1	31490525	INDEL|FB	846	GAAAAAGAAAAGAAGGAGGAAGAAGTAAAAAATGAAAAAAAAAAAGAGAGTC	GAAAAAGAAAAGAAGTAGGAAGAAGTAAAAAATGAAAGAAAAGAGAGTC,GAAAAAGAAAAGAAGGAGGAAGAAGTAAAAAATGAAAAAAAAAAGAGAGTC,GAAAAAGAAAAGAAGGAGGAAGAAGTAAAAAATGAAAAAAAAAGAGAGTC,GAAAAAGAAAAGAAGGAGGAAGAAGTAAAAAATGAAAAAAAAGAGAGTC,GAAAAAGAAAAGAAGGAGGAAGAAGTAAAAAATGAAAAAAAAAGAAGAGTC,GAAAAAGAAAAGAAGGAGGAAGAAGTAAAAAATGAAAAAAAAGAAGAGTAC,GAAAAAGAAAAGAAGGAGGAAGAAGTAAAAAATGAAAAAAAAGAGAGT,GAAAAAGAAAAGAAGGAGGAAGAAGTAAAAATGAAAAAAAAGA…	5268.64	PASS	AOPEP	Medium
1169	NC_056055.1	31490531	INDEL|FB	894	GAAAAGAAGGAGGAAGAAGTAAAAAATGAAAAAAAAAAAGAGAGT	GAAAAGAAGGAGGAAGAAGTAAAAAATGAAAAAAAAGAGAGT,GAAAAGAAGGAGGAAGAAGTAAAAAATGAAAAAAAAAGAGAGT,GAAAAGAAGGAGGAAGAAGTAAAAAATGAAAAAAAAAAGAGAGT,GAAAAGAAGTAGGAAGAAGTAAAAAATGAAAGAAAAGAGAGT,GAAAAGAAGGAGGAAGAAGTAAAAAATGAAAAAAAAGAAGAGTA,GAAAAGAAGGAGGAAGAAGTAAAAAATGAAAAAAAAAGAAGAGT,GAAAAGAAGGAGGAAGAAGATAAAAATGAAAAAAAAAAAGAGAGT,GAAAAGAAGTAGGAAGAAGTAAAAAATGAAAAAAAAAAAGAGAGT	5677.91	PASS	AOPEP	Medium
1170	NC_056055.1	31490540	SNP|GK-FB	154	G	T	2504.06	VQSRTrancheSNP99.00to99.90	AOPEP	Medium
1171	NC_056055.1	31490549	INDEL|FB	34	GTAAAAAATGAA	GTAAAAAATGA,GTAAAAAATG	1614.05	PASS	AOPEP	Medium
1172	NC_056055.1	31490550	SNP:INDEL|GK:GK-FB	842	TA	T,AA	1291.03	VQSRTrancheINDEL99.00to99.90	AOPEP	Medium
1173	NC_056055.1	31490551	SNP|GK	204	A	T,*	632.64	VQSRTrancheSNP99.00to99.90	AOPEP	Medium
1174	NC_056055.1	31490558	INDEL|GK-FB	715	GAAAAAA	GAA,GA,GAAAAA,GAAA,GAAAA,G	3976.03	VQSRTrancheINDEL99.00to99.90	AOPEP	Medium
1175	NC_056055.1	31490565	SNP|GK	155	A	G	2604.06	VQSRTrancheSNP99.00to99.90	AOPEP	Medium
1176	NC_056055.1	31490582	INDEL|FB	91	GTT	GTC	2244.73	PASS	AOPEP	Medium
1177	NC_056055.1	31490583	INDEL|FB	51	TT	TC	3406.25	PASS	AOPEP	Medium
1178	NC_056055.1	31490584	SNP|GK-FB	1158	T	C	4021.06	PASS	AOPEP	Medium
1179	NC_056055.1	31490604	SNP:INDEL|GK-FB:FB	1174	T	C	4021.06	PASS	AOPEP	Medium
1180	NC_056055.1	31490657	SNP:INDEL|GK-FB:FB	774	T	C	4085.06	PASS	AOPEP	Medium
1181	NC_056055.1	31490663	INDEL|FB	26	ATTTATA	ATTTATG	640.35	PASS	AOPEP	Medium
1182	NC_056055.1	31490669	SNP:INDEL|GK-FB:FB	774	A	G	4085.06	PASS	AOPEP	Medium
1183	NC_056055.1	31490672	SNP|GK	17	T	C	1204.64	PASS	AOPEP	Medium
1184	NC_056055.1	31490677	INDEL|FB	23	ATTTGA	ATTTG	228.19	PASS	AOPEP	Medium
1185	NC_056055.1	31490681	INDEL|GK-FB	1522	GA	G	791.6	PASS	AOPEP	Medium
1186	NC_056055.1	31490693	SNP|FB	15	A	G,T	41.98	PASS	AOPEP	Medium
1187	NC_056055.1	34144246	SNP:INDEL|GK-FB:FB	790	T	C	4728.06	PASS	AGTPBP1	Medium
1188	NC_056055.1	34144253	INDEL|GK-FB	11	G	GT	190.6	PASS	AGTPBP1	Medium
1189	NC_056055.1	34144256	SNP|GK-FB	897	C	T	4728.06	PASS	AGTPBP1	Medium
1190	NC_056055.1	34144269	INDEL|GK-FB	462	GT	GTT,G	773.6	PASS	AGTPBP1	Medium
1191	NC_056055.1	40130283	INDEL|GK	1409	TA	T	605.6	PASS	KCTD9	Medium
1192	NC_056055.1	40130328	INDEL|GK	1250	AT	A,ATT	895.6	PASS	KCTD9	Medium
1193	NC_056055.1	40130377	INDEL|GK-FB	568	GT	GTT,G	339.6	PASS	KCTD9	Medium
1194	NC_056055.1	40130386	SNP|GK-FB	4	C	T	863.64	PASS	KCTD9	Medium
1195	NC_056055.1	40130387	SNP|GK-FB	3114	G	A	4936.06	PASS	KCTD9	Medium
1196	NC_056055.1	40130390	SNP:INDEL|GK:FB	146	G	A	3841.64	PASS	KCTD9	Medium
1197	NC_056055.1	40130391	SNP|GK	146	A	G	3841.64	PASS	KCTD9	Medium
1198	NC_056055.1	40130413	INDEL|GK	1369	TA	T	600.6	PASS	KCTD9	Medium
1199	NC_056055.1	41949754	SNP|FB	1	G	A	160.42	PASS	.	Low
1200	NC_056055.1	41949829	SNP|FB	1	A	G	164.35	PASS	.	Low
1201	NC_056055.1	41949906	SNP|FB	1	C	T	194.33	PASS	.	Low
1202	NC_056055.1	43481708	SNP|FB	70	CGA	GGA,GGAC	151.79	PASS	HR	Medium
1203	NC_056055.1	43481742	INDEL|GK	51	GC	G	940.6	PASS	HR	Medium
1204	NC_056055.1	43481787	INDEL|GK	1013	A	AC	1731.6	PASS	HR	Medium
1205	NC_056055.1	43481901	INDEL|FB	850	TGGAC	GTGGC,CGTGG,TGGATC	729.57	PASS	HR	Medium
1206	NC_056055.1	43481902	INDEL|FB	47	GGA	TGG	293.2	PASS	HR	Medium
1207	NC_056055.1	43481904	SNP|FB	299	ACTCAGTATTTGGGAACAAGG	GCTCAGTATTTGGGAACAAGG,ATCACCGAACTTGCAGCTGAGT,TCTCAGTATTTGGGAACAAGG	490.68	PASS	HR	Medium
1208	NC_056055.1	45622670	INDEL|FB	95	CC	CT	11425	VQSRTrancheSNP99.00to99.90	ATP6V1B2	Medium
1209	NC_056055.1	45622671	SNP:INDEL|GK-FB:GK-FB	1892	C	T,CA,A,CT	3855.06	PASS	ATP6V1B2	Medium
1210	NC_056055.1	45622695	INDEL|GK	45	T	TA	728.6	PASS	ATP6V1B2	Medium
1211	NC_056055.1	45622772	INDEL|GK	793	TA	T,TAA	1121.6	PASS	ATP6V1B2	Medium
1212	NC_056055.1	45622780	INDEL|FB	63	TGGGGTTG	TGGGGTTA	2792.18	PASS	ATP6V1B2	Medium
1213	NC_056055.1	45622786	INDEL|GK-FB	85	TG	T,TAG,TGG	565.6	PASS	ATP6V1B2	Medium
1214	NC_056055.1	45622787	SNP:INDEL|GK-FB:FB	1819	G	A,*	4120.06	PASS	ATP6V1B2	Medium
1215	NC_056055.1	45622793	SNP|GK-FB	3	G	A	607.64	PASS	ATP6V1B2	Medium
1216	NC_056055.1	45622811	INDEL|GK-FB	394	GA	G,GAA	750.6	PASS	ATP6V1B2	Medium
1217	NC_056055.1	50160593	INDEL|GK	1125	G	GC	3704.6	PASS	TDRD7	Medium
1218	NC_056055.1	50160598	INDEL|GK	475	A	AC	2314.6	VQSRTrancheINDEL99.00to99.90	TDRD7	Medium
1219	NC_056055.1	50160603	INDEL|GK-FB	2813	TC	TCC,T	708.6	PASS	TDRD7	Medium
1220	NC_056055.1	50160633	INDEL|FB	120	TC	TT	7323.38	PASS	TDRD7	Medium
1221	NC_056055.1	50160634	SNP|GK-FB	3954	C	T,*	4183.06	PASS	TDRD7	Medium
1222	NC_056055.1	50160675	INDEL|GK	63	TACAGAGG	T	2281.03	PASS	TDRD7	Medium
1223	NC_056055.1	50160676	SNP|FB	63	A	T	6040.89	PASS	TDRD7	Medium
1224	NC_056055.1	50160684	INDEL|FB	59	CAGA	GTTC	5955.11	PASS	TDRD7	Medium
1225	NC_056055.1	50160695	SNP|FB	20	A	C,G	67.9	PASS	TDRD7	Medium
1226	NC_056055.1	53014257	SNP|FB	13	A	C,AG	90.19	PASS	LOC101109422	Medium
1227	NC_056055.1	53014281	SNP|FB	4	TC	GC,CG,CC	531.88	PASS	LOC101109422	Medium
1228	NC_056055.1	53014302	INDEL|GK-FB	44	AG	A,AGG	192.6	PASS	LOC101109422	Medium
1229	NC_056055.1	53014307	SNP:INDEL|GK-FB:GK-FB	2975	C	T,CT	5139.06	PASS	LOC101109422	Medium
1230	NC_056055.1	53014350	SNP|GK-FB	459	C	T	2283.06	PASS	LOC101109422	Medium
1231	NC_056055.1	55275791	INDEL|GK-FB	807	GA	G,GAA	698.6	PASS	TLE1	Medium
1232	NC_056055.1	55275844	SNP|GK-FB	653	T	C	2154.06	PASS	TLE1	Medium
1233	NC_056055.1	55275924	INDEL|GK-FB	50	CA	C,CGA	324.6	PASS	TLE1	Medium
1234	NC_056055.1	55275925	SNP:INDEL|GK-FB:GK-FB	4292	AT	GT,A,*,TT	3315.06	PASS	TLE1	Medium
1235	NC_056055.1	55275926	SNP|GK	59	T	G	324.64	PASS	TLE1	Medium
1236	NC_056055.1	55275946	INDEL|FB	233	GA	TG	348.18	PASS	TLE1	Medium
1237	NC_056055.1	55275947	SNP|FB	277	A	G,T	360.08	PASS	TLE1	Medium
1238	NC_056055.1	58200553	SNP|FB	1	A	G	168.24	PASS	.	Low
1239	NC_056055.1	59754509	SNP|GK	1	T	C	436.06	PASS	.	Low
1240	NC_056055.1	59754510	SNP|GK	1	C	A	436.06	PASS	.	Low
1241	NC_056055.1	59987360	INDEL|GK-FB	14	CT	CTT,C	176.6	PASS	PRUNE2	Medium
1242	NC_056055.1	59987365	SNP|GK-FB	3597	C	T	5408.06	PASS	PRUNE2	Medium
1243	NC_056055.1	60648066	SNP|GK	11	T	C,A	65.64	PASS	PCSK5	Medium
1244	NC_056055.1	60648103	SNP:INDEL|GK-FB:FB	4360	A	G	4584.06	PASS	PCSK5	Medium
1245	NC_056055.1	60648147	INDEL|GK	3072	AC	A,ACC	1006.6	PASS	PCSK5	Medium
1246	NC_056055.1	60648188	SNP|GK-FB	4358	T	C	10849.1	PASS	PCSK5	Medium
1247	NC_056055.1	60648203	SNP|GK-FB	786	C	T	3748.06	PASS	PCSK5	Medium
1248	NC_056055.1	63581083	INDEL|GK-FB	510	AT	A,ATT	943.6	PASS	LOC105607837	Medium
1249	NC_056055.1	63581091	SNP|GK-FB	3551	G	A	4352.06	PASS	LOC105607837	Medium
1250	NC_056055.1	63581096	SNP:INDEL|GK-FB:FB	3551	C	T	4362.06	PASS	LOC105607837	Medium
1251	NC_056055.1	63581097	SNP|GK-FB	291	G	A	2236.06	PASS	LOC105607837	Medium
1252	NC_056055.1	63581103	SNP:INDEL|GK-FB:FB	580	T	G	4029.06	PASS	LOC105607837	Medium
1253	NC_056055.1	63581152	INDEL|GK-FB	2734	GA	G,GAA	710.6	PASS	LOC105607837	Medium
1254	NC_056055.1	63581165	INDEL|FB	48	TGGTGATTTCTTTTA	TGGTGATTTCTTTTT	1605.47	PASS	LOC105607837	Medium
1255	NC_056055.1	63581170	INDEL|GK-FB	79	AT	A	419.6	PASS	LOC105607837	Medium
1256	NC_056055.1	63581174	INDEL|GK-FB	79	C	CT,CTT	250.6	PASS	LOC105607837	Medium
1257	NC_056055.1	63581178	INDEL|GK-FB	79	TA	T	503.6	PASS	LOC105607837	Medium
1258	NC_056055.1	63581179	SNP|GK-FB	3710	A	T,*	2687.06	PASS	LOC105607837	Medium
1259	NC_056055.1	63581180	SNP|GK	13	A	T	174.64	VQSRTrancheSNP99.00to99.90	LOC105607837	Medium
1260	NC_056055.1	63581227	SNP:INDEL|GK-FB:FB	829	G	A,*	2420.06	PASS	LOC105607837	Medium
1261	NC_056055.1	67124292	INDEL|GK-FB	2499	CT	C,CTT	1185.6	PASS	APBA1	Medium
1262	NC_056055.1	67124310	INDEL|FB	24	CTTGA	CTTG	377.85	PASS	APBA1	Medium
1263	NC_056055.1	67124313	INDEL|GK-FB	1528	GA	G,GAA	719.6	PASS	APBA1	Medium
1264	NC_056055.1	67124338	SNP:INDEL|GK:FB	145	T	C	2980.06	PASS	APBA1	Medium
1265	NC_056055.1	67124340	SNP:INDEL|GK-FB:FB	2454	C	T	5613.06	PASS	APBA1	Medium
1266	NC_056055.1	67124341	SNP:INDEL|GK-FB:FB	3744	G	A	6754.06	PASS	APBA1	Medium
1267	NC_056055.1	67124380	INDEL|FB	15	TAAATTTGGA	TAAATTTGGG,TAAATTTGAA	638.32	PASS	APBA1	Medium
1268	NC_056055.1	67124383	INDEL|FB	14	ATTTGG	ATTTGA	1500.62	PASS	APBA1	Medium
1269	NC_056055.1	67124388	SNP:INDEL|GK-FB:FB	2456	GA	AA,G	5262.06	PASS	APBA1	Medium
1270	NC_056055.1	67124389	SNP|GK-FB	1282	A	G,*	3638.06	PASS	APBA1	Medium
1271	NC_056055.1	67124396	INDEL|GK	252	G	GT,A	485.6	PASS	APBA1	Medium
1272	NC_056055.1	68683099	SNP:INDEL|FB:FB	164	TAAC	AAACA,GAAC,AAAC	182.59	PASS	DOCK8	Medium
1273	NC_056055.1	68683138	INDEL|GK	3193	GT	G,GTT	777.6	PASS	DOCK8	Medium
1274	NC_056055.1	68683214	SNP:INDEL|GK-FB:FB	3613	T	C	2570.06	PASS	DOCK8	Medium
1275	NC_056055.1	68683227	INDEL|GK-FB	2531	CT	C,CTT	967.6	PASS	DOCK8	Medium
1276	NC_056055.1	68683256	INDEL|GK	411	GT	GTT,G,GAT	463.6	PASS	DOCK8	Medium
1277	NC_056055.1	68683272	SNP|FB	182	A	T,C,G	249.58	PASS	DOCK8	Medium
1278	NC_056055.1	70432779	INDEL|FB	12	GT	GC	1007.17	PASS	SMARCA2	Medium
1279	NC_056055.1	70432780	SNP:INDEL|GK-FB:FB	3763	T	C	1595.06	PASS	SMARCA2	Medium
1280	NC_056055.1	70432782	SNP|GK	40	C	T	1426.06	PASS	SMARCA2	Medium
1281	NC_056055.1	70432783	SNP|GK	16	G	A	1426.06	PASS	SMARCA2	Medium
1282	NC_056055.1	70432811	INDEL|GK-FB	1303	TG	T	371.6	PASS	SMARCA2	Medium
1283	NC_056055.1	70432826	INDEL|GK-FB	18	TC	TCC,T	203.6	PASS	SMARCA2	Medium
1284	NC_056055.1	70432837	INDEL|GK-FB	37	TAGCTG	TGAGCTG,T	282.6	PASS	SMARCA2	Medium
1285	NC_056055.1	70432838	INDEL|FB	39	AGCTGGGGGTGGGGTGGG	AGGTGGGGGTGGGGTGGG,AGCTGGGGGTGGGGTGGA	1128.66	PASS	SMARCA2	Medium
1286	NC_056055.1	70432839	INDEL|FB	30	GCTGGGGGTGGGGTGGG	GGTGGGGGTGGGGTGGG,GCTGGGGGTGGGGTGGA	1150.89	PASS	SMARCA2	Medium
1287	NC_056055.1	70432840	SNP:INDEL|GK-FB:FB	1356	C	G	1093.06	PASS	SMARCA2	Medium
1288	NC_056055.1	70432841	INDEL|FB	217	TGGGGGTGGGGTGGG	TGGGGGTGGGGTGGA,TGGGGGTGGGGTGG	11431.6	PASS	SMARCA2	Medium
1289	NC_056055.1	70432847	INDEL|FB	25	TGGGGTGGG	TGGGGTGGA	3820.06	PASS	SMARCA2	Medium
1290	NC_056055.1	70432852	INDEL|GK-FB	35	TG	T	182.6	PASS	SMARCA2	Medium
1291	NC_056055.1	70432855	SNP:INDEL|GK-FB:FB	540	G	A	2700.64	PASS	SMARCA2	Medium
1292	NC_056055.1	70432866	INDEL|GK	319	TGG	TG,T	2443.6	VQSRTrancheINDEL99.00to99.90	SMARCA2	Medium
1293	NC_056055.1	70432886	SNP:INDEL|GK-FB:FB	436	G	A	1556.06	PASS	SMARCA2	Medium
1294	NC_056055.1	70432887	INDEL|FB	13	GCC	GCT	488.16	PASS	SMARCA2	Medium
1295	NC_056055.1	70432888	INDEL|FB	46	CC	CT	1418.4	PASS	SMARCA2	Medium
1296	NC_056055.1	70432889	SNP:INDEL|GK-FB:FB	3054	C	T	2944.06	PASS	SMARCA2	Medium
1297	NC_056055.1	70432899	SNP:INDEL|GK-FB:FB	450	T	C	1763.06	PASS	SMARCA2	Medium
1298	NC_056055.1	70432910	SNP|FB	2	G	T	480.24	PASS	SMARCA2	Medium
1299	NC_056055.1	70432922	INDEL|GK	76	GA	G	245.6	PASS	SMARCA2	Medium
1300	NC_056055.1	70432932	INDEL|GK	2412	AC	A	710.6	PASS	SMARCA2	Medium
1301	NC_056055.1	75032965	INDEL|GK-FB	102	CA	C	517.6	PASS	KDM4C	Medium
1302	NC_056055.1	75032967	SNP|GK-FB	1635	A	G	1746.06	PASS	KDM4C	Medium
1303	NC_056055.1	75033001	INDEL|GK	503	T	TA	620.6	PASS	KDM4C	Medium
1304	NC_056055.1	75033021	INDEL|GK-FB	421	GT	GTT,G	583.6	PASS	KDM4C	Medium
1305	NC_056055.1	76330498	SNP|FB	198	TCCC	CCCC,CCCA	351.2	PASS	PTPRD	Medium
1306	NC_056055.1	76330510	INDEL|GK-FB	471	TA	T	1970.03	PASS	PTPRD	Medium
1307	NC_056055.1	76330547	INDEL|GK-FB	205	TA	TGA,T	405.6	PASS	PTPRD	Medium
1308	NC_056055.1	76330548	SNP:INDEL|GK-FB:GK-FB	3719	AT	GT,TT,*,A,ATTT,ATT	2993.06	PASS	PTPRD	Medium
1309	NC_056055.1	76330549	SNP|GK	152	T	G	405.64	VQSRTrancheSNP99.00to99.90	PTPRD	Medium
1310	NC_056055.1	76330555	SNP|GK-FB	9	A	G	591.64	PASS	PTPRD	Medium
1311	NC_056055.1	76330565	INDEL|GK-FB	236	T	TA	1941.03	PASS	PTPRD	Medium
1312	NC_056055.1	76330596	INDEL|GK	87	A	ATC	273.6	PASS	PTPRD	Medium
1313	NC_056055.1	76330638	INDEL|GK-FB	15	G	GA,GT	190.6	PASS	PTPRD	Medium
1314	NC_056055.1	76330640	INDEL|GK-FB	77	T	TA,G	200.6	PASS	PTPRD	Medium
1315	NC_056055.1	76330645	INDEL|GK-FB	135	GT	G	230.6	PASS	PTPRD	Medium
1316	NC_056055.1	76330651	INDEL|GK-FB	527	C	CT	744.6	PASS	PTPRD	Medium
1317	NC_056055.1	76330675	SNP|GK-FB	343	A	C	1930.06	PASS	PTPRD	Medium
1318	NC_056055.1	80913398	SNP|GK	19	T	A	427.64	PASS	.	Medium
1319	NC_056055.1	80913407	INDEL|GK	3155	CA	C	874.6	PASS	.	Medium
1320	NC_056055.1	80913421	SNP:INDEL|GK-FB:FB	3767	C	T	3428.06	PASS	.	Medium
1321	NC_056055.1	80913468	SNP:INDEL|GK-FB:FB	3528	A	C	7046.06	PASS	.	Medium
1322	NC_056055.1	80913482	SNP:INDEL|GK-FB:FB	3529	G	A	10944.1	PASS	.	Medium
1323	NC_056055.1	80913505	INDEL|GK-FB	163	GT	GTT,G	394.6	PASS	.	Medium
1324	NC_056055.1	80913584	SNP|FB	18	A	T,G,C	176.06	PASS	.	Medium
1325	NC_056055.1	81188034	SNP|GK-FB	54	C	T	1714.64	PASS	TYRP1	Medium
1326	NC_056055.1	81188070	INDEL|GK-FB	435	CT	CTT,C	617.6	PASS	TYRP1	Medium
1327	NC_056055.1	81188093	SNP:INDEL|GK-FB:FB	204	G	T	2126.06	PASS	TYRP1	Medium
1328	NC_056055.1	81746753	SNP:INDEL|GK-FB:FB	233	G	A	1847.06	PASS	MPDZ	Medium
1329	NC_056055.1	81746757	SNP:INDEL|GK:FB	372	TA	AA,T	491.64	PASS	MPDZ	Medium
1330	NC_056055.1	81746758	SNP|GK	368	A	T	489.27	VQSRTrancheSNP99.00to99.90	MPDZ	Medium
1331	NC_056055.1	81746762	INDEL|GK-FB	524	CT	C	908.6	PASS	MPDZ	Medium
1332	NC_056055.1	81746779	SNP:INDEL|GK-FB:FB	53	G	C,GA	967.64	PASS	MPDZ	Medium
1333	NC_056055.1	81746864	SNP|GK-FB	613	A	C	2023.06	PASS	MPDZ	Medium
1334	NC_056055.1	81747477	SNP|GK-FB	20	T	C	562.06	PASS	MPDZ	Medium
1335	NC_056055.1	81786319	SNP|FB	34	T	A	180.58	PASS	MPDZ	Medium
1336	NC_056055.1	81786343	INDEL|GK	142	T	TA	320.6	PASS	MPDZ	Medium
1337	NC_056055.1	81786351	INDEL|GK	357	CT	C,CTT	703.6	PASS	MPDZ	Medium
1338	NC_056055.1	81786440	INDEL|GK-FB	122	A	AT	418.6	PASS	MPDZ	Medium
1339	NC_056055.1	81786441	SNP:INDEL|GK-FB:GK-FB	614	G	T,A,GA	3680.06	PASS	MPDZ	Medium
1340	NC_056055.1	83540316	SNP|GK	1	T	A	481.06	PASS	FREM1	Low
1341	NC_056055.1	83540324	SNP|GK	1	A	C	481.06	PASS	FREM1	Low
1342	NC_056055.1	84302319	SNP:INDEL|GK-FB:FB	1942	C	T	2729.06	PASS	CCDC171	Medium
1343	NC_056055.1	84302354	INDEL|GK-FB	1128	CA	C	469.6	PASS	CCDC171	Medium
1344	NC_056055.1	84302356	SNP|GK-FB	1944	A	G	3607.06	PASS	CCDC171	Medium
1345	NC_056055.1	84302407	SNP:INDEL|GK-FB:FB	951	GA	AA,G	1527.06	PASS	CCDC171	Medium
1346	NC_056055.1	84302449	INDEL|GK	3795	GTT	GTTT,GT,G	1083.6	PASS	CCDC171	Medium
1347	NC_056055.1	84302456	INDEL|GK	1891	TA	T,TAA	643.6	PASS	CCDC171	Medium
1348	NC_056055.1	85452739	SNP|GK-FB	1	C	T	477.06	PASS	.	Low
1349	NC_056055.1	85452749	SNP|GK-FB	1	A	G	477.06	PASS	.	Low
1350	NC_056055.1	87062824	SNP|GK-FB	5	C	T	672.64	PASS	ADAMTSL1	Medium
1351	NC_056055.1	87062855	INDEL|FB	67	GAGAT	GAAAT,GAAAC	6106.59	PASS	ADAMTSL1	Medium
1352	NC_056055.1	87062857	SNP:INDEL|GK-FB:FB	3715	G	A	3942.06	PASS	ADAMTSL1	Medium
1353	NC_056055.1	87062859	SNP|GK	124	T	C	2216.06	PASS	ADAMTSL1	Medium
1354	NC_056055.1	87062877	INDEL|GK-FB	23	G	GT	163.6	PASS	ADAMTSL1	Medium
1355	NC_056055.1	87062880	INDEL|GK-FB	164	T	TC	522.6	PASS	ADAMTSL1	Medium
1356	NC_056055.1	87062882	INDEL|GK-FB	280	G	GT	807.6	PASS	ADAMTSL1	Medium
1357	NC_056055.1	87062939	SNP|FB	306	AGTTTCT	CGTTTCT,GGTTTCT,ATCACCGGTCG	221.73	PASS	ADAMTSL1	Medium
1358	NC_056055.1	88846287	INDEL|FB	86	TGCCT	TGCCC,AGCCC	374.66	PASS	MLLT3	Medium
1359	NC_056055.1	88846289	INDEL|FB	68	CCT	CCC	7644.07	PASS	MLLT3	Medium
1360	NC_056055.1	88846290	INDEL|FB	16	CT	CC	7433.32	VQSRTrancheSNP99.00to99.90	MLLT3	Medium
1361	NC_056055.1	88846291	SNP:INDEL|GK-FB:FB	2895	T	C	1875.06	PASS	MLLT3	Medium
1362	NC_056055.1	88846319	INDEL|GK	1018	G	GA	871.6	PASS	MLLT3	Medium
1363	NC_056055.1	88846320	INDEL|GK	445	TA	TAA,T	658.6	PASS	MLLT3	Medium
1364	NC_056055.1	88846327	INDEL|GK-FB	1478	CA	CAA,C	568.6	PASS	MLLT3	Medium
1365	NC_056055.1	88846332	SNP|GK	6	AC	A,GC	1104.06	PASS	MLLT3	Medium
1366	NC_056055.1	88846335	INDEL|GK	13	CA	CAA,C	194.6	PASS	MLLT3	Medium
1367	NC_056055.1	88846344	INDEL|GK-FB	68	A	AT	265.6	PASS	MLLT3	Medium
1368	NC_056055.1	88846345	SNP:INDEL|GK-FB:GK-FB	2810	G	T,A,GA	2057.06	PASS	MLLT3	Medium
1369	NC_056055.1	88846351	INDEL|GK	510	T	TA	818.6	PASS	MLLT3	Medium
1370	NC_056055.1	88846360	INDEL|GK-FB	3407	GA	G	898.6	PASS	MLLT3	Medium
1371	NC_056055.1	88846419	SNP|GK-FB	478	T	C	3564.06	PASS	MLLT3	Medium
1372	NC_056055.1	88846463	INDEL|FB	3073	CTA	ACT	1445	PASS	MLLT3	Medium
1373	NC_056055.1	88846465	SNP|FB	41	A	T	276.9	PASS	MLLT3	Medium
1374	NC_056055.1	92305878	SNP|FB	1	A	C	163.34	PASS	.	Low
1375	NC_056055.1	92478621	INDEL|GK-FB	3597	GAGA	G	5116.03	PASS	ELAVL2	Medium
1376	NC_056055.1	92478624	SNP|GK	12	AAGG	GAGG,*,A	193.64	PASS	ELAVL2	Medium
1377	NC_056055.1	92478656	SNP:INDEL|GK-FB:FB	3597	A	C	5300.06	PASS	ELAVL2	Medium
1378	NC_056055.1	92478669	INDEL|FB	195	GT	GC	5639.67	PASS	ELAVL2	Medium
1379	NC_056055.1	92478670	SNP:INDEL|GK-FB:FB	3597	T	C	5300.06	PASS	ELAVL2	Medium
1380	NC_056055.1	92478701	SNP:INDEL|GK-FB:FB	3595	A	G	3775.06	PASS	ELAVL2	Medium
1381	NC_056055.1	92478731	SNP|GK-FB	3454	A	G	3961.06	PASS	ELAVL2	Medium
1382	NC_056055.1	95583394	SNP|GK	1	C	T	391.05	PASS	CAAP1	Low
1383	NC_056055.1	95583395	SNP|GK	1	A	G	391.05	PASS	CAAP1	Low
1384	NC_056055.1	95758137	SNP|GK-FB	1640	G	A	3516.06	PASS	IFT74	Medium
1385	NC_056055.1	95758203	INDEL|FB	14	GAAT	GAAG	5766.66	PASS	IFT74	Medium
1386	NC_056055.1	95758206	SNP:INDEL|GK-FB:FB	4693	T	G	7646.06	PASS	IFT74	High
1387	NC_056055.1	95758220	SNP|GK	1	G	A	609.64	PASS	IFT74	Low
1388	NC_056055.1	95758239	SNP|GK-FB	2	A	C	1041.64	PASS	IFT74	Medium
1389	NC_056055.1	97999468	SNP|GK-FB	5	T	C	1247.64	PASS	LINGO2	Medium
1390	NC_056055.1	97999486	SNP:INDEL|GK-FB:FB	1192	A	G	3457.06	PASS	LINGO2	Medium
1391	NC_056055.1	97999524	INDEL|FB	19	CA	CG	1995.31	PASS	LINGO2	Medium
1392	NC_056055.1	97999525	SNP|GK-FB	3431	A	G	4256.06	PASS	LINGO2	Medium
1393	NC_056055.1	97999546	SNP|GK-FB	42	G	A	2398.06	PASS	LINGO2	Medium
1394	NC_056055.1	100359972	SNP|FB	1	A	T	151.16	PASS	.	Low
1395	NC_056055.1	101683091	INDEL|GK	137	GT	GTT,G	1234.6	PASS	TOPORS	Medium
1396	NC_056055.1	101683153	SNP|GK-FB	142	C	T	2861.06	PASS	TOPORS	Medium
1397	NC_056055.1	101683161	SNP|GK-FB	1632	T	C	4688.06	PASS	TOPORS	Medium
1398	NC_056055.1	101683237	INDEL|GK	216	C	CT	530.6	PASS	TOPORS	Medium
1399	NC_056055.1	103233495	SNP|FB	310	TCCC	CCCC,CCCG,CCCA,TCTC,CTAT	247.74	PASS	INTS9	Medium
1400	NC_056055.1	103233514	INDEL|GK-FB	227	CT	C	351.6	PASS	INTS9	Medium
1401	NC_056055.1	103233517	INDEL|GK-FB	24	T	TC,TAC	248.6	PASS	INTS9	Medium
1402	NC_056055.1	103233518	SNP:INDEL|GK-FB:FB	4054	T	C	5737.06	PASS	INTS9	Medium
1403	NC_056055.1	103233519	SNP|GK-FB	816	T	C	2056.64	PASS	INTS9	Medium
1404	NC_056055.1	103233524	INDEL|GK	153	AG	A	1207.6	PASS	INTS9	Medium
1405	NC_056055.1	103233526	INDEL|GK	149	G	GTC,GT	2575.6	PASS	INTS9	Medium
1406	NC_056055.1	103233534	INDEL|GK	133	G	GT,A	840.6	PASS	INTS9	Medium
1407	NC_056055.1	103233547	SNP:INDEL|GK-FB:GK	138	A	C,AC,AT,G	1037.64	PASS	INTS9	Medium
1408	NC_056055.1	103233576	SNP|GK	16	A	G	613.64	VQSRTrancheSNP99.00to99.90	INTS9	Medium
1409	NC_056055.1	103233638	SNP:INDEL|GK-FB:FB	2934	G	A	11366.1	PASS	INTS9	Medium
1410	NC_056055.1	103233673	INDEL|GK-FB	1449	CT	CTT,C	740.6	PASS	INTS9	Medium
1411	NC_056055.1	105522693	SNP|GK-FB	280	T	C	1473.06	PASS	GATA4	Medium
1412	NC_056055.1	105522808	SNP:INDEL|GK-FB:FB	2764	G	T	1910.06	PASS	GATA4	Medium
1413	NC_056055.1	105522816	SNP|GK-FB	6	G	A	872.64	PASS	GATA4	Medium
1414	NC_056055.1	108595276	SNP|GK-FB	2131	A	G	2285.06	PASS	.	Medium
1415	NC_056055.1	108595296	SNP:INDEL|GK-FB:FB	3023	G	A	3003.06	PASS	.	Medium
1416	NC_056055.1	108595324	SNP:INDEL|GK-FB:GK	52	C	CA,A	1061.64	PASS	.	Medium
1417	NC_056055.1	108595351	SNP|GK-FB	665	C	T	2179.06	PASS	.	Medium
1418	NC_056055.1	108595382	SNP:INDEL|GK-FB:FB	2133	T	C	3809.06	PASS	.	Medium
1419	NC_056055.1	108595394	INDEL|GK-FB	2327	CT	C,CTT	1160.6	PASS	.	Medium
1420	NC_056055.1	108595411	SNP|FB	82	ACCTCATGGTGACAGAATG	TCCTCATGGTGACAGAATG,ATCACCGTTAGGCTCAAGA	125.42	PASS	.	Medium
1421	NC_056055.1	112118184	SNP:INDEL|GK-FB:FB	2224	C	T	2557.06	PASS	LOC121818682	Medium
1421	NC_056055.1	112118184	SNP:INDEL|GK-FB:FB	2224	C	T	2557.06	PASS	PALLD	Medium
1422	NC_056055.1	112118277	SNP|GK-FB	1	C	T	568.64	PASS	LOC121818682	Low
1422	NC_056055.1	112118277	SNP|GK-FB	1	C	T	568.64	PASS	PALLD	Low
1423	NC_056055.1	112118295	INDEL|GK-FB	389	G	GA	762.6	PASS	LOC121818682	Medium
1423	NC_056055.1	112118295	INDEL|GK-FB	389	G	GA	762.6	PASS	PALLD	Medium
1424	NC_056055.1	112118297	SNP:INDEL|GK-FB:FB	1641	A	G	9223.06	PASS	LOC121818682	Medium
1424	NC_056055.1	112118297	SNP:INDEL|GK-FB:FB	1641	A	G	9223.06	PASS	PALLD	Medium
1425	NC_056055.1	112118299	INDEL|GK-FB	366	CA	C	425.6	PASS	LOC121818682	Medium
1425	NC_056055.1	112118299	INDEL|GK-FB	366	CA	C	425.6	PASS	PALLD	Medium
1426	NC_056055.1	112118302	SNP|GK-FB	734	C	T	2227.06	PASS	LOC121818682	Medium
1426	NC_056055.1	112118302	SNP|GK-FB	734	C	T	2227.06	PASS	PALLD	Medium
1427	NC_056055.1	112118321	INDEL|GK-FB	12	TGA	TGGA,T	298.6	PASS	LOC121818682	Medium
1427	NC_056055.1	112118321	INDEL|GK-FB	12	TGA	TGGA,T	298.6	PASS	PALLD	Medium
1428	NC_056055.1	112118322	INDEL|GK-FB	42	GA	G,TA	276.6	PASS	LOC121818682	Medium
1428	NC_056055.1	112118322	INDEL|GK-FB	42	GA	G,TA	276.6	PASS	PALLD	Medium
1429	NC_056055.1	112118323	SNP:INDEL|GK-FB:GK-FB	2234	AG	GG,CG,A,AGG,AGGG,*	9300.06	PASS	LOC121818682	Medium
1429	NC_056055.1	112118323	SNP:INDEL|GK-FB:GK-FB	2234	AG	GG,CG,A,AGG,AGGG,*	9300.06	PASS	PALLD	Medium
1430	NC_056055.1	112920166	SNP|FB	43	T	A	96.65	PASS	.	Medium
1431	NC_056055.1	112924024	SNP|FB	52	T	A	97.64	PASS	.	Medium
1432	NC_056055.1	112924035	SNP|FB	129	A	C	245.53	PASS	.	Medium
1433	NC_056055.1	112924043	SNP|FB	75	C	G	152.04	PASS	.	Medium
1434	NC_056055.1	112924049	SNP|FB	32	A	C	44.75	PASS	.	Medium
1435	NC_056055.1	112924056	SNP|FB	93	C	G	163.33	PASS	.	Medium
1436	NC_056055.1	112924066	SNP|FB	382	GGTG	CGTG,CGTC,TGTG,CATG	419.17	PASS	.	Medium
1437	NC_056055.1	112924109	INDEL|FB	43	GCCCCCATTCGAGC	GCCCGCATTCGAGC,GCCCGCATTCGAGA	187.06	PASS	.	Medium
1438	NC_056055.1	112924113	SNP|FB	407	CCATTCGAGC	GCATTCGAGC,GCATTCGAGA	549.85	PASS	.	Medium
1439	NC_056055.1	112924122	SNP|FB	300	C	A	548.23	PASS	.	Medium
1440	NC_056055.1	112937651	SNP|FB	395	GCTG	TCTG,TCTA	882.32	PASS	.	Medium
1441	NC_056055.1	112937676	SNP|FB	365	T	C	909.16	PASS	.	Medium
1442	NC_056055.1	112937740	INDEL|FB	236	GT	CG,CT	627.88	PASS	.	Medium
1443	NC_056055.1	112937767	INDEL|FB	101	TGTA	TGTT,GGTA	601.34	PASS	.	Medium
1444	NC_056055.1	112937770	SNP|FB	238	A	T	159.32	PASS	.	Medium
1445	NC_056055.1	112937792	SNP|FB	206	T	C	336.99	PASS	.	Medium
1446	NC_056055.1	112937855	SNP|FB	83	G	A,C	54.79	PASS	.	Medium
1447	NC_056055.1	113343938	INDEL|GK	47	GA	G	219.6	PASS	OCA2	Medium
1448	NC_056055.1	114107760	INDEL|GK	63	A	AT,T	536.6	VQSRTrancheINDEL99.00to99.90	TUBGCP5	Medium
1449	NC_056055.1	114107784	SNP|GK-FB	2808	G	A	4309.06	PASS	TUBGCP5	Medium
1450	NC_056055.1	114107836	SNP|GK-FB	5	C	T	998.64	PASS	TUBGCP5	Medium
1451	NC_056055.1	114107843	SNP:INDEL|GK:FB	263	C	T	4437.06	PASS	TUBGCP5	Medium
1452	NC_056055.1	114107846	SNP|GK	263	T	C	4437.06	PASS	TUBGCP5	Medium
1453	NC_056055.1	114107857	SNP|GK-FB	638	G	A	4405.06	PASS	TUBGCP5	Medium
1454	NC_056055.1	114107929	SNP|FB	150	T	C	408.31	PASS	TUBGCP5	Medium
1455	NC_056055.1	114896830	SNP|GK-FB	1	T	C	430.06	PASS	.	Low
1456	NC_056055.1	116872148	INDEL|GK	139	T	TA	290.6	PASS	.	Medium
1457	NC_056055.1	116872160	INDEL|GK	4377	T	TC	1240.6	PASS	.	Medium
1458	NC_056055.1	116872176	SNP|GK	29	A	C	680.64	PASS	.	Medium
1459	NC_056055.1	116872186	INDEL|GK	801	AC	A	935.6	PASS	.	Medium
1460	NC_056055.1	116872193	INDEL|GK	4324	TG	T	2940.6	PASS	.	Medium
1461	NC_056055.1	116872231	INDEL|GK	16	AG	A	166.6	PASS	.	Medium
1462	NC_056055.1	116872250	INDEL|GK	2796	GA	G,GAA	894.6	PASS	.	Medium
1463	NC_056055.1	116872281	INDEL|GK	1428	AC	A	637.6	PASS	.	Medium
1464	NC_056055.1	116872300	SNP:INDEL|GK-FB:FB	4224	T	C	23568.1	PASS	.	Medium
1465	NC_056055.1	118433764	INDEL|GK	19	TG	T	316.02	PASS	BIN1	Medium
1466	NC_056055.1	119292288	SNP|GK-FB	44	GT	AT,G	568.64	PASS	MSTN	Medium
1467	NC_056055.1	120262581	SNP|FB	1	C	T	164.82	PASS	COL5A2	Low
1468	NC_056055.1	120941624	SNP:INDEL|GK-FB:FB	642	C	G	1352.06	PASS	GULP1	Medium
1469	NC_056055.1	120941666	SNP|GK-FB	36	T	G	811.64	PASS	GULP1	Medium
1470	NC_056055.1	120941671	INDEL|FB	23	CC	CT	1953.94	PASS	GULP1	Medium
1471	NC_056055.1	120941672	SNP:INDEL|GK-FB:FB	3243	C	T	2364.06	PASS	GULP1	Medium
1472	NC_056055.1	120941681	INDEL|GK	27	CT	C,CTT	216.6	PASS	GULP1	Medium
1473	NC_056055.1	122900197	INDEL|FB	42	ACCA	CCAC	188.92	PASS	ZC3H15	Medium
1474	NC_056055.1	122900229	SNP:INDEL|GK-FB:FB	4140	G	A	3410.06	PASS	ZC3H15	Medium
1475	NC_056055.1	122900266	INDEL|GK-FB	1452	GA	G,GAA	635.6	PASS	ZC3H15	Medium
1476	NC_056055.1	122900369	INDEL|GK-FB	1274	GA	G,GAA	709.02	PASS	ZC3H15	Medium
1477	NC_056055.1	122900380	INDEL|FB	298	ACT	AGT,AGTT,AG	4806.92	PASS	ZC3H15	Medium
1478	NC_056055.1	122900381	SNP:INDEL|GK-FB:FB	3933	C	G,*,T	5227.06	PASS	ZC3H15	Medium
1479	NC_056055.1	127426991	INDEL|FB	1764	TG	GT,GA,GG,AG,CG	399.98	PASS	PDE1A	Medium
1480	NC_056055.1	127426992	INDEL|GK	19	GA	GTA,G	757.6	PASS	PDE1A	Medium
1481	NC_056055.1	127427049	INDEL|GK-FB	4205	GT	G,GTT	1239.6	PASS	PDE1A	Medium
1482	NC_056055.1	127427062	SNP:INDEL|GK-FB:FB	3211	G	A,T	8516.06	PASS	PDE1A	Medium
1483	NC_056055.1	127427116	SNP|GK-FB	1588	C	T	3820.06	PASS	PDE1A	Medium
1484	NC_056055.1	127427137	SNP|GK-FB	1586	A	G	3306.06	PASS	PDE1A	Medium
1485	NC_056055.1	127427149	SNP:INDEL|GK-FB:GK	1601	G	T,A,GA	3970.06	PASS	PDE1A	Medium
1486	NC_056055.1	128212918	SNP|GK-FB	438	A	G	2807.06	VQSRTrancheSNP99.00to99.90	CERKL	Medium
1487	NC_056055.1	128212924	SNP:INDEL|GK-FB:FB	3762	G	A	4753.06	VQSRTrancheSNP99.00to99.90	CERKL	Medium
1488	NC_056055.1	128212932	INDEL|FB	24	TCCCTT	TCCCTC	932.77	PASS	CERKL	Medium
1489	NC_056055.1	128212935	INDEL|FB	131	CTT	CTC	1212.16	PASS	CERKL	Medium
1490	NC_056055.1	128212936	INDEL|FB	55	TT	TC	2652.25	PASS	CERKL	Medium
1491	NC_056055.1	128212937	SNP:INDEL|GK-FB:FB	3761	T	C,G	6370.06	VQSRTrancheSNP99.00to99.90	CERKL	Medium
1492	NC_056055.1	128212948	INDEL|GK	16	G	GT	1027.6	PASS	CERKL	Medium
1493	NC_056055.1	128212951	INDEL|FB	139	CTTTGTGTTGCAAAAATG	CTTTGTGTCGCAAAATG,CTTTGTGTCGCAAAAATG,CTTTGTGTTGCAAAATG,CTTTGTGTCGCAAAATA,CTTTGTGTCGCAAATG,CTTTGTGTCGCAAAAATA	705.15	PASS	CERKL	Medium
1494	NC_056055.1	128212955	INDEL|FB	282	GTGTTGCAAAAATG	GTGTCGCAAAATA,GTGTCGCAAAATG,GTGTCGCAAAAATG,GTGTCGCAAAAATA,GTGTTGCAAAATG,GTGTCGCAAATG	5560.15	PASS	CERKL	Medium
1495	NC_056055.1	128212958	INDEL|FB	13	TTGCAAAAATG	TCGCAAAAATA,TCGCAAAAATG,TTGCAAAATG,TCGCAAAATG	1121.05	PASS	CERKL	Medium
1496	NC_056055.1	128212959	SNP:INDEL|GK-FB:FB	3762	T	C	8735.06	VQSRTrancheSNP99.00to99.90	CERKL	Medium
1497	NC_056055.1	128212961	INDEL|GK-FB	4886	CAA	CA,C,CAAA	2351.02	VQSRTrancheINDEL99.00to99.90	CERKL	High
1498	NC_056055.1	128212968	SNP|GK	453	G	A	6274.64	PASS	CERKL	Medium
1499	NC_056055.1	128212986	INDEL|GK-FB	4022	TCC	TC,T,TCCC	2895.6	VQSRTrancheINDEL99.00to99.90	CERKL	Medium
1500	NC_056055.1	128212990	SNP|GK	7	A	AG,C,G	976.64	PASS	CERKL	Medium
1501	NC_056055.1	128213020	INDEL|FB	48	GTTA	GTTT	2363.41	PASS	CERKL	Medium
1502	NC_056055.1	128213021	INDEL|FB	39	TTA	TTT	2444.4	PASS	CERKL	Medium
1503	NC_056055.1	128213022	INDEL|FB	139	TA	TT	3767.91	PASS	CERKL	Medium
1504	NC_056055.1	128213023	SNP:INDEL|GK-FB:FB	3782	A	T,*	9332.06	VQSRTrancheSNP99.00to99.90	CERKL	Medium
1505	NC_056055.1	128213046	SNP|GK-FB	4	G	A	922.64	PASS	CERKL	Medium
1506	NC_056055.1	128213054	SNP|GK-FB	2778	A	G	9299.06	VQSRTrancheSNP99.00to99.90	CERKL	Medium
1507	NC_056055.1	128213067	SNP|GK	4	T	G	410.64	VQSRTrancheSNP99.00to99.90	CERKL	Medium
1508	NC_056055.1	128213068	SNP|GK	4	G	T	410.64	VQSRTrancheSNP99.00to99.90	CERKL	Medium
1509	NC_056055.1	130879564	SNP|FB	1	A	G	156.38	PASS	SESTD1	Low
1510	NC_056055.1	131486925	SNP|GK-FB	1	G	C	375.06	PASS	TTN	Low
1511	NC_056055.1	131487001	SNP|FB	1	C	T	183.42	PASS	TTN	Low
1512	NC_056055.1	132640067	INDEL|FB	57	TAAGT	TAAGC	4130.92	PASS	AGPS	Medium
1513	NC_056055.1	132640071	SNP:INDEL|GK-FB:FB	3109	T	C	3472.06	PASS	AGPS	Medium
1514	NC_056055.1	132640142	INDEL|FB	15	CAAGAG	CAAGAC	3917.11	PASS	AGPS	Medium
1515	NC_056055.1	132640147	SNP:INDEL|GK-FB:FB	4236	G	C	5664.06	PASS	AGPS	Medium
1516	NC_056055.1	132640180	SNP|GK-FB	726	G	A	3030.06	PASS	AGPS	Medium
1517	NC_056055.1	132640182	INDEL|FB	14	TAAGAT	TAAGAC	1269.53	PASS	AGPS	Medium
1518	NC_056055.1	132640187	SNP:INDEL|GK-FB:FB	4600	T	C	8116.06	PASS	AGPS	Medium
1519	NC_056055.1	133876703	INDEL|FB	307	GA	AG	695.7	VQSRTrancheSNP99.00to99.90	.	Medium
1520	NC_056055.1	133876732	SNP:INDEL|GK-FB:FB	162	G	A	3354.06	PASS	.	Medium
1521	NC_056055.1	133876735	INDEL|GK	364	CT	CTT,C	670.6	PASS	.	Medium
1522	NC_056055.1	133876772	SNP:INDEL|GK-FB:FB	2794	T	C	4049.06	PASS	.	Medium
1523	NC_056055.1	133876794	INDEL|GK	390	TG	T	517.6	PASS	.	Medium
1524	NC_056055.1	133876828	SNP|GK-FB	162	G	A	3222.06	PASS	.	Medium
1525	NC_056055.1	133876851	INDEL|GK-FB	2167	CT	C	1123.6	PASS	.	Medium
1526	NC_056055.1	138177920	SNP|FB	44	TGA	CGA,GAC,AGA	84.5	PASS	LOC101106919	Medium
1527	NC_056055.1	138177928	SNP:INDEL|FB:FB	165	TCCCCAAAAGATGCG	CCCCCAAAAGATGCG,CCCCAAAAAGATGCG,TCCCCAAAAGATGCT	557.72	PASS	LOC101106919	Medium
1528	NC_056055.1	138177932	INDEL|GK	864	CA	C	599.6	PASS	LOC101106919	Medium
1529	NC_056055.1	138177933	SNP|GK	859	A	C	518.64	VQSRTrancheSNP99.90to100.00	LOC101106919	Medium
1530	NC_056055.1	138177942	SNP:INDEL|GK-FB:FB	4075	G	T	6027.06	PASS	LOC101106919	Medium
1531	NC_056055.1	138177959	INDEL|FB	57	ACCCAAA	ACCCAAG	6903.76	PASS	LOC101106919	Medium
1532	NC_056055.1	138177965	SNP:INDEL|GK-FB:FB	2611	A	G	6041.06	PASS	LOC101106919	Medium
1533	NC_056055.1	138178068	INDEL|GK	275	GA	G,GAA	843.6	VQSRTrancheINDEL99.00to99.90	LOC101106919	Medium
1534	NC_056055.1	139408473	INDEL|FB	669	TCG	CGT,CCG,CGA,CGC,CGG,ACG	532.34	PASS	LOC121818707	Medium
1535	NC_056055.1	139408482	INDEL|GK-FB	2382	CT	C,CTT	644.6	PASS	LOC121818707	Medium
1536	NC_056055.1	139408500	INDEL|GK-FB	545	GC	G	569.6	PASS	LOC121818707	Medium
1537	NC_056055.1	139408501	SNP|GK-FB	74	C	A	1441.06	PASS	LOC121818707	Medium
1538	NC_056055.1	139408530	INDEL|GK-FB	92	GT	G,GTT	271.6	PASS	LOC121818707	Medium
1539	NC_056055.1	139408536	SNP|GK-FB	318	GC	AC,TC,G	1483.06	PASS	LOC121818707	Medium
1540	NC_056055.1	139408537	SNP|GK-FB	153	C	T	2377.06	PASS	LOC121818707	Medium
1541	NC_056055.1	139408574	SNP:INDEL|GK-FB:FB	868	C	A	4320.06	VQSRTrancheSNP99.00to99.90	LOC121818707	Medium
1542	NC_056055.1	139408580	INDEL|FB	15	AGGGGAG	AGGGGAA	1044.96	PASS	LOC121818707	Medium
1543	NC_056055.1	139408585	INDEL|FB	34	AG	AA	2278.05	PASS	LOC121818707	Medium
1544	NC_056055.1	139408586	SNP:INDEL|GK-FB:FB	4026	G	A,C	4320.06	PASS	LOC121818707	Medium
1545	NC_056055.1	139408624	INDEL|GK	164	G	GT	586.6	PASS	LOC121818707	Medium
1546	NC_056055.1	139408641	SNP|GK-FB	286	A	T	2948.06	PASS	LOC121818707	Medium
1547	NC_056055.1	139408664	SNP|FB	153	T	G	215.87	PASS	LOC121818707	Medium
1548	NC_056055.1	140945946	SNP|GK-FB	27	G	A	1457.64	PASS	CERS6	Medium
1549	NC_056055.1	140946003	INDEL|GK-FB	891	GA	G,GAA	1080.6	PASS	CERS6	Medium
1550	NC_056055.1	140946019	INDEL|GK-FB	236	CT	CTT,C	673.6	PASS	CERS6	Medium
1551	NC_056055.1	140946044	INDEL|GK-FB	1469	CT	C	1130.6	PASS	CERS6	Medium
1552	NC_056055.1	140946047	INDEL|GK	52	TTC	T	525.94	PASS	CERS6	Medium
1553	NC_056055.1	140946048	INDEL|GK-FB	1538	TC	T,*	1568.6	PASS	CERS6	Medium
1554	NC_056055.1	140946049	SNP|GK-FB	2259	C	T,*	3687.04	PASS	CERS6	Medium
1555	NC_056055.1	140946082	INDEL|GK-FB	158	GT	G,GTT	507.6	PASS	CERS6	Medium
1556	NC_056055.1	140946086	SNP:INDEL|GK-FB:FB	2817	T	G	6144.06	VQSRTrancheSNP99.90to100.00	CERS6	Medium
1557	NC_056055.1	140946087	INDEL|GK	897	G	GA,GGA,GT	1166.6	PASS	CERS6	Medium
1558	NC_056055.1	143621179	INDEL|GK	29	TG	T,CG	318.6	PASS	TTC21B	Medium
1559	NC_056055.1	143621209	INDEL|GK-FB	83	C	CT,T	347.6	PASS	TTC21B	Medium
1560	NC_056055.1	143621210	SNP:INDEL|GK:GK-FB	36	AT	TT,A	209.6	PASS	TTC21B	Medium
1561	NC_056055.1	143621212	INDEL|FB	32	TTCTTTTTT	TTCTTTTT,TTCTTTTTC	801.87	PASS	TTC21B	Medium
1562	NC_056055.1	143621213	INDEL|FB	37	TCTTTTTT	TCTTTTT,TCTTTTTC	1006.14	PASS	TTC21B	Medium
1563	NC_056055.1	143621214	INDEL|GK-FB	918	CT	C,CTT	766.6	PASS	TTC21B	Medium
1564	NC_056055.1	143621220	SNP:INDEL|GK-FB:GK-FB	3951	T	C,TC	4027.06	PASS	TTC21B	Medium
1565	NC_056055.1	143621234	SNP|GK-FB	1	G	C	972.64	PASS	TTC21B	Low
1566	NC_056055.1	143621251	SNP|GK-FB	2022	G	A	7603.06	PASS	TTC21B	Medium
1567	NC_056055.1	143621259	INDEL|GK	910	AT	A	540.6	PASS	TTC21B	Medium
1568	NC_056055.1	143621272	INDEL|GK-FB	54	T	TA	292.6	PASS	TTC21B	Medium
1569	NC_056055.1	143621273	SNP:INDEL|GK-FB:FB	3952	A	G	7679.06	PASS	TTC21B	Medium
1570	NC_056055.1	143621293	SNP|GK-FB	749	A	G	3129.06	PASS	TTC21B	Medium
1571	NC_056055.1	146175317	SNP|GK-FB	1	G	T	436.06	PASS	.	Low
1572	NC_056055.1	146175325	SNP|GK-FB	1	A	G	436.06	PASS	.	Low
1573	NC_056055.1	149957438	SNP|FB	118	TG	GA,GG,AG,CG,GT	153.92	PASS	LOC101109941	Medium
1574	NC_056055.1	149957514	SNP|GK-FB	1	T	C	495.64	PASS	LOC101109941	Low
1575	NC_056055.1	149957539	INDEL|GK-FB	38	GA	GAA,G	437.6	PASS	LOC101109941	Medium
1576	NC_056055.1	149957541	INDEL|FB	78	AAGT	AAGTGCAA	8669.89	PASS	LOC101109941	Medium
1577	NC_056055.1	149957544	INDEL|GK-FB	2799	T	TGCAA,TAGCAA,A	6680.03	PASS	LOC101109941	Medium
1578	NC_056055.1	149957545	INDEL|GK	14	G	GCAAA	1069.6	PASS	LOC101109941	Medium
1579	NC_056055.1	149957550	INDEL|GK-FB	449	GA	GAA,G,GGAA	2191.03	PASS	LOC101109941	Medium
1580	NC_056055.1	149957561	INDEL|FB	254	TCCCCCTAAT	TCTCCCTAAT,TCTCCCTAAC	7298.68	PASS	LOC101109941	Medium
1581	NC_056055.1	149957563	SNP:INDEL|GK-FB:FB	4011	C	T	3264.06	PASS	LOC101109941	Medium
1582	NC_056055.1	149957570	SNP:INDEL|GK-FB:FB	401	T	C	2790.06	PASS	LOC101109941	Medium
1583	NC_056055.1	149957577	INDEL|FB	12	CT	CC	1580.99	PASS	LOC101109941	Medium
1584	NC_056055.1	149957578	SNP|GK-FB	3786	T	C	7565.06	PASS	LOC101109941	Medium
1585	NC_056055.1	151956734	INDEL|GK	698	GA	G,GAA	497.6	PASS	ACVR1	Medium
1586	NC_056055.1	151956743	SNP|GK	83	CT	CGT,CAT,AT,C	366.6	PASS	ACVR1	Medium
1587	NC_056055.1	151956747	INDEL|GK	26	C	CG,CA	859.6	PASS	ACVR1	Medium
1588	NC_056055.1	151956769	SNP|GK-FB	8	G	A	747.64	PASS	ACVR1	Medium
1589	NC_056055.1	151956822	SNP:INDEL|GK-FB:FB	3554	G	A	7406.06	PASS	ACVR1	Medium
1590	NC_056055.1	151956839	SNP|GK	2	C	T	487.64	PASS	ACVR1	Medium
1591	NC_056055.1	151956862	SNP|GK-FB	9	G	A	1039.64	PASS	ACVR1	Medium
1592	NC_056055.1	155111374	INDEL|GK	862	AT	A,ATT,ATTT	690.6	PASS	GALNT13	Medium
1593	NC_056055.1	155111391	SNP:INDEL|GK:FB	158	C	T	4846.06	PASS	GALNT13	Medium
1594	NC_056055.1	155111392	SNP:INDEL|GK-FB:FB	3892	A	G	5700.06	PASS	GALNT13	Medium
1595	NC_056055.1	155111415	SNP|GK-FB	158	C	T	4801.06	PASS	GALNT13	Medium
1596	NC_056055.1	155111422	SNP|GK-FB	1307	C	T	5799.06	PASS	GALNT13	Medium
1597	NC_056055.1	155111446	INDEL|GK	152	T	TC	608.6	VQSRTrancheINDEL99.00to99.90	GALNT13	Medium
1598	NC_056055.1	157008176	SNP:INDEL|FB:FB	364	T	A	447.38	PASS	FMNL2	Medium
1599	NC_056055.1	157008177	SNP|FB	29	GG	AG,CT	99.41	PASS	FMNL2	Medium
1600	NC_056055.1	157008257	INDEL|FB	33	CAATCCCACCCTAA	CAATCCCACCCAAG	4979.29	PASS	FMNL2	Medium
1601	NC_056055.1	157008260	INDEL|GK-FB	161	TC	T	432.6	PASS	FMNL2	Medium
1602	NC_056055.1	157008267	INDEL|FB	17	CTAA	CAAG	5617.58	PASS	FMNL2	Medium
1603	NC_056055.1	157008268	SNP:INDEL|GK:GK-FB	3299	TA	T,AA,*,CA,TAA	6270.06	PASS	FMNL2	Medium
1604	NC_056055.1	157008270	SNP:INDEL|GK:GK	3174	A	G,AG	5651.06	PASS	FMNL2	Medium
1605	NC_056055.1	157008274	INDEL|FB	16	GCCT	GCCC	4079.91	VQSRTrancheSNP99.00to99.90	FMNL2	Medium
1606	NC_056055.1	157008277	SNP:INDEL|GK-FB:FB	3215	T	C,TA,G	6324.06	PASS	FMNL2	Medium
1607	NC_056055.1	157008295	INDEL|GK	120	C	CG	520.6	PASS	FMNL2	Medium
1608	NC_056055.1	157008301	INDEL|GK	12	T	TG	207.6	PASS	FMNL2	Medium
1609	NC_056055.1	157008304	SNP:INDEL|GK-FB:FB	3168	T	C,*	5239.06	PASS	FMNL2	Medium
1610	NC_056055.1	157008322	INDEL|GK-FB	2874	AT	A	2422.6	PASS	FMNL2	Medium
1611	NC_056055.1	157008326	INDEL|GK	1470	GA	G,GAA	492.6	VQSRTrancheINDEL99.00to99.90	FMNL2	Medium
1612	NC_056055.1	157008357	INDEL|GK	68	C	CA	387.6	PASS	FMNL2	Medium
1613	NC_056055.1	160690060	INDEL|FB	71	TCCATTC	TCCATTT,CCCATTC,CCAGTTC,TCTATTC,CCAATTT	858.64	PASS	KIF5C	Medium
1614	NC_056055.1	160690065	INDEL|FB	17	TC	TT	6356.03	PASS	KIF5C	Medium
1615	NC_056055.1	160690066	SNP:INDEL|GK-FB:FB	2336	C	T	3304.06	PASS	KIF5C	Medium
1616	NC_056055.1	160690074	SNP|GK-FB	130	C	G	1550.06	PASS	KIF5C	Medium
1617	NC_056055.1	160690088	INDEL|GK	51	T	TG	1326.6	PASS	KIF5C	Medium
1618	NC_056055.1	160690091	INDEL|GK-FB	97	TA	TAA,T	200.6	PASS	KIF5C	Medium
1619	NC_056055.1	160690093	SNP|GK-FB	1403	A	G	2289.06	PASS	KIF5C	Medium
1620	NC_056055.1	160690103	INDEL|GK	43	C	CA	368.6	PASS	KIF5C	Medium
1621	NC_056055.1	160690108	INDEL|FB	18	CAA	CAG	8483.99	PASS	KIF5C	Medium
1622	NC_056055.1	160690110	SNP:INDEL|GK-FB:FB	2351	A	G	13024.1	PASS	KIF5C	Medium
1623	NC_056055.1	160690127	INDEL|GK	796	GA	G	2851.6	PASS	KIF5C	Medium
1624	NC_056055.1	160690173	INDEL|GK	112	T	TG	1244.6	PASS	KIF5C	Medium
1625	NC_056055.1	160690187	SNP|GK-FB	79	C	T	2464.06	PASS	KIF5C	Medium
1626	NC_056055.1	161697062	INDEL|GK	527	C	CA	1035.6	PASS	ACVR2A	Medium
1627	NC_056055.1	161697068	SNP:INDEL|GK-FB:FB	4073	A	G	3510.06	PASS	ACVR2A	Medium
1628	NC_056055.1	161697163	INDEL|GK-FB	153	T	TA,TG	429.6	PASS	ACVR2A	Medium
1629	NC_056055.1	161697164	SNP|GK-FB	2891	A	G	3373.06	PASS	ACVR2A	Medium
1630	NC_056055.1	161697212	INDEL|GK	812	GC	G	695.6	PASS	ACVR2A	Medium
1631	NC_056055.1	161697225	SNP|FB	79	A	T	148.81	PASS	ACVR2A	Medium
1632	NC_056055.1	165631350	INDEL|FB	30	GCT	GCC	5517.66	PASS	ZEB2	Medium
1633	NC_056055.1	165631352	SNP:INDEL|GK-FB:FB	4414	T	C	7612.06	PASS	ZEB2	Medium
1634	NC_056055.1	165631375	INDEL|GK-FB	450	CT	CTT,C	474.6	PASS	ZEB2	Medium
1635	NC_056055.1	165631385	INDEL|GK-FB	347	TA	TAA,T	358.6	PASS	ZEB2	Medium
1636	NC_056055.1	165631389	SNP:INDEL|GK-FB:FB	726	G	A	2432.06	PASS	ZEB2	Medium
1637	NC_056055.1	165631400	INDEL|GK-FB	433	T	TA	646.6	PASS	ZEB2	Medium
1638	NC_056055.1	165631447	INDEL|GK	1073	GA	G,GAA	582.6	PASS	ZEB2	Medium
1639	NC_056055.1	165631466	SNP|GK	12	A	G	134.64	VQSRTrancheSNP99.00to99.90	ZEB2	Medium
1640	NC_056055.1	165631469	SNP|FB	18	A	G	73.82	PASS	ZEB2	Medium
1641	NC_056055.1	168609585	INDEL|FB	44	TTG	TGT	221.86	PASS	LRP1B	Medium
1642	NC_056055.1	168609586	INDEL|FB	582	TGCCTC	GTCCTC,GACCTC,GCCCTC,GGCCTC,CCTCTT	359.08	PASS	LRP1B	Medium
1643	NC_056055.1	168609664	SNP:INDEL|GK:FB	145	A	G	2823.06	PASS	LRP1B	Medium
1644	NC_056055.1	168609667	SNP:INDEL|GK-FB:FB	3326	T	C	7685.06	PASS	LRP1B	Medium
1645	NC_056055.1	168609738	SNP:INDEL|GK-FB:FB	3367	T	A	3277.06	PASS	LRP1B	Medium
1646	NC_056055.1	168609762	INDEL|FB	269	CCAG	ACCG,ACCT	774.34	PASS	LRP1B	Medium
1647	NC_056055.1	168609764	SNP|FB	164	A	C,T	147.6	PASS	LRP1B	Medium
1648	NC_056055.1	168791161	SNP|FB	1	A	G	155.82	PASS	LRP1B	Low
1649	NC_056055.1	169972965	SNP|FB	1	A	G	172.67	PASS	LRP1B	Low
1650	NC_056055.1	169972978	SNP|FB	1	T	C	172.66	PASS	LRP1B	Low
1651	NC_056055.1	170046582	SNP|FB	12	A	G	188.93	PASS	LRP1B	Medium
1652	NC_056055.1	170046600	SNP|FB	13	T	C	201.32	PASS	LRP1B	Medium
1653	NC_056055.1	170046625	SNP|FB	14	TG	CG,CA	191.15	PASS	LRP1B	Medium
1654	NC_056055.1	170046636	SNP|GK-FB	10	T	C	436.06	PASS	LRP1B	Medium
1655	NC_056055.1	170046645	SNP|GK-FB	10	A	C	436.06	PASS	LRP1B	Medium
1656	NC_056055.1	170046656	SNP|FB	14	C	T	215.44	PASS	LRP1B	Medium
1657	NC_056055.1	170046671	SNP|FB	14	T	C	224.03	PASS	LRP1B	Medium
1658	NC_056055.1	170046686	SNP|FB	14	C	T	204.04	PASS	LRP1B	Medium
1659	NC_056055.1	170075070	SNP:INDEL|GK-FB:FB	4314	A	G	3469.06	PASS	LRP1B	Medium
1660	NC_056055.1	170075116	SNP:INDEL|GK-FB:FB	407	G	A	2630.06	VQSRTrancheSNP99.00to99.90	LRP1B	Medium
1661	NC_056055.1	170075167	SNP:INDEL|GK-FB:FB	409	C	T	2864.06	VQSRTrancheSNP99.00to99.90	LRP1B	Medium
1662	NC_056055.1	170075191	INDEL|GK	177	TC	TCC,T	214.6	PASS	LRP1B	Medium
1663	NC_056055.1	170075206	INDEL|GK-FB	19	GT	GTT,G	409.6	PASS	LRP1B	Medium
1664	NC_056055.1	173060287	SNP|FB	64	TCA	CCA,CAC,CAA,CAG,CGA,ACA	57.03	PASS	THSD7B	Medium
1665	NC_056055.1	173060311	SNP|GK-FB	4236	T	C	7106.06	PASS	THSD7B	Medium
1666	NC_056055.1	173060322	SNP|GK	1	C	T	369.34	PASS	THSD7B	Low
1667	NC_056055.1	176444800	SNP|FB	53	TTTCA	GGACC,GTTCA	144.39	PASS	MGAT5	Medium
1668	NC_056055.1	176444835	SNP:INDEL|GK-FB:FB	3229	C	T	6084.06	PASS	MGAT5	Medium
1669	NC_056055.1	176444837	INDEL|GK	250	C	CA	927.6	PASS	MGAT5	Medium
1670	NC_056055.1	176444875	INDEL|GK	74	CT	CTT,C	603.6	PASS	MGAT5	Medium
1671	NC_056055.1	176444881	SNP|GK-FB	2464	C	T	3944.06	PASS	MGAT5	Medium
1672	NC_056055.1	176444884	SNP|GK-FB	4	G	A	829.64	PASS	MGAT5	Medium
1673	NC_056055.1	176444910	SNP|GK-FB	18	A	G	2224.06	PASS	MGAT5	Medium
1674	NC_056055.1	176444944	INDEL|FB	22	GC	GT	1286.51	PASS	MGAT5	Medium
1675	NC_056055.1	176444945	SNP|GK-FB	657	C	T	3847.06	PASS	MGAT5	Medium
1676	NC_056055.1	176444976	INDEL|GK	519	AG	A	751.6	PASS	MGAT5	Medium
1677	NC_056055.1	176444981	INDEL|GK-FB	397	GA	GAA,G	1007.6	PASS	MGAT5	Medium
1678	NC_056055.1	177639928	INDEL|GK	40	T	TA,A,C,TG	774.6	PASS	NCKAP5	Medium
1679	NC_056055.1	177639942	SNP|GK-FB	347	C	T	2766.06	PASS	NCKAP5	Medium
1680	NC_056055.1	177640051	SNP|GK-FB	4333	C	T	7882.06	VQSRTrancheSNP99.00to99.90	NCKAP5	Medium
1681	NC_056055.1	177640093	INDEL|GK	36	AT	A	676.6	PASS	NCKAP5	Medium
1682	NC_056055.1	178793443	SNP|FB	1	T	G	154.01	PASS	SLC35F5	Low
1683	NC_056055.1	180028710	SNP|FB	1	G	T	157.4	PASS	.	Low
1684	NC_056055.1	180653522	SNP|FB	319	T	A	159.58	PASS	DPP10	Medium
1685	NC_056055.1	180653568	SNP|GK-FB	34	G	T	3159.06	PASS	DPP10	Medium
1686	NC_056055.1	180653579	SNP|GK-FB	75	G	C	1607.64	PASS	DPP10	Medium
1687	NC_056055.1	180653602	INDEL|GK-FB	1091	GA	G,GAA	807.6	PASS	DPP10	Medium
1688	NC_056055.1	180653607	SNP|GK-FB	75	G	C	1947.64	PASS	DPP10	Medium
1689	NC_056055.1	180653612	SNP|GK	1	A	G	737.64	PASS	DPP10	Low
1690	NC_056055.1	180653620	INDEL|FB	14	TAAGAA	TAAGAG	1755.4	PASS	DPP10	Medium
1691	NC_056055.1	180653625	SNP:INDEL|GK-FB:FB	3768	A	G	8761.06	PASS	DPP10	Medium
1692	NC_056055.1	180653639	INDEL|GK-FB	475	CT	CTT,C	833.6	PASS	DPP10	Medium
1693	NC_056055.1	180653649	SNP|GK-FB	2	C	A	1017.64	PASS	DPP10	Medium
1694	NC_056055.1	180653669	SNP|FB	101	A	T	109.53	PASS	DPP10	Medium
1695	NC_056055.1	181349154	SNP|FB	1	C	T	179.83	PASS	.	Low
1696	NC_056055.1	183192775	INDEL|GK	148	CT	C	616.6	PASS	CCDC93	Medium
1697	NC_056055.1	183192780	INDEL|GK-FB	1180	CT	C	1157.6	PASS	CCDC93	Medium
1698	NC_056055.1	183192790	INDEL|GK	328	CT	C	1008.6	PASS	CCDC93	Medium
1699	NC_056055.1	183192822	SNP|GK-FB	8	T	C	776.64	PASS	CCDC93	Medium
1700	NC_056055.1	183192825	INDEL|FB	515	TCCCC	TCTCC,TCCCT	6418.4	PASS	CCDC93	Medium
1701	NC_056055.1	183192827	SNP:INDEL|GK-FB:FB	3563	C	T	8456.06	PASS	CCDC93	Medium
1702	NC_056055.1	183192829	SNP|GK-FB	39	C	T	2383.06	PASS	CCDC93	Medium
1703	NC_056055.1	183192836	SNP:INDEL|GK-FB:FB	3851	TG	CG,T	8303.06	PASS	CCDC93	Medium
1704	NC_056055.1	183192882	INDEL|GK-FB	570	GA	G,GAA	657.6	PASS	CCDC93	Medium
1705	NC_056055.1	183192898	SNP|GK-FB	7	A	C	758.64	PASS	CCDC93	Medium
1706	NC_056055.1	183192943	SNP|FB	16	A	G,T	110.07	PASS	CCDC93	Medium
1707	NC_056055.1	186974251	SNP|FB	148	T	G	166.14	PASS	NIFK	Medium
1708	NC_056055.1	186974294	INDEL|GK	288	AG	A	798.6	PASS	NIFK	Medium
1709	NC_056055.1	186974324	SNP|GK-FB	116	T	C	4470.06	PASS	NIFK	Medium
1710	NC_056055.1	186974352	INDEL|GK-FB	263	TA	T,CA	376.6	PASS	NIFK	Medium
1711	NC_056055.1	186974357	SNP:INDEL|GK-FB:FB	3937	T	C	4385.06	PASS	NIFK	Medium
1712	NC_056055.1	186974378	INDEL|GK	4550	GC	G	2244.6	PASS	NIFK	Medium
1713	NC_056055.1	186974390	INDEL|FB	45	CAAAG	CAAAGC	276.01	PASS	NIFK	Medium
1714	NC_056055.1	186974394	INDEL|GK-FB	2027	G	GC	1455.6	PASS	NIFK	Medium
1715	NC_056055.1	186974412	INDEL|GK	444	T	TC,C	502.6	PASS	NIFK	Medium
1716	NC_056055.1	188233359	INDEL|FB	15	TT	TG	8877.85	PASS	.	Medium
1717	NC_056055.1	188233360	SNP:INDEL|GK-FB:FB	4270	T	G	9772.06	PASS	.	Medium
1718	NC_056055.1	188233365	INDEL|GK	570	A	AC,ACC	1559.6	PASS	.	Medium
1719	NC_056055.1	188233383	SNP:INDEL|GK:GK	975	C	CG,G	4748.6	PASS	.	Medium
1720	NC_056055.1	188233428	INDEL|FB	55	GTTTGA	GTTTTG	670.95	PASS	.	Medium
1721	NC_056055.1	188233432	INDEL|FB	449	GAT	TGT,TTG	1116.43	PASS	.	Medium
1722	NC_056055.1	188233433	SNP|FB	129	A	G,T	119.93	PASS	.	Medium
1723	NC_056055.1	190324305	SNP|GK-FB	313	A	G,AT	3050.06	PASS	CNTNAP5	Medium
1724	NC_056055.1	190324376	SNP:INDEL|GK-FB:FB	2826	A	G	4611.06	PASS	CNTNAP5	Medium
1725	NC_056055.1	190324378	SNP:INDEL|GK:GK	336	A	AT,G	4611.06	PASS	CNTNAP5	Medium
1726	NC_056055.1	192178607	SNP|FB	1	T	C	151.05	PASS	.	Low
1727	NC_056055.1	192550067	INDEL|GK-FB	31	GA	GAA,G	512.6	PASS	.	Medium
1728	NC_056055.1	192550071	INDEL|FB	573	CAT	C	17261.1	PASS	.	Medium
1729	NC_056055.1	192550076	SNP|GK-FB	2097	T	C	2665.06	PASS	.	Medium
1730	NC_056055.1	192550081	INDEL|FB	19	TA	TG	2629.9	PASS	.	Medium
1731	NC_056055.1	192550082	SNP:INDEL|GK-FB:FB	5	A	G	2371.06	PASS	.	Medium
1732	NC_056055.1	192550095	SNP:INDEL|GK-FB:FB	4237	T	C	2665.06	PASS	.	Medium
1733	NC_056055.1	192550111	SNP:INDEL|GK-FB:FB	237	A	G,AT	2269.06	PASS	.	Medium
1734	NC_056055.1	192550126	SNP|GK-FB	5	G	C	659.64	PASS	.	Medium
1735	NC_056055.1	192550132	SNP|GK-FB	237	T	C	2440.06	PASS	.	Medium
1736	NC_056055.1	192550159	INDEL|GK-FB	461	GA	G,GAA	402.6	PASS	.	Medium
1737	NC_056055.1	192550162	INDEL|GK-FB	19	AC	A	242.6	PASS	.	Medium
1738	NC_056055.1	192550163	SNP|GK-FB	236	C	A,*	1308.06	PASS	.	Medium
1739	NC_056055.1	192550191	SNP:INDEL|GK-FB:FB	236	G	A	1694.06	PASS	.	Medium
1740	NC_056055.1	192550220	INDEL|FB	19	TG	TA	1681.98	PASS	.	Medium
1741	NC_056055.1	192550221	SNP:INDEL|GK-FB:FB	2876	GA	AA,G	2121.64	PASS	.	Medium
1742	NC_056055.1	192550245	SNP|FB	446	A	G,C	268.38	PASS	.	Medium
1743	NC_056055.1	192831701	SNP|FB	1	T	A	160.13	PASS	.	Low
1744	NC_056055.1	193777479	SNP|FB	1	C	A	165.6	PASS	.	Low
1745	NC_056055.1	196005555	INDEL|FB	124	GCA	GCG	3592	PASS	.	Medium
1746	NC_056055.1	196005557	SNP:INDEL|GK-FB:FB	3194	A	G	2355.06	PASS	.	Medium
1747	NC_056055.1	196005561	SNP|GK-FB	24	G	T	837.64	PASS	.	Medium
1748	NC_056055.1	196005597	INDEL|GK	632	TA	TAA,T	402.6	PASS	.	Medium
1749	NC_056055.1	196005644	INDEL|GK-FB	34	G	GAAA,GAA,GA	634.6	PASS	.	Medium
1750	NC_056055.1	196005645	INDEL|GK-FB	1750	CAA	CA,AAA,C,CAAA	383.6	PASS	.	Medium
1751	NC_056055.1	196005653	SNP|GK	24	T	A	134.76	VQSRTrancheSNP99.00to99.90	.	Medium
1752	NC_056055.1	196005693	INDEL|GK	605	GGC	G,AGC	703.6	PASS	.	Medium
1753	NC_056055.1	196005718	SNP|FB	141	A	C,T	128.96	PASS	.	Medium
1754	NC_056055.1	198798430	INDEL|GK	164	CA	C	678.6	PASS	HECW2	Medium
1755	NC_056055.1	198798452	INDEL|GK	179	TG	T	1051.6	PASS	HECW2	Medium
1756	NC_056055.1	198798466	INDEL|GK	309	AG	A	725.6	PASS	HECW2	Medium
1757	NC_056055.1	198798488	INDEL|GK	242	AT	A	307.6	PASS	HECW2	Medium
1758	NC_056055.1	198798494	INDEL|GK	81	CT	CTT,C	236.6	PASS	HECW2	Medium
1759	NC_056055.1	198798509	SNP:INDEL|GK-FB:FB	1389	A	C	3836.06	PASS	HECW2	Medium
1760	NC_056055.1	198798556	INDEL|GK-FB	2765	GA	G	592.6	PASS	HECW2	Medium
1761	NC_056055.1	200703882	SNP|FB	1	A	G	202.61	PASS	.	Low
1762	NC_056055.1	202820166	SNP|GK	34	C	A	728.64	PASS	KCTD18	Medium
1763	NC_056055.1	202820231	INDEL|GK	315	GA	GAA,G	572.6	PASS	KCTD18	Medium
1764	NC_056055.1	202820241	SNP|GK-FB	1	T	C	858.64	PASS	KCTD18	Low
1765	NC_056055.1	202820279	SNP|GK-FB	14	G	A	1551.06	PASS	KCTD18	Medium
1766	NC_056055.1	202820286	SNP|GK-FB	1	C	T	709.64	PASS	KCTD18	Low
1767	NC_056055.1	203163898	INDEL|GK-FB	446	GA	GAA,G	715.6	PASS	LOC101102548	Medium
1767	NC_056055.1	203163898	INDEL|GK-FB	446	GA	GAA,G	715.6	PASS	LOC121818831	Medium
1768	NC_056055.1	203163930	SNP:INDEL|GK-FB:FB	2891	T	C	2688.06	PASS	LOC101102548	Medium
1768	NC_056055.1	203163930	SNP:INDEL|GK-FB:FB	2891	T	C	2688.06	PASS	LOC121818831	Medium
1769	NC_056055.1	207725572	SNP:INDEL|GK-FB:FB	4037	T	C	5914.06	PASS	PARD3B	Medium
1770	NC_056055.1	207725576	SNP|GK	7	A	C	2063.64	PASS	PARD3B	Medium
1771	NC_056055.1	207725577	SNP|GK	7	C	A	2063.64	PASS	PARD3B	Medium
1772	NC_056055.1	207725579	SNP|GK	7	T	G	382.64	VQSRTrancheSNP99.00to99.90	PARD3B	Medium
1773	NC_056055.1	207725585	SNP|FB	32	AGAAGTAC	TGAAGTAC,GGAAGTAC,ATCACCGATGAAG	111.84	PASS	PARD3B	Medium
1774	NC_056055.1	209247475	SNP:INDEL|FB:GK-FB	163	T	C	516.86	PASS	KLF7	Medium
1775	NC_056055.1	209247541	INDEL|GK	649	TG	T	765.6	VQSRTrancheINDEL99.00to99.90	KLF7	Medium
1776	NC_056055.1	209247606	INDEL|FB	176	TACT	TACC	5971.87	PASS	KLF7	Medium
1777	NC_056055.1	209247609	SNP:INDEL|GK-FB:FB	4161	T	C	10512.1	PASS	KLF7	Medium
1778	NC_056055.1	209247610	INDEL|GK	149	AT	A	304.6	PASS	KLF7	Medium
1779	NC_056055.1	209247615	INDEL|GK	1001	GA	G,GAA	627.6	PASS	KLF7	Medium
1780	NC_056055.1	209247643	SNP|FB	99	A	T	297.61	PASS	KLF7	Medium
1781	NC_056055.1	209883549	SNP|GK	1	C	T	391.05	PASS	LOC121818742	Low
1782	NC_056055.1	209883551	SNP|GK	1	C	T	391.05	PASS	LOC121818742	Low
1783	NC_056055.1	211619801	SNP|GK-FB	2785	C	T	3502.06	PASS	UNC80	Medium
1784	NC_056055.1	211619815	INDEL|GK	530	GA	G,GAA	630.6	PASS	UNC80	Medium
1785	NC_056055.1	211619833	INDEL|FB	28	AGA	AGG	4356.51	PASS	UNC80	Medium
1786	NC_056055.1	211619835	SNP:INDEL|GK-FB:FB	2295	A	G	3260.06	PASS	UNC80	Medium
1787	NC_056055.1	211619854	INDEL|GK-FB	399	G	GT	449.6	PASS	UNC80	Medium
1788	NC_056055.1	211619936	SNP|GK-FB	644	T	C	3131.06	PASS	UNC80	Medium
1789	NC_056055.1	213290211	SNP:INDEL|GK-FB:FB	1693	C	A	3335.06	PASS	ERBB4	Medium
1790	NC_056055.1	213290214	INDEL|GK	84	CT	CTT,C	207.6	PASS	ERBB4	Medium
1791	NC_056055.1	213290219	SNP|GK-FB	777	C	T	3393.06	PASS	ERBB4	Medium
1792	NC_056055.1	213290275	SNP|GK-FB	4384	C	T	6153.06	PASS	ERBB4	Medium
1793	NC_056055.1	217017435	SNP|FB	19	T	G	166.48	PASS	ABCA12	Medium
1794	NC_056055.1	217017493	INDEL|GK	578	GC	G	1217.6	PASS	ABCA12	Medium
1795	NC_056055.1	217017499	SNP|GK-FB	26	C	T	1625.06	PASS	ABCA12	Medium
1796	NC_056055.1	217017500	SNP:INDEL|GK-FB:FB	1267	G	A	10813.1	PASS	ABCA12	Medium
1797	NC_056055.1	217017501	INDEL|GK	110	T	TC	1708.6	PASS	ABCA12	Medium
1798	NC_056055.1	217296998	SNP|GK-FB	1	A	G	436.06	PASS	ATIC	Low
1799	NC_056055.1	217297018	SNP|GK-FB	1	A	G	436.06	PASS	ATIC	Low
1800	NC_056055.1	219998117	SNP|GK-FB	25	C	A	265.04	PASS	TNS1	Medium
1801	NC_056055.1	219998124	SNP|FB	35	T	G	107.67	PASS	TNS1	Medium
1802	NC_056055.1	219998130	INDEL|FB	13	TAA	TAT	2015.45	PASS	TNS1	Medium
1803	NC_056055.1	219998132	SNP:INDEL|GK-FB:FB	397	A	T	2267.06	PASS	TNS1	Medium
1804	NC_056055.1	219998138	INDEL|GK	1784	AG	A,AGG	527.6	PASS	TNS1	Medium
1805	NC_056055.1	219998158	SNP:INDEL|GK-FB:FB	204	C	T	2109.06	PASS	TNS1	Medium
1806	NC_056055.1	219998171	SNP|GK-FB	203	T	G	1895.06	PASS	TNS1	Medium
1807	NC_056055.1	219998184	SNP|GK	21	C	A	230.64	VQSRTrancheSNP99.00to99.90	TNS1	Medium
1808	NC_056055.1	219998185	SNP|GK	21	A	C	230.64	VQSRTrancheSNP99.00to99.90	TNS1	Medium
1809	NC_056055.1	219998225	SNP:INDEL|GK-FB:FB	3426	C	T	9641.06	PASS	TNS1	Medium
1810	NC_056055.1	219998294	SNP|GK-FB	204	C	T	2266.06	PASS	TNS1	Medium
1811	NC_056055.1	221490035	INDEL|GK-FB	36	AC	A	434.6	PASS	OBSL1	Medium
1812	NC_056055.1	221490038	SNP|GK-FB	207	G	C	1456.06	PASS	OBSL1	Medium
1813	NC_056055.1	221490052	INDEL|GK	71	C	CG	970.6	PASS	OBSL1	Medium
1814	NC_056055.1	221490055	SNP|GK-FB	49	G	T	1616.06	PASS	OBSL1	Medium
1815	NC_056055.1	221491407	INDEL|GK	274	AT	A,ATT	674.6	PASS	OBSL1	Medium
1816	NC_056055.1	221491483	INDEL|GK	156	GA	GAA,G	225.6	PASS	OBSL1	Medium
1817	NC_056055.1	221491512	INDEL|FB	24	ATTTTACA	ATTTTAC	199.46	PASS	OBSL1	Medium
1818	NC_056055.1	221491518	INDEL|GK-FB	1223	CA	C	545.6	PASS	OBSL1	Medium
1819	NC_056055.1	221491528	SNP|GK	112	G	A,GT,T	534.6	PASS	OBSL1	Medium
1820	NC_056055.1	221491542	INDEL|GK-FB	4280	AC	A	6823.03	PASS	OBSL1	Medium
1821	NC_056055.1	221491577	INDEL|FB	173	AT	AC	7770.2	PASS	OBSL1	Medium
1822	NC_056055.1	221491578	SNP:INDEL|GK-FB:FB	4280	T	C,G,TG	5798.06	PASS	OBSL1	Medium
1823	NC_056055.1	226001667	SNP|GK-FB	19	G	A,*	1024.64	PASS	AP1S3	Medium
1824	NC_056055.1	226001694	INDEL|GK-FB	37	GA	GAA,G	336.6	PASS	AP1S3	Medium
1825	NC_056055.1	226001697	SNP:INDEL|GK-FB:FB	2190	A	C	5173.06	PASS	AP1S3	Medium
1826	NC_056055.1	226001702	SNP:INDEL|GK-FB:FB	2190	T	C	5173.06	PASS	AP1S3	Medium
1827	NC_056055.1	226001749	INDEL|GK-FB	38	T	TA	258.6	PASS	AP1S3	Medium
1828	NC_056055.1	226001750	INDEL|FB	13	AC	AG	5304.36	PASS	AP1S3	Medium
1829	NC_056055.1	226001751	SNP:INDEL|GK-FB:FB	2199	C	G,T	7307.64	PASS	AP1S3	Medium
1830	NC_056055.1	226001758	INDEL|FB	211	AG	AT	7424.21	PASS	AP1S3	Medium
1831	NC_056055.1	226001759	SNP:INDEL|GK-FB:GK-FB	2263	GA	*,TA,G,GAA,AA	7188.64	PASS	AP1S3	Medium
1832	NC_056055.1	226001771	INDEL|FB	51	TCCCACAG	TCCCACAC	3123.84	PASS	AP1S3	Medium
1833	NC_056055.1	226001777	INDEL|FB	11	AG	AC	681.16	PASS	AP1S3	Medium
1834	NC_056055.1	226001778	SNP:INDEL|GK-FB:FB	4961	G	C	14222.1	PASS	AP1S3	High
1835	NC_056055.1	226566545	SNP|GK	1	A	G	391.05	PASS	.	Low
1836	NC_056055.1	226566552	SNP|GK	1	G	A	391.05	PASS	.	Low
1837	NC_056055.1	226785067	INDEL|FB	19	TTA	TT	1534.56	PASS	.	Medium
1838	NC_056055.1	226785068	INDEL|GK-FB	4373	TAA	TA,T	2441.03	PASS	.	Medium
1839	NC_056055.1	226785109	INDEL|FB	108	TAAATAA	TAAATAC	2311.46	PASS	.	Medium
1840	NC_056055.1	226785113	SNP|GK	2	T	A	798.64	PASS	.	Medium
1841	NC_056055.1	226785114	INDEL|FB	20	AA	AC	3754.76	PASS	.	Medium
1842	NC_056055.1	226785115	SNP:INDEL|GK-FB:FB	3538	A	C	3289.06	PASS	.	Medium
1843	NC_056055.1	226785155	SNP|GK-FB	13	CT	GT,C	1063.64	PASS	.	Medium
1844	NC_056055.1	226785167	INDEL|FB	23	ACCCG	ACCCA	942.25	PASS	.	Medium
1845	NC_056055.1	226785170	SNP|GK-FB	3	C	T	530.64	PASS	.	Medium
1846	NC_056055.1	226785171	SNP:INDEL|GK-FB:FB	3247	G	A,GA	3320.06	PASS	.	Medium
1847	NC_056055.1	226785211	SNP|FB	84	A	T	167.76	PASS	.	Medium
1848	NC_056055.1	229259763	INDEL|GK-FB	78	GA	GAA,G	429.6	PASS	COL4A4	Medium
1849	NC_056055.1	229259766	SNP:INDEL|GK-FB:GK-FB	2606	A	G,AG	2647.06	PASS	COL4A4	Medium
1850	NC_056055.1	229259779	INDEL|GK	233	G	GA	676.6	PASS	COL4A4	Medium
1851	NC_056055.1	233269683	SNP|GK	1	A	G	423.06	PASS	LOC105610097	Low
1852	NC_056055.1	233608928	SNP|FB	23	AAGAAC	GAGAAC,GGGAAA	145.56	PASS	.	Medium
1853	NC_056055.1	233609031	INDEL|FB	14	CAAAGAAT	CAAAGAAC	1452	PASS	.	Medium
1854	NC_056055.1	233609038	SNP:INDEL|GK-FB:FB	4088	T	C	8568.06	PASS	.	Medium
1855	NC_056055.1	233609062	SNP|GK-FB	1	A	C	519.64	PASS	.	Low
1856	NC_056055.1	233609126	SNP|FB	44	A	C,G	74.85	PASS	.	Medium
1857	NC_056055.1	233688085	SNP|GK-FB	156	G	A	1594.06	PASS	DIS3L2	Medium
1858	NC_056055.1	233688106	INDEL|GK	4439	AT	A,ATT	887.6	VQSRTrancheINDEL99.00to99.90	DIS3L2	Medium
1859	NC_056055.1	233688140	SNP:INDEL|GK-FB:FB	3546	T	C	4517.06	PASS	DIS3L2	Medium
1860	NC_056055.1	233688143	SNP:INDEL|GK:GK	19	G	GT,A	2656.06	PASS	DIS3L2	Medium
1861	NC_056055.1	233688189	INDEL|GK-FB	263	GT	GTT,G	563.6	PASS	DIS3L2	Medium
1862	NC_056055.1	233688200	INDEL|GK	178	GA	GAA,G	222.6	PASS	DIS3L2	Medium
1863	NC_056055.1	233816899	SNP|GK-FB	996	G	A	2340.06	PASS	DIS3L2	Medium
1864	NC_056055.1	233816958	SNP|GK-FB	53	A	G	1789.06	PASS	DIS3L2	Medium
1865	NC_056055.1	233816994	SNP:INDEL|GK-FB:FB	3162	A	G	3202.06	PASS	DIS3L2	Medium
1866	NC_056055.1	233817062	INDEL|GK	50	TA	T,TAA	306.6	PASS	DIS3L2	Medium
1867	NC_056055.1	236037462	SNP|GK-FB	1	C	G	358.06	PASS	FABP3	Low
1867	NC_056055.1	236037462	SNP|GK-FB	1	C	G	358.06	PASS	ZCCHC17	Low
1868	NC_056055.1	236037514	SNP|GK-FB	1	C	T	362.06	PASS	FABP3	Low
1868	NC_056055.1	236037514	SNP|GK-FB	1	C	T	362.06	PASS	ZCCHC17	Low
1869	NC_056055.1	236037537	SNP|GK-FB	1	T	C	379.06	PASS	FABP3	Low
1869	NC_056055.1	236037537	SNP|GK-FB	1	T	C	379.06	PASS	ZCCHC17	Low
1870	NC_056055.1	238246708	SNP|GK	13	T	A,C,TA	278.64	PASS	EPB41	Medium
1871	NC_056055.1	238246715	SNP:INDEL|GK-FB:FB	464	G	A	2461.06	PASS	EPB41	Medium
1872	NC_056055.1	238246721	INDEL|GK	127	CT	CTT,CTTT,C	354.6	PASS	EPB41	Medium
1873	NC_056055.1	238246740	INDEL|FB	13	CTTTCTTCTCTTTTG	CTTTCTTCTCTTTTGA	307.9	PASS	EPB41	Medium
1874	NC_056055.1	238246754	SNP|GK	253	GA	GAA,G,AA	433.6	PASS	EPB41	Medium
1875	NC_056055.1	238246787	SNP|GK	87	GA	G,GAA,AA	272.6	PASS	EPB41	Medium
1876	NC_056055.1	238246808	SNP|GK-FB	4030	C	G	7882.06	PASS	EPB41	Medium
1877	NC_056055.1	238246829	INDEL|GK-FB	53	CAAATAGAA	CAAAATAGAA,C	263.6	PASS	EPB41	Medium
1878	NC_056055.1	238246833	SNP:INDEL|GK-FB:FB	3884	T	C,*	7301.06	PASS	EPB41	Medium
1879	NC_056055.1	239370667	SNP|FB	14	C	A	221.36	PASS	FAM76A	Medium
1880	NC_056055.1	241081006	INDEL|GK-FB	141	GA	G	549.6	PASS	MAN1C1	Medium
1881	NC_056055.1	241081011	INDEL|GK-FB	303	AG	A,AGG	382.6	PASS	MAN1C1	Medium
1882	NC_056055.1	241081014	SNP:INDEL|GK:GK-FB	933	GA	GAA,AA,G	2411.64	PASS	MAN1C1	Medium
1883	NC_056055.1	241081017	SNP|GK	904	C	A	4269.06	PASS	MAN1C1	Medium
1884	NC_056055.1	241081022	INDEL|FB	19	TGGGTGGTG	TGGGTGGTA	2504.76	VQSRTrancheSNP99.00to99.90	MAN1C1	Medium
1885	NC_056055.1	241081030	SNP:INDEL|GK-FB:FB	3698	G	A,*	3373.06	PASS	MAN1C1	Medium
1886	NC_056055.1	241081082	SNP|GK-FB	385	G	T	3101.06	PASS	MAN1C1	Medium
1887	NC_056055.1	241081113	INDEL|GK-FB	284	G	GT	444.6	PASS	MAN1C1	Medium
1888	NC_056055.1	241081126	SNP|GK-FB	232	A	G	2993.06	PASS	MAN1C1	Medium
1889	NC_056055.1	241081168	INDEL|GK-FB	4452	TG	T,TGG	3559.6	PASS	MAN1C1	Medium
1890	NC_056055.1	241081171	INDEL|FB	209	GGA	GGG,GG	4329.99	PASS	MAN1C1	Medium
1891	NC_056055.1	241081172	INDEL|GK-FB	51	GA	G	1188.03	PASS	MAN1C1	Medium
1892	NC_056055.1	241081173	SNP|GK	19	A	G,*	433.04	PASS	MAN1C1	Medium
1893	NC_056055.1	241081196	SNP|FB	873	A	G	517.53	PASS	MAN1C1	Medium
1894	NC_056055.1	243028562	INDEL|FB	19	TGCCCAA	TGCCCAG,TGCCAG	378.89	PASS	.	Medium
1895	NC_056055.1	243028563	INDEL|GK-FB	26	GC	G	293.6	PASS	.	Medium
1896	NC_056055.1	243028568	SNP:INDEL|GK-FB:FB	323	A	G	1975.06	PASS	.	Medium
1897	NC_056055.1	243647253	SNP|FB	1	A	G	171.82	PASS	EPHB2	Low
1898	NC_056055.1	243941230	INDEL|FB	529	TG	GA,GG	1018.61	PASS	.	Medium
1899	NC_056055.1	243941256	SNP:INDEL|GK:FB	450	C	T	3259.06	PASS	.	Medium
1900	NC_056055.1	243941258	SNP:INDEL|GK-FB:GK	2501	CG	TG,C	3655.06	PASS	.	Medium
1901	NC_056055.1	243941267	INDEL|GK	476	G	GA	1246.6	PASS	.	Medium
1902	NC_056055.1	243941292	SNP|GK-FB	4072	G	A	4905.06	PASS	.	Medium
1903	NC_056055.1	243941326	INDEL|GK	2801	AT	A,ATT	686.6	PASS	.	Medium
1904	NC_056055.1	243941352	SNP|GK-FB	4	T	A	1725.64	PASS	.	Medium
1905	NC_056055.1	243941362	SNP:INDEL|GK:FB	1965	G	A	8941.06	PASS	.	Medium
1906	NC_056055.1	243941364	SNP|GK	1965	G	A	8941.06	PASS	.	Medium
1907	NC_056055.1	243941371	INDEL|GK-FB	15	AG	AGG,A	206.71	PASS	.	Medium
1908	NC_056055.1	243941374	SNP|GK-FB	1966	G	C	8941.06	PASS	.	Medium
1909	NC_056055.1	243941379	SNP:INDEL|GK-FB:FB	1599	G	C	2972.06	PASS	.	Medium
1910	NC_056055.1	243941394	SNP|FB	367	AGGGGCTTATG	GGGGGCTTATG,TGGGGCTTATG,CGGGGCTTATG,ATCACCGAACCAATG,ATCACCGGATGAATC	154.77	PASS	.	Medium
1911	NC_056055.1	245526802	SNP|FB	42	T	G	103.45	PASS	EIF4G3	Medium
1912	NC_056055.1	245526823	INDEL|GK	158	C	CA	426.6	VQSRTrancheINDEL99.00to99.90	EIF4G3	Medium
1913	NC_056055.1	245526883	INDEL|GK	24	C	CG,CA,T	305.6	PASS	EIF4G3	Medium
1914	NC_056055.1	245526887	INDEL|GK-FB	12	C	CG	354.6	PASS	EIF4G3	Medium
1915	NC_056055.1	245526889	SNP|GK-FB	4486	A	G	4763.06	PASS	EIF4G3	Medium
1916	NC_056055.1	247733921	INDEL|GK	1369	AG	A,ACG	753.6	PASS	.	Medium
1917	NC_056055.1	247733940	INDEL|GK	896	AC	A	976.6	PASS	.	Medium
1918	NC_056055.1	247733950	INDEL|FB	62	GCA	GCG,GTG	4965.06	PASS	.	Medium
1919	NC_056055.1	247733951	SNP:INDEL|GK:GK-FB	327	CA	C,TA,*	2520.06	PASS	.	Medium
1920	NC_056055.1	247733952	SNP:INDEL|GK-FB:GK-FB	3392	AC	GC,*,A,ACC	3568.06	PASS	.	Medium
1921	NC_056055.1	247733953	SNP|GK	252	C	G	798.06	VQSRTrancheSNP99.00to99.90	.	Medium
1922	NC_056055.1	247733963	INDEL|GK	168	A	AC	1942.6	VQSRTrancheINDEL99.00to99.90	.	Medium
1923	NC_056055.1	247733967	SNP|GK	173	C	T	1706.64	VQSRTrancheSNP99.90to100.00	.	Medium
1924	NC_056055.1	247733969	SNP|GK	169	TC	CC,TCC,T	1706.64	VQSRTrancheINDEL99.00to99.90	.	Medium
1925	NC_056055.1	247733990	INDEL|FB	27	TGCTC	TGCTT	4941.28	PASS	.	Medium
1926	NC_056055.1	247733994	SNP:INDEL|GK-FB:FB	2341	C	T	4988.06	PASS	.	Medium
1927	NC_056055.1	247734028	SNP:INDEL|GK:FB	387	C	G	3033.06	PASS	.	Medium
1928	NC_056055.1	247734032	SNP:INDEL|GK-FB:FB	1065	C	T	4941.06	PASS	.	Medium
1929	NC_056055.1	247734051	INDEL|FB	234	TGGGCT	TGGGGG	6810.92	PASS	.	Medium
1930	NC_056055.1	247734054	INDEL|FB	20	GCT	GGG	3264.84	PASS	.	Medium
1931	NC_056055.1	247734055	SNP:INDEL|GK:FB	1496	C	G,*	7790.06	PASS	.	Medium
1932	NC_056055.1	247734056	SNP|GK	1496	T	G,*	7931.06	PASS	.	Medium
1933	NC_056055.1	247734061	INDEL|GK	438	TG	T,GG,TGG	920.6	PASS	.	Medium
1934	NC_056055.1	247734084	INDEL|FB	98	GCCCC	GCCCG	1125.07	PASS	.	Medium
1935	NC_056055.1	247734088	SNP:INDEL|GK-FB:FB	1467	C	G	6288.06	PASS	.	Medium
1936	NC_056055.1	248890730	SNP|GK-FB	1	C	T	691.06	PASS	RCC2	Low
1937	NC_056056.1	146327	SNP|GK-FB	77	C	T	372.06	PASS	CACNA1B	Medium
1938	NC_056056.1	1284006	SNP:INDEL|FB:FB	179	C	A	359.8	PASS	.	Medium
1939	NC_056056.1	1284049	SNP:INDEL|GK-FB:FB	147	A	G	523.06	PASS	.	Medium
1940	NC_056056.1	1414785	INDEL|GK-FB	275	AC	ACC,A	1608.6	PASS	OLFM1	Medium
1941	NC_056056.1	1414807	INDEL|FB	41	CTT	CTC	2164.08	PASS	OLFM1	Medium
1942	NC_056056.1	1414809	SNP:INDEL|GK-FB:FB	2333	T	C	5195.06	PASS	OLFM1	Medium
1943	NC_056056.1	1414835	INDEL|GK-FB	45	GA	G	285.6	PASS	OLFM1	Medium
1944	NC_056056.1	1414840	SNP|GK-FB	319	C	T	3029.06	VQSRTrancheSNP99.00to99.90	OLFM1	Medium
1945	NC_056056.1	1414841	SNP:INDEL|GK-FB:FB	928	G	A	3584.06	VQSRTrancheSNP99.00to99.90	OLFM1	Medium
1946	NC_056056.1	1414850	INDEL|GK	15	G	GC	425.6	PASS	OLFM1	Medium
1947	NC_056056.1	1414852	INDEL|FB	21	GCCCT	GCCCA	4038.55	PASS	OLFM1	Medium
1948	NC_056056.1	1414856	SNP:INDEL|GK-FB:FB	2333	T	A	5541.06	PASS	OLFM1	Medium
1949	NC_056056.1	1414881	INDEL|FB	192	GT	GG	11522.1	PASS	OLFM1	Medium
1950	NC_056056.1	1414882	SNP:INDEL|GK-FB:FB	2329	T	G,*	6718.06	PASS	OLFM1	Medium
1951	NC_056056.1	1414899	INDEL|GK	432	T	TA,TG	537.6	PASS	OLFM1	Medium
1952	NC_056056.1	1414907	SNP:INDEL|GK-FB:FB	2548	G	A	6347.06	PASS	OLFM1	Medium
1953	NC_056056.1	1414919	SNP|GK-FB	816	T	C	3475.06	VQSRTrancheSNP99.00to99.90	OLFM1	Medium
1954	NC_056056.1	1414929	SNP|GK-FB	540	C	T	4756.06	PASS	OLFM1	Medium
1955	NC_056056.1	1618155	SNP|FB	19	G	A	103.08	PASS	COL5A1	Medium
1956	NC_056056.1	1618171	SNP|FB	21	A	G	122.88	PASS	COL5A1	Medium
1957	NC_056056.1	1618225	SNP|GK	11	A	T	301.02	PASS	COL5A1	Medium
1958	NC_056056.1	1618227	SNP|GK	11	C	T	301.02	PASS	COL5A1	Medium
1959	NC_056056.1	1962150	SNP|FB	1	T	G	157.29	PASS	.	Low
1960	NC_056056.1	1962185	SNP|FB	1	T	C	176.79	PASS	.	Low
[truncated: 8,480 more rows]

## Sheet: Sheet1
Variant	CHROM	POS	V-Caller	SampleN	REF	ALT	QUAL	Filter	Cluster
1	NC_056054.1	130616	SNP:INDEL|GK:GK-FB	270	T	A,C,TCA	2074.06	PASS	Medium
2	NC_056054.1	130618	INDEL|GK-FB	46	AC	A	1567.6	PASS	Medium
3	NC_056054.1	130623	INDEL|FB	57	CG	CA	5185.57	PASS	Medium
4	NC_056054.1	130624	SNP:INDEL|GK-FB:FB	4880	G	A	6013.06	PASS	High
5	NC_056054.1	130681	INDEL|GK-FB	3889	GA	G	1451.6	PASS	Medium
6	NC_056054.1	130682	SNP|GK-FB	13	A	G	994.04	PASS	Medium
7	NC_056054.1	130689	SNP|GK	20	GC	CC,G	304.64	PASS	Medium
8	NC_056054.1	130690	SNP|GK	19	C	G	307.64	VQSRTrancheSNP99.00to99.90	Medium
9	NC_056054.1	130696	INDEL|GK	35	C	CA	946.6	PASS	Medium
10	NC_056054.1	130709	SNP|GK-FB	3399	G	A	7496.06	PASS	Medium
11	NC_056054.1	839846	INDEL|GK-FB	165	AG	A	979.6	PASS	Medium
12	NC_056054.1	2695411	SNP:INDEL|GK-FB:FB	630	T	C	1515.06	PASS	Medium
13	NC_056054.1	2695456	SNP|FB	787	G	T	1106.98	PASS	Medium
14	NC_056054.1	3685071	INDEL|GK	478	AAG	A	1471.6	VQSRTrancheINDEL99.00to99.90	Medium
15	NC_056054.1	3685135	INDEL|GK-FB	39	AG	A	578.6	PASS	Medium
16	NC_056054.1	3685136	SNP|GK-FB	20	G	A	1391.64	PASS	Medium
17	NC_056054.1	3685182	SNP|GK-FB	626	G	A	3780.06	PASS	Medium
18	NC_056054.1	3685214	INDEL|FB	68	AG	AA	6313	VQSRTrancheSNP99.00to99.90	Medium
19	NC_056054.1	3685215	SNP|GK-FB	626	G	A	4094.06	PASS	Medium
20	NC_056054.1	3685222	INDEL|GK	492	AG	A,ACG	1401.6	VQSRTrancheINDEL99.90to100.00	Medium
21	NC_056054.1	4781424	INDEL|GK	3309	AT	A,ATT	632.6	PASS	Medium
22	NC_056054.1	4781434	INDEL|FB	11	TATTTTGGGCTTCG	TATTTTGGGCTTCT	805.89	PASS	Medium
23	NC_056054.1	4781435	INDEL|GK-FB	1969	ATT	AT,ATTT,A	1323.6	PASS	Medium
24	NC_056054.1	4781443	INDEL|GK	21	CT	C	205.6	PASS	Medium
25	NC_056054.1	4781447	SNP:INDEL|GK-FB:GK-FB	2064	G	T,GT,*	3758.06	PASS	Medium
26	NC_056054.1	4781453	INDEL|GK-FB	105	TA	T	2373.03	PASS	Medium
27	NC_056054.1	4781499	SNP:INDEL|GK-FB:FB	3164	C	T,CA	3247.06	PASS	Medium
28	NC_056054.1	4781529	SNP|GK-FB	1061	C	T	2402.06	PASS	Medium
29	NC_056054.1	4781555	SNP|FB	34	G	T	99.43	PASS	Medium
30	NC_056054.1	5323670	SNP|FB	1	C	T	207.47	PASS	Low
31	NC_056054.1	5323683	SNP|FB	1	C	T	194.34	PASS	Low
32	NC_056054.1	5450495	INDEL|GK	64	AC	A	525.6	PASS	Medium
33	NC_056054.1	5450591	SNP:INDEL|GK:FB	15	G	A	1758.64	PASS	Medium
34	NC_056054.1	5450595	SNP:INDEL|GK-FB:FB	3399	G	A,*	5428.06	VQSRTrancheSNP99.00to99.90	Medium
35	NC_056054.1	5450599	INDEL|FB	17	GAACTGAA	GAAC	2907.04	PASS	Medium
36	NC_056054.1	5450602	INDEL|GK-FB	3401	CTGAA	C	8127.03	PASS	Medium
37	NC_056054.1	5450628	SNP|GK-FB	263	C	T	1782.06	VQSRTrancheSNP99.00to99.90	Medium
38	NC_056054.1	5450640	SNP:INDEL|GK-FB:FB	1834	G	A	3477.06	PASS	Medium
39	NC_056054.1	5450653	INDEL|FB	12	CTTT	CTTC	1168.91	PASS	Medium
40	NC_056054.1	5450656	SNP:INDEL|GK-FB:FB	3397	T	C	6116.06	PASS	Medium
41	NC_056054.1	5450672	SNP:INDEL|GK-FB:FB	3251	A	G	5975.06	PASS	Medium
42	NC_056054.1	6067893	SNP|FB	1	T	C	158.29	PASS	Low
43	NC_056054.1	9330287	SNP|FB	1	A	T	172.76	PASS	Low
44	NC_056054.1	10264287	SNP|GK-FB	46	C	CT,A	683.64	PASS	Medium
45	NC_056054.1	10264401	INDEL|FB	102	CTTTGTCTTTTTACTTTCTG	CTTTGTCTTTTTACTTTCTA,CTTTGTCTTTTTACTTTTCTG	2495.64	PASS	Medium
46	NC_056054.1	10264407	INDEL|GK-FB	52	CT	C,CTT	176.6	PASS	Medium
47	NC_056054.1	10264414	INDEL|GK-FB	103	CT	CTT,C	263.6	PASS	Medium
48	NC_056054.1	10264420	SNP:INDEL|GK-FB:FB	3488	G	A	3642.06	PASS	Medium
49	NC_056054.1	10264431	INDEL|GK-FB	55	A	AT	245.6	PASS	Medium
50	NC_056054.1	10264437	INDEL|GK-FB	488	GT	GTT,G	902.86	PASS	Medium
51	NC_056054.1	10264452	SNP|FB	106	AATCT	ATCACCG,TATCT	86.45	PASS	Medium
52	NC_056054.1	12657385	SNP|GK-FB	1	A	G	493.64	PASS	Low
53	NC_056054.1	12657391	SNP|GK-FB	67	A	G	1810.06	PASS	Medium
54	NC_056054.1	12657419	INDEL|GK	29	G	GA	200.6	PASS	Medium
55	NC_056054.1	12657425	INDEL|GK-FB	69	A	AT	260.6	PASS	Medium
56	NC_056054.1	12657426	SNP:INDEL|GK-FB:GK-FB	3330	C	T,CA,A	2935.06	PASS	Medium
57	NC_056054.1	12657438	INDEL|GK-FB	605	GT	GTT,G	689.6	PASS	Medium
58	NC_056054.1	12657449	INDEL|GK-FB	160	CAA	CA,CAAA,C	619.6	PASS	Medium
59	NC_056054.1	12657472	INDEL|GK-FB	330	T	TA	840.6	PASS	Medium
60	NC_056054.1	12657529	SNP|GK-FB	5	C	T	1139.64	PASS	Medium
61	NC_056054.1	14545840	INDEL|GK	12	CA	C,TA	162.6	PASS	Medium
62	NC_056054.1	14545841	SNP:INDEL|GK-FB:FB	1801	A	T	3298.06	PASS	Medium
63	NC_056054.1	14545844	INDEL|GK-FB	64	GT	G,GTT	497.6	PASS	Medium
64	NC_056054.1	14545848	INDEL|GK-FB	487	TA	TAA,TGA,T	434.6	PASS	Medium
65	NC_056054.1	14545849	SNP|GK-FB	446	A	G,*	2911.06	PASS	Medium
66	NC_056054.1	14545900	SNP:INDEL|GK-FB:FB	2123	A	G	4020.06	PASS	Medium
67	NC_056054.1	14545903	SNP|GK-FB	15	G	A	1858.06	PASS	Medium
68	NC_056054.1	14545938	SNP|FB	172	A	T	457.91	PASS	Medium
69	NC_056054.1	16693736	INDEL|GK	413	GA	G	595.6	PASS	Medium
70	NC_056054.1	16693744	SNP|GK-FB	1509	A	C	3410.06	PASS	Medium
71	NC_056054.1	16693783	INDEL|FB	50	CA	GC	287.32	PASS	Medium
72	NC_056054.1	16693784	SNP|FB	99	A	C,G	153.44	PASS	Medium
73	NC_056054.1	19036217	SNP|GK-FB	72	T	C,A,TC	179.85	PASS	Medium
74	NC_056054.1	19036294	INDEL|GK-FB	2407	GC	G	631.6	PASS	Medium
75	NC_056054.1	19036352	SNP:INDEL|GK-FB:FB	3806	G	A	16107.1	PASS	Medium
76	NC_056054.1	19665454	INDEL|FB	69	GC	CA	520.73	PASS	Medium
77	NC_056054.1	19665469	SNP|GK	12	AC	GC,CC,A	145.96	PASS	Medium
78	NC_056054.1	21430071	SNP|FB	1	T	C	153.14	PASS	Low
79	NC_056054.1	22788906	SNP|GK	44	A	G	126.64	PASS	Medium
80	NC_056054.1	22788913	SNP|GK-FB	3	C	T	403.64	PASS	Medium
81	NC_056054.1	22788930	INDEL|GK-FB	17	GC	G	200.6	PASS	Medium
82	NC_056054.1	22788931	SNP:INDEL|GK-FB:FB	2108	CG	TG,C,*	4565.06	PASS	Medium
83	NC_056054.1	22788940	SNP:INDEL|GK-FB:FB	4247	A	G	4976.06	PASS	Medium
84	NC_056054.1	22788946	SNP:INDEL|GK-FB:GK-FB	2775	CG	TG,C	8144.06	PASS	Medium
85	NC_056054.1	22788953	SNP:INDEL|GK:FB	2082	A	G	5730.06	PASS	Medium
86	NC_056054.1	22788956	SNP|GK	2082	A	G	5730.06	VQSRTrancheSNP99.00to99.90	Medium
87	NC_056054.1	22788980	SNP|GK-FB	65	A	G,AC	1675.06	PASS	Medium
88	NC_056054.1	22789014	SNP|GK-FB	64	T	G	1642.06	PASS	Medium
89	NC_056054.1	22789017	SNP|GK	27	G	C	189.64	VQSRTrancheSNP99.00to99.90	Medium
90	NC_056054.1	22789019	SNP|GK	26	C	G	189.64	VQSRTrancheSNP99.00to99.90	Medium
91	NC_056054.1	22789028	INDEL|GK-FB	1174	TC	TCC,T	475.6	PASS	Medium
92	NC_056054.1	22789034	INDEL|GK-FB	28	TC	T,TCC	155.6	PASS	Medium
93	NC_056054.1	22789035	SNP|GK-FB	2073	C	T,*	6054.06	PASS	Medium
94	NC_056054.1	22789054	INDEL|FB	47	ACCC	ACCA	2075.27	PASS	Medium
95	NC_056054.1	22789057	SNP:INDEL|GK-FB:FB	2074	C	A	6797.06	PASS	Medium
96	NC_056054.1	25985326	INDEL|GK	85	T	TC	161.6	PASS	Medium
97	NC_056054.1	25985328	INDEL|FB	144	TCCT	TCCC	11655.4	PASS	Medium
98	NC_056054.1	25985330	INDEL|FB	408	CT	CC	20796.5	PASS	Medium
99	NC_056054.1	25985331	SNP:INDEL|GK-FB:FB	4848	T	C,*	2178.06	PASS	High
100	NC_056054.1	25985338	SNP:INDEL|GK-FB:FB	773	C	T	2178.06	VQSRTrancheSNP99.00to99.90	Medium
101	NC_056054.1	25985353	SNP:INDEL|GK:GK-FB	3610	GAA	GA,G,TAA	1514.03	PASS	Medium
102	NC_056054.1	25985366	INDEL|FB	99	GTTTTGCTTTTTT	GTTTTGCTTTTTC,GTTTTGTCATTTTC,GTTTTTGCTTTTTT,GTTTTGCTTTTT,GTTTTGCTTTTTTT	1074.95	PASS	Medium
103	NC_056054.1	25985371	INDEL|GK-FB	39	GCT	GTCT,G	341.6	PASS	Medium
104	NC_056054.1	25985372	SNP:INDEL|GK:GK-FB	486	CT	TT,C,CTT	527.6	PASS	Medium
105	NC_056054.1	25985373	SNP|GK	203	T	C,*,A	428.64	VQSRTrancheSNP99.00to99.90	Medium
106	NC_056054.1	25985378	SNP:INDEL|GK-FB:FB	3646	TA	CA,TCA,T,AA,TAA	2736.06	PASS	Medium
107	NC_056054.1	25985385	INDEL|GK	261	GA	G	363.6	PASS	Medium
108	NC_056054.1	25985432	SNP:INDEL|GK:GK-FB	2445	CAA	CA,C,AAA	441.02	PASS	Medium
109	NC_056054.1	27728752	INDEL|GK	1244	CTG	CG,C	657.6	VQSRTrancheINDEL99.00to99.90	Medium
110	NC_056054.1	27728769	SNP|GK-FB	155	T	C	1685.06	PASS	Medium
111	NC_056054.1	27728775	SNP:INDEL|GK-FB:FB	282	T	C	2486.06	PASS	Medium
112	NC_056054.1	27728804	INDEL|GK	291	GA	GAA,G	743.6	PASS	Medium
113	NC_056054.1	27728864	SNP:INDEL|GK-FB:FB	2831	G	A	3993.06	PASS	Medium
114	NC_056054.1	29533986	INDEL|GK-FB	230	C	CA	459.6	PASS	Medium
115	NC_056054.1	29533989	SNP:INDEL|GK-FB:FB	1134	A	T	2182.06	PASS	Medium
116	NC_056054.1	29533993	SNP|GK-FB	99	C	T	2212.06	PASS	Medium
117	NC_056054.1	29534002	SNP:INDEL|GK-FB:FB	4474	C	T	4191.06	PASS	Medium
118	NC_056054.1	29534018	SNP|GK-FB	434	T	C	1661.06	PASS	Medium
119	NC_056054.1	29534019	SNP|GK-FB	4	G	T	440.64	PASS	Medium
120	NC_056054.1	29534038	INDEL|GK	958	A	AGT,AGTG,AT,AG	1370.6	PASS	Medium
121	NC_056054.1	29534045	SNP|GK-FB	5	G	A	846.64	PASS	Medium
122	NC_056054.1	29534048	INDEL|GK	1439	AC	AGC,A	2231.6	PASS	Medium
123	NC_056054.1	29534094	SNP:INDEL|GK-FB:FB	4473	C	A	20613.1	PASS	Medium
124	NC_056054.1	32289485	SNP|FB	150	TGTGGGTC	CGTGGGTC,GGTGGGTC,AGTGGGTC,TTGGGTC,CTCATTCGGTG	181.85	PASS	Medium
125	NC_056054.1	32289502	INDEL|GK	415	TG	T	794.6	PASS	Medium
126	NC_056054.1	32289509	SNP|GK-FB	609	G	A	2470.06	PASS	Medium
127	NC_056054.1	32289515	SNP:INDEL|GK-FB:FB	149	C	G	2321.06	PASS	Medium
128	NC_056054.1	32289558	INDEL|GK-FB	16	C	CA	185.6	PASS	Medium
129	NC_056054.1	32289561	SNP|GK-FB	1343	A	G	5491.06	PASS	Medium
130	NC_056054.1	32289578	INDEL|GK	108	A	AT	326.6	PASS	Medium
131	NC_056054.1	32289582	INDEL|FB	15	GTG	GTT	6364.94	PASS	Medium
132	NC_056054.1	32289584	SNP:INDEL|GK-FB:FB	3129	G	T	6406.06	PASS	Medium
133	NC_056054.1	32289585	INDEL|GK-FB	488	CT	CTT,C	689.6	PASS	Medium
134	NC_056054.1	32289630	INDEL|GK-FB	1249	TAAA	TAA,TA,T	3731.6	PASS	Medium
135	NC_056054.1	32289649	SNP:INDEL|FB:FB	2565	AT	GT,GG,TT,CT	2362.31	PASS	Medium
136	NC_056054.1	32289650	SNP|FB	32	TATAGCATACTTTC	GATAGCATACTTTC,TGATAGCATACTTTC,TCACCGAACACTTTC,TCACCGTCCGGTGTA	115.45	PASS	Medium
137	NC_056054.1	34782547	SNP|GK-FB	96	T	C	1704.06	PASS	Medium
138	NC_056054.1	34782584	INDEL|FB	37	TGGCC	TGGCT	1854.78	PASS	Medium
139	NC_056054.1	34782586	INDEL|FB	24	GCC	GCT	1576.47	PASS	Medium
140	NC_056054.1	34782588	SNP:INDEL|GK-FB:FB	3218	C	T	2564.06	PASS	Medium
141	NC_056054.1	34782612	SNP|GK-FB	344	G	C	1487.06	PASS	Medium
142	NC_056054.1	34782615	INDEL|GK-FB	43	AG	A	483.99	PASS	Medium
143	NC_056054.1	34782616	SNP|GK-FB	86	G	A	740.64	PASS	Medium
144	NC_056054.1	34782631	SNP|GK-FB	5	C	T	601.64	PASS	Medium
145	NC_056054.1	34782660	INDEL|GK-FB	493	GT	GTT,G	695.6	PASS	Medium
146	NC_056054.1	34782665	INDEL|GK-FB	1805	GT	G,GTT,GTTT	579.6	PASS	Medium
147	NC_056054.1	34782691	INDEL|GK	105	AT	A,ATT	376.6	PASS	Medium
148	NC_056054.1	34782710	SNP|FB	248	AAGCAGTTTGCT	TAGCAGTTTGCT,ATCACCGAATTGGAA	232.97	PASS	Medium
149	NC_056054.1	37110478	INDEL|FB	201	TGAAA	GAAAA,AGAAA,GGAAA,GAAAG,CGAAA	163.26	PASS	Medium
150	NC_056054.1	37110502	SNP:INDEL|GK-FB:FB	254	A	G	1791.06	PASS	Medium
151	NC_056054.1	37110519	SNP|GK-FB	985	G	A	2521.06	PASS	Medium
152	NC_056054.1	37110525	SNP:INDEL|GK-FB:FB	4494	C	T	2925.06	PASS	Medium
153	NC_056054.1	37110535	INDEL|GK-FB	216	GA	GAA,G	567.6	PASS	Medium
154	NC_056054.1	37110596	INDEL|GK-FB	541	GT	GTT,G	931.6	PASS	Medium
155	NC_056054.1	37110622	SNP:INDEL|GK:GK	31	CT	C,TT	651.6	PASS	Medium
156	NC_056054.1	39826903	SNP|FB	1	G	A	164.62	PASS	Low
157	NC_056054.1	40293450	INDEL|GK	70	A	AT	451.6	PASS	Medium
158	NC_056054.1	40293454	INDEL|GK	1025	GT	G	623.6	PASS	Medium
159	NC_056054.1	40293470	INDEL|GK	2343	CT	C	1740.6	PASS	Medium
160	NC_056054.1	40293477	INDEL|GK-FB	180	TA	T	1725.6	PASS	Medium
161	NC_056054.1	40293478	SNP:INDEL|GK-FB:FB	2543	A	G	5588.06	PASS	Medium
162	NC_056054.1	40293480	INDEL|GK	2667	GA	G	1358.6	PASS	Medium
163	NC_056054.1	40293530	SNP|GK-FB	1	G	A	488.64	PASS	Low
164	NC_056054.1	40293555	INDEL|GK-FB	506	G	GT	1017.6	PASS	Medium
165	NC_056054.1	40293600	SNP|FB	206	A	G	225.35	PASS	Medium
166	NC_056054.1	42984306	SNP|FB	23	T	A	160.83	PASS	Medium
167	NC_056054.1	42984379	SNP|GK-FB	4292	T	C	10575.1	PASS	Medium
168	NC_056054.1	44955138	SNP:INDEL|GK-FB:FB	1752	C	T	3721.06	PASS	Medium
169	NC_056054.1	44955144	INDEL|GK-FB	18	ATG	A	976.6	PASS	Medium
170	NC_056054.1	44955151	INDEL|GK-FB	1762	A	AAGTAT,AT	3721.03	PASS	Medium
171	NC_056054.1	44955166	SNP:INDEL|GK-FB:FB	1916	C	T	3730.06	PASS	Medium
172	NC_056054.1	44955193	INDEL|GK-FB	1848	CAA	CA,C,CAAA	679.6	PASS	Medium
173	NC_056054.1	44955246	SNP|GK-FB	603	T	G,A	2454.06	PASS	Medium
174	NC_056054.1	44955264	INDEL|GK-FB	13	A	AT	189.6	PASS	Medium
175	NC_056054.1	44955268	INDEL|FB	75	TG	TA	2455.42	PASS	Medium
176	NC_056054.1	44955269	SNP:INDEL|GK-FB:GK-FB	2134	GA	AA,GAA,*,G	2454.06	PASS	Medium
177	NC_056054.1	48634665	INDEL|FB	177	TTA	CAC	325.09	PASS	Medium
178	NC_056054.1	48634714	INDEL|FB	25	GTTTCTTTGAGGGA	GTTTCTTTGAGGGG,GTTTCTTTAAGGG,GTTTCTTTAAGGGA	1370.9	PASS	Medium
179	NC_056054.1	48634718	INDEL|FB	33	CTTTGAGGGA	CTTTAAGGG,CTTTGAGGGG,CTTTAAGGGA	2218.11	PASS	Medium
180	NC_056054.1	48634722	SNP:INDEL|GK-FB:FB	706	G	A	4195.06	PASS	Medium
181	NC_056054.1	48634723	INDEL|FB	195	AGGGA	AGGGG,AGGG	10942	PASS	Medium
182	NC_056054.1	48634726	INDEL|GK-FB	708	GA	G	4195.03	PASS	Medium
183	NC_056054.1	48634727	SNP:INDEL|GK-FB:FB	3784	A	*,G	4340.06	PASS	Medium
184	NC_056054.1	48634753	SNP:INDEL|GK-FB:FB	3785	T	C,TA,A	5206.06	PASS	Medium
185	NC_056054.1	48634781	INDEL|GK-FB	54	G	GT	255.6	PASS	Medium
186	NC_056054.1	48634782	SNP:INDEL|GK-FB:GK-FB	722	T	C,TC	2994.06	PASS	Medium
187	NC_056054.1	48634783	SNP:INDEL|GK:GK	366	AT	A,ATT,TT	580.6	PASS	Medium
188	NC_056054.1	49537826	SNP|FB	1	C	T	177.73	PASS	Low
189	NC_056054.1	49537892	SNP|FB	1	C	T	177.55	PASS	Low
190	NC_056054.1	50541417	SNP|FB	375	TCCCA	CCCGA,CCCCA,CCCAC,CCCAA,TCCTA,CCATC	248.36	PASS	Medium
191	NC_056054.1	50541446	SNP:INDEL|GK:GK	627	G	GA,A	1856.6	PASS	Medium
192	NC_056054.1	50541475	INDEL|GK-FB	13	G	GA	242.6	PASS	Medium
193	NC_056054.1	50541478	SNP:INDEL|GK-FB:FB	3939	A	G	4374.06	PASS	Medium
194	NC_056054.1	50541505	INDEL|GK	261	CT	CTT,C	440.6	PASS	Medium
195	NC_056054.1	53787526	SNP|GK-FB	8	G	A	886.64	PASS	Medium
196	NC_056054.1	53787528	INDEL|FB	26	AGGGTTTTCG	AGGGTTTTCA	560.4	PASS	Medium
197	NC_056054.1	53787531	INDEL|FB	533	GTTTTCG	GTTTTCA,GTTTTTG	14685.3	PASS	Medium
198	NC_056054.1	53787535	INDEL|FB	135	TCG	TTG,TCA	6393.46	PASS	Medium
199	NC_056054.1	53787536	SNP|GK-FB	214	C	T	711.06	VQSRTrancheSNP99.00to99.90	Medium
200	NC_056054.1	53787537	SNP:INDEL|GK-FB:FB	1212	G	A	1698.06	PASS	Medium
201	NC_056054.1	53787565	INDEL|GK-FB	239	T	TA,TG	448.6	PASS	Medium
202	NC_056054.1	53787566	SNP:INDEL|GK-FB:FB	4333	A	G,*	2080.06	VQSRTrancheSNP99.00to99.90	Medium
203	NC_056054.1	53787641	INDEL|FB	390	AGGA	AGGG,AGGGA,AGGAAA	3959.05	PASS	Medium
204	NC_056054.1	53787643	INDEL|GK-FB	17	GAAA	G,GA,GAAAA,GAAAAA,GAA	354.6	PASS	Medium
205	NC_056054.1	53787644	SNP|GK	349	A	G	682.06	PASS	Medium
206	NC_056054.1	53787683	INDEL|FB	44	CAA	CAG	1791.96	PASS	Medium
207	NC_056054.1	53787685	SNP:INDEL|GK-FB:FB	925	A	G,C	1714.06	PASS	Medium
208	NC_056054.1	55361332	INDEL|FB	507	ATTTTAC	ATTTAC,ATTTTAT	1602.44	PASS	Medium
209	NC_056054.1	55361338	SNP|GK-FB	7	C	T	997.64	PASS	Medium
210	NC_056054.1	55361395	INDEL|FB	20	TCT	TCC	5002.09	PASS	Medium
211	NC_056054.1	55361396	INDEL|GK-FB	533	CT	CTT,C	387.6	PASS	Medium
212	NC_056054.1	55361397	SNP|GK-FB	720	T	C	3033.06	PASS	Medium
213	NC_056054.1	55361473	SNP:INDEL|GK-FB:FB	1951	T	G	3510.06	PASS	Medium
214	NC_056054.1	55361497	INDEL|GK	317	GT	G,GTT	938.6	PASS	Medium
215	NC_056054.1	58664381	INDEL|GK-FB	43	CT	CTT,C	270.6	PASS	Medium
216	NC_056054.1	58664385	INDEL|GK-FB	38	T	TA,TTA	164.6	PASS	Medium
217	NC_056054.1	58664388	SNP:INDEL|GK-FB:FB	3863	G	A,*	3592.06	PASS	Medium
218	NC_056054.1	58664410	INDEL|GK-FB	266	CCTT	C	2821.03	PASS	Medium
219	NC_056054.1	58664428	SNP|GK-FB	265	G	A	1910.06	PASS	Medium
220	NC_056054.1	58664473	INDEL|GK-FB	4521	TA	T	1020.6	PASS	Medium
221	NC_056054.1	58664493	INDEL|GK-FB	3963	A	AT	1289.03	PASS	Medium
222	NC_056054.1	58664500	INDEL|GK	1520	A	AT,ACT,AC	513.6	PASS	Medium
223	NC_056054.1	58664502	INDEL|GK	3371	C	CA	1016.03	VQSRTrancheINDEL99.00to99.90	Medium
224	NC_056054.1	60499410	INDEL|GK	524	G	GA	817.6	PASS	Medium
225	NC_056054.1	60499436	INDEL|GK-FB	168	GT	G,GTT	341.6	PASS	Medium
226	NC_056054.1	60499441	SNP:INDEL|GK-FB:FB	4328	T	C,A	8302.06	PASS	Medium
227	NC_056054.1	60499466	INDEL|GK	271	C	CA	472.6	PASS	Medium
228	NC_056054.1	60499483	INDEL|GK-FB	316	CT	CTT,C	483.6	PASS	Medium
229	NC_056054.1	61399992	SNP|FB	1	T	C	180.36	PASS	Low
230	NC_056054.1	61400038	SNP|FB	1	T	G	160.96	PASS	Low
231	NC_056054.1	62901601	SNP|FB	1	T	C	151.37	PASS	Low
232	NC_056054.1	63359358	SNP|GK-FB	234	G	A	1723.06	PASS	Medium
233	NC_056054.1	63359382	INDEL|GK-FB	71	C	CA	241.6	PASS	Medium
234	NC_056054.1	63359384	INDEL|GK-FB	15	AC	ATC,A	164.6	PASS	Medium
235	NC_056054.1	63359385	SNP:INDEL|GK-FB:GK-FB	1627	CA	TA,C,CAA,*,AA	1705.06	PASS	Medium
236	NC_056054.1	63359393	SNP|GK	13	T	A	172.64	VQSRTrancheSNP99.00to99.90	Medium
237	NC_056054.1	63359394	SNP|GK	16	A	T,AT	172.64	PASS	Medium
238	NC_056054.1	63359447	INDEL|FB	30	GTAC	GTAT	5279.31	PASS	Medium
239	NC_056054.1	63359450	SNP:INDEL|GK-FB:FB	4124	C	T	4081.06	PASS	Medium
240	NC_056054.1	63359462	SNP:INDEL|GK-FB:FB	4124	T	C	3976.06	PASS	Medium
241	NC_056054.1	63359476	INDEL|FB	22	CAT	CAA	3664.54	PASS	Medium
242	NC_056054.1	63359478	SNP:INDEL|GK-FB:FB	4113	T	A	3787.06	PASS	Medium
243	NC_056054.1	65480249	SNP|GK-FB	1	C	A	357.06	PASS	Low
244	NC_056054.1	65949957	INDEL|GK	355	TA	TAA,T	526.6	PASS	Medium
245	NC_056054.1	65949962	SNP|GK-FB	40	G	A	1117.4	PASS	Medium
246	NC_056054.1	65950001	SNP|GK-FB	1116	G	C	6372.06	PASS	Medium
247	NC_056054.1	65950018	SNP|GK-FB	4136	G	C	7968.06	PASS	Medium
248	NC_056054.1	65950067	INDEL|GK-FB	3315	GT	G,GCT	1053.6	PASS	Medium
249	NC_056054.1	65950068	SNP|GK-FB	923	T	*,C	2179.06	VQSRTrancheSNP99.00to99.90	Medium
250	NC_056054.1	65950069	SNP|GK	37	T	C	135.64	VQSRTrancheSNP99.00to99.90	Medium
251	NC_056054.1	65950078	INDEL|FB	81	GCA	TGC	916	PASS	Medium
252	NC_056054.1	65950080	SNP|FB	27	A	C,T	341.15	PASS	Medium
253	NC_056054.1	67886780	SNP|GK	1	T	A	391.05	PASS	Low
254	NC_056054.1	67886784	SNP|GK	1	A	T	391.05	PASS	Low
255	NC_056054.1	69557327	SNP|GK-FB	42	G	C	1560.64	PASS	Medium
256	NC_056054.1	69557355	SNP:INDEL|GK-FB:FB	1954	G	A	3602.06	PASS	Medium
257	NC_056054.1	69557360	INDEL|GK	585	TA	TAA,T	642.6	PASS	Medium
258	NC_056054.1	69557379	INDEL|GK	833	CT	C	635.6	PASS	Medium
259	NC_056054.1	69557411	INDEL|FB	11	ATTTA	ATTTT	492.85	PASS	Medium
260	NC_056054.1	69557414	INDEL|GK	178	TA	TAA,T	258.6	PASS	Medium
261	NC_056054.1	69557415	SNP|GK-FB	33	A	T	861.64	PASS	Medium
262	NC_056054.1	70822806	SNP|GK-FB	2078	T	C	4076.06	PASS	Medium
263	NC_056054.1	70822833	INDEL|GK-FB	385	CA	C,CAA	800.6	PASS	Medium
264	NC_056054.1	70822841	SNP:INDEL|GK:GK-FB	80	AG	GG,A	236.64	PASS	Medium
265	NC_056054.1	70822842	SNP|GK-FB	2114	G	A,*	4326.04	PASS	Medium
266	NC_056054.1	70822843	SNP|GK	98	G	A,GA	309.6	PASS	Medium
267	NC_056054.1	70822874	INDEL|FB	55	CAA	CAC	3108.82	PASS	Medium
268	NC_056054.1	70822876	SNP:INDEL|GK-FB:FB	1666	A	C	8398.06	PASS	Medium
269	NC_056054.1	70822908	SNP|GK-FB	1486	G	A	2686.06	PASS	Medium
270	NC_056054.1	70822910	SNP|GK-FB	4	C	T	1336.64	PASS	Medium
271	NC_056054.1	73683553	SNP|FB	1	G	A	152.46	PASS	Low
272	NC_056054.1	74903619	SNP|GK-FB	132	T	C	1499.06	PASS	Medium
273	NC_056054.1	74903626	SNP|GK-FB	1607	C	T	3705.06	PASS	Medium
274	NC_056054.1	74903696	SNP|GK-FB	599	G	A	3142.06	PASS	Medium
275	NC_056054.1	74903702	INDEL|GK	81	TC	T	621.6	PASS	Medium
276	NC_056054.1	74903721	SNP|GK-FB	73	A	G	3008.06	PASS	Medium
277	NC_056054.1	74903734	SNP|GK-FB	1598	C	A	4516.06	PASS	Medium
278	NC_056054.1	74903747	SNP:INDEL|GK-FB:GK-FB	181	C	CT,G	3038.06	PASS	Medium
279	NC_056054.1	74903753	SNP:INDEL|GK-FB:FB	1983	G	T	4303.06	PASS	Medium
280	NC_056054.1	74903755	INDEL|FB	11	AGG	TCT	3023.39	PASS	Medium
281	NC_056054.1	74903761	SNP|FB	65	ACTTTTCAGGT	TCTTTTCAGGT,ATCACCGGATGA,CCTTTTCAGGT	64.59	PASS	Medium
282	NC_056054.1	76294957	SNP:INDEL|GK-FB:FB	2870	G	A	3668.06	PASS	Medium
283	NC_056054.1	76295035	SNP|GK	314	TG	T,GG	241.64	PASS	Medium
284	NC_056054.1	76295036	SNP|GK	33	G	GCT,T	241.6	PASS	Medium
285	NC_056054.1	76295050	INDEL|GK-FB	501	AT	A,ATT	413.6	PASS	Medium
286	NC_056054.1	76295057	INDEL|GK-FB	205	GA	GAA,G	416.6	PASS	Medium
287	NC_056054.1	76295063	SNP|GK-FB	543	A	G	4023.64	PASS	Medium
288	NC_056054.1	76295069	SNP|FB	241	A	T,G,C	149.2	PASS	Medium
289	NC_056054.1	77105634	INDEL|FB	41	GAAACAT	GAAACAA	1000.36	PASS	Medium
290	NC_056054.1	77105638	INDEL|GK-FB	23	C	CA	306.6	PASS	Medium
291	NC_056054.1	77105640	SNP|GK-FB	276	T	A	1775.06	PASS	Medium
292	NC_056054.1	77105659	SNP:INDEL|GK-FB:FB	427	T	C	2050.06	PASS	Medium
293	NC_056054.1	77105685	INDEL|GK	247	AT	A	1009.6	PASS	Medium
294	NC_056054.1	80260114	INDEL|FB	17	AC	AT	1374.24	PASS	Medium
295	NC_056054.1	80260115	SNP:INDEL|GK-FB:FB	95	C	T	2326.06	PASS	Medium
296	NC_056054.1	80260137	SNP:INDEL|GK:FB	42	C	A	2416.06	PASS	Medium
297	NC_056054.1	80260138	INDEL|FB	31	GT	GC	3866.86	PASS	Medium
298	NC_056054.1	80260139	SNP:INDEL|GK-FB:FB	3768	T	C,*	2457.06	PASS	Medium
299	NC_056054.1	80260154	INDEL|GK-FB	498	TA	TAA,T	608.6	PASS	Medium
300	NC_056054.1	80260161	SNP:INDEL|GK-FB:FB	3964	T	G	3086.06	PASS	Medium
301	NC_056054.1	80260193	SNP:INDEL|GK-FB:FB	1307	T	G	1841.06	PASS	Medium
302	NC_056054.1	80260195	INDEL|GK-FB	36	TA	TAA,T	244.6	PASS	Medium
303	NC_056054.1	80260200	SNP:INDEL|GK-FB:FB	89	G	A	2146.06	PASS	Medium
304	NC_056054.1	80260203	INDEL|GK	1577	GT	G,GTT	517.6	PASS	Medium
305	NC_056054.1	80260229	INDEL|GK	220	G	GA	475.6	PASS	Medium
306	NC_056054.1	82191588	INDEL|GK-FB	3123	CAA	CA,C	791.6	PASS	Medium
307	NC_056054.1	82191598	SNP|GK-FB	10	G	A	967.64	PASS	Medium
308	NC_056054.1	82191603	INDEL|FB	14	AGGA	AGGG	1116.13	PASS	Medium
309	NC_056054.1	82191605	INDEL|FB	58	GA	GG	8622.08	PASS	Medium
310	NC_056054.1	82191606	SNP:INDEL|GK-FB:FB	2369	A	G	1771.06	PASS	Medium
311	NC_056054.1	82191614	SNP|GK-FB	3	G	T	667.64	PASS	Medium
312	NC_056054.1	82191642	INDEL|GK	298	AT	A,ATT	351.6	PASS	Medium
313	NC_056054.1	82191657	INDEL|FB	173	TA	TG	12086.5	PASS	Medium
314	NC_056054.1	82191658	SNP|GK-FB	644	A	G,*	3580.06	PASS	Medium
315	NC_056054.1	82191659	INDEL|GK	81	GA	GAA,G	222.6	PASS	Medium
316	NC_056054.1	82191667	SNP:INDEL|GK-FB:FB	941	C	T	2098.64	PASS	Medium
317	NC_056054.1	82191675	INDEL|GK-FB	44	C	CT	323.6	PASS	Medium
318	NC_056054.1	82191677	INDEL|FB	44	TT	TA	3832.84	PASS	Medium
319	NC_056054.1	82191678	SNP:INDEL|GK-FB:FB	2370	T	A	1912.06	PASS	Medium
320	NC_056054.1	82191700	SNP|GK-FB	147	G	A	1553.06	PASS	Medium
321	NC_056054.1	82191746	SNP|FB	199	AAATGAT	GAATGAT,ATCACCGAC	372.85	PASS	Medium
322	NC_056054.1	83749521	SNP|FB	1	T	A	154.25	PASS	Low
323	NC_056054.1	84546674	INDEL|FB	46	TCCCT	TCCCC	1374.15	PASS	Medium
324	NC_056054.1	84546677	INDEL|FB	23	CT	CC	1417.72	PASS	Medium
325	NC_056054.1	84546678	SNP:INDEL|GK-FB:FB	4148	T	C,*	3405.06	PASS	Medium
326	NC_056054.1	85939306	SNP|FB	1	G	C	156.68	PASS	Low
327	NC_056054.1	87876384	SNP|FB	93	TGG	GGG,CGG,GGA	90.6	PASS	Medium
328	NC_056054.1	87876413	INDEL|GK	678	GC	G	750.6	PASS	Medium
329	NC_056054.1	87876422	INDEL|GK-FB	566	TA	T,TAA,TAAA	822.6	PASS	Medium
330	NC_056054.1	87876428	SNP|GK-FB	2160	C	A	4337.06	PASS	Medium
331	NC_056054.1	87876479	SNP:INDEL|GK-FB:GK-FB	722	GC	G,TC	963.64	PASS	Medium
332	NC_056054.1	87876509	SNP|GK-FB	153	A	G	2318.06	PASS	Medium
333	NC_056054.1	87876517	INDEL|GK-FB	26	C	CG,CT	347.6	PASS	Medium
334	NC_056054.1	87876518	SNP:INDEL|GK-FB:GK-FB	4511	C	T,CG	6118.06	PASS	Medium
335	NC_056054.1	87876558	SNP|GK-FB	1454	G	C	3994.06	PASS	Medium
336	NC_056054.1	90539440	SNP|FB	1	C	T	162.92	PASS	Low
337	NC_056054.1	91075693	INDEL|FB	146	ACT	CCA,GATG	311.38	PASS	Medium
338	NC_056054.1	91075721	INDEL|GK-FB	42	C	CA	216.6	PASS	Medium
339	NC_056054.1	91075725	SNP|GK-FB	2939	T	C	2396.06	PASS	Medium
340	NC_056054.1	91075749	INDEL|FB	21	CTC	CTT	3503.45	PASS	Medium
341	NC_056054.1	91075751	SNP|GK-FB	549	C	T	4481.06	PASS	Medium
342	NC_056054.1	91075838	INDEL|GK-FB	379	G	GT	483.6	PASS	Medium
343	NC_056054.1	91863045	SNP|GK	1	C	G	391.05	PASS	Low
344	NC_056054.1	91863047	SNP|GK	1	G	A	391.05	PASS	Low
345	NC_056054.1	93437259	SNP|GK-FB	1519	G	A	6690.06	PASS	Medium
346	NC_056054.1	93437266	SNP:INDEL|GK:FB	3516	C	T	7956.06	PASS	Medium
347	NC_056054.1	93437267	SNP|GK-FB	5067	A	G	7956.06	PASS	High
348	NC_056054.1	93437273	SNP|GK-FB	9	G	A	2032.64	PASS	Medium
349	NC_056054.1	93437288	SNP:INDEL|GK-FB:FB	3930	C	T	6658.06	PASS	Medium
350	NC_056054.1	93437292	SNP|GK	1529	G	A	7275.06	PASS	Medium
351	NC_056054.1	93437294	INDEL|GK	794	CGT	C	6646.03	PASS	Medium
352	NC_056054.1	93437296	INDEL|FB	767	TGTAGAC	TA	13809.9	PASS	Medium
353	NC_056054.1	93437299	INDEL|GK	794	AGAC	A	6646.03	PASS	Medium
354	NC_056054.1	93437341	SNP|GK-FB	674	C	T	4939.06	PASS	Medium
355	NC_056054.1	93437350	INDEL|GK-FB	26	G	GA	265.6	PASS	Medium
356	NC_056054.1	93437351	SNP|GK-FB	1648	A	G	6023.06	PASS	Medium
357	NC_056054.1	93437397	SNP|FB	333	AGGGT	TGGGT,ATCACCGCC,CGGGT	271.97	PASS	Medium
358	NC_056054.1	96264521	SNP|GK-FB	493	C	T	3295.06	PASS	Medium
359	NC_056054.1	96264522	SNP:INDEL|GK-FB:FB	3792	C	T	3564.06	PASS	Medium
360	NC_056054.1	96264571	INDEL|GK-FB	575	CA	CAA,C	531.6	PASS	Medium
361	NC_056054.1	96264573	INDEL|FB	14	ACA	ACC	1668.09	PASS	Medium
362	NC_056054.1	96264574	INDEL|GK-FB	380	CA	C,CAA,AA	779.6	PASS	Medium
363	NC_056054.1	96264575	SNP|GK-FB	215	A	C,*	2266.06	PASS	Medium
364	NC_056054.1	96264588	INDEL|GK	24	A	AT	573.6	PASS	Medium
365	NC_056054.1	96264604	SNP|GK-FB	214	A	T	2610.06	PASS	Medium
366	NC_056054.1	96264617	INDEL|GK-FB	1030	CT	CTT,C	1056.6	PASS	Medium
367	NC_056054.1	96264634	SNP|GK-FB	4	A	C	1146.64	PASS	Medium
368	NC_056054.1	98114201	SNP|FB	1	T	A	167.88	PASS	Low
369	NC_056054.1	98555113	SNP|GK-FB	152	G	A	2264.06	PASS	Medium
370	NC_056054.1	98555116	INDEL|FB	17	TGTCC	TGTCA	1248.81	PASS	Medium
371	NC_056054.1	98555120	SNP:INDEL|GK-FB:FB	4405	C	A	4387.06	PASS	Medium
372	NC_056054.1	98555128	SNP|GK-FB	11	G	A	1978.06	PASS	Medium
373	NC_056054.1	98555130	INDEL|GK-FB	25	G	GT	294.6	PASS	Medium
374	NC_056054.1	98555131	SNP:INDEL|GK-FB:GK-FB	209	C	T,CG,G	1478.1	PASS	Medium
375	NC_056054.1	98555141	INDEL|GK-FB	30	C	CG	316.6	PASS	Medium
376	NC_056054.1	98555142	SNP:INDEL|GK-FB:FB	3127	A	C	5419.06	PASS	Medium
377	NC_056054.1	98555146	INDEL|GK	89	TG	T	943.6	PASS	Medium
378	NC_056054.1	98555176	INDEL|GK-FB	604	A	AC	2371.6	PASS	Medium
379	NC_056054.1	98555181	INDEL|FB	56	GCG	GCC	4133.38	PASS	Medium
380	NC_056054.1	98555182	INDEL|GK-FB	177	CG	C,CTG	1721.03	PASS	Medium
381	NC_056054.1	98555183	SNP:INDEL|GK-FB:GK-FB	356	GC	GCCC,GCC,G,CC,*	2298.04	PASS	Medium
382	NC_056054.1	98555195	INDEL|FB	64	TCCAGGTCTTCACACAC	ACCTA	328.16	PASS	Medium
383	NC_056054.1	98555219	INDEL|GK	91	G	GC	897.6	PASS	Medium
384	NC_056054.1	98555220	INDEL|GK	601	CA	C,CTA	1154.6	PASS	Medium
385	NC_056054.1	98555221	SNP|GK	24	AAC	CAC,A,*	352.64	PASS	Medium
386	NC_056054.1	101595041	INDEL|GK	399	CT	C,CTT	1305.6	PASS	Medium
387	NC_056054.1	101595111	SNP:INDEL|GK-FB:FB	2584	A	G	6912.06	PASS	Medium
388	NC_056054.1	101595122	INDEL|GK-FB	186	AT	A,ATT	313.6	PASS	Medium
389	NC_056054.1	101595127	INDEL|GK-FB	4088	GT	G	1714.6	VQSRTrancheINDEL99.00to99.90	Medium
390	NC_056054.1	101595130	SNP:INDEL|GK-FB:FB	276	T	C	2714.06	PASS	Medium
391	NC_056054.1	101595142	INDEL|GK-FB	147	AG	A	648.6	PASS	Medium
392	NC_056054.1	101595143	SNP:INDEL|GK-FB:FB	4447	G	*,A	5785.06	PASS	Medium
393	NC_056054.1	101595182	SNP|FB	49	AC	TC,CT	125.31	PASS	Medium
394	NC_056054.1	101595189	SNP|FB	233	A	C,G,T	568.71	PASS	Medium
395	NC_056054.1	104106517	INDEL|FB	830	TGC	GCA	751.52	PASS	Medium
396	NC_056054.1	104106534	INDEL|GK	145	CG	C	228.6	PASS	Medium
397	NC_056054.1	104461557	SNP|GK	47	A	AG,G	117.6	PASS	Medium
398	NC_056054.1	104461587	SNP:INDEL|GK-FB:FB	4933	C	T	6299.06	PASS	High
399	NC_056054.1	104461589	INDEL|GK-FB	60	GT	GTT,G	194.6	PASS	Medium
400	NC_056054.1	104461593	INDEL|FB	37	TAAT	TAAC	1459.95	PASS	Medium
401	NC_056054.1	104461596	SNP:INDEL|GK-FB:FB	3088	T	C,*	5325.06	PASS	Medium
402	NC_056054.1	104461603	INDEL|FB	17	ATTGTGAAAA	ATTGTGAAAG	838.47	PASS	Medium
403	NC_056054.1	104461608	INDEL|GK-FB	86	GA	G,GAA	245.6	PASS	Medium
404	NC_056054.1	104461612	SNP:INDEL|GK-FB:GK-FB	3088	A	G,AG	3764.06	PASS	Medium
405	NC_056054.1	105405501	SNP|GK	19	T	G,A,C	1230.06	PASS	Medium
406	NC_056054.1	105405511	SNP:INDEL|GK-FB:FB	2777	C	T	4005.06	PASS	Medium
407	NC_056054.1	105405586	SNP:INDEL|GK-FB:FB	4582	A	G,*	6057.06	PASS	Medium
408	NC_056054.1	105405633	INDEL|GK	96	CT	CTT,C	408.6	PASS	Medium
409	NC_056054.1	105405703	SNP|FB	24	G	T	284.89	PASS	Medium
410	NC_056054.1	109280672	SNP|FB	64	TGACCCCAA	CGACCCCAA,GAACCCCAA,GGACCCCAA,GATCCCCAA,GGACACCAG	79.21	PASS	Medium
411	NC_056054.1	109280674	INDEL|GK	11	AC	A	1309.6	PASS	Medium
412	NC_056054.1	109280709	SNP|GK-FB	14	G	A	1016.64	PASS	Medium
413	NC_056054.1	109280760	SNP:INDEL|GK-FB:FB	838	C	A	3079.06	PASS	Medium
414	NC_056054.1	109280761	SNP:INDEL|GK-FB:FB	3296	A	G	8100.06	PASS	Medium
415	NC_056054.1	109280776	SNP|GK-FB	1256	T	C	11057.1	PASS	Medium
416	NC_056054.1	109280797	SNP:INDEL|GK-FB:FB	3294	A	G	9131.06	PASS	Medium
417	NC_056054.1	109280856	INDEL|FB	95	ATGAGGC	TTAAGGC,TTAATCACCGGAA,TTGAGGC	358.13	PASS	Medium
418	NC_056054.1	110726768	SNP|GK-FB	1	G	A	384.06	PASS	Low
419	NC_056054.1	110726783	SNP|GK-FB	1	C	G	352.06	PASS	Low
420	NC_056054.1	112558241	INDEL|GK	116	AG	A,AAGG	1239.6	PASS	Medium
421	NC_056054.1	112558271	INDEL|FB	15	TCGAT	TCGAC	3694.23	PASS	Medium
422	NC_056054.1	112558274	INDEL|FB	15	AT	AC	3984.82	PASS	Medium
423	NC_056054.1	112558275	SNP:INDEL|GK-FB:FB	4087	T	C,*,G	8108.06	PASS	Medium
424	NC_056054.1	112558319	INDEL|GK	54	CA	CAA,C	412.6	PASS	Medium
425	NC_056054.1	112558326	SNP:INDEL|GK-FB:FB	549	C	T	4112.06	PASS	Medium
426	NC_056054.1	112558334	INDEL|GK-FB	863	GA	GAA,G	481.6	PASS	Medium
427	NC_056054.1	112558336	SNP|GK-FB	974	A	C	4134.06	PASS	Medium
428	NC_056054.1	112558357	SNP:INDEL|GK-FB:GK-FB	619	G	A,GT	4903.06	PASS	Medium
429	NC_056054.1	112558367	INDEL|GK-FB	3880	GC	G	1027.6	PASS	Medium
430	NC_056054.1	112558373	INDEL|GK	2418	TG	T	1322.6	PASS	Medium
431	NC_056054.1	113710499	SNP|GK	1	G	T	436.06	PASS	Low
432	NC_056054.1	113710500	SNP|GK	1	A	G	436.06	PASS	Low
433	NC_056054.1	114370570	INDEL|GK-FB	203	CTCCTGTGGGCATTT	C	3181.03	PASS	Medium
434	NC_056054.1	114370573	SNP:INDEL|GK-FB:FB	4574	C	T,*	4427.06	PASS	Medium
435	NC_056054.1	114370591	INDEL|GK-FB	379	G	GT	1047.6	PASS	Medium
436	NC_056054.1	114370606	INDEL|GK-FB	330	G	GT	755.6	PASS	Medium
437	NC_056054.1	114370608	SNP|GK-FB	321	T	G	427.64	PASS	Medium
438	NC_056054.1	114370618	INDEL|FB	16	TGGGG	TGGGA	607.9	PASS	Medium
439	NC_056054.1	114370622	SNP:INDEL|GK-FB:FB	892	G	A	4458.06	PASS	Medium
440	NC_056054.1	114370630	INDEL|GK-FB	12	GA	G,GAA	544.6	PASS	Medium
441	NC_056054.1	114370634	INDEL|GK	1371	T	TA,TG	5308.6	PASS	Medium
442	NC_056054.1	114370654	INDEL|GK-FB	1241	TA	TAA,T	1311.6	PASS	Medium
443	NC_056054.1	114370681	INDEL|FB	19	ACCCAG	ACCCAA	2183.47	PASS	Medium
444	NC_056054.1	114370684	SNP:INDEL|GK-FB:FB	489	C	T	16445.1	PASS	Medium
445	NC_056054.1	114370686	SNP:INDEL|GK-FB:FB	4648	G	A	17749.1	PASS	High
446	NC_056054.1	114370703	SNP|GK-FB	1	G	A	968.64	PASS	Low
447	NC_056054.1	114370712	SNP|GK-FB	31	A	G	4627.64	PASS	Medium
448	NC_056054.1	115673659	SNP|FB	1	A	G	160.57	PASS	Low
449	NC_056054.1	117758119	SNP:INDEL|FB:GK	78	T	A	260.92	PASS	Medium
450	NC_056054.1	117758135	INDEL|GK	29	C	CT	1046.6	PASS	Medium
451	NC_056054.1	117758200	INDEL|GK-FB	4755	GA	G,GAA	1422.6	PASS	High
452	NC_056054.1	117758231	SNP:INDEL|GK-FB:FB	3643	T	C	7381.06	PASS	Medium
453	NC_056054.1	117758257	SNP|GK-FB	58	T	G	2427.06	PASS	Medium
454	NC_056054.1	117758262	SNP:INDEL|GK-FB:FB	3642	A	G	7106.06	PASS	Medium
455	NC_056054.1	119746776	SNP|FB	1	T	C	180.23	PASS	Low
456	NC_056054.1	119954832	INDEL|FB	182	TG	TGT,TA	14855.1	PASS	Medium
457	NC_056054.1	119954833	SNP:INDEL|GK-FB:GK-FB	1292	GT	GTT,AT,G,*	2680.06	PASS	Medium
458	NC_056054.1	119954834	SNP|GK	17	T	A	141.64	VQSRTrancheSNP99.00to99.90	Medium
459	NC_056054.1	119954838	SNP:INDEL|GK:GK	306	G	GT,T	646.6	PASS	Medium
460	NC_056054.1	119954843	INDEL|GK-FB	4272	ATT	AT,A	2238.6	PASS	Medium
461	NC_056054.1	119954857	SNP:INDEL|GK-FB:FB	3048	C	T	3236.06	PASS	Medium
462	NC_056054.1	119954884	INDEL|GK	12	C	CT,CG	896.6	PASS	Medium
463	NC_056054.1	119954901	INDEL|GK-FB	103	GTTTC	GTTTTC,TTTTC,G	327.6	PASS	Medium
464	NC_056054.1	119954905	INDEL|GK-FB	62	CT	CTT,C	415.6	PASS	Medium
465	NC_056054.1	119954906	INDEL|GK-FB	273	TTTC	T	1688.6	PASS	Medium
466	NC_056054.1	119954909	INDEL|GK	331	CTTCTT	CT,CTCTT,CCTT,*,CTTTCTT,C	1289.03	PASS	Medium
467	NC_056054.1	119954912	INDEL|GK-FB	3595	CTT	CT,C,*	1848.6	PASS	Medium
468	NC_056054.1	119954946	INDEL|FB	14	CAAAGC	CAAAGG	2109.61	PASS	Medium
469	NC_056054.1	119954951	SNP|GK-FB	742	C	G	3082.06	PASS	Medium
470	NC_056054.1	120922331	SNP|FB	4	G	A	150.32	PASS	Medium
471	NC_056054.1	120925137	SNP|FB	14	A	G	108.42	PASS	Medium
472	NC_056054.1	120926577	SNP|FB	18	T	C	71.56	PASS	Medium
473	NC_056054.1	121345325	SNP|GK-FB	153	G	A,T	907.06	PASS	Medium
474	NC_056054.1	121345334	INDEL|GK	98	AC	A	432.01	PASS	Medium
475	NC_056054.1	121345406	SNP|GK-FB	143	G	A	715.06	PASS	Medium
476	NC_056054.1	123122087	INDEL|GK-FB	37	C	CG	575.6	PASS	Medium
477	NC_056054.1	123122088	SNP:INDEL|GK-FB:FB	4037	A	G,T	4804.06	PASS	Medium
478	NC_056054.1	123122093	SNP|GK-FB	195	A	G	2736.06	PASS	Medium
479	NC_056054.1	123122095	SNP|GK-FB	1	C	T	753.64	PASS	Low
480	NC_056054.1	123858636	SNP|GK-FB	1	T	C	481.06	PASS	Low
481	NC_056054.1	123858642	SNP|GK-FB	1	C	G	481.06	PASS	Low
482	NC_056054.1	123858685	SNP|FB	1	G	C	163.13	PASS	Low
483	NC_056054.1	124195428	SNP|GK-FB	1	T	G	515.06	PASS	Low
484	NC_056054.1	124195437	SNP|GK	1	A	G	515.06	PASS	Low
485	NC_056054.1	124195501	SNP|FB	1	T	G	237.01	PASS	Low
486	NC_056054.1	125576860	INDEL|FB	11	CC	CT	2548.2	PASS	Medium
487	NC_056054.1	125576861	SNP|GK-FB	3438	C	T	3811.06	PASS	Medium
488	NC_056054.1	125576880	INDEL|GK-FB	534	GA	GAA,G	946.6	PASS	Medium
489	NC_056054.1	125576887	INDEL|GK-FB	776	CA	C,CAA	516.6	PASS	Medium
490	NC_056054.1	125576893	INDEL|FB	11	GAATA	GAAT	4934.58	PASS	Medium
491	NC_056054.1	125576896	INDEL|GK-FB	1152	TA	T,TAA	4651.03	PASS	Medium
492	NC_056054.1	125576979	SNP|FB	73	C	T	198.07	PASS	Medium
493	NC_056054.1	126989490	SNP:INDEL|GK-FB:GK-FB	3591	C	T,CT	2052.06	PASS	Medium
494	NC_056054.1	126989518	INDEL|GK-FB	1470	GA	G,GAA	479.6	PASS	Medium
495	NC_056054.1	126989563	INDEL|GK-FB	356	CT	C,CTT	394.6	PASS	Medium
496	NC_056054.1	126989609	SNP|GK-FB	7	C	T	906.64	PASS	Medium
497	NC_056054.1	126989636	SNP|GK-FB	6	A	G	1050.64	PASS	Medium
498	NC_056054.1	128594397	SNP|GK	1	G	A	391.05	PASS	Low
499	NC_056054.1	128594407	SNP|GK	1	A	C	391.05	PASS	Low
500	NC_056054.1	130532150	INDEL|GK-FB	2022	ATTGGCT	A	2506.03	PASS	Medium
501	NC_056054.1	130532183	SNP:INDEL|GK-FB:FB	3267	G	C	2152.06	PASS	Medium
502	NC_056054.1	130532205	SNP:INDEL|GK-FB:FB	1574	A	G	3046.06	VQSRTrancheSNP99.00to99.90	Medium
503	NC_056054.1	130532211	SNP:INDEL|GK-FB:FB	2019	T	C	1565.06	VQSRTrancheSNP99.00to99.90	Medium
504	NC_056054.1	130532212	SNP:INDEL|GK-FB:FB	1574	A	G	3046.06	VQSRTrancheSNP99.00to99.90	Medium
505	NC_056054.1	130532254	INDEL|GK-FB	4643	GA	G	1078.6	PASS	High
506	NC_056054.1	130532268	INDEL|GK-FB	1278	C	CA	388.6	PASS	Medium
507	NC_056054.1	130532270	SNP:INDEL|GK-FB:GK-FB	1572	A	G,AG	1796.06	PASS	Medium
508	NC_056054.1	130532301	SNP|FB	192	AGTCTAAGTTT	GGTCTAAGTTT,ATCACCGAAGTTT,ATCACCGGTT,ATCACCGTTA	395.2	PASS	Medium
509	NC_056054.1	131884608	SNP|FB	1	G	A	177.23	PASS	Low
510	NC_056054.1	131884770	SNP|GK	1	C	T	426.06	PASS	Low
511	NC_056054.1	131884773	SNP|GK	1	G	A	426.06	PASS	Low
512	NC_056054.1	132011385	INDEL|GK-FB	62	T	TC	330.6	PASS	Medium
513	NC_056054.1	132011390	SNP|GK-FB	2247	T	C,*	1556.06	PASS	Medium
514	NC_056054.1	132011403	SNP:INDEL|GK-FB:FB	2270	T	C	2250.06	PASS	Medium
515	NC_056054.1	132011411	INDEL|GK	304	T	TA	431.6	PASS	Medium
516	NC_056054.1	132011421	SNP:INDEL|GK-FB:FB	2269	C	A	2902.64	PASS	Medium
517	NC_056054.1	132011446	SNP|GK	116	T	G	290.64	PASS	Medium
518	NC_056054.1	132011447	SNP|GK	117	G	T	290.64	PASS	Medium
519	NC_056054.1	132011498	INDEL|GK	343	GT	GTT,G	492.6	PASS	Medium
520	NC_056054.1	136197767	SNP|GK-FB	268	G	C	1772.06	PASS	Medium
521	NC_056054.1	136197772	SNP:INDEL|GK-FB:FB	804	C	T	2849.06	PASS	Medium
522	NC_056054.1	136197779	SNP:INDEL|GK-FB:FB	157	T	C,TA	3304.06	PASS	Medium
523	NC_056054.1	136197790	INDEL|GK-FB	4958	TG	T	2027.6	PASS	High
524	NC_056054.1	136197797	SNP:INDEL|GK-FB:FB	156	T	C	3208.06	PASS	Medium
525	NC_056054.1	136197799	INDEL|GK	663	GA	GAA,G,GAAA	1037.6	PASS	Medium
526	NC_056054.1	136197809	SNP|GK-FB	155	T	A	2692.06	PASS	Medium
527	NC_056054.1	136197859	SNP:INDEL|GK-FB:FB	285	T	C	2681.06	PASS	Medium
528	NC_056054.1	136197884	INDEL|FB	12	CA	CG	1173.43	PASS	Medium
529	NC_056054.1	136197885	SNP:INDEL|GK-FB:FB	2995	A	G	3600.06	PASS	Medium
530	NC_056054.1	136197906	INDEL|GK-FB	2808	AT	A	1337.6	PASS	Medium
531	NC_056054.1	136197930	SNP|FB	11	A	T	92.35	PASS	Medium
532	NC_056054.1	136341045	SNP|GK-FB	1	A	G	440.06	PASS	Low
533	NC_056054.1	139340658	SNP|FB	1	G	C	154.77	PASS	Low
534	NC_056054.1	143016406	INDEL|GK-FB	18	GA	G	195.6	PASS	Medium
535	NC_056054.1	143016409	INDEL|GK-FB	1529	GA	G,GAA	2042.6	PASS	Medium
536	NC_056054.1	143016413	SNP:INDEL|GK-FB:GK-FB	3806	A	G,AG	6644.06	PASS	Medium
537	NC_056054.1	143016431	INDEL|GK	18	GC	GAC,G	1404.6	VQSRTrancheINDEL99.90to100.00	Medium
538	NC_056054.1	143016467	SNP|GK-FB	136	G	A	5463.06	PASS	Medium
539	NC_056054.1	143016480	SNP|GK-FB	692	C	T	5651.06	PASS	Medium
540	NC_056054.1	145857274	SNP|FB	1	G	A	157.12	PASS	Low
541	NC_056054.1	145857328	SNP|FB	1	G	A	156.09	PASS	Low
542	NC_056054.1	146736503	SNP|FB	172	TCCCACCCTC	CCCAACCCTC,CCCCACCCTC,CCCTACCCTC,TCCCACCCTT	354.18	PASS	Medium
543	NC_056054.1	146736507	INDEL|FB	31	ACCCTC	ACCCTT	2294.41	PASS	Medium
544	NC_056054.1	146736512	SNP|GK-FB	3477	C	T	1704.06	PASS	Medium
545	NC_056054.1	146736534	INDEL|GK	981	TA	T,TAA	427.6	PASS	Medium
546	NC_056054.1	146736560	SNP:INDEL|GK-FB:FB	2381	G	A	1968.06	PASS	Medium
547	NC_056054.1	146736567	INDEL|GK-FB	220	AT	ATT,A	299.6	PASS	Medium
548	NC_056054.1	146736588	SNP|GK-FB	3806	A	G	4302.06	PASS	Medium
549	NC_056054.1	146736622	INDEL|GK	62	A	AC	1592.6	PASS	Medium
550	NC_056054.1	146736624	SNP|GK-FB	2	A	C	715.64	PASS	Medium
551	NC_056054.1	148174838	INDEL|GK-FB	381	GA	G,GAA	1206.6	PASS	Medium
552	NC_056054.1	148174843	SNP:INDEL|GK-FB:FB	4577	G	A	3364.06	PASS	Medium
553	NC_056054.1	148174845	INDEL|GK	42	G	GA	1069.6	VQSRTrancheINDEL99.00to99.90	Medium
554	NC_056054.1	148174849	INDEL|GK-FB	35	A	AG	226.6	PASS	Medium
555	NC_056054.1	148174851	SNP:INDEL|GK:GK-FB	1601	AG	A,GG	562.6	PASS	Medium
556	NC_056054.1	148174854	INDEL|FB	96	GGCA	GGC	808.95	PASS	Medium
557	NC_056054.1	148174855	SNP|GK	56	G	A	257.64	PASS	Medium
558	NC_056054.1	148174856	INDEL|GK-FB	631	CA	C,CAA	980.6	PASS	Medium
559	NC_056054.1	148174881	INDEL|GK-FB	2375	GT	GTT,G	862.6	PASS	Medium
560	NC_056054.1	148174886	SNP|GK	4	C	G	595.64	VQSRTrancheSNP99.00to99.90	Medium
561	NC_056054.1	148174941	INDEL|FB	30	TAAAC	TAAAA	5396.84	PASS	Medium
562	NC_056054.1	148174944	INDEL|FB	88	AC	AA	5948.37	PASS	Medium
563	NC_056054.1	148174945	SNP:INDEL|GK-FB:FB	438	C	A,*	1766.06	PASS	Medium
564	NC_056054.1	148174981	INDEL|GK	366	AT	ATT,A	539.6	PASS	Medium
565	NC_056054.1	149937838	SNP|GK-FB	3	A	G	384.64	PASS	Medium
566	NC_056054.1	149937894	SNP:INDEL|GK-FB:FB	3217	T	C	4316.06	PASS	Medium
567	NC_056054.1	149937899	INDEL|GK	890	CTT	CT,C,CTTT	482.6	PASS	Medium
568	NC_056054.1	149937920	SNP|FB	1951	T	G	3500.05	PASS	Medium
569	NC_056054.1	154992156	SNP|GK-FB	4	G	T	710.64	PASS	Medium
570	NC_056054.1	154992158	INDEL|GK	3610	TG	T,TGG	898.6	VQSRTrancheINDEL99.00to99.90	Medium
571	NC_056054.1	154992200	INDEL|GK	450	T	TA	835.6	PASS	Medium
572	NC_056054.1	154992219	INDEL|GK	151	G	GT	286.6	PASS	Medium
573	NC_056054.1	154992289	INDEL|FB	55	TAAAG	TAAAA	1217.72	PASS	Medium
574	NC_056054.1	154992293	SNP|GK-FB	2070	G	A	3016.06	PASS	Medium
575	NC_056054.1	154992308	INDEL|GK	12	G	GT,T	372.6	PASS	Medium
576	NC_056054.1	154992312	INDEL|FB	487	CCCA	TCCC	583.3	PASS	Medium
577	NC_056054.1	154992315	SNP|FB	151	AGTTCCCTTA	CGTTCCCTTA,TGTTCCCTTA,GGTTCCCTTA,ATCACCGAC	125.34	PASS	Medium
578	NC_056054.1	156463042	INDEL|GK-FB	100	GA	G,GTA	291.6	PASS	Medium
579	NC_056054.1	156463048	SNP|GK-FB	72	A	G	868.06	PASS	Medium
580	NC_056054.1	156463051	INDEL|FB	35	TC	TG	1759.2	PASS	Medium
581	NC_056054.1	156463052	SNP:INDEL|GK-FB:GK-FB	2732	C	G,CT	2884.06	PASS	Medium
582	NC_056054.1	156463089	INDEL|GK	349	C	CT	2087.6	PASS	Medium
583	NC_056054.1	156463145	INDEL|FB	15	CTTCTC	CTTCTT	1086.44	PASS	Medium
584	NC_056054.1	156463150	SNP:INDEL|GK-FB:FB	112	C	T	1288.06	PASS	Medium
585	NC_056054.1	156463154	SNP|GK-FB	164	C	A	356.64	PASS	Medium
586	NC_056054.1	156463160	INDEL|FB	14	CTTTCAT	CTTTCA	789.15	PASS	Medium
587	NC_056054.1	156463165	INDEL|GK-FB	2587	AT	A,CT	1485.6	PASS	Medium
588	NC_056054.1	156463194	SNP:INDEL|GK-FB:FB	2572	A	G,*	5071.06	PASS	Medium
589	NC_056054.1	156471139	INDEL|GK-FB	431	GT	G,GTT,GTTT	732.6	PASS	Medium
590	NC_056054.1	156471149	INDEL|GK-FB	505	GT	G	1548.6	PASS	Medium
591	NC_056054.1	158210946	SNP:INDEL|GK-FB:GK-FB	2786	T	C,TC	6385.06	PASS	Medium
592	NC_056054.1	158210970	SNP|GK-FB	139	C	T	2110.06	PASS	Medium
593	NC_056054.1	162258197	INDEL|FB	50	TAAA	TAAG	1789.96	PASS	Medium
594	NC_056054.1	162258200	SNP:INDEL|GK-FB:GK-FB	1174	A	G,AT	2327.06	PASS	Medium
595	NC_056054.1	162258211	SNP|GK-FB	6	A	G	489.64	PASS	Medium
596	NC_056054.1	162258213	SNP|GK-FB	67	C	A	893.64	PASS	Medium
597	NC_056054.1	162258256	SNP:INDEL|GK-FB:FB	1175	C	T	2595.06	PASS	Medium
598	NC_056054.1	162258282	INDEL|FB	15	GAG	GAA	855.36	PASS	Medium
599	NC_056054.1	162258283	INDEL|FB	55	AG	AA	7134.04	PASS	Medium
600	NC_056054.1	162258284	SNP|GK-FB	1484	G	A,*	2737.06	PASS	Medium
601	NC_056054.1	162258316	SNP:INDEL|GK-FB:FB	3525	C	T	6485.06	PASS	Medium
602	NC_056054.1	162258332	SNP|GK-FB	1	T	C	366.64	PASS	Low
603	NC_056054.1	162258334	INDEL|GK	2285	CA	C,CAA	593.6	PASS	Medium
604	NC_056054.1	165093762	SNP|GK-FB	323	G	A	3102.06	PASS	Medium
605	NC_056054.1	165093776	SNP|GK-FB	3	A	C	1118.64	PASS	Medium
606	NC_056054.1	165093814	SNP|GK-FB	714	G	C	3337.06	PASS	Medium
607	NC_056054.1	165093861	SNP|GK-FB	125	G	A	2502.06	PASS	Medium
608	NC_056054.1	165093874	INDEL|GK-FB	489	GA	GAA,G	1057.6	PASS	Medium
609	NC_056054.1	165093885	SNP|GK-FB	2	C	T	1238.64	PASS	Medium
610	NC_056054.1	165093903	INDEL|FB	74	TAAT	TAAC	3853.3	PASS	Medium
611	NC_056054.1	165093906	SNP|GK-FB	2643	T	C	3969.06	PASS	Medium
612	NC_056054.1	165093943	SNP|GK-FB	20	G	A	301.02	PASS	Medium
613	NC_056054.1	165093953	INDEL|FB	1523	CAGCAGG	TGGCTCT,TGGCTGT,TGGCTCC	949.38	PASS	Medium
614	NC_056054.1	165831537	SNP|FB	103	T	C	141.38	PASS	Medium
615	NC_056054.1	165831554	SNP:INDEL|GK-FB:FB	2886	T	C	3917.06	PASS	Medium
616	NC_056054.1	165831560	INDEL|FB	42	ATGTTTTATTGTTTTTGTTC	ATGTTTTATTGTTTTTTGTTC,ATGTTTTATTGTTTTTGTTCT	304.58	PASS	Medium
617	NC_056054.1	165831562	INDEL|GK	33	GT	G,GTT	156.6	PASS	Medium
618	NC_056054.1	165831570	INDEL|GK	408	GT	GTT,G	357.6	PASS	Medium
619	NC_056054.1	165831602	INDEL|GK-FB	82	C	CT	203.6	PASS	Medium
620	NC_056054.1	165831654	INDEL|GK-FB	12	A	AT	212.6	PASS	Medium
621	NC_056054.1	165831656	INDEL|GK-FB	235	G	GT	381.6	PASS	Medium
622	NC_056054.1	165831662	SNP:INDEL|GK-FB:FB	663	T	C	2380.06	PASS	Medium
623	NC_056054.1	165831665	INDEL|GK	2636	GT	G,GTT	1093.6	PASS	Medium
624	NC_056054.1	165831714	SNP|FB	19	A	G	93.75	PASS	Medium
625	NC_056054.1	170406322	SNP|FB	90	TCA	CCA,CAA,GGT	62.52	PASS	Medium
626	NC_056054.1	170406338	INDEL|GK	20	CT	C	316.6	PASS	Medium
627	NC_056054.1	170406365	SNP|GK-FB	1	T	C	716.64	PASS	Low
628	NC_056054.1	170406377	INDEL|GK	1144	AT	ATT,A,ATTT	761.6	PASS	Medium
629	NC_056054.1	170406414	INDEL|GK-FB	23	C	CT	174.6	PASS	Medium
630	NC_056054.1	170406421	INDEL|FB	17	GACTTTTTCTTT	GACTTTTCTTA,GACTTTTCTTT,GACTTTTTCTTA	4467.38	PASS	Medium
631	NC_056054.1	170406422	INDEL|FB	11	ACTTTTTCTTT	ACTTTTCTTA,ACTTTTCTTT,ACTTTTTCTTA	209.5	PASS	Medium
632	NC_056054.1	170406423	INDEL|GK-FB	554	CTT	CT,C	1863.03	PASS	Medium
633	NC_056054.1	170406432	SNP:INDEL|GK-FB:FB	877	T	A	3877.06	PASS	Medium
634	NC_056054.1	170406439	INDEL|FB	22	CTG	CTC	669.63	PASS	Medium
635	NC_056054.1	170406441	SNP:INDEL|GK-FB:FB	876	G	C,GT	3877.06	PASS	Medium
636	NC_056054.1	170406464	SNP|FB	54	AGCCATAGAGTTA	GGCCATAGAGTTA,ATCACCGTAATTGG	89.57	PASS	Medium
637	NC_056054.1	171213025	SNP|GK-FB	14	G	T	1073.64	PASS	Medium
638	NC_056054.1	171213068	INDEL|FB	22	CAAAG	CAAAC	4044.86	PASS	Medium
639	NC_056054.1	171213072	SNP:INDEL|GK-FB:FB	4133	G	C	4183.06	PASS	Medium
640	NC_056054.1	171213113	INDEL|GK	406	CA	C,CAA	1072.6	PASS	Medium
641	NC_056054.1	171213122	INDEL|GK-FB	999	AT	A,ATT	1664.6	PASS	Medium
642	NC_056054.1	171213130	INDEL|GK	139	C	CT,CTT	596.6	VQSRTrancheINDEL99.00to99.90	Medium
643	NC_056054.1	175879590	SNP:INDEL|GK-FB:FB	1046	G	A	2027.06	PASS	Medium
644	NC_056054.1	175879602	SNP|GK-FB	732	C	T	3065.06	PASS	Medium
645	NC_056054.1	175879612	SNP|GK-FB	18	C	A	1152.64	PASS	Medium
646	NC_056054.1	175879656	INDEL|GK-FB	307	GT	GTT,G	650.6	PASS	Medium
647	NC_056054.1	175879683	SNP|FB	15	A	G,T,C	83.63	PASS	Medium
648	NC_056054.1	177801195	SNP|FB	310	TCCACA	CCGACAT,GCCACA,CCGACA,CCCACA,CCATCA,TCCACAT,TCCGACAT,CCAACA	157.11	PASS	Medium
649	NC_056054.1	177801215	SNP|GK-FB	3248	T	C	2551.06	PASS	Medium
650	NC_056054.1	177801220	SNP|GK-FB	1302	C	T	2596.06	PASS	Medium
651	NC_056054.1	177801228	INDEL|GK-FB	11	AC	A	255.6	PASS	Medium
652	NC_056054.1	177801230	SNP:INDEL|GK-FB:FB	4789	C	T	4057.06	PASS	High
653	NC_056054.1	177801237	INDEL|GK-FB	527	T	TC	729.6	PASS	Medium
654	NC_056054.1	177801245	INDEL|FB	111	TCCCT	TCCCC	6744.51	PASS	Medium
655	NC_056054.1	177801248	INDEL|FB	45	CT	CC	4416.39	PASS	Medium
656	NC_056054.1	177801249	SNP|GK-FB	4789	T	C,*	5887.06	PASS	High
657	NC_056054.1	177801288	INDEL|FB	142	TG	TA,TGT	7339.91	PASS	Medium
658	NC_056054.1	177801289	SNP:INDEL|GK-FB:GK-FB	2288	GT	AT,*,GTT,G	3007.06	PASS	Medium
659	NC_056054.1	177801290	SNP|GK	16	T	A	140.64	VQSRTrancheSNP99.00to99.90	Medium
660	NC_056054.1	177801301	SNP:INDEL|GK-FB:FB	3067	C	G	3908.06	PASS	Medium
661	NC_056054.1	177801310	INDEL|GK-FB	793	GT	GTT,G	1339.6	PASS	Medium
662	NC_056054.1	177801335	INDEL|FB	314	ACCCAC	ACCCAT	8037.67	PASS	Medium
663	NC_056054.1	177801340	SNP:INDEL|GK-FB:FB	3070	C	T,*	4287.06	PASS	Medium
664	NC_056054.1	177801367	INDEL|FB	144	ATTTCCG	ATTTCCA	9822.85	PASS	Medium
665	NC_056054.1	177801373	SNP|GK-FB	4084	G	A	9521.06	PASS	Medium
666	NC_056054.1	177801381	SNP|FB	311	A	T,G	319.81	PASS	Medium
667	NC_056054.1	181497054	SNP|GK-FB	97	G	A	1871.06	PASS	Medium
668	NC_056054.1	181497074	INDEL|GK	513	A	AG	1579.6	VQSRTrancheINDEL99.00to99.90	Medium
669	NC_056054.1	181497093	INDEL|GK-FB	4763	AT	A	2255.6	VQSRTrancheINDEL99.90to100.00	High
670	NC_056054.1	181497107	SNP|GK-FB	141	G	A	2545.06	PASS	Medium
671	NC_056054.1	181497162	SNP:INDEL|GK-FB:FB	2165	T	C	6722.06	PASS	Medium
672	NC_056054.1	183554506	SNP|FB	8	T	C	157.6	PASS	Medium
673	NC_056054.1	183554511	SNP|FB	8	A	G	159.41	PASS	Medium
674	NC_056054.1	185390035	INDEL|FB	11	GTTTCATGC	GTTTCATGA	2628.71	PASS	Medium
675	NC_056054.1	185390039	INDEL|GK-FB	92	C	CG	1467.6	PASS	Medium
676	NC_056054.1	185390040	INDEL|GK-FB	133	A	AG,AC	1575.6	PASS	Medium
677	NC_056054.1	185390041	INDEL|GK	16	T	TA	182.6	PASS	Medium
678	NC_056054.1	185390042	INDEL|FB	25	GC	GA	3841.89	PASS	Medium
679	NC_056054.1	185390043	SNP:INDEL|GK-FB:FB	3524	C	A	10503.1	PASS	Medium
680	NC_056054.1	185390046	INDEL|GK	2449	GA	GAA,G	6959.6	VQSRTrancheINDEL99.00to99.90	Medium
681	NC_056054.1	185390067	SNP:INDEL|GK-FB:GK-FB	2858	C	T,CT	17247.1	PASS	Medium
682	NC_056054.1	185390070	INDEL|GK	3063	AT	A	6449.6	VQSRTrancheINDEL99.00to99.90	Medium
683	NC_056054.1	185390111	SNP|GK-FB	2	G	T	1191.64	PASS	Medium
684	NC_056054.1	185390127	SNP|GK-FB	5	G	T	859.64	PASS	Medium
685	NC_056054.1	187521872	SNP|GK	1	A	G	436.06	PASS	Low
686	NC_056054.1	187521874	SNP|GK	1	C	T	436.06	PASS	Low
687	NC_056054.1	188727150	SNP|FB	1	C	A	166.83	PASS	Low
688	NC_056054.1	188803145	INDEL|GK-FB	26	G	GT	160.6	PASS	Medium
689	NC_056054.1	188803147	SNP:INDEL|GK:GK-FB	1319	CT	C,CTT,TT	442.6	PASS	Medium
690	NC_056054.1	188803181	SNP:INDEL|GK:FB	18	G	A	693.64	PASS	Medium
691	NC_056054.1	188803184	INDEL|GK-FB	61	TAAA	T,TA,TAA,TAAAAA	1712.03	PASS	Medium
692	NC_056054.1	188803205	INDEL|FB	699	CAC	CAA	34825	PASS	Medium
693	NC_056054.1	188803206	INDEL|FB	388	AC	AA,A	4126.12	PASS	Medium
694	NC_056054.1	188803207	SNP:INDEL|GK-FB:FB	776	C	A	2007.06	PASS	Medium
695	NC_056054.1	189667133	SNP|GK-FB	2141	T	C	2535.06	PASS	Medium
696	NC_056054.1	189667151	INDEL|FB	43	ACAC	ACAA,ACCA	19579.4	PASS	Medium
697	NC_056054.1	189667153	SNP:INDEL|GK:GK-FB	305	A	C,AG	2915.06	PASS	Medium
698	NC_056054.1	189667154	SNP|GK-FB	2331	C	A	2915.06	PASS	Medium
699	NC_056054.1	189667159	SNP|GK	29	G	C	836.64	VQSRTrancheSNP99.00to99.90	Medium
700	NC_056054.1	189667162	SNP|FB	555	AGAAATCAT	CGAAATCAT,TGAAATCAT,GCGTGTCTC	1718.41	PASS	Medium
701	NC_056054.1	191385889	SNP|FB	1	C	T	158.4	PASS	Low
702	NC_056054.1	191664694	INDEL|FB	37	TAGCTTTTTTAAAAAAAGGAAACC	TAGCTTTTTTTAAAAAGGAAACC,TAGCTTTTTAAAAGGTAACC,TAGTTCATTTAAAAGGAAACC,TAGTTCATTTTAAAAAGGAAACC,TAGCTTTTTTAAAAAAAGGTAACC,AAGTTCATTTTAAAAGGAAACC,TAGCTTTTTTAAAAAAAGGAAACCA,TAGCTTTTTTTAAAAAAGGAAACC,AAGTCATTTTTAAAAAAGGAAACC,TAAGTCATTTTTAAAAAGGAAACC,AAGCTTTTTTAAAAAAAGGAAACC,TAGCTTTTTAAAAGGAAACC,TAGTTCATTTTTAAAAAGGAAACC,AGTCTTTTTTTAAAAAAGGAAACC	161.62	PASS	Medium
703	NC_056054.1	191664695	INDEL|GK	34	AGC	A	3775.6	VQSRTrancheINDEL99.00to99.90	Medium
704	NC_056054.1	191664696	SNP:INDEL|GK:GK-FB	1031	GCTTT	GTCTTT,GTTT,GTTCTTT,ACTTT,G,CCTTT	4996.6	PASS	Medium
705	NC_056054.1	191664697	SNP:INDEL|GK:GK-FB	100	CT	C,TT,GT,CAT	4360.64	PASS	Medium
706	NC_056054.1	191664698	SNP:INDEL|GK:GK-FB	616	T	A,C,G,TA,TTCA	3170.64	PASS	Medium
707	NC_056054.1	191664699	SNP:INDEL|GK:GK-FB	622	T	TCA,A,TA,TTCA,TAA	5908.6	VQSRTrancheINDEL99.90to100.00	Medium
708	NC_056054.1	191664700	SNP:INDEL|GK:GK-FB	41	TTTTA	T,TAATTTA,ATTTA,TCATTTA,TATTTA,TCAATTTA	3360.64	PASS	Medium
709	NC_056054.1	191664701	INDEL|FB	133	TTTAAAAAAAGGA	TTTAATTTAAAAGGA,TTTTAAAAAAGGA,TTTAAAAAAAGGT,ATTTTTAAAAGGA,TTTTAAAAGGA	6853.22	PASS	Medium
710	NC_056054.1	191664702	INDEL|GK-FB	508	TTAAAA	TA,T,TAA,TAAA	2967.6	PASS	Medium
711	NC_056054.1	191664703	INDEL|GK-FB	2441	TAAAA	TAA,TA,TAAA,*,T	8147.6	PASS	Medium
712	NC_056054.1	191664704	SNP|GK-FB	43	A	T,*	777.64	PASS	Medium
713	NC_056054.1	191664706	SNP:INDEL|GK:GK	42	A	C,ATT,*,T,ATTT	2404.06	PASS	Medium
714	NC_056054.1	191664713	SNP|GK-FB	1834	A	T	17297.1	PASS	Medium
715	NC_056054.1	191664816	SNP:INDEL|GK-FB:FB	3335	A	T	26929.1	PASS	Medium
716	NC_056054.1	191664841	INDEL|GK	11	T	TA	291.6	PASS	Medium
717	NC_056054.1	191664846	SNP|FB	156	ATT	TTT,GTT,GTC	222.23	PASS	Medium
718	NC_056054.1	191764527	SNP|GK	1	A	T	706.06	PASS	Low
719	NC_056054.1	191764530	SNP|GK	1	A	T	706.06	PASS	Low
720	NC_056054.1	191966280	SNP|FB	1	C	T	153.77	PASS	Low
721	NC_056054.1	194892430	INDEL|FB	65	CT	CC	6114.54	VQSRTrancheSNP99.00to99.90	Medium
722	NC_056054.1	194892431	SNP|GK-FB	3624	T	C,*	3515.06	PASS	Medium
723	NC_056054.1	194892494	INDEL|GK-FB	758	AT	A,ATT	556.6	PASS	Medium
724	NC_056054.1	194892505	SNP|GK-FB	1495	C	T	3033.06	PASS	Medium
725	NC_056054.1	194892517	SNP:INDEL|GK-FB:FB	1497	A	G	2966.06	PASS	Medium
726	NC_056054.1	194892520	INDEL|GK	33	G	GT	327.6	PASS	Medium
727	NC_056054.1	194892522	INDEL|GK-FB	186	CT	C,CTT	295.6	PASS	Medium
728	NC_056054.1	194892527	SNP:INDEL|GK-FB:FB	403	T	C	3829.06	PASS	Medium
729	NC_056054.1	194892551	SNP|GK-FB	13	G	A	1542.64	PASS	Medium
730	NC_056054.1	196888225	INDEL|GK	414	T	TA	594.6	PASS	Medium
731	NC_056054.1	196888262	SNP:INDEL|GK-FB:FB	648	G	T	2968.06	PASS	Medium
732	NC_056054.1	196888274	INDEL|FB	13	GAAT	GAAC	4412.13	PASS	Medium
733	NC_056054.1	196888277	SNP:INDEL|GK-FB:FB	4374	T	C	3827.06	PASS	Medium
734	NC_056054.1	196888338	SNP:INDEL|GK-FB:FB	61	G	A	1436.06	PASS	Medium
735	NC_056054.1	199609856	SNP|FB	249	TAAA	AAAA,TAAAA,AAAG	441.93	PASS	Medium
736	NC_056054.1	199609872	INDEL|GK-FB	473	GAA	G,GA	901.6	PASS	Medium
737	NC_056054.1	199609877	SNP:INDEL|GK-FB:FB	218	A	G	4043.06	PASS	Medium
738	NC_056054.1	199609896	SNP|GK-FB	36	C	T	1925.64	PASS	Medium
739	NC_056054.1	199609907	SNP|GK-FB	40	T	C	1403.64	PASS	Medium
740	NC_056054.1	199609929	INDEL|GK	22	A	AC	808.6	VQSRTrancheINDEL99.00to99.90	Medium
741	NC_056054.1	199609937	SNP|GK-FB	40	C	T	1881.64	PASS	Medium
742	NC_056054.1	199609938	SNP|GK-FB	2596	G	A	8217.06	PASS	Medium
743	NC_056054.1	199609951	SNP|GK	63	C	G	303.64	VQSRTrancheSNP99.00to99.90	Medium
744	NC_056054.1	199609959	INDEL|GK	123	T	TC	1338.6	PASS	Medium
745	NC_056054.1	199609964	INDEL|GK	336	GT	GTT,G	554.6	PASS	Medium
746	NC_056054.1	199610007	SNP:INDEL|GK-FB:GK-FB	2616	CAG	C,TAG	17157	PASS	Medium
747	NC_056054.1	203893216	SNP:INDEL|GK-FB:FB	4464	A	G	4453.06	VQSRTrancheSNP99.00to99.90	Medium
748	NC_056054.1	204555871	SNP:INDEL|FB:FB	330	TCCC	CCCG,CCCC,CCCA,GCCC,CAGC,CCCT	440.55	PASS	Medium
749	NC_056054.1	204555936	SNP:INDEL|GK-FB:FB	2122	C	T	4554.06	PASS	Medium
750	NC_056054.1	204555982	INDEL|GK	345	GA	G,GAAA,GAA	399.6	PASS	Medium
751	NC_056054.1	204555998	SNP|GK-FB	3	T	C	647.64	PASS	Medium
752	NC_056054.1	204556026	INDEL|GK	506	GA	G,GAA	338.6	PASS	Medium
753	NC_056054.1	206358789	SNP|FB	1	A	G	170.39	PASS	Low
754	NC_056054.1	208646614	SNP:INDEL|FB:GK	141	TCCC	CCCC,CCCA	197.21	PASS	Medium
755	NC_056054.1	208646658	INDEL|GK	261	T	TA	504.6	PASS	Medium
756	NC_056054.1	208646680	SNP|GK-FB	153	G	A	2258.06	PASS	Medium
757	NC_056054.1	208646728	SNP|GK-FB	3162	C	T	9074.06	PASS	Medium
758	NC_056054.1	208646765	SNP|GK-FB	9	AT	CT,A	1251.64	PASS	Medium
759	NC_056054.1	208646782	SNP|GK	51	A	C,AC	237.6	PASS	Medium
760	NC_056054.1	210450848	SNP|GK-FB	1	C	T	436.06	PASS	Low
761	NC_056054.1	210725282	SNP:INDEL|GK-FB:FB	1270	A	C	2167.06	PASS	Medium
762	NC_056054.1	210725308	INDEL|FB	28	CTTATA	CTTATG	3400.5	PASS	Medium
763	NC_056054.1	210725312	INDEL|FB	19	TA	TG	6617.28	VQSRTrancheSNP99.00to99.90	Medium
764	NC_056054.1	210725313	SNP:INDEL|GK-FB:GK-FB	4075	A	G,AG	3038.06	PASS	Medium
765	NC_056054.1	210725370	INDEL|GK-FB	61	CA	C,CAA	196.6	PASS	Medium
766	NC_056054.1	210725376	INDEL|FB	12	ATTACAATTT	ATTACAATTC	4286.56	PASS	Medium
767	NC_056054.1	210725380	INDEL|GK-FB	17	CA	C	193.6	PASS	Medium
768	NC_056054.1	210725385	SNP:INDEL|GK-FB:FB	2231	T	C	3323.06	PASS	Medium
769	NC_056054.1	210725386	INDEL|GK-FB	453	GT	GTT,G	863.6	PASS	Medium
770	NC_056054.1	210725429	SNP|GK-FB	7	G	T	638.64	PASS	Medium
771	NC_056054.1	210725446	SNP|FB	18	AAGCTG	TAGCTG,CGGCTG,GAGCTG,ATCACCGATGGA	57.34	PASS	Medium
772	NC_056054.1	210725447	SNP|FB	8	A	C	656.93	PASS	Medium
773	NC_056054.1	215515096	INDEL|GK	355	GA	G	522.6	PASS	Medium
774	NC_056054.1	215515105	SNP:INDEL|GK-FB:FB	3589	G	C	2447.06	PASS	Medium
775	NC_056054.1	215515116	INDEL|GK-FB	37	TA	TAA,T	274.6	PASS	Medium
776	NC_056054.1	215515120	INDEL|GK-FB	13	AT	A	324.6	PASS	Medium
777	NC_056054.1	215515121	SNP:INDEL|GK-FB:FB	3591	T	C,*	2415.06	PASS	Medium
778	NC_056054.1	215515151	INDEL|FB	42	GTTC	GTTT	1300.17	PASS	Medium
779	NC_056054.1	215515153	INDEL|FB	155	TC	TT	4479.35	PASS	Medium
780	NC_056054.1	215515154	SNP:INDEL|GK-FB:FB	3549	C	T	3615.06	PASS	Medium
781	NC_056054.1	215515160	SNP:INDEL|GK-FB:FB	3544	A	G	3615.06	PASS	Medium
782	NC_056054.1	217691568	INDEL|GK	965	A	AC	1046.6	PASS	Medium
783	NC_056054.1	217691572	INDEL|GK	2022	G	GC,GCC	552.6	PASS	Medium
784	NC_056054.1	217691573	SNP|GK	840	A	C,T	1559.64	VQSRTrancheSNP99.00to99.90	Medium
785	NC_056054.1	217691574	SNP:INDEL|GK:GK	814	C	CA,A,CT,T	1125.64	VQSRTrancheINDEL99.00to99.90	Medium
786	NC_056054.1	217691580	INDEL|GK	484	CT	C,CTT	918.6	PASS	Medium
787	NC_056054.1	217691583	INDEL|GK	21	TG	T,CG	949.6	PASS	Medium
788	NC_056054.1	217691593	INDEL|GK	594	A	AG	1851.6	PASS	Medium
789	NC_056054.1	217691594	SNP:INDEL|GK:GK	2923	TC	GC,T	7763.64	VQSRTrancheINDEL99.90to100.00	Medium
790	NC_056054.1	217691595	SNP|GK	1232	C	T	5345.04	VQSRTrancheSNP99.00to99.90	Medium
791	NC_056054.1	217691661	INDEL|GK-FB	863	CA	C,CAA	1198.6	PASS	Medium
792	NC_056054.1	217691665	SNP:INDEL|GK-FB:FB	2950	C	T	27735.1	PASS	Medium
793	NC_056054.1	217691669	INDEL|GK-FB	22	T	TA	390.6	PASS	Medium
794	NC_056054.1	217691671	SNP:INDEL|GK-FB:FB	2904	A	C	27781.1	PASS	Medium
795	NC_056054.1	220458194	INDEL|FB	470	TC	CA	587.37	PASS	Medium
796	NC_056054.1	220458228	SNP|GK-FB	62	G	A	1526.06	PASS	Medium
797	NC_056054.1	220458242	INDEL|GK	93	GA	GAA,G	502.6	PASS	Medium
798	NC_056054.1	220458261	INDEL|GK	61	C	CA	451.6	PASS	Medium
799	NC_056054.1	220458275	INDEL|GK-FB	26	C	CA	240.6	PASS	Medium
800	NC_056054.1	220458276	SNP:INDEL|GK:FB	62	A	C	2310.06	PASS	Medium
801	NC_056054.1	220458279	SNP|GK-FB	173	T	C	2310.06	PASS	Medium
802	NC_056054.1	220458281	SNP|GK-FB	62	G	A	1459.06	PASS	Medium
803	NC_056054.1	220458316	INDEL|GK	154	AT	A	615.6	PASS	Medium
804	NC_056054.1	220458324	SNP:INDEL|GK-FB:FB	4722	C	A	8294.06	PASS	High
805	NC_056054.1	220458343	SNP|GK-FB	60	A	G	2365.06	PASS	Medium
806	NC_056054.1	220765657	SNP|FB	1	G	A	182.44	PASS	Low
807	NC_056054.1	220765680	SNP|FB	1	T	C	164.91	PASS	Low
808	NC_056054.1	223029202	INDEL|GK	382	AT	ATT,A	515.6	PASS	Medium
809	NC_056054.1	223029228	SNP:INDEL|GK:GK	850	TTG	T,TGTG,GTG,TGTCGTCATG,CTG	657.6	PASS	Medium
810	NC_056054.1	223029229	SNP|GK	279	TG	GG,T	394.6	VQSRTrancheINDEL99.00to99.90	Medium
811	NC_056054.1	223029230	SNP|GK	482	G	T,C,GTCTCA	555.64	VQSRTrancheINDEL99.00to99.90	Medium
812	NC_056054.1	223029233	SNP|GK	110	C	CG,G,CTAGCA	413.6	VQSRTrancheINDEL99.90to100.00	Medium
813	NC_056054.1	223029236	SNP:INDEL|GK:GK	15	AGTT	ATCGTT,A,TGTT,AGATCGTT,ATT	338.6	PASS	Medium
814	NC_056054.1	223029237	SNP:INDEL|GK:GK-FB	50	GT	G,TT,CT,GTT	491.6	PASS	Medium
815	NC_056054.1	223029240	INDEL|FB	13	TCCTTTTGT	TCCTTTTGC	1818.77	PASS	Medium
816	NC_056054.1	223029241	INDEL|FB	52	CCTTTTGT	CCTTTTGC	8254.76	PASS	Medium
817	NC_056054.1	223029242	INDEL|GK-FB	124	CT	C,TT	258.64	PASS	Medium
818	NC_056054.1	223029243	INDEL|FB	19	TTTTGT	TTTTGC	1632.27	PASS	Medium
819	NC_056054.1	223029244	INDEL|FB	18	TTTGT	TTTGC	9085.52	PASS	Medium
820	NC_056054.1	223029246	INDEL|FB	58	TGTGAAAGGGCAGG	TGCGAAAGGGCAGG,TGTGAAAGGGCAGA	3239.38	PASS	Medium
821	NC_056054.1	223029248	SNP:INDEL|GK-FB:GK-FB	384	T	C,TTC	1625.06	PASS	Medium
822	NC_056054.1	223029255	INDEL|FB	47	GCAGG	GCAGA	1808.09	PASS	Medium
823	NC_056054.1	223029257	INDEL|FB	14	AGG	AGA	2403.22	PASS	Medium
824	NC_056054.1	223029259	SNP:INDEL|GK-FB:FB	3286	G	A	2304.06	PASS	Medium
825	NC_056054.1	223029275	SNP|GK-FB	59	C	A	1239.06	PASS	Medium
826	NC_056054.1	223029276	SNP|GK-FB	33	A	G	1065.06	PASS	Medium
827	NC_056054.1	223029283	SNP:INDEL|GK-FB:FB	2823	T	A,G	2325.06	PASS	Medium
828	NC_056054.1	223029301	SNP:INDEL|GK-FB:FB	658	T	C	2277.06	PASS	Medium
829	NC_056054.1	223029303	SNP|GK-FB	384	G	T	1770.06	PASS	Medium
830	NC_056054.1	226848903	SNP|FB	97	T	C	257.85	PASS	Medium
831	NC_056054.1	226848910	SNP|GK-FB	4	G	A	711.64	PASS	Medium
832	NC_056054.1	226848914	INDEL|GK-FB	1434	AAG	A	3143.03	PASS	Medium
833	NC_056054.1	226848932	INDEL|GK	516	CA	C,CAA	310.6	PASS	Medium
834	NC_056054.1	226848943	INDEL|FB	11	TAC	TAT	1592.69	PASS	Medium
835	NC_056054.1	226848945	SNP:INDEL|GK-FB:FB	1575	C	T	2023.06	PASS	Medium
836	NC_056054.1	226848964	INDEL|GK-FB	142	CT	CTT,CTTT,C	303.6	PASS	Medium
837	NC_056054.1	226848967	INDEL|GK-FB	79	TA	TAA,T,TCA,TTAA	423.6	PASS	Medium
838	NC_056054.1	226848968	SNP:INDEL|GK-FB:FB	3791	A	C,*	2237.64	PASS	Medium
839	NC_056054.1	226848997	INDEL|GK-FB	18	A	AT	399.6	PASS	Medium
840	NC_056054.1	226849000	INDEL|GK-FB	135	TA	TGA,T	352.6	PASS	Medium
841	NC_056054.1	226849001	SNP:INDEL|GK-FB:FB	4170	AT	GT,TT,*,A,ATT	3285.64	PASS	Medium
842	NC_056054.1	226849009	SNP|GK-FB	986	T	C	2905.06	VQSRTrancheSNP99.00to99.90	Medium
843	NC_056054.1	226849014	SNP:INDEL|GK-FB:FB	57	G	A	1897.06	PASS	Medium
844	NC_056054.1	226849017	SNP:INDEL|GK-FB:FB	574	C	T,CT	2326.64	PASS	Medium
845	NC_056054.1	226849031	SNP|GK-FB	1133	T	G,C	2111.06	VQSRTrancheSNP99.00to99.90	Medium
846	NC_056054.1	226849049	SNP:INDEL|GK-FB:GK-FB	3437	G	A,GT	6518.06	VQSRTrancheINDEL99.00to99.90	Medium
847	NC_056054.1	226849053	SNP|FB	19	A	T	99.22	PASS	Medium
848	NC_056054.1	227531317	SNP|FB	1	T	C	162.67	PASS	Low
849	NC_056054.1	229485485	SNP|GK	35	T	TG,G	583.6	PASS	Medium
850	NC_056054.1	229485498	SNP|GK	8	G	A	548.64	VQSRTrancheSNP99.00to99.90	Medium
851	NC_056054.1	229485499	SNP|GK	12	A	G,AG	548.64	VQSRTrancheINDEL99.00to99.90	Medium
852	NC_056054.1	229485503	INDEL|GK-FB	507	GC	G	603.6	PASS	Medium
853	NC_056054.1	229485508	SNP|GK-FB	44	T	A	1669.64	PASS	Medium
854	NC_056054.1	229485528	INDEL|FB	11	CTTA	CTTG	9925.97	PASS	Medium
855	NC_056054.1	229485531	SNP|GK-FB	3313	A	G	5689.06	PASS	Medium
856	NC_056054.1	229485550	SNP|GK-FB	340	T	C	2903.06	PASS	Medium
857	NC_056054.1	231261384	SNP|FB	1	A	G	151.49	PASS	Low
858	NC_056054.1	231931473	SNP|GK-FB	3408	A	G	5073.06	PASS	Medium
859	NC_056054.1	231931542	SNP|GK-FB	576	T	G	4675.06	PASS	Medium
860	NC_056054.1	231931606	INDEL|FB	69	TGGA	TGGG	8758.7	VQSRTrancheSNP99.00to99.90	Medium
861	NC_056054.1	231931608	INDEL|FB	68	GA	GG	30032	VQSRTrancheSNP99.00to99.90	Medium
862	NC_056054.1	231931609	SNP|GK-FB	562	A	G	4957.64	PASS	Medium
863	NC_056054.1	231931619	INDEL|GK	104	CA	C,AA,CAA	182.6	PASS	Medium
864	NC_056054.1	232228089	SNP|GK-FB	1	T	A	357.06	PASS	Low
865	NC_056054.1	233111386	SNP|GK-FB	1	A	C	481.06	PASS	Low
866	NC_056054.1	233111395	SNP|GK-FB	1	C	T	481.06	PASS	Low
867	NC_056054.1	233111466	SNP|FB	1	C	T	167.35	PASS	Low
868	NC_056054.1	234114847	SNP|FB	1	G	A	178.84	PASS	Low
869	NC_056054.1	234126111	SNP|GK	17	T	G	313.64	PASS	Medium
870	NC_056054.1	234126119	INDEL|GK	424	GA	G	395.6	PASS	Medium
871	NC_056054.1	234126179	SNP:INDEL|GK:FB	3176	T	C	4720.06	PASS	Medium
872	NC_056054.1	234126182	SNP:INDEL|GK-FB:FB	5081	T	C	7403.06	PASS	High
873	NC_056054.1	234126200	SNP:INDEL|GK-FB:FB	4948	C	T	5799.06	PASS	High
874	NC_056054.1	237050759	SNP|GK-FB	1	T	G	587.06	PASS	Low
875	NC_056054.1	237994082	SNP|FB	18	TGCC	GGCC,GCCG,GCCC,CGCC	36.59	PASS	Medium
876	NC_056054.1	237994100	SNP:INDEL|GK-FB:FB	1144	A	G	1932.06	PASS	Medium
877	NC_056054.1	237994114	INDEL|FB	22	CATCG	CATCA	7172.07	VQSRTrancheSNP99.00to99.90	Medium
878	NC_056054.1	237994115	INDEL|FB	27	ATCG	ATCA	3838.72	PASS	Medium
879	NC_056054.1	237994116	INDEL|FB	15	TCG	TCA	1334.75	PASS	Medium
880	NC_056054.1	237994117	INDEL|FB	24	CG	CA	7824.68	PASS	Medium
881	NC_056054.1	237994118	SNP:INDEL|GK-FB:FB	1149	G	A	2233.06	PASS	Medium
882	NC_056054.1	237994122	INDEL|GK	1083	GA	G	631.6	VQSRTrancheINDEL99.00to99.90	Medium
883	NC_056054.1	237994159	INDEL|GK-FB	215	CTGTG	CTG,CTTTGTG,CTTGTG,CATGTG,CTGTGTG,C	571.6	PASS	Medium
884	NC_056054.1	237994160	INDEL|GK-FB	205	TG	T	1111.03	PASS	Medium
885	NC_056054.1	237994161	SNP:INDEL|GK-FB:FB	3101	G	T,*,C	2911.06	VQSRTrancheSNP99.00to99.90	Medium
886	NC_056054.1	237994162	INDEL|GK	161	TGTG	TTG,T	1111.03	PASS	Medium
887	NC_056054.1	237994163	SNP|GK	2023	G	A,*,C	2911.06	VQSRTrancheSNP99.00to99.90	Medium
888	NC_056054.1	237994165	SNP|GK	72	G	A	1111.06	PASS	Medium
889	NC_056054.1	237994173	INDEL|FB	13	GTGTG	GTGCT	1320.96	PASS	Medium
890	NC_056054.1	237994174	INDEL|GK-FB	66	TGTG	T,TTG	494.6	PASS	Medium
891	NC_056054.1	237994175	INDEL|GK-FB	115	GTGT	GGT,GTTGT,GCTGT,GCTTTTTTAAGTGTTTTCTGT,G	346	PASS	Medium
892	NC_056054.1	237994176	SNP:INDEL|GK:GK-FB	1998	TGTTTTTAAG	CGTTTTTAAG,*,T,TTTTTTAAG,TTGTTTTTAAGTTTTTAAG	2911.06	VQSRTrancheINDEL99.00to99.90	Medium
893	NC_056054.1	237994177	SNP:INDEL|GK-FB:GK-FB	2159	GT	TT,CT,GTT,G,*,GCTT,GCT,GAT	2911.06	VQSRTrancheINDEL99.00to99.90	Medium
894	NC_056054.1	237994178	SNP|GK	17	T	A,G	278.64	VQSRTrancheSNP99.00to99.90	Medium
895	NC_056054.1	237994187	INDEL|GK-FB	31	GT	GTT,G	348.6	PASS	Medium
896	NC_056054.1	237994193	INDEL|GK-FB	1014	TA	TAA,T,AA	706.03	PASS	Medium
897	NC_056054.1	237994222	INDEL|GK-FB	36	TAA	T,TAAA	437.6	PASS	Medium
898	NC_056054.1	237994230	SNP|GK	18	A	T	210.64	PASS	Medium
899	NC_056054.1	237994249	INDEL|FB	69	CTTTA	CTTTG	1980.16	PASS	Medium
900	NC_056054.1	237994251	INDEL|FB	47	TTA	TTG	2457.85	PASS	Medium
901	NC_056054.1	237994252	INDEL|FB	14	TA	TG	2642.74	PASS	Medium
902	NC_056054.1	237994253	SNP:INDEL|GK-FB:FB	2786	A	G	3524.06	PASS	Medium
903	NC_056054.1	238284049	SNP|FB	42	A	G	270.9	PASS	Medium
904	NC_056054.1	238284083	SNP|GK	1	A	G	906.64	VQSRTrancheSNP99.00to99.90	Low
905	NC_056054.1	238284099	INDEL|GK-FB	243	GT	GTT,G	446.6	PASS	Medium
906	NC_056054.1	238284122	INDEL|GK-FB	556	AT	A	826.6	PASS	Medium
907	NC_056054.1	238284145	SNP|GK-FB	608	C	T	4019.06	PASS	Medium
908	NC_056054.1	238284170	SNP:INDEL|GK-FB:FB	3643	C	T	8814.06	PASS	Medium
909	NC_056054.1	238650274	SNP|FB	1	T	C	165.55	PASS	Low
910	NC_056054.1	238677544	SNP|GK-FB	1	T	C	406.06	PASS	Low
911	NC_056054.1	238677655	SNP|GK-FB	1	G	A	410.06	PASS	Low
912	NC_056054.1	242498780	SNP|GK	17	C	A	183.64	VQSRTrancheSNP99.00to99.90	Medium
913	NC_056054.1	242498796	INDEL|GK	200	TC	T	312.6	PASS	Medium
914	NC_056054.1	242498802	SNP:INDEL|GK-FB:FB	2348	G	A	3331.06	PASS	Medium
915	NC_056054.1	242498867	INDEL|GK	1188	TA	T,TAA	772.6	PASS	Medium
916	NC_056054.1	242498881	SNP:INDEL|GK-FB:FB	4662	A	G	11352.1	PASS	High
917	NC_056054.1	242498906	SNP|GK-FB	25	G	A	2575.64	PASS	Medium
918	NC_056054.1	242498911	INDEL|GK	210	GA	GAA,G	462.6	PASS	Medium
919	NC_056054.1	245155400	SNP|FB	1	A	G	162.14	PASS	Low
920	NC_056054.1	245155528	SNP|FB	1	G	A	173.55	PASS	Low
921	NC_056054.1	245723906	INDEL|FB	670	TCCA	CCCA,CCAT,CCAA	488.91	PASS	Medium
922	NC_056054.1	245723913	INDEL|FB	57	TGAA	TGAG	50412.5	PASS	Medium
923	NC_056054.1	245723915	INDEL|FB	20	AA	AG	12290	PASS	Medium
924	NC_056054.1	245723916	SNP|GK-FB	1905	A	G	1860.06	PASS	Medium
925	NC_056054.1	245723929	INDEL|GK-FB	52	AT	A	159.6	PASS	Medium
926	NC_056054.1	245723933	SNP|GK-FB	938	G	A	1650.06	PASS	Medium
927	NC_056054.1	245723959	INDEL|GK-FB	18	AC	A	206.6	PASS	Medium
928	NC_056054.1	245723960	SNP:INDEL|GK-FB:GK-FB	1120	CA	GA,C,*,CAA	1719.06	PASS	Medium
929	NC_056054.1	245723961	SNP|GK	20	A	G,C	206.64	VQSRTrancheSNP99.00to99.90	Medium
930	NC_056054.1	245724005	INDEL|GK	486	GA	G	717.6	PASS	Medium
931	NC_056054.1	245724025	INDEL|GK	110	GT	G,GTT	996.6	PASS	Medium
932	NC_056054.1	245724035	INDEL|GK-FB	3552	CA	C,CGA	9436.6	PASS	Medium
933	NC_056054.1	245724036	SNP|GK-FB	2812	A	*,G,T	13096.1	PASS	Medium
934	NC_056054.1	245724037	SNP|GK	351	A	G	559.64	VQSRTrancheSNP99.00to99.90	Medium
935	NC_056054.1	245724046	SNP:INDEL|GK-FB:FB	342	C	T	2121.06	PASS	Medium
936	NC_056054.1	246034409	SNP|FB	33	TCA	CGA,CCA,CAA,CAG,ACA,CAT	91.62	PASS	Medium
937	NC_056054.1	246034430	SNP:INDEL|GK-FB:FB	3573	T	C	1825.06	PASS	Medium
938	NC_056054.1	246034431	SNP|GK	5	G	A	513.64	VQSRTrancheSNP99.00to99.90	Medium
939	NC_056054.1	246034488	INDEL|FB	83	ATG	ATT	2945.13	PASS	Medium
940	NC_056054.1	246034489	INDEL|FB	60	TG	TT	3794.05	PASS	Medium
941	NC_056054.1	246034490	SNP:INDEL|GK-FB:FB	3709	G	T,*	1882.06	PASS	Medium
942	NC_056054.1	246034522	SNP|GK	46	C	A	276.64	VQSRTrancheSNP99.00to99.90	Medium
943	NC_056054.1	246034524	INDEL|FB	20	CTTTG	CTTTA	8860.74	PASS	Medium
944	NC_056054.1	246034528	SNP|GK-FB	771	G	A	1794.06	PASS	Medium
945	NC_056054.1	246034532	INDEL|FB	231	ATATTTTTTCATTTTTTTAATTAAGT	ATATTTTTTCATTTTTTAATTAAGT,ATATTTTTTCATTTTTTTAAGTAAGT,ATATTTTTTTCATTTTTTTTAAGTAAGT,ATATTTTTTCATTTTTTAAGTAAGT,ATATTTTTTTCATTTTTTTAAGTAAGT,ATATTTTTTCATTTTTTAAGTAAG,ATATTTTTTTCATTTTTTTAATTAAGT,ATATTTTTCATTTTTTAATTAAGT,ATATTTTTTCATTTTTTAAGTTAAG,ATATTTTTCATTTTTTAATTAAG,ATATTTTTTCATTTTTTAAATTAAGT,ATATTTTTCATTTTTTTAAATTAAGT,ATATTTTTTCATTTTTTTTAATTAAGT,ATATTTTTTTCATTTTTTAAGTAAGT,ATATTTTTCATTTTTTTAATTAAG,A…	688.76	PASS	Medium
946	NC_056054.1	246034533	INDEL|FB	55	TATTTTTTCATTTTTTTAAT	TATTTTTTTCATTTTTTTAAT,TATTTTTTTCATTTTTTTAAG,TATTTTTTCATTTTTTTAAG,TATTTTTTTCATTTTTTAAG	2644.86	PASS	Medium
947	NC_056054.1	246034534	INDEL|GK-FB	1583	AT	A,ATT,ACT	1913.03	PASS	Medium
948	NC_056054.1	246034542	INDEL|GK	855	ATT	AT,A	804.03	PASS	Medium
949	NC_056054.1	246034549	SNP:INDEL|GK-FB:FB	148	T	A	1211.06	VQSRTrancheSNP99.00to99.90	Medium
950	NC_056054.1	246034551	SNP|GK	50	AT	GT,A,AGT,TT	184.64	PASS	Medium
951	NC_056054.1	246034552	SNP:INDEL|GK-FB:FB	3413	T	G,*	1935.06	VQSRTrancheSNP99.00to99.90	Medium
952	NC_056054.1	246034591	INDEL|FB	500	CTTTT	CTTTC	3904.04	PASS	Medium
953	NC_056054.1	246034594	INDEL|FB	376	TT	TC	19178.1	PASS	Medium
954	NC_056054.1	246034595	SNP:INDEL|GK-FB:GK-FB	3172	T	C,TC,*	1552.06	PASS	Medium
955	NC_056054.1	249914147	SNP:INDEL|GK-FB:GK	121	T	TA,A	925.03	PASS	Medium
956	NC_056054.1	249914233	SNP:INDEL|GK-FB:FB	3384	G	A	8215.06	PASS	Medium
957	NC_056054.1	249914273	SNP|GK-FB	12	T	G	1107.64	PASS	Medium
958	NC_056054.1	251215895	INDEL|GK	57	GT	G	164.92	PASS	Medium
959	NC_056054.1	251215904	INDEL|GK	20	A	AT	705.6	PASS	Medium
960	NC_056054.1	251215913	INDEL|GK-FB	48	TGAG	T,TAG,TGGAG	2498.03	PASS	Medium
961	NC_056054.1	251215964	INDEL|FB	22	ATTT	ATTG	791.71	PASS	Medium
962	NC_056054.1	251215967	SNP:INDEL|GK-FB:FB	3041	T	G	3297.06	PASS	Medium
963	NC_056054.1	251216009	INDEL|GK-FB	24	G	GT	169.6	PASS	Medium
964	NC_056054.1	251216013	SNP:INDEL|GK-FB:FB	1661	A	G,T	3864.06	PASS	Medium
965	NC_056054.1	251216064	INDEL|GK-FB	3938	GA	G,GAA	1172.6	PASS	Medium
966	NC_056054.1	251216080	SNP|FB	39	A	G	132.92	PASS	Medium
967	NC_056054.1	255487834	INDEL|GK	69	CT	C	177.66	PASS	Medium
968	NC_056054.1	255487842	INDEL|GK-FB	45	G	GA	357.6	PASS	Medium
969	NC_056054.1	255487859	SNP:INDEL|GK-FB:FB	1175	G	A	2377.06	PASS	Medium
970	NC_056054.1	255487890	SNP|GK-FB	358	A	T	1999.06	PASS	Medium
971	NC_056054.1	255487919	INDEL|FB	22	GA	GG	683.82	PASS	Medium
972	NC_056054.1	255487920	SNP:INDEL|GK-FB:FB	1183	A	G	2230.06	PASS	Medium
973	NC_056054.1	255487928	SNP|GK-FB	51	C	T	1227.06	PASS	Medium
974	NC_056054.1	255487951	INDEL|FB	12	GAACG	GAACA	3346.43	PASS	Medium
975	NC_056054.1	255487955	SNP:INDEL|GK-FB:FB	2860	G	A	9305.06	PASS	Medium
976	NC_056054.1	255487969	INDEL|GK-FB	511	G	GT	582.6	PASS	Medium
977	NC_056054.1	256160694	SNP|FB	9	G	A	162.39	PASS	Medium
978	NC_056054.1	256645072	SNP|GK-FB	2092	C	T	3367.06	PASS	Medium
979	NC_056054.1	256645092	SNP:INDEL|GK-FB:GK-FB	2503	TG	CG,T	3596.06	PASS	Medium
980	NC_056054.1	256645111	SNP:INDEL|GK-FB:FB	3645	T	C	4239.06	PASS	Medium
981	NC_056054.1	256645140	SNP:INDEL|GK-FB:FB	237	A	G	2609.06	PASS	Medium
982	NC_056054.1	256645192	SNP|GK-FB	3508	C	G	5240.06	PASS	Medium
983	NC_056054.1	256645222	SNP|FB	1161	AGATCA	GGATCA,CGATCA,ATCACCGATTG	703.49	PASS	Medium
984	NC_056054.1	261044455	INDEL|GK	794	GA	G	777.6	PASS	Medium
985	NC_056054.1	261044464	INDEL|GK-FB	174	CTTG	CTG,C,CATTG	1256.6	PASS	Medium
986	NC_056054.1	261044466	INDEL|FB	25	TGT	TGC	8423.54	VQSRTrancheSNP99.00to99.90	Medium
987	NC_056054.1	261044467	INDEL|FB	12	GT	GC	4849.5	VQSRTrancheSNP99.00to99.90	Medium
988	NC_056054.1	261044468	SNP:INDEL|GK-FB:FB	3727	T	C	23248	PASS	Medium
989	NC_056054.1	261044472	INDEL|GK	2117	CA	C	7529.6	VQSRTrancheINDEL99.00to99.90	Medium
990	NC_056054.1	261044485	INDEL|GK	3012	AG	A	5430.6	PASS	Medium
991	NC_056054.1	261044573	SNP:INDEL|GK-FB:FB	1056	C	T	3936.06	PASS	Medium
992	NC_056054.1	264136482	SNP|FB	1	G	A	181.78	PASS	Low
993	NC_056054.1	265678791	SNP|FB	888	TCCCCAAATC	CCCCCAAATC,CCCCCAAATT,CCCCAAAATC,ACCCCAAATC,CCCCAAAATT,CCCCGAAATC,TCCCCAAATT	374.25	PASS	Medium
994	NC_056054.1	265678798	INDEL|FB	55	ATC	ATT	9572.71	PASS	Medium
995	NC_056054.1	265678800	SNP:INDEL|GK-FB:FB	1864	C	T	1829.06	PASS	Medium
996	NC_056054.1	265678820	SNP:INDEL|GK-FB:FB	737	G	A	2489.06	PASS	Medium
997	NC_056054.1	265678873	SNP|GK-FB	9	G	A	1977.06	PASS	Medium
998	NC_056054.1	265678885	SNP|FB	1	G	C	353.81	PASS	Low
999	NC_056054.1	265678886	SNP:INDEL|GK-FB:FB	81	C	G	1738.06	PASS	Medium
1000	NC_056054.1	265678934	INDEL|GK	82	AG	A,ACTG	310.6	PASS	Medium
1001	NC_056054.1	265678937	INDEL|FB	21	CTTTGAT	CTTTGA	343.44	PASS	Medium
1002	NC_056054.1	265678942	INDEL|GK-FB	425	AT	A,ATT	957.6	PASS	Medium
1003	NC_056054.1	265678957	SNP:INDEL|GK:FB	1814	C	T,*	3529.06	PASS	Medium
1004	NC_056054.1	265678958	SNP:INDEL|GK-FB:GK-FB	2539	A	G,AT,*	3431.06	PASS	Medium
1005	NC_056054.1	265678964	SNP:INDEL|GK:GK	316	GT	G,TT,GTTGTGTTT,GTT,GCT	501.6	PASS	Medium
1006	NC_056054.1	265678965	SNP|GK	109	T	G,*	410.04	PASS	Medium
1007	NC_056054.1	265678976	SNP|FB	3495	AGAGGAA	TGAGGAA,TTAGGAA,CGAGGAA,ACAGGAA,TAACCAC	2782.01	PASS	Medium
1008	NC_056054.1	265678977	SNP|FB	22	GAGGAA	CAGGAA,TAGGAA,CATCCG	70.17	PASS	Medium
1009	NC_056054.1	266716262	SNP|GK-FB	1080	A	G	627.64	PASS	Medium
1010	NC_056054.1	266716268	SNP|GK-FB	170	G	T	1976.06	PASS	Medium
1011	NC_056054.1	266716278	INDEL|GK-FB	3195	A	AG	4289.03	PASS	Medium
1012	NC_056054.1	266716291	SNP:INDEL|GK-FB:FB	4056	T	A	4216.06	PASS	Medium
1013	NC_056054.1	266716316	SNP|GK-FB	3191	G	A	4216.06	PASS	Medium
1014	NC_056054.1	266716329	SNP|GK-FB	304	C	T	3299.06	PASS	Medium
1015	NC_056054.1	266716333	INDEL|GK-FB	5090	CG	C	1645.6	PASS	High
1016	NC_056054.1	269114395	SNP|FB	1	C	A	209.35	PASS	Low
1017	NC_056054.1	269817315	INDEL|GK-FB	12	G	GC,T	203.6	PASS	Medium
1018	NC_056054.1	269817316	SNP:INDEL|GK-FB:GK-FB	4067	T	C,G,TG	2900.06	PASS	Medium
1019	NC_056054.1	269817323	INDEL|GK	303	CG	C	681.6	PASS	Medium
1020	NC_056054.1	269817357	INDEL|GK	42	A	AC	1335.6	PASS	Medium
1021	NC_056054.1	269817359	SNP:INDEL|GK-FB:FB	4324	C	T	4538.06	PASS	Medium
1022	NC_056054.1	269817374	INDEL|GK	513	A	AG	2965.6	PASS	Medium
1023	NC_056054.1	269817400	INDEL|GK	256	GA	GCA,G	1709.6	VQSRTrancheINDEL99.00to99.90	Medium
1024	NC_056054.1	269817405	INDEL|GK	245	T	TC	1480.6	VQSRTrancheINDEL99.00to99.90	Medium
1025	NC_056054.1	269817418	INDEL|GK	146	A	AG	1318.6	VQSRTrancheINDEL99.00to99.90	Medium
1026	NC_056054.1	269817439	SNP:INDEL|GK-FB:FB	397	G	A	4700.06	PASS	Medium
1027	NC_056054.1	269817479	SNP|FB	68	A	G	235.72	PASS	Medium
1028	NC_056054.1	273969788	INDEL|FB	144	AGGTGG	AGGTGA	2639.37	PASS	Medium
1029	NC_056054.1	273969791	INDEL|FB	13	TGG	TGA	704.63	PASS	Medium
1030	NC_056054.1	273969793	SNP|GK-FB	2997	G	A	3896.06	PASS	Medium
1031	NC_056054.1	273969807	SNP:INDEL|GK-FB:FB	3143	T	G	3944.06	PASS	Medium
1032	NC_056054.1	273969885	SNP:INDEL|GK-FB:FB	2997	G	A	3719.06	PASS	Medium
1033	NC_056054.1	273969915	SNP:INDEL|GK-FB:FB	2996	G	A	3909.06	PASS	Medium
1034	NC_056054.1	274117103	SNP|GK-FB	1	T	C	571.06	PASS	Low
1035	NC_056054.1	274117110	SNP|GK-FB	1	T	A	571.06	PASS	Low
1036	NC_056054.1	274323722	SNP|FB	22	T	C	268.04	PASS	Medium
1037	NC_056054.1	274323738	SNP|FB	20	G	C	212.26	PASS	Medium
1038	NC_056054.1	274323838	SNP|GK-FB	29	G	A	575.06	PASS	Medium
1039	NC_056054.1	274355179	SNP|FB	1	A	C	176.17	PASS	Low
1040	NC_056054.1	274509060	SNP|FB	1	G	A	155.77	PASS	Low
1041	NC_056054.1	275761731	SNP|FB	8	G	A	175.06	PASS	Medium
1042	NC_056054.1	275761763	SNP|GK-FB	7	A	G	378.05	PASS	Medium
1043	NC_056054.1	276223775	SNP|GK	1	C	T	426.06	PASS	Low
1044	NC_056054.1	276635256	SNP|FB	426	T	A	350.05	PASS	Medium
1045	NC_056054.1	276635291	INDEL|GK-FB	1321	ACT	AT,A	2253.03	PASS	Medium
1046	NC_056054.1	276635292	INDEL|GK	1444	CT	C,CTT,*,CTTT	519.6	PASS	Medium
1047	NC_056054.1	276635311	INDEL|FB	19	AT	AC	944.06	PASS	Medium
1048	NC_056054.1	276635312	SNP:INDEL|GK-FB:FB	3579	T	C	2433.06	PASS	Medium
1049	NC_056054.1	276635351	SNP|GK-FB	225	G	A	1195.06	PASS	Medium
1050	NC_056054.1	276635363	INDEL|GK	37	GATT	GTATT,TATT,G	171.6	PASS	Medium
1051	NC_056054.1	276635364	INDEL|GK-FB	164	AT	A	503.6	PASS	Medium
1052	NC_056054.1	276635366	INDEL|GK-FB	101	TTAA	TA,TATAA,TAATAA,T	1500.03	PASS	Medium
1053	NC_056054.1	276635367	SNP:INDEL|GK:GK-FB	2182	TAA	TA,AAA,T,*	1500.06	PASS	Medium
1054	NC_056054.1	276635386	INDEL|FB	12	GCAAAAGGAAAACAAACAT	GCAAAAGGAAAACAAGCA,GCAAAAGGAAAACAAGCAT,GCAAAAGGAAAGCAAACAT	679.41	PASS	Medium
1055	NC_056054.1	276635387	INDEL|FB	272	CAAAAGGAAAACAAACAT	CAAAAGGAAAGCAAACAT,CAAAAGGAAAACAAGCA,CAAAAGGAAAACAAGCAT,CAAAAGGAAAGCAAAACAT	4881.5	PASS	Medium
1056	NC_056054.1	276635391	INDEL|FB	37	AGGAAAACAAA	AGGAAAACAAG,AGGAAAGCAAA	746.34	PASS	Medium
1057	NC_056054.1	276635393	INDEL|GK-FB	32	GA	GAA,G	303.6	PASS	Medium
1058	NC_056054.1	276635396	INDEL|FB	204	AACAAACAT	AGCAAACAT,AACAAGCA	9647.87	PASS	Medium
1059	NC_056054.1	276635397	SNP:INDEL|GK-FB:FB	2819	A	G	3183.06	PASS	Medium
1060	NC_056054.1	276635401	SNP:INDEL|GK-FB:GK-FB	2739	A	G,AG	2250.06	PASS	Medium
1061	NC_056054.1	278411491	SNP|FB	1	A	G	152.67	PASS	Low
1062	NC_056055.1	2640943	INDEL|GK	56	A	AG,G,ATG,AC,AT	1042.6	PASS	Medium
1063	NC_056055.1	2640985	SNP|GK-FB	174	T	G	1972.06	PASS	Medium
1064	NC_056055.1	2640994	INDEL|GK	62	G	GA	354.6	PASS	Medium
1065	NC_056055.1	2641000	INDEL|GK-FB	768	CA	C	914.6	PASS	Medium
1066	NC_056055.1	2641001	SNP:INDEL|GK-FB:GK-FB	4393	AT	GT,*,A,ATT	5346.04	PASS	Medium
1067	NC_056055.1	2641002	SNP|GK	809	T	G	914.64	VQSRTrancheSNP99.00to99.90	Medium
1068	NC_056055.1	3336692	SNP|GK-FB	338	G	A	1882.06	PASS	Medium
1069	NC_056055.1	3336717	SNP:INDEL|GK:FB	3700	T	G	7576.06	PASS	Medium
1070	NC_056055.1	3336718	SNP|GK	3700	C	T	7576.06	PASS	Medium
1071	NC_056055.1	3336724	SNP|GK-FB	3700	G	A	7585.06	PASS	Medium
1072	NC_056055.1	3336734	INDEL|GK	573	GA	G,GAA	442.6	PASS	Medium
1073	NC_056055.1	4636441	SNP|GK-FB	1	G	A	401.06	PASS	Low
1074	NC_056055.1	4636515	SNP|GK-FB	1	A	C	428.06	PASS	Low
1075	NC_056055.1	7483282	SNP|GK-FB	20	T	G,C,A	185.97	PASS	Medium
1076	NC_056055.1	7483288	INDEL|GK	33	C	CA	530.6	PASS	Medium
1077	NC_056055.1	7483299	INDEL|GK-FB	87	TG	T	258.6	PASS	Medium
1078	NC_056055.1	7483301	SNP:INDEL|GK-FB:FB	3608	GA	TA,G,AA	2925.06	PASS	Medium
1079	NC_056055.1	7483330	INDEL|FB	14	ATTCTGTTAAACACCAC	ATTCTCTTAAACAGCAC,ATTCTCTTAAACACCAC,ATTCTCTTAAACAGCAA,ATTCTCTTAAATAGCAC	1614.91	PASS	Medium
1080	NC_056055.1	7483335	SNP:INDEL|GK-FB:FB	3835	G	C	4713.06	VQSRTrancheSNP99.00to99.90	Medium
1081	NC_056055.1	7483337	INDEL|GK-FB	313	T	TA	674.6	PASS	Medium
1082	NC_056055.1	7483341	SNP:INDEL|GK:FB	401	C	T	3390.06	VQSRTrancheSNP99.00to99.90	Medium
1083	NC_056055.1	7483343	SNP:INDEL|GK-FB:FB	3607	C	G	4760.06	VQSRTrancheSNP99.00to99.90	Medium
1084	NC_056055.1	7483346	SNP:INDEL|GK:GK	865	CG	AG,C	2641.06	VQSRTrancheINDEL99.00to99.90	Medium
1085	NC_056055.1	7483374	SNP:INDEL|GK-FB:FB	3608	A	G,AT,C	5234.06	PASS	Medium
1086	NC_056055.1	7483382	SNP:INDEL|GK-FB:FB	5128	C	T	7989.06	VQSRTrancheSNP99.00to99.90	High
1087	NC_056055.1	7483386	INDEL|FB	100	TGA	TGC	1940.06	PASS	Medium
1088	NC_056055.1	7483387	INDEL|FB	23	GAT	GCT,TTC	3031.5	PASS	Medium
1089	NC_056055.1	7483388	SNP|GK-FB	3605	A	C	5234.06	VQSRTrancheSNP99.00to99.90	Medium
1090	NC_056055.1	7483416	INDEL|GK-FB	249	GA	G,CA	742.6	PASS	Medium
1091	NC_056055.1	7483420	SNP:INDEL|GK-FB:FB	3827	C	T,*	3947.06	PASS	Medium
1092	NC_056055.1	7483437	SNP|GK-FB	401	A	G	2144.06	VQSRTrancheSNP99.00to99.90	Medium
1093	NC_056055.1	9445313	INDEL|GK-FB	106	T	TC	977.6	PASS	Medium
1094	NC_056055.1	9445314	INDEL|FB	105	AG	AA	13773.5	PASS	Medium
1095	NC_056055.1	9445315	SNP:INDEL|GK-FB:FB	2895	GC	AC,*,G,CC,GCC	2714.06	PASS	Medium
1096	NC_056055.1	9445322	INDEL|GK	44	G	GC	573.6	PASS	Medium
1097	NC_056055.1	9445324	INDEL|GK	158	A	AC	573.6	PASS	Medium
1098	NC_056055.1	9445339	SNP:INDEL|GK-FB:FB	4383	T	C	3145.06	PASS	Medium
1099	NC_056055.1	9445358	INDEL|FB	222	AGGGGCCCA	AGGGGCCCG,AGGGCCCG	9704.65	PASS	Medium
1100	NC_056055.1	9445365	INDEL|FB	37	CA	CG	5396.06	PASS	Medium
1101	NC_056055.1	9445366	SNP:INDEL|GK-FB:FB	4098	A	G,*	3902.06	PASS	Medium
1102	NC_056055.1	9445372	INDEL|GK	329	A	AC	453.6	PASS	Medium
1103	NC_056055.1	9445426	INDEL|GK	100	TG	T	210.6	PASS	Medium
1104	NC_056055.1	9445431	INDEL|GK	114	AAC	A	1614.03	PASS	Medium
1105	NC_056055.1	9445433	SNP|FB	241	C	G	17323.8	VQSRTrancheSNP99.00to99.90	Medium
1106	NC_056055.1	9807009	SNP|FB	1	C	G	186.06	PASS	Low
1107	NC_056055.1	10855939	INDEL|FB	1677	AT	CA	2743.7	VQSRTrancheSNP99.00to99.90	Medium
1108	NC_056055.1	10855940	SNP|FB	4	T	A	1183.4	PASS	Medium
1109	NC_056055.1	10855965	SNP|GK-FB	2693	G	A	5316.06	PASS	Medium
1110	NC_056055.1	10855971	INDEL|GK	511	C	CA	1426.6	VQSRTrancheINDEL99.00to99.90	Medium
1111	NC_056055.1	10855974	SNP|GK	2	A	C	363.64	VQSRTrancheSNP99.00to99.90	Medium
1112	NC_056055.1	10856007	SNP|GK-FB	163	G	A	1996.06	PASS	Medium
1113	NC_056055.1	10856071	SNP|GK-FB	2173	C	T	6012.06	VQSRTrancheSNP99.00to99.90	Medium
1114	NC_056055.1	10856088	INDEL|GK	643	GA	G,GAA	3024.03	PASS	Medium
1115	NC_056055.1	10856123	SNP|GK-FB	7	A	G	1232.06	PASS	Medium
1116	NC_056055.1	11548152	SNP|GK	1	G	A	391.05	PASS	Low
1117	NC_056055.1	11548157	SNP|GK	1	A	C	391.05	PASS	Low
1118	NC_056055.1	12649153	SNP|FB	1	T	G	161.11	PASS	Low
1119	NC_056055.1	13319266	SNP|GK-FB	8	A	AT,T	648.64	PASS	Medium
1120	NC_056055.1	13319306	INDEL|FB	47	AT	AC	3824.18	PASS	Medium
1121	NC_056055.1	13319307	SNP:INDEL|GK-FB:GK-FB	4415	T	C,TC	4892.06	PASS	Medium
1122	NC_056055.1	13319360	INDEL|GK-FB	1987	TC	T	1537.6	PASS	Medium
1123	NC_056055.1	13319362	SNP|GK-FB	4414	C	A	7922.06	PASS	Medium
1124	NC_056055.1	13319366	INDEL|GK	1968	TG	T	1335.6	PASS	Medium
1125	NC_056055.1	13319371	SNP|GK	22	T	G,TG	248.6	PASS	Medium
1126	NC_056055.1	13319399	SNP:INDEL|GK-FB:FB	885	C	T	3603.06	PASS	Medium
1127	NC_056055.1	16157339	SNP|GK	3	A	C	618.64	VQSRTrancheSNP99.90to100.00	Medium
1128	NC_056055.1	16157371	SNP|GK-FB	8	G	A	1030.64	PASS	Medium
1129	NC_056055.1	16157380	SNP:INDEL|GK-FB:FB	3010	C	T	4600.06	PASS	Medium
1130	NC_056055.1	16157467	INDEL|GK-FB	25	AT	A,ATT	474.6	PASS	Medium
1131	NC_056055.1	16157477	SNP|GK-FB	2609	C	T	5937.64	PASS	Medium
1132	NC_056055.1	18387688	SNP|GK-FB	1	C	G	706.06	PASS	Low
1133	NC_056055.1	18387694	SNP|GK-FB	1	A	T	706.06	PASS	Low
1134	NC_056055.1	18984519	SNP:INDEL|GK-FB:FB	763	C	T	2928.06	PASS	Medium
1135	NC_056055.1	23488875	INDEL|GK	119	AT	ATT,A	344.6	PASS	Medium
1136	NC_056055.1	23488877	INDEL|GK-FB	205	TTTA	TTTATTA,TTTTATTA,T	3355.03	PASS	Medium
1137	NC_056055.1	23488904	INDEL|GK-FB	674	GT	G,GTT,GTTT	1025.6	PASS	Medium
1138	NC_056055.1	23488906	SNP|GK	20	T	G,A	153.64	VQSRTrancheSNP99.00to99.90	Medium
1139	NC_056055.1	23488920	SNP|FB	1	A	C	962.85	PASS	Low
1140	NC_056055.1	23488929	INDEL|GK	11	A	AT,G	1298.06	PASS	Medium
1141	NC_056055.1	23488932	SNP:INDEL|GK:GK	394	CT	C,CTT,CGT,TT	1595.03	VQSRTrancheINDEL99.00to99.90	Medium
1142	NC_056055.1	23488933	SNP|GK	23	T	C,G,*	1850.06	PASS	Medium
1143	NC_056055.1	23488939	INDEL|GK-FB	27	AT	ATT,A	248.6	PASS	Medium
1144	NC_056055.1	23488941	INDEL|GK	17	T	TTGC,C	1559.03	PASS	Medium
1145	NC_056055.1	23488942	INDEL|GK-FB	18	GTA	G,ATA	1559.03	PASS	Medium
1146	NC_056055.1	23488943	SNP:INDEL|GK-FB:FB	2379	T	C,*	4164.06	PASS	Medium
1147	NC_056055.1	23488944	SNP|GK	1207	A	G,*	4164.06	PASS	Medium
1148	NC_056055.1	26259653	INDEL|GK	2199	CA	CAA,C,CAAA	1148.02	PASS	Medium
1149	NC_056055.1	26259704	SNP:INDEL|GK-FB:FB	2457	T	C	3545.06	PASS	Medium
1150	NC_056055.1	26259709	INDEL|GK	208	T	TC	483.6	PASS	Medium
1151	NC_056055.1	26259739	SNP|GK	325	T	TC,C	467.6	PASS	Medium
1152	NC_056055.1	26259758	INDEL|GK-FB	26	G	GT	315.6	PASS	Medium
1153	NC_056055.1	26259760	SNP:INDEL|GK-FB:FB	2451	C	T	3476.06	PASS	Medium
1154	NC_056055.1	26259768	SNP|GK	21	G	A	114.64	VQSRTrancheSNP99.00to99.90	Medium
1155	NC_056055.1	26259786	SNP|GK-FB	195	G	A	1526.06	PASS	Medium
1156	NC_056055.1	26259794	INDEL|FB	49	GTTTCTAAAT	GTTTCTAAAC	2264.65	PASS	Medium
1157	NC_056055.1	26259799	INDEL|GK-FB	24	TA	T	323.6	PASS	Medium
1158	NC_056055.1	26259803	SNP|GK-FB	2434	T	C,A	2883.06	PASS	Medium
1159	NC_056055.1	31059501	INDEL|GK-FB	103	AG	A	458.6	PASS	Medium
1160	NC_056055.1	31059504	SNP:INDEL|GK-FB:FB	4607	G	T,C	2736.06	PASS	Medium
1161	NC_056055.1	31059632	INDEL|GK	782	GA	GAA,G,GAAA	535.6	PASS	Medium
1162	NC_056055.1	31059641	SNP:INDEL|GK-FB:FB	2197	C	A	5118.06	PASS	Medium
1163	NC_056055.1	31059642	INDEL|FB	17	TAACT	TAACA	489.55	PASS	Medium
1164	NC_056055.1	31059645	INDEL|GK-FB	327	CT	CTT,C	302.6	PASS	Medium
1165	NC_056055.1	31059646	SNP|GK-FB	1169	T	A	1953.06	PASS	Medium
1166	NC_056055.1	31490518	INDEL|FB	24	TAACAAAGAAAAAGAAAAGAAGGAGGAAGAAGTAAAAAATGAAAAAAAAAAAGAGAGT	TAACAAAGAAAAAGAAAAGAAGGAGGAAGAAGTAAAAAATGAAAAAAAAGAGAGT,TAACAAAGAAAAAGAAAAGAAGGAGGAAGAAGTAAAAAATGAAAAAAAAGAGAGTA,TAACAAAGAAAAAGAAAAGAAGGAGGAAGAAGTAAAAAATGAAAAAAAAAGAGAGT,TAACAAAGAAAAAGAAAAGAAGGAGGAAGAAGTAAAAAATGAAAAAAAAAAGAGAGT,TAACAAAGAAAAAGAAAAGAAGTAGGAAGAAGTAAAAAATGAAAGAAAAGAGAGT	563.69	PASS	Medium
1167	NC_056055.1	31490521	INDEL|FB	441	CAAAGAAAAAGAAAAGAAGGAGGAAGAAGTAAAAAATGAAAAAAA	CAAAGAAAAAGAAAAGAAGGAGGAAGAAGTAAAAAATGAAAA,CAAAGAAAAAGAAAAGAAGGAGGAAGAAGTAAAAAATGAAAAA,CAAAGAAAAAGAAAAGAAGGAGGAAGAAGTAAAAAATGAAAAAA,CAAAGAAAAAGAAAAGAAGTAGGAAGAAGTAAAAAATGAAAG,CAAAGAAAAAGAAAAGAAGGAGGAAGAAGATAAAAATGAAAAAAA	1738.16	PASS	Medium
1168	NC_056055.1	31490525	INDEL|FB	846	GAAAAAGAAAAGAAGGAGGAAGAAGTAAAAAATGAAAAAAAAAAAGAGAGTC	GAAAAAGAAAAGAAGTAGGAAGAAGTAAAAAATGAAAGAAAAGAGAGTC,GAAAAAGAAAAGAAGGAGGAAGAAGTAAAAAATGAAAAAAAAAAGAGAGTC,GAAAAAGAAAAGAAGGAGGAAGAAGTAAAAAATGAAAAAAAAAGAGAGTC,GAAAAAGAAAAGAAGGAGGAAGAAGTAAAAAATGAAAAAAAAGAGAGTC,GAAAAAGAAAAGAAGGAGGAAGAAGTAAAAAATGAAAAAAAAAGAAGAGTC,GAAAAAGAAAAGAAGGAGGAAGAAGTAAAAAATGAAAAAAAAGAAGAGTAC,GAAAAAGAAAAGAAGGAGGAAGAAGTAAAAAATGAAAAAAAAGAGAGT,GAAAAAGAAAAGAAGGAGGAAGAAGTAAAAATGAAAAAAAAGA…	5268.64	PASS	Medium
1169	NC_056055.1	31490531	INDEL|FB	894	GAAAAGAAGGAGGAAGAAGTAAAAAATGAAAAAAAAAAAGAGAGT	GAAAAGAAGGAGGAAGAAGTAAAAAATGAAAAAAAAGAGAGT,GAAAAGAAGGAGGAAGAAGTAAAAAATGAAAAAAAAAGAGAGT,GAAAAGAAGGAGGAAGAAGTAAAAAATGAAAAAAAAAAGAGAGT,GAAAAGAAGTAGGAAGAAGTAAAAAATGAAAGAAAAGAGAGT,GAAAAGAAGGAGGAAGAAGTAAAAAATGAAAAAAAAGAAGAGTA,GAAAAGAAGGAGGAAGAAGTAAAAAATGAAAAAAAAAGAAGAGT,GAAAAGAAGGAGGAAGAAGATAAAAATGAAAAAAAAAAAGAGAGT,GAAAAGAAGTAGGAAGAAGTAAAAAATGAAAAAAAAAAAGAGAGT	5677.91	PASS	Medium
1170	NC_056055.1	31490540	SNP|GK-FB	154	G	T	2504.06	VQSRTrancheSNP99.00to99.90	Medium
1171	NC_056055.1	31490549	INDEL|FB	34	GTAAAAAATGAA	GTAAAAAATGA,GTAAAAAATG	1614.05	PASS	Medium
1172	NC_056055.1	31490550	SNP:INDEL|GK:GK-FB	842	TA	T,AA	1291.03	VQSRTrancheINDEL99.00to99.90	Medium
1173	NC_056055.1	31490551	SNP|GK	204	A	T,*	632.64	VQSRTrancheSNP99.00to99.90	Medium
1174	NC_056055.1	31490558	INDEL|GK-FB	715	GAAAAAA	GAA,GA,GAAAAA,GAAA,GAAAA,G	3976.03	VQSRTrancheINDEL99.00to99.90	Medium
1175	NC_056055.1	31490565	SNP|GK	155	A	G	2604.06	VQSRTrancheSNP99.00to99.90	Medium
1176	NC_056055.1	31490582	INDEL|FB	91	GTT	GTC	2244.73	PASS	Medium
1177	NC_056055.1	31490583	INDEL|FB	51	TT	TC	3406.25	PASS	Medium
1178	NC_056055.1	31490584	SNP|GK-FB	1158	T	C	4021.06	PASS	Medium
1179	NC_056055.1	31490604	SNP:INDEL|GK-FB:FB	1174	T	C	4021.06	PASS	Medium
1180	NC_056055.1	31490657	SNP:INDEL|GK-FB:FB	774	T	C	4085.06	PASS	Medium
1181	NC_056055.1	31490663	INDEL|FB	26	ATTTATA	ATTTATG	640.35	PASS	Medium
1182	NC_056055.1	31490669	SNP:INDEL|GK-FB:FB	774	A	G	4085.06	PASS	Medium
1183	NC_056055.1	31490672	SNP|GK	17	T	C	1204.64	PASS	Medium
1184	NC_056055.1	31490677	INDEL|FB	23	ATTTGA	ATTTG	228.19	PASS	Medium
1185	NC_056055.1	31490681	INDEL|GK-FB	1522	GA	G	791.6	PASS	Medium
1186	NC_056055.1	31490693	SNP|FB	15	A	G,T	41.98	PASS	Medium
1187	NC_056055.1	34144246	SNP:INDEL|GK-FB:FB	790	T	C	4728.06	PASS	Medium
1188	NC_056055.1	34144253	INDEL|GK-FB	11	G	GT	190.6	PASS	Medium
1189	NC_056055.1	34144256	SNP|GK-FB	897	C	T	4728.06	PASS	Medium
1190	NC_056055.1	34144269	INDEL|GK-FB	462	GT	GTT,G	773.6	PASS	Medium
1191	NC_056055.1	40130283	INDEL|GK	1409	TA	T	605.6	PASS	Medium
1192	NC_056055.1	40130328	INDEL|GK	1250	AT	A,ATT	895.6	PASS	Medium
1193	NC_056055.1	40130377	INDEL|GK-FB	568	GT	GTT,G	339.6	PASS	Medium
1194	NC_056055.1	40130386	SNP|GK-FB	4	C	T	863.64	PASS	Medium
1195	NC_056055.1	40130387	SNP|GK-FB	3114	G	A	4936.06	PASS	Medium
1196	NC_056055.1	40130390	SNP:INDEL|GK:FB	146	G	A	3841.64	PASS	Medium
1197	NC_056055.1	40130391	SNP|GK	146	A	G	3841.64	PASS	Medium
1198	NC_056055.1	40130413	INDEL|GK	1369	TA	T	600.6	PASS	Medium
1199	NC_056055.1	41949754	SNP|FB	1	G	A	160.42	PASS	Low
1200	NC_056055.1	41949829	SNP|FB	1	A	G	164.35	PASS	Low
1201	NC_056055.1	41949906	SNP|FB	1	C	T	194.33	PASS	Low
1202	NC_056055.1	43481708	SNP|FB	70	CGA	GGA,GGAC	151.79	PASS	Medium
1203	NC_056055.1	43481742	INDEL|GK	51	GC	G	940.6	PASS	Medium
1204	NC_056055.1	43481787	INDEL|GK	1013	A	AC	1731.6	PASS	Medium
1205	NC_056055.1	43481901	INDEL|FB	850	TGGAC	GTGGC,CGTGG,TGGATC	729.57	PASS	Medium
1206	NC_056055.1	43481902	INDEL|FB	47	GGA	TGG	293.2	PASS	Medium
1207	NC_056055.1	43481904	SNP|FB	299	ACTCAGTATTTGGGAACAAGG	GCTCAGTATTTGGGAACAAGG,ATCACCGAACTTGCAGCTGAGT,TCTCAGTATTTGGGAACAAGG	490.68	PASS	Medium
1208	NC_056055.1	45622670	INDEL|FB	95	CC	CT	11425	VQSRTrancheSNP99.00to99.90	Medium
1209	NC_056055.1	45622671	SNP:INDEL|GK-FB:GK-FB	1892	C	T,CA,A,CT	3855.06	PASS	Medium
1210	NC_056055.1	45622695	INDEL|GK	45	T	TA	728.6	PASS	Medium
1211	NC_056055.1	45622772	INDEL|GK	793	TA	T,TAA	1121.6	PASS	Medium
1212	NC_056055.1	45622780	INDEL|FB	63	TGGGGTTG	TGGGGTTA	2792.18	PASS	Medium
1213	NC_056055.1	45622786	INDEL|GK-FB	85	TG	T,TAG,TGG	565.6	PASS	Medium
1214	NC_056055.1	45622787	SNP:INDEL|GK-FB:FB	1819	G	A,*	4120.06	PASS	Medium
1215	NC_056055.1	45622793	SNP|GK-FB	3	G	A	607.64	PASS	Medium
1216	NC_056055.1	45622811	INDEL|GK-FB	394	GA	G,GAA	750.6	PASS	Medium
1217	NC_056055.1	50160593	INDEL|GK	1125	G	GC	3704.6	PASS	Medium
1218	NC_056055.1	50160598	INDEL|GK	475	A	AC	2314.6	VQSRTrancheINDEL99.00to99.90	Medium
1219	NC_056055.1	50160603	INDEL|GK-FB	2813	TC	TCC,T	708.6	PASS	Medium
1220	NC_056055.1	50160633	INDEL|FB	120	TC	TT	7323.38	PASS	Medium
1221	NC_056055.1	50160634	SNP|GK-FB	3954	C	T,*	4183.06	PASS	Medium
1222	NC_056055.1	50160675	INDEL|GK	63	TACAGAGG	T	2281.03	PASS	Medium
1223	NC_056055.1	50160676	SNP|FB	63	A	T	6040.89	PASS	Medium
1224	NC_056055.1	50160684	INDEL|FB	59	CAGA	GTTC	5955.11	PASS	Medium
1225	NC_056055.1	50160695	SNP|FB	20	A	C,G	67.9	PASS	Medium
1226	NC_056055.1	53014257	SNP|FB	13	A	C,AG	90.19	PASS	Medium
1227	NC_056055.1	53014281	SNP|FB	4	TC	GC,CG,CC	531.88	PASS	Medium
1228	NC_056055.1	53014302	INDEL|GK-FB	44	AG	A,AGG	192.6	PASS	Medium
1229	NC_056055.1	53014307	SNP:INDEL|GK-FB:GK-FB	2975	C	T,CT	5139.06	PASS	Medium
1230	NC_056055.1	53014350	SNP|GK-FB	459	C	T	2283.06	PASS	Medium
1231	NC_056055.1	55275791	INDEL|GK-FB	807	GA	G,GAA	698.6	PASS	Medium
1232	NC_056055.1	55275844	SNP|GK-FB	653	T	C	2154.06	PASS	Medium
1233	NC_056055.1	55275924	INDEL|GK-FB	50	CA	C,CGA	324.6	PASS	Medium
1234	NC_056055.1	55275925	SNP:INDEL|GK-FB:GK-FB	4292	AT	GT,A,*,TT	3315.06	PASS	Medium
1235	NC_056055.1	55275926	SNP|GK	59	T	G	324.64	PASS	Medium
1236	NC_056055.1	55275946	INDEL|FB	233	GA	TG	348.18	PASS	Medium
1237	NC_056055.1	55275947	SNP|FB	277	A	G,T	360.08	PASS	Medium
1238	NC_056055.1	58200553	SNP|FB	1	A	G	168.24	PASS	Low
1239	NC_056055.1	59754509	SNP|GK	1	T	C	436.06	PASS	Low
1240	NC_056055.1	59754510	SNP|GK	1	C	A	436.06	PASS	Low
1241	NC_056055.1	59987360	INDEL|GK-FB	14	CT	CTT,C	176.6	PASS	Medium
1242	NC_056055.1	59987365	SNP|GK-FB	3597	C	T	5408.06	PASS	Medium
1243	NC_056055.1	60648066	SNP|GK	11	T	C,A	65.64	PASS	Medium
1244	NC_056055.1	60648103	SNP:INDEL|GK-FB:FB	4360	A	G	4584.06	PASS	Medium
1245	NC_056055.1	60648147	INDEL|GK	3072	AC	A,ACC	1006.6	PASS	Medium
1246	NC_056055.1	60648188	SNP|GK-FB	4358	T	C	10849.1	PASS	Medium
1247	NC_056055.1	60648203	SNP|GK-FB	786	C	T	3748.06	PASS	Medium
1248	NC_056055.1	63581083	INDEL|GK-FB	510	AT	A,ATT	943.6	PASS	Medium
1249	NC_056055.1	63581091	SNP|GK-FB	3551	G	A	4352.06	PASS	Medium
1250	NC_056055.1	63581096	SNP:INDEL|GK-FB:FB	3551	C	T	4362.06	PASS	Medium
1251	NC_056055.1	63581097	SNP|GK-FB	291	G	A	2236.06	PASS	Medium
1252	NC_056055.1	63581103	SNP:INDEL|GK-FB:FB	580	T	G	4029.06	PASS	Medium
1253	NC_056055.1	63581152	INDEL|GK-FB	2734	GA	G,GAA	710.6	PASS	Medium
1254	NC_056055.1	63581165	INDEL|FB	48	TGGTGATTTCTTTTA	TGGTGATTTCTTTTT	1605.47	PASS	Medium
1255	NC_056055.1	63581170	INDEL|GK-FB	79	AT	A	419.6	PASS	Medium
1256	NC_056055.1	63581174	INDEL|GK-FB	79	C	CT,CTT	250.6	PASS	Medium
1257	NC_056055.1	63581178	INDEL|GK-FB	79	TA	T	503.6	PASS	Medium
1258	NC_056055.1	63581179	SNP|GK-FB	3710	A	T,*	2687.06	PASS	Medium
1259	NC_056055.1	63581180	SNP|GK	13	A	T	174.64	VQSRTrancheSNP99.00to99.90	Medium
1260	NC_056055.1	63581227	SNP:INDEL|GK-FB:FB	829	G	A,*	2420.06	PASS	Medium
1261	NC_056055.1	67124292	INDEL|GK-FB	2499	CT	C,CTT	1185.6	PASS	Medium
1262	NC_056055.1	67124310	INDEL|FB	24	CTTGA	CTTG	377.85	PASS	Medium
1263	NC_056055.1	67124313	INDEL|GK-FB	1528	GA	G,GAA	719.6	PASS	Medium
1264	NC_056055.1	67124338	SNP:INDEL|GK:FB	145	T	C	2980.06	PASS	Medium
1265	NC_056055.1	67124340	SNP:INDEL|GK-FB:FB	2454	C	T	5613.06	PASS	Medium
1266	NC_056055.1	67124341	SNP:INDEL|GK-FB:FB	3744	G	A	6754.06	PASS	Medium
1267	NC_056055.1	67124380	INDEL|FB	15	TAAATTTGGA	TAAATTTGGG,TAAATTTGAA	638.32	PASS	Medium
1268	NC_056055.1	67124383	INDEL|FB	14	ATTTGG	ATTTGA	1500.62	PASS	Medium
1269	NC_056055.1	67124388	SNP:INDEL|GK-FB:FB	2456	GA	AA,G	5262.06	PASS	Medium
1270	NC_056055.1	67124389	SNP|GK-FB	1282	A	G,*	3638.06	PASS	Medium
1271	NC_056055.1	67124396	INDEL|GK	252	G	GT,A	485.6	PASS	Medium
1272	NC_056055.1	68683099	SNP:INDEL|FB:FB	164	TAAC	AAACA,GAAC,AAAC	182.59	PASS	Medium
1273	NC_056055.1	68683138	INDEL|GK	3193	GT	G,GTT	777.6	PASS	Medium
1274	NC_056055.1	68683214	SNP:INDEL|GK-FB:FB	3613	T	C	2570.06	PASS	Medium
1275	NC_056055.1	68683227	INDEL|GK-FB	2531	CT	C,CTT	967.6	PASS	Medium
1276	NC_056055.1	68683256	INDEL|GK	411	GT	GTT,G,GAT	463.6	PASS	Medium
1277	NC_056055.1	68683272	SNP|FB	182	A	T,C,G	249.58	PASS	Medium
1278	NC_056055.1	70432779	INDEL|FB	12	GT	GC	1007.17	PASS	Medium
1279	NC_056055.1	70432780	SNP:INDEL|GK-FB:FB	3763	T	C	1595.06	PASS	Medium
1280	NC_056055.1	70432782	SNP|GK	40	C	T	1426.06	PASS	Medium
1281	NC_056055.1	70432783	SNP|GK	16	G	A	1426.06	PASS	Medium
1282	NC_056055.1	70432811	INDEL|GK-FB	1303	TG	T	371.6	PASS	Medium
1283	NC_056055.1	70432826	INDEL|GK-FB	18	TC	TCC,T	203.6	PASS	Medium
1284	NC_056055.1	70432837	INDEL|GK-FB	37	TAGCTG	TGAGCTG,T	282.6	PASS	Medium
1285	NC_056055.1	70432838	INDEL|FB	39	AGCTGGGGGTGGGGTGGG	AGGTGGGGGTGGGGTGGG,AGCTGGGGGTGGGGTGGA	1128.66	PASS	Medium
1286	NC_056055.1	70432839	INDEL|FB	30	GCTGGGGGTGGGGTGGG	GGTGGGGGTGGGGTGGG,GCTGGGGGTGGGGTGGA	1150.89	PASS	Medium
1287	NC_056055.1	70432840	SNP:INDEL|GK-FB:FB	1356	C	G	1093.06	PASS	Medium
1288	NC_056055.1	70432841	INDEL|FB	217	TGGGGGTGGGGTGGG	TGGGGGTGGGGTGGA,TGGGGGTGGGGTGG	11431.6	PASS	Medium
1289	NC_056055.1	70432847	INDEL|FB	25	TGGGGTGGG	TGGGGTGGA	3820.06	PASS	Medium
1290	NC_056055.1	70432852	INDEL|GK-FB	35	TG	T	182.6	PASS	Medium
1291	NC_056055.1	70432855	SNP:INDEL|GK-FB:FB	540	G	A	2700.64	PASS	Medium
1292	NC_056055.1	70432866	INDEL|GK	319	TGG	TG,T	2443.6	VQSRTrancheINDEL99.00to99.90	Medium
1293	NC_056055.1	70432886	SNP:INDEL|GK-FB:FB	436	G	A	1556.06	PASS	Medium
1294	NC_056055.1	70432887	INDEL|FB	13	GCC	GCT	488.16	PASS	Medium
1295	NC_056055.1	70432888	INDEL|FB	46	CC	CT	1418.4	PASS	Medium
1296	NC_056055.1	70432889	SNP:INDEL|GK-FB:FB	3054	C	T	2944.06	PASS	Medium
1297	NC_056055.1	70432899	SNP:INDEL|GK-FB:FB	450	T	C	1763.06	PASS	Medium
1298	NC_056055.1	70432910	SNP|FB	2	G	T	480.24	PASS	Medium
1299	NC_056055.1	70432922	INDEL|GK	76	GA	G	245.6	PASS	Medium
1300	NC_056055.1	70432932	INDEL|GK	2412	AC	A	710.6	PASS	Medium
1301	NC_056055.1	75032965	INDEL|GK-FB	102	CA	C	517.6	PASS	Medium
1302	NC_056055.1	75032967	SNP|GK-FB	1635	A	G	1746.06	PASS	Medium
1303	NC_056055.1	75033001	INDEL|GK	503	T	TA	620.6	PASS	Medium
1304	NC_056055.1	75033021	INDEL|GK-FB	421	GT	GTT,G	583.6	PASS	Medium
1305	NC_056055.1	76330498	SNP|FB	198	TCCC	CCCC,CCCA	351.2	PASS	Medium
1306	NC_056055.1	76330510	INDEL|GK-FB	471	TA	T	1970.03	PASS	Medium
1307	NC_056055.1	76330547	INDEL|GK-FB	205	TA	TGA,T	405.6	PASS	Medium
1308	NC_056055.1	76330548	SNP:INDEL|GK-FB:GK-FB	3719	AT	GT,TT,*,A,ATTT,ATT	2993.06	PASS	Medium
1309	NC_056055.1	76330549	SNP|GK	152	T	G	405.64	VQSRTrancheSNP99.00to99.90	Medium
1310	NC_056055.1	76330555	SNP|GK-FB	9	A	G	591.64	PASS	Medium
1311	NC_056055.1	76330565	INDEL|GK-FB	236	T	TA	1941.03	PASS	Medium
1312	NC_056055.1	76330596	INDEL|GK	87	A	ATC	273.6	PASS	Medium
1313	NC_056055.1	76330638	INDEL|GK-FB	15	G	GA,GT	190.6	PASS	Medium
1314	NC_056055.1	76330640	INDEL|GK-FB	77	T	TA,G	200.6	PASS	Medium
1315	NC_056055.1	76330645	INDEL|GK-FB	135	GT	G	230.6	PASS	Medium
1316	NC_056055.1	76330651	INDEL|GK-FB	527	C	CT	744.6	PASS	Medium
1317	NC_056055.1	76330675	SNP|GK-FB	343	A	C	1930.06	PASS	Medium
1318	NC_056055.1	80913398	SNP|GK	19	T	A	427.64	PASS	Medium
1319	NC_056055.1	80913407	INDEL|GK	3155	CA	C	874.6	PASS	Medium
1320	NC_056055.1	80913421	SNP:INDEL|GK-FB:FB	3767	C	T	3428.06	PASS	Medium
1321	NC_056055.1	80913468	SNP:INDEL|GK-FB:FB	3528	A	C	7046.06	PASS	Medium
1322	NC_056055.1	80913482	SNP:INDEL|GK-FB:FB	3529	G	A	10944.1	PASS	Medium
1323	NC_056055.1	80913505	INDEL|GK-FB	163	GT	GTT,G	394.6	PASS	Medium
1324	NC_056055.1	80913584	SNP|FB	18	A	T,G,C	176.06	PASS	Medium
1325	NC_056055.1	81188034	SNP|GK-FB	54	C	T	1714.64	PASS	Medium
1326	NC_056055.1	81188070	INDEL|GK-FB	435	CT	CTT,C	617.6	PASS	Medium
1327	NC_056055.1	81188093	SNP:INDEL|GK-FB:FB	204	G	T	2126.06	PASS	Medium
1328	NC_056055.1	81746753	SNP:INDEL|GK-FB:FB	233	G	A	1847.06	PASS	Medium
1329	NC_056055.1	81746757	SNP:INDEL|GK:FB	372	TA	AA,T	491.64	PASS	Medium
1330	NC_056055.1	81746758	SNP|GK	368	A	T	489.27	VQSRTrancheSNP99.00to99.90	Medium
1331	NC_056055.1	81746762	INDEL|GK-FB	524	CT	C	908.6	PASS	Medium
1332	NC_056055.1	81746779	SNP:INDEL|GK-FB:FB	53	G	C,GA	967.64	PASS	Medium
1333	NC_056055.1	81746864	SNP|GK-FB	613	A	C	2023.06	PASS	Medium
1334	NC_056055.1	81747477	SNP|GK-FB	20	T	C	562.06	PASS	Medium
1335	NC_056055.1	81786319	SNP|FB	34	T	A	180.58	PASS	Medium
1336	NC_056055.1	81786343	INDEL|GK	142	T	TA	320.6	PASS	Medium
1337	NC_056055.1	81786351	INDEL|GK	357	CT	C,CTT	703.6	PASS	Medium
1338	NC_056055.1	81786440	INDEL|GK-FB	122	A	AT	418.6	PASS	Medium
1339	NC_056055.1	81786441	SNP:INDEL|GK-FB:GK-FB	614	G	T,A,GA	3680.06	PASS	Medium
1340	NC_056055.1	83540316	SNP|GK	1	T	A	481.06	PASS	Low
1341	NC_056055.1	83540324	SNP|GK	1	A	C	481.06	PASS	Low
1342	NC_056055.1	84302319	SNP:INDEL|GK-FB:FB	1942	C	T	2729.06	PASS	Medium
1343	NC_056055.1	84302354	INDEL|GK-FB	1128	CA	C	469.6	PASS	Medium
1344	NC_056055.1	84302356	SNP|GK-FB	1944	A	G	3607.06	PASS	Medium
1345	NC_056055.1	84302407	SNP:INDEL|GK-FB:FB	951	GA	AA,G	1527.06	PASS	Medium
1346	NC_056055.1	84302449	INDEL|GK	3795	GTT	GTTT,GT,G	1083.6	PASS	Medium
1347	NC_056055.1	84302456	INDEL|GK	1891	TA	T,TAA	643.6	PASS	Medium
1348	NC_056055.1	85452739	SNP|GK-FB	1	C	T	477.06	PASS	Low
1349	NC_056055.1	85452749	SNP|GK-FB	1	A	G	477.06	PASS	Low
1350	NC_056055.1	87062824	SNP|GK-FB	5	C	T	672.64	PASS	Medium
1351	NC_056055.1	87062855	INDEL|FB	67	GAGAT	GAAAT,GAAAC	6106.59	PASS	Medium
1352	NC_056055.1	87062857	SNP:INDEL|GK-FB:FB	3715	G	A	3942.06	PASS	Medium
1353	NC_056055.1	87062859	SNP|GK	124	T	C	2216.06	PASS	Medium
1354	NC_056055.1	87062877	INDEL|GK-FB	23	G	GT	163.6	PASS	Medium
1355	NC_056055.1	87062880	INDEL|GK-FB	164	T	TC	522.6	PASS	Medium
1356	NC_056055.1	87062882	INDEL|GK-FB	280	G	GT	807.6	PASS	Medium
1357	NC_056055.1	87062939	SNP|FB	306	AGTTTCT	CGTTTCT,GGTTTCT,ATCACCGGTCG	221.73	PASS	Medium
1358	NC_056055.1	88846287	INDEL|FB	86	TGCCT	TGCCC,AGCCC	374.66	PASS	Medium
1359	NC_056055.1	88846289	INDEL|FB	68	CCT	CCC	7644.07	PASS	Medium
1360	NC_056055.1	88846290	INDEL|FB	16	CT	CC	7433.32	VQSRTrancheSNP99.00to99.90	Medium
1361	NC_056055.1	88846291	SNP:INDEL|GK-FB:FB	2895	T	C	1875.06	PASS	Medium
1362	NC_056055.1	88846319	INDEL|GK	1018	G	GA	871.6	PASS	Medium
1363	NC_056055.1	88846320	INDEL|GK	445	TA	TAA,T	658.6	PASS	Medium
1364	NC_056055.1	88846327	INDEL|GK-FB	1478	CA	CAA,C	568.6	PASS	Medium
1365	NC_056055.1	88846332	SNP|GK	6	AC	A,GC	1104.06	PASS	Medium
1366	NC_056055.1	88846335	INDEL|GK	13	CA	CAA,C	194.6	PASS	Medium
1367	NC_056055.1	88846344	INDEL|GK-FB	68	A	AT	265.6	PASS	Medium
1368	NC_056055.1	88846345	SNP:INDEL|GK-FB:GK-FB	2810	G	T,A,GA	2057.06	PASS	Medium
1369	NC_056055.1	88846351	INDEL|GK	510	T	TA	818.6	PASS	Medium
1370	NC_056055.1	88846360	INDEL|GK-FB	3407	GA	G	898.6	PASS	Medium
1371	NC_056055.1	88846419	SNP|GK-FB	478	T	C	3564.06	PASS	Medium
1372	NC_056055.1	88846463	INDEL|FB	3073	CTA	ACT	1445	PASS	Medium
1373	NC_056055.1	88846465	SNP|FB	41	A	T	276.9	PASS	Medium
1374	NC_056055.1	92305878	SNP|FB	1	A	C	163.34	PASS	Low
1375	NC_056055.1	92478621	INDEL|GK-FB	3597	GAGA	G	5116.03	PASS	Medium
1376	NC_056055.1	92478624	SNP|GK	12	AAGG	GAGG,*,A	193.64	PASS	Medium
1377	NC_056055.1	92478656	SNP:INDEL|GK-FB:FB	3597	A	C	5300.06	PASS	Medium
1378	NC_056055.1	92478669	INDEL|FB	195	GT	GC	5639.67	PASS	Medium
1379	NC_056055.1	92478670	SNP:INDEL|GK-FB:FB	3597	T	C	5300.06	PASS	Medium
1380	NC_056055.1	92478701	SNP:INDEL|GK-FB:FB	3595	A	G	3775.06	PASS	Medium
1381	NC_056055.1	92478731	SNP|GK-FB	3454	A	G	3961.06	PASS	Medium
1382	NC_056055.1	95583394	SNP|GK	1	C	T	391.05	PASS	Low
1383	NC_056055.1	95583395	SNP|GK	1	A	G	391.05	PASS	Low
1384	NC_056055.1	95758137	SNP|GK-FB	1640	G	A	3516.06	PASS	Medium
1385	NC_056055.1	95758203	INDEL|FB	14	GAAT	GAAG	5766.66	PASS	Medium
1386	NC_056055.1	95758206	SNP:INDEL|GK-FB:FB	4693	T	G	7646.06	PASS	High
1387	NC_056055.1	95758220	SNP|GK	1	G	A	609.64	PASS	Low
1388	NC_056055.1	95758239	SNP|GK-FB	2	A	C	1041.64	PASS	Medium
1389	NC_056055.1	97999468	SNP|GK-FB	5	T	C	1247.64	PASS	Medium
1390	NC_056055.1	97999486	SNP:INDEL|GK-FB:FB	1192	A	G	3457.06	PASS	Medium
1391	NC_056055.1	97999524	INDEL|FB	19	CA	CG	1995.31	PASS	Medium
1392	NC_056055.1	97999525	SNP|GK-FB	3431	A	G	4256.06	PASS	Medium
1393	NC_056055.1	97999546	SNP|GK-FB	42	G	A	2398.06	PASS	Medium
1394	NC_056055.1	100359972	SNP|FB	1	A	T	151.16	PASS	Low
1395	NC_056055.1	101683091	INDEL|GK	137	GT	GTT,G	1234.6	PASS	Medium
1396	NC_056055.1	101683153	SNP|GK-FB	142	C	T	2861.06	PASS	Medium
1397	NC_056055.1	101683161	SNP|GK-FB	1632	T	C	4688.06	PASS	Medium
1398	NC_056055.1	101683237	INDEL|GK	216	C	CT	530.6	PASS	Medium
1399	NC_056055.1	103233495	SNP|FB	310	TCCC	CCCC,CCCG,CCCA,TCTC,CTAT	247.74	PASS	Medium
1400	NC_056055.1	103233514	INDEL|GK-FB	227	CT	C	351.6	PASS	Medium
1401	NC_056055.1	103233517	INDEL|GK-FB	24	T	TC,TAC	248.6	PASS	Medium
1402	NC_056055.1	103233518	SNP:INDEL|GK-FB:FB	4054	T	C	5737.06	PASS	Medium
1403	NC_056055.1	103233519	SNP|GK-FB	816	T	C	2056.64	PASS	Medium
1404	NC_056055.1	103233524	INDEL|GK	153	AG	A	1207.6	PASS	Medium
1405	NC_056055.1	103233526	INDEL|GK	149	G	GTC,GT	2575.6	PASS	Medium
1406	NC_056055.1	103233534	INDEL|GK	133	G	GT,A	840.6	PASS	Medium
1407	NC_056055.1	103233547	SNP:INDEL|GK-FB:GK	138	A	C,AC,AT,G	1037.64	PASS	Medium
1408	NC_056055.1	103233576	SNP|GK	16	A	G	613.64	VQSRTrancheSNP99.00to99.90	Medium
1409	NC_056055.1	103233638	SNP:INDEL|GK-FB:FB	2934	G	A	11366.1	PASS	Medium
1410	NC_056055.1	103233673	INDEL|GK-FB	1449	CT	CTT,C	740.6	PASS	Medium
1411	NC_056055.1	105522693	SNP|GK-FB	280	T	C	1473.06	PASS	Medium
1412	NC_056055.1	105522808	SNP:INDEL|GK-FB:FB	2764	G	T	1910.06	PASS	Medium
1413	NC_056055.1	105522816	SNP|GK-FB	6	G	A	872.64	PASS	Medium
1414	NC_056055.1	108595276	SNP|GK-FB	2131	A	G	2285.06	PASS	Medium
1415	NC_056055.1	108595296	SNP:INDEL|GK-FB:FB	3023	G	A	3003.06	PASS	Medium
1416	NC_056055.1	108595324	SNP:INDEL|GK-FB:GK	52	C	CA,A	1061.64	PASS	Medium
1417	NC_056055.1	108595351	SNP|GK-FB	665	C	T	2179.06	PASS	Medium
1418	NC_056055.1	108595382	SNP:INDEL|GK-FB:FB	2133	T	C	3809.06	PASS	Medium
1419	NC_056055.1	108595394	INDEL|GK-FB	2327	CT	C,CTT	1160.6	PASS	Medium
1420	NC_056055.1	108595411	SNP|FB	82	ACCTCATGGTGACAGAATG	TCCTCATGGTGACAGAATG,ATCACCGTTAGGCTCAAGA	125.42	PASS	Medium
1421	NC_056055.1	112118184	SNP:INDEL|GK-FB:FB	2224	C	T	2557.06	PASS	Medium
1422	NC_056055.1	112118277	SNP|GK-FB	1	C	T	568.64	PASS	Low
1423	NC_056055.1	112118295	INDEL|GK-FB	389	G	GA	762.6	PASS	Medium
1424	NC_056055.1	112118297	SNP:INDEL|GK-FB:FB	1641	A	G	9223.06	PASS	Medium
1425	NC_056055.1	112118299	INDEL|GK-FB	366	CA	C	425.6	PASS	Medium
1426	NC_056055.1	112118302	SNP|GK-FB	734	C	T	2227.06	PASS	Medium
1427	NC_056055.1	112118321	INDEL|GK-FB	12	TGA	TGGA,T	298.6	PASS	Medium
1428	NC_056055.1	112118322	INDEL|GK-FB	42	GA	G,TA	276.6	PASS	Medium
1429	NC_056055.1	112118323	SNP:INDEL|GK-FB:GK-FB	2234	AG	GG,CG,A,AGG,AGGG,*	9300.06	PASS	Medium
1430	NC_056055.1	112920166	SNP|FB	43	T	A	96.65	PASS	Medium
1431	NC_056055.1	112924024	SNP|FB	52	T	A	97.64	PASS	Medium
1432	NC_056055.1	112924035	SNP|FB	129	A	C	245.53	PASS	Medium
1433	NC_056055.1	112924043	SNP|FB	75	C	G	152.04	PASS	Medium
1434	NC_056055.1	112924049	SNP|FB	32	A	C	44.75	PASS	Medium
1435	NC_056055.1	112924056	SNP|FB	93	C	G	163.33	PASS	Medium
1436	NC_056055.1	112924066	SNP|FB	382	GGTG	CGTG,CGTC,TGTG,CATG	419.17	PASS	Medium
1437	NC_056055.1	112924109	INDEL|FB	43	GCCCCCATTCGAGC	GCCCGCATTCGAGC,GCCCGCATTCGAGA	187.06	PASS	Medium
1438	NC_056055.1	112924113	SNP|FB	407	CCATTCGAGC	GCATTCGAGC,GCATTCGAGA	549.85	PASS	Medium
1439	NC_056055.1	112924122	SNP|FB	300	C	A	548.23	PASS	Medium
1440	NC_056055.1	112937651	SNP|FB	395	GCTG	TCTG,TCTA	882.32	PASS	Medium
1441	NC_056055.1	112937676	SNP|FB	365	T	C	909.16	PASS	Medium
1442	NC_056055.1	112937740	INDEL|FB	236	GT	CG,CT	627.88	PASS	Medium
1443	NC_056055.1	112937767	INDEL|FB	101	TGTA	TGTT,GGTA	601.34	PASS	Medium
1444	NC_056055.1	112937770	SNP|FB	238	A	T	159.32	PASS	Medium
1445	NC_056055.1	112937792	SNP|FB	206	T	C	336.99	PASS	Medium
1446	NC_056055.1	112937855	SNP|FB	83	G	A,C	54.79	PASS	Medium
1447	NC_056055.1	113343938	INDEL|GK	47	GA	G	219.6	PASS	Medium
1448	NC_056055.1	114107760	INDEL|GK	63	A	AT,T	536.6	VQSRTrancheINDEL99.00to99.90	Medium
1449	NC_056055.1	114107784	SNP|GK-FB	2808	G	A	4309.06	PASS	Medium
1450	NC_056055.1	114107836	SNP|GK-FB	5	C	T	998.64	PASS	Medium
1451	NC_056055.1	114107843	SNP:INDEL|GK:FB	263	C	T	4437.06	PASS	Medium
1452	NC_056055.1	114107846	SNP|GK	263	T	C	4437.06	PASS	Medium
1453	NC_056055.1	114107857	SNP|GK-FB	638	G	A	4405.06	PASS	Medium
1454	NC_056055.1	114107929	SNP|FB	150	T	C	408.31	PASS	Medium
1455	NC_056055.1	114896830	SNP|GK-FB	1	T	C	430.06	PASS	Low
1456	NC_056055.1	116872148	INDEL|GK	139	T	TA	290.6	PASS	Medium
1457	NC_056055.1	116872160	INDEL|GK	4377	T	TC	1240.6	PASS	Medium
1458	NC_056055.1	116872176	SNP|GK	29	A	C	680.64	PASS	Medium
1459	NC_056055.1	116872186	INDEL|GK	801	AC	A	935.6	PASS	Medium
1460	NC_056055.1	116872193	INDEL|GK	4324	TG	T	2940.6	PASS	Medium
1461	NC_056055.1	116872231	INDEL|GK	16	AG	A	166.6	PASS	Medium
1462	NC_056055.1	116872250	INDEL|GK	2796	GA	G,GAA	894.6	PASS	Medium
1463	NC_056055.1	116872281	INDEL|GK	1428	AC	A	637.6	PASS	Medium
1464	NC_056055.1	116872300	SNP:INDEL|GK-FB:FB	4224	T	C	23568.1	PASS	Medium
1465	NC_056055.1	118433764	INDEL|GK	19	TG	T	316.02	PASS	Medium
1466	NC_056055.1	119292288	SNP|GK-FB	44	GT	AT,G	568.64	PASS	Medium
1467	NC_056055.1	120262581	SNP|FB	1	C	T	164.82	PASS	Low
1468	NC_056055.1	120941624	SNP:INDEL|GK-FB:FB	642	C	G	1352.06	PASS	Medium
1469	NC_056055.1	120941666	SNP|GK-FB	36	T	G	811.64	PASS	Medium
1470	NC_056055.1	120941671	INDEL|FB	23	CC	CT	1953.94	PASS	Medium
1471	NC_056055.1	120941672	SNP:INDEL|GK-FB:FB	3243	C	T	2364.06	PASS	Medium
1472	NC_056055.1	120941681	INDEL|GK	27	CT	C,CTT	216.6	PASS	Medium
1473	NC_056055.1	122900197	INDEL|FB	42	ACCA	CCAC	188.92	PASS	Medium
1474	NC_056055.1	122900229	SNP:INDEL|GK-FB:FB	4140	G	A	3410.06	PASS	Medium
1475	NC_056055.1	122900266	INDEL|GK-FB	1452	GA	G,GAA	635.6	PASS	Medium
1476	NC_056055.1	122900369	INDEL|GK-FB	1274	GA	G,GAA	709.02	PASS	Medium
1477	NC_056055.1	122900380	INDEL|FB	298	ACT	AGT,AGTT,AG	4806.92	PASS	Medium
1478	NC_056055.1	122900381	SNP:INDEL|GK-FB:FB	3933	C	G,*,T	5227.06	PASS	Medium
1479	NC_056055.1	127426991	INDEL|FB	1764	TG	GT,GA,GG,AG,CG	399.98	PASS	Medium
1480	NC_056055.1	127426992	INDEL|GK	19	GA	GTA,G	757.6	PASS	Medium
1481	NC_056055.1	127427049	INDEL|GK-FB	4205	GT	G,GTT	1239.6	PASS	Medium
1482	NC_056055.1	127427062	SNP:INDEL|GK-FB:FB	3211	G	A,T	8516.06	PASS	Medium
1483	NC_056055.1	127427116	SNP|GK-FB	1588	C	T	3820.06	PASS	Medium
1484	NC_056055.1	127427137	SNP|GK-FB	1586	A	G	3306.06	PASS	Medium
1485	NC_056055.1	127427149	SNP:INDEL|GK-FB:GK	1601	G	T,A,GA	3970.06	PASS	Medium
1486	NC_056055.1	128212918	SNP|GK-FB	438	A	G	2807.06	VQSRTrancheSNP99.00to99.90	Medium
1487	NC_056055.1	128212924	SNP:INDEL|GK-FB:FB	3762	G	A	4753.06	VQSRTrancheSNP99.00to99.90	Medium
1488	NC_056055.1	128212932	INDEL|FB	24	TCCCTT	TCCCTC	932.77	PASS	Medium
1489	NC_056055.1	128212935	INDEL|FB	131	CTT	CTC	1212.16	PASS	Medium
1490	NC_056055.1	128212936	INDEL|FB	55	TT	TC	2652.25	PASS	Medium
1491	NC_056055.1	128212937	SNP:INDEL|GK-FB:FB	3761	T	C,G	6370.06	VQSRTrancheSNP99.00to99.90	Medium
1492	NC_056055.1	128212948	INDEL|GK	16	G	GT	1027.6	PASS	Medium
1493	NC_056055.1	128212951	INDEL|FB	139	CTTTGTGTTGCAAAAATG	CTTTGTGTCGCAAAATG,CTTTGTGTCGCAAAAATG,CTTTGTGTTGCAAAATG,CTTTGTGTCGCAAAATA,CTTTGTGTCGCAAATG,CTTTGTGTCGCAAAAATA	705.15	PASS	Medium
1494	NC_056055.1	128212955	INDEL|FB	282	GTGTTGCAAAAATG	GTGTCGCAAAATA,GTGTCGCAAAATG,GTGTCGCAAAAATG,GTGTCGCAAAAATA,GTGTTGCAAAATG,GTGTCGCAAATG	5560.15	PASS	Medium
1495	NC_056055.1	128212958	INDEL|FB	13	TTGCAAAAATG	TCGCAAAAATA,TCGCAAAAATG,TTGCAAAATG,TCGCAAAATG	1121.05	PASS	Medium
1496	NC_056055.1	128212959	SNP:INDEL|GK-FB:FB	3762	T	C	8735.06	VQSRTrancheSNP99.00to99.90	Medium
1497	NC_056055.1	128212961	INDEL|GK-FB	4886	CAA	CA,C,CAAA	2351.02	VQSRTrancheINDEL99.00to99.90	High
1498	NC_056055.1	128212968	SNP|GK	453	G	A	6274.64	PASS	Medium
1499	NC_056055.1	128212986	INDEL|GK-FB	4022	TCC	TC,T,TCCC	2895.6	VQSRTrancheINDEL99.00to99.90	Medium
1500	NC_056055.1	128212990	SNP|GK	7	A	AG,C,G	976.64	PASS	Medium
1501	NC_056055.1	128213020	INDEL|FB	48	GTTA	GTTT	2363.41	PASS	Medium
1502	NC_056055.1	128213021	INDEL|FB	39	TTA	TTT	2444.4	PASS	Medium
1503	NC_056055.1	128213022	INDEL|FB	139	TA	TT	3767.91	PASS	Medium
1504	NC_056055.1	128213023	SNP:INDEL|GK-FB:FB	3782	A	T,*	9332.06	VQSRTrancheSNP99.00to99.90	Medium
1505	NC_056055.1	128213046	SNP|GK-FB	4	G	A	922.64	PASS	Medium
1506	NC_056055.1	128213054	SNP|GK-FB	2778	A	G	9299.06	VQSRTrancheSNP99.00to99.90	Medium
1507	NC_056055.1	128213067	SNP|GK	4	T	G	410.64	VQSRTrancheSNP99.00to99.90	Medium
1508	NC_056055.1	128213068	SNP|GK	4	G	T	410.64	VQSRTrancheSNP99.00to99.90	Medium
1509	NC_056055.1	130879564	SNP|FB	1	A	G	156.38	PASS	Low
1510	NC_056055.1	131486925	SNP|GK-FB	1	G	C	375.06	PASS	Low
1511	NC_056055.1	131487001	SNP|FB	1	C	T	183.42	PASS	Low
1512	NC_056055.1	132640067	INDEL|FB	57	TAAGT	TAAGC	4130.92	PASS	Medium
1513	NC_056055.1	132640071	SNP:INDEL|GK-FB:FB	3109	T	C	3472.06	PASS	Medium
1514	NC_056055.1	132640142	INDEL|FB	15	CAAGAG	CAAGAC	3917.11	PASS	Medium
1515	NC_056055.1	132640147	SNP:INDEL|GK-FB:FB	4236	G	C	5664.06	PASS	Medium
1516	NC_056055.1	132640180	SNP|GK-FB	726	G	A	3030.06	PASS	Medium
1517	NC_056055.1	132640182	INDEL|FB	14	TAAGAT	TAAGAC	1269.53	PASS	Medium
1518	NC_056055.1	132640187	SNP:INDEL|GK-FB:FB	4600	T	C	8116.06	PASS	Medium
1519	NC_056055.1	133876703	INDEL|FB	307	GA	AG	695.7	VQSRTrancheSNP99.00to99.90	Medium
1520	NC_056055.1	133876732	SNP:INDEL|GK-FB:FB	162	G	A	3354.06	PASS	Medium
1521	NC_056055.1	133876735	INDEL|GK	364	CT	CTT,C	670.6	PASS	Medium
1522	NC_056055.1	133876772	SNP:INDEL|GK-FB:FB	2794	T	C	4049.06	PASS	Medium
1523	NC_056055.1	133876794	INDEL|GK	390	TG	T	517.6	PASS	Medium
1524	NC_056055.1	133876828	SNP|GK-FB	162	G	A	3222.06	PASS	Medium
1525	NC_056055.1	133876851	INDEL|GK-FB	2167	CT	C	1123.6	PASS	Medium
1526	NC_056055.1	138177920	SNP|FB	44	TGA	CGA,GAC,AGA	84.5	PASS	Medium
1527	NC_056055.1	138177928	SNP:INDEL|FB:FB	165	TCCCCAAAAGATGCG	CCCCCAAAAGATGCG,CCCCAAAAAGATGCG,TCCCCAAAAGATGCT	557.72	PASS	Medium
1528	NC_056055.1	138177932	INDEL|GK	864	CA	C	599.6	PASS	Medium
1529	NC_056055.1	138177933	SNP|GK	859	A	C	518.64	VQSRTrancheSNP99.90to100.00	Medium
1530	NC_056055.1	138177942	SNP:INDEL|GK-FB:FB	4075	G	T	6027.06	PASS	Medium
1531	NC_056055.1	138177959	INDEL|FB	57	ACCCAAA	ACCCAAG	6903.76	PASS	Medium
1532	NC_056055.1	138177965	SNP:INDEL|GK-FB:FB	2611	A	G	6041.06	PASS	Medium
1533	NC_056055.1	138178068	INDEL|GK	275	GA	G,GAA	843.6	VQSRTrancheINDEL99.00to99.90	Medium
1534	NC_056055.1	139408473	INDEL|FB	669	TCG	CGT,CCG,CGA,CGC,CGG,ACG	532.34	PASS	Medium
1535	NC_056055.1	139408482	INDEL|GK-FB	2382	CT	C,CTT	644.6	PASS	Medium
1536	NC_056055.1	139408500	INDEL|GK-FB	545	GC	G	569.6	PASS	Medium
1537	NC_056055.1	139408501	SNP|GK-FB	74	C	A	1441.06	PASS	Medium
1538	NC_056055.1	139408530	INDEL|GK-FB	92	GT	G,GTT	271.6	PASS	Medium
1539	NC_056055.1	139408536	SNP|GK-FB	318	GC	AC,TC,G	1483.06	PASS	Medium
1540	NC_056055.1	139408537	SNP|GK-FB	153	C	T	2377.06	PASS	Medium
1541	NC_056055.1	139408574	SNP:INDEL|GK-FB:FB	868	C	A	4320.06	VQSRTrancheSNP99.00to99.90	Medium
1542	NC_056055.1	139408580	INDEL|FB	15	AGGGGAG	AGGGGAA	1044.96	PASS	Medium
1543	NC_056055.1	139408585	INDEL|FB	34	AG	AA	2278.05	PASS	Medium
1544	NC_056055.1	139408586	SNP:INDEL|GK-FB:FB	4026	G	A,C	4320.06	PASS	Medium
1545	NC_056055.1	139408624	INDEL|GK	164	G	GT	586.6	PASS	Medium
1546	NC_056055.1	139408641	SNP|GK-FB	286	A	T	2948.06	PASS	Medium
1547	NC_056055.1	139408664	SNP|FB	153	T	G	215.87	PASS	Medium
1548	NC_056055.1	140945946	SNP|GK-FB	27	G	A	1457.64	PASS	Medium
1549	NC_056055.1	140946003	INDEL|GK-FB	891	GA	G,GAA	1080.6	PASS	Medium
1550	NC_056055.1	140946019	INDEL|GK-FB	236	CT	CTT,C	673.6	PASS	Medium
1551	NC_056055.1	140946044	INDEL|GK-FB	1469	CT	C	1130.6	PASS	Medium
1552	NC_056055.1	140946047	INDEL|GK	52	TTC	T	525.94	PASS	Medium
1553	NC_056055.1	140946048	INDEL|GK-FB	1538	TC	T,*	1568.6	PASS	Medium
1554	NC_056055.1	140946049	SNP|GK-FB	2259	C	T,*	3687.04	PASS	Medium
1555	NC_056055.1	140946082	INDEL|GK-FB	158	GT	G,GTT	507.6	PASS	Medium
1556	NC_056055.1	140946086	SNP:INDEL|GK-FB:FB	2817	T	G	6144.06	VQSRTrancheSNP99.90to100.00	Medium
1557	NC_056055.1	140946087	INDEL|GK	897	G	GA,GGA,GT	1166.6	PASS	Medium
1558	NC_056055.1	143621179	INDEL|GK	29	TG	T,CG	318.6	PASS	Medium
1559	NC_056055.1	143621209	INDEL|GK-FB	83	C	CT,T	347.6	PASS	Medium
1560	NC_056055.1	143621210	SNP:INDEL|GK:GK-FB	36	AT	TT,A	209.6	PASS	Medium
1561	NC_056055.1	143621212	INDEL|FB	32	TTCTTTTTT	TTCTTTTT,TTCTTTTTC	801.87	PASS	Medium
1562	NC_056055.1	143621213	INDEL|FB	37	TCTTTTTT	TCTTTTT,TCTTTTTC	1006.14	PASS	Medium
1563	NC_056055.1	143621214	INDEL|GK-FB	918	CT	C,CTT	766.6	PASS	Medium
1564	NC_056055.1	143621220	SNP:INDEL|GK-FB:GK-FB	3951	T	C,TC	4027.06	PASS	Medium
1565	NC_056055.1	143621234	SNP|GK-FB	1	G	C	972.64	PASS	Low
1566	NC_056055.1	143621251	SNP|GK-FB	2022	G	A	7603.06	PASS	Medium
1567	NC_056055.1	143621259	INDEL|GK	910	AT	A	540.6	PASS	Medium
1568	NC_056055.1	143621272	INDEL|GK-FB	54	T	TA	292.6	PASS	Medium
1569	NC_056055.1	143621273	SNP:INDEL|GK-FB:FB	3952	A	G	7679.06	PASS	Medium
1570	NC_056055.1	143621293	SNP|GK-FB	749	A	G	3129.06	PASS	Medium
1571	NC_056055.1	146175317	SNP|GK-FB	1	G	T	436.06	PASS	Low
1572	NC_056055.1	146175325	SNP|GK-FB	1	A	G	436.06	PASS	Low
1573	NC_056055.1	149957438	SNP|FB	118	TG	GA,GG,AG,CG,GT	153.92	PASS	Medium
1574	NC_056055.1	149957514	SNP|GK-FB	1	T	C	495.64	PASS	Low
1575	NC_056055.1	149957539	INDEL|GK-FB	38	GA	GAA,G	437.6	PASS	Medium
1576	NC_056055.1	149957541	INDEL|FB	78	AAGT	AAGTGCAA	8669.89	PASS	Medium
1577	NC_056055.1	149957544	INDEL|GK-FB	2799	T	TGCAA,TAGCAA,A	6680.03	PASS	Medium
1578	NC_056055.1	149957545	INDEL|GK	14	G	GCAAA	1069.6	PASS	Medium
1579	NC_056055.1	149957550	INDEL|GK-FB	449	GA	GAA,G,GGAA	2191.03	PASS	Medium
1580	NC_056055.1	149957561	INDEL|FB	254	TCCCCCTAAT	TCTCCCTAAT,TCTCCCTAAC	7298.68	PASS	Medium
1581	NC_056055.1	149957563	SNP:INDEL|GK-FB:FB	4011	C	T	3264.06	PASS	Medium
1582	NC_056055.1	149957570	SNP:INDEL|GK-FB:FB	401	T	C	2790.06	PASS	Medium
1583	NC_056055.1	149957577	INDEL|FB	12	CT	CC	1580.99	PASS	Medium
1584	NC_056055.1	149957578	SNP|GK-FB	3786	T	C	7565.06	PASS	Medium
1585	NC_056055.1	151956734	INDEL|GK	698	GA	G,GAA	497.6	PASS	Medium
1586	NC_056055.1	151956743	SNP|GK	83	CT	CGT,CAT,AT,C	366.6	PASS	Medium
1587	NC_056055.1	151956747	INDEL|GK	26	C	CG,CA	859.6	PASS	Medium
1588	NC_056055.1	151956769	SNP|GK-FB	8	G	A	747.64	PASS	Medium
1589	NC_056055.1	151956822	SNP:INDEL|GK-FB:FB	3554	G	A	7406.06	PASS	Medium
1590	NC_056055.1	151956839	SNP|GK	2	C	T	487.64	PASS	Medium
1591	NC_056055.1	151956862	SNP|GK-FB	9	G	A	1039.64	PASS	Medium
1592	NC_056055.1	155111374	INDEL|GK	862	AT	A,ATT,ATTT	690.6	PASS	Medium
1593	NC_056055.1	155111391	SNP:INDEL|GK:FB	158	C	T	4846.06	PASS	Medium
1594	NC_056055.1	155111392	SNP:INDEL|GK-FB:FB	3892	A	G	5700.06	PASS	Medium
1595	NC_056055.1	155111415	SNP|GK-FB	158	C	T	4801.06	PASS	Medium
1596	NC_056055.1	155111422	SNP|GK-FB	1307	C	T	5799.06	PASS	Medium
1597	NC_056055.1	155111446	INDEL|GK	152	T	TC	608.6	VQSRTrancheINDEL99.00to99.90	Medium
1598	NC_056055.1	157008176	SNP:INDEL|FB:FB	364	T	A	447.38	PASS	Medium
1599	NC_056055.1	157008177	SNP|FB	29	GG	AG,CT	99.41	PASS	Medium
1600	NC_056055.1	157008257	INDEL|FB	33	CAATCCCACCCTAA	CAATCCCACCCAAG	4979.29	PASS	Medium
1601	NC_056055.1	157008260	INDEL|GK-FB	161	TC	T	432.6	PASS	Medium
1602	NC_056055.1	157008267	INDEL|FB	17	CTAA	CAAG	5617.58	PASS	Medium
1603	NC_056055.1	157008268	SNP:INDEL|GK:GK-FB	3299	TA	T,AA,*,CA,TAA	6270.06	PASS	Medium
1604	NC_056055.1	157008270	SNP:INDEL|GK:GK	3174	A	G,AG	5651.06	PASS	Medium
1605	NC_056055.1	157008274	INDEL|FB	16	GCCT	GCCC	4079.91	VQSRTrancheSNP99.00to99.90	Medium
1606	NC_056055.1	157008277	SNP:INDEL|GK-FB:FB	3215	T	C,TA,G	6324.06	PASS	Medium
1607	NC_056055.1	157008295	INDEL|GK	120	C	CG	520.6	PASS	Medium
1608	NC_056055.1	157008301	INDEL|GK	12	T	TG	207.6	PASS	Medium
1609	NC_056055.1	157008304	SNP:INDEL|GK-FB:FB	3168	T	C,*	5239.06	PASS	Medium
1610	NC_056055.1	157008322	INDEL|GK-FB	2874	AT	A	2422.6	PASS	Medium
1611	NC_056055.1	157008326	INDEL|GK	1470	GA	G,GAA	492.6	VQSRTrancheINDEL99.00to99.90	Medium
1612	NC_056055.1	157008357	INDEL|GK	68	C	CA	387.6	PASS	Medium
1613	NC_056055.1	160690060	INDEL|FB	71	TCCATTC	TCCATTT,CCCATTC,CCAGTTC,TCTATTC,CCAATTT	858.64	PASS	Medium
1614	NC_056055.1	160690065	INDEL|FB	17	TC	TT	6356.03	PASS	Medium
1615	NC_056055.1	160690066	SNP:INDEL|GK-FB:FB	2336	C	T	3304.06	PASS	Medium
1616	NC_056055.1	160690074	SNP|GK-FB	130	C	G	1550.06	PASS	Medium
1617	NC_056055.1	160690088	INDEL|GK	51	T	TG	1326.6	PASS	Medium
1618	NC_056055.1	160690091	INDEL|GK-FB	97	TA	TAA,T	200.6	PASS	Medium
1619	NC_056055.1	160690093	SNP|GK-FB	1403	A	G	2289.06	PASS	Medium
1620	NC_056055.1	160690103	INDEL|GK	43	C	CA	368.6	PASS	Medium
1621	NC_056055.1	160690108	INDEL|FB	18	CAA	CAG	8483.99	PASS	Medium
1622	NC_056055.1	160690110	SNP:INDEL|GK-FB:FB	2351	A	G	13024.1	PASS	Medium
1623	NC_056055.1	160690127	INDEL|GK	796	GA	G	2851.6	PASS	Medium
1624	NC_056055.1	160690173	INDEL|GK	112	T	TG	1244.6	PASS	Medium
1625	NC_056055.1	160690187	SNP|GK-FB	79	C	T	2464.06	PASS	Medium
1626	NC_056055.1	161697062	INDEL|GK	527	C	CA	1035.6	PASS	Medium
1627	NC_056055.1	161697068	SNP:INDEL|GK-FB:FB	4073	A	G	3510.06	PASS	Medium
1628	NC_056055.1	161697163	INDEL|GK-FB	153	T	TA,TG	429.6	PASS	Medium
1629	NC_056055.1	161697164	SNP|GK-FB	2891	A	G	3373.06	PASS	Medium
1630	NC_056055.1	161697212	INDEL|GK	812	GC	G	695.6	PASS	Medium
1631	NC_056055.1	161697225	SNP|FB	79	A	T	148.81	PASS	Medium
1632	NC_056055.1	165631350	INDEL|FB	30	GCT	GCC	5517.66	PASS	Medium
1633	NC_056055.1	165631352	SNP:INDEL|GK-FB:FB	4414	T	C	7612.06	PASS	Medium
1634	NC_056055.1	165631375	INDEL|GK-FB	450	CT	CTT,C	474.6	PASS	Medium
1635	NC_056055.1	165631385	INDEL|GK-FB	347	TA	TAA,T	358.6	PASS	Medium
1636	NC_056055.1	165631389	SNP:INDEL|GK-FB:FB	726	G	A	2432.06	PASS	Medium
1637	NC_056055.1	165631400	INDEL|GK-FB	433	T	TA	646.6	PASS	Medium
1638	NC_056055.1	165631447	INDEL|GK	1073	GA	G,GAA	582.6	PASS	Medium
1639	NC_056055.1	165631466	SNP|GK	12	A	G	134.64	VQSRTrancheSNP99.00to99.90	Medium
1640	NC_056055.1	165631469	SNP|FB	18	A	G	73.82	PASS	Medium
1641	NC_056055.1	168609585	INDEL|FB	44	TTG	TGT	221.86	PASS	Medium
1642	NC_056055.1	168609586	INDEL|FB	582	TGCCTC	GTCCTC,GACCTC,GCCCTC,GGCCTC,CCTCTT	359.08	PASS	Medium
1643	NC_056055.1	168609664	SNP:INDEL|GK:FB	145	A	G	2823.06	PASS	Medium
1644	NC_056055.1	168609667	SNP:INDEL|GK-FB:FB	3326	T	C	7685.06	PASS	Medium
1645	NC_056055.1	168609738	SNP:INDEL|GK-FB:FB	3367	T	A	3277.06	PASS	Medium
1646	NC_056055.1	168609762	INDEL|FB	269	CCAG	ACCG,ACCT	774.34	PASS	Medium
1647	NC_056055.1	168609764	SNP|FB	164	A	C,T	147.6	PASS	Medium
1648	NC_056055.1	168791161	SNP|FB	1	A	G	155.82	PASS	Low
1649	NC_056055.1	169972965	SNP|FB	1	A	G	172.67	PASS	Low
1650	NC_056055.1	169972978	SNP|FB	1	T	C	172.66	PASS	Low
1651	NC_056055.1	170046582	SNP|FB	12	A	G	188.93	PASS	Medium
1652	NC_056055.1	170046600	SNP|FB	13	T	C	201.32	PASS	Medium
1653	NC_056055.1	170046625	SNP|FB	14	TG	CG,CA	191.15	PASS	Medium
1654	NC_056055.1	170046636	SNP|GK-FB	10	T	C	436.06	PASS	Medium
1655	NC_056055.1	170046645	SNP|GK-FB	10	A	C	436.06	PASS	Medium
1656	NC_056055.1	170046656	SNP|FB	14	C	T	215.44	PASS	Medium
1657	NC_056055.1	170046671	SNP|FB	14	T	C	224.03	PASS	Medium
1658	NC_056055.1	170046686	SNP|FB	14	C	T	204.04	PASS	Medium
1659	NC_056055.1	170075070	SNP:INDEL|GK-FB:FB	4314	A	G	3469.06	PASS	Medium
1660	NC_056055.1	170075116	SNP:INDEL|GK-FB:FB	407	G	A	2630.06	VQSRTrancheSNP99.00to99.90	Medium
1661	NC_056055.1	170075167	SNP:INDEL|GK-FB:FB	409	C	T	2864.06	VQSRTrancheSNP99.00to99.90	Medium
1662	NC_056055.1	170075191	INDEL|GK	177	TC	TCC,T	214.6	PASS	Medium
1663	NC_056055.1	170075206	INDEL|GK-FB	19	GT	GTT,G	409.6	PASS	Medium
1664	NC_056055.1	173060287	SNP|FB	64	TCA	CCA,CAC,CAA,CAG,CGA,ACA	57.03	PASS	Medium
1665	NC_056055.1	173060311	SNP|GK-FB	4236	T	C	7106.06	PASS	Medium
1666	NC_056055.1	173060322	SNP|GK	1	C	T	369.34	PASS	Low
1667	NC_056055.1	176444800	SNP|FB	53	TTTCA	GGACC,GTTCA	144.39	PASS	Medium
1668	NC_056055.1	176444835	SNP:INDEL|GK-FB:FB	3229	C	T	6084.06	PASS	Medium
1669	NC_056055.1	176444837	INDEL|GK	250	C	CA	927.6	PASS	Medium
1670	NC_056055.1	176444875	INDEL|GK	74	CT	CTT,C	603.6	PASS	Medium
1671	NC_056055.1	176444881	SNP|GK-FB	2464	C	T	3944.06	PASS	Medium
1672	NC_056055.1	176444884	SNP|GK-FB	4	G	A	829.64	PASS	Medium
1673	NC_056055.1	176444910	SNP|GK-FB	18	A	G	2224.06	PASS	Medium
1674	NC_056055.1	176444944	INDEL|FB	22	GC	GT	1286.51	PASS	Medium
1675	NC_056055.1	176444945	SNP|GK-FB	657	C	T	3847.06	PASS	Medium
1676	NC_056055.1	176444976	INDEL|GK	519	AG	A	751.6	PASS	Medium
1677	NC_056055.1	176444981	INDEL|GK-FB	397	GA	GAA,G	1007.6	PASS	Medium
1678	NC_056055.1	177639928	INDEL|GK	40	T	TA,A,C,TG	774.6	PASS	Medium
1679	NC_056055.1	177639942	SNP|GK-FB	347	C	T	2766.06	PASS	Medium
1680	NC_056055.1	177640051	SNP|GK-FB	4333	C	T	7882.06	VQSRTrancheSNP99.00to99.90	Medium
1681	NC_056055.1	177640093	INDEL|GK	36	AT	A	676.6	PASS	Medium
1682	NC_056055.1	178793443	SNP|FB	1	T	G	154.01	PASS	Low
1683	NC_056055.1	180028710	SNP|FB	1	G	T	157.4	PASS	Low
1684	NC_056055.1	180653522	SNP|FB	319	T	A	159.58	PASS	Medium
1685	NC_056055.1	180653568	SNP|GK-FB	34	G	T	3159.06	PASS	Medium
1686	NC_056055.1	180653579	SNP|GK-FB	75	G	C	1607.64	PASS	Medium
1687	NC_056055.1	180653602	INDEL|GK-FB	1091	GA	G,GAA	807.6	PASS	Medium
1688	NC_056055.1	180653607	SNP|GK-FB	75	G	C	1947.64	PASS	Medium
1689	NC_056055.1	180653612	SNP|GK	1	A	G	737.64	PASS	Low
1690	NC_056055.1	180653620	INDEL|FB	14	TAAGAA	TAAGAG	1755.4	PASS	Medium
1691	NC_056055.1	180653625	SNP:INDEL|GK-FB:FB	3768	A	G	8761.06	PASS	Medium
1692	NC_056055.1	180653639	INDEL|GK-FB	475	CT	CTT,C	833.6	PASS	Medium
1693	NC_056055.1	180653649	SNP|GK-FB	2	C	A	1017.64	PASS	Medium
1694	NC_056055.1	180653669	SNP|FB	101	A	T	109.53	PASS	Medium
1695	NC_056055.1	181349154	SNP|FB	1	C	T	179.83	PASS	Low
1696	NC_056055.1	183192775	INDEL|GK	148	CT	C	616.6	PASS	Medium
1697	NC_056055.1	183192780	INDEL|GK-FB	1180	CT	C	1157.6	PASS	Medium
1698	NC_056055.1	183192790	INDEL|GK	328	CT	C	1008.6	PASS	Medium
1699	NC_056055.1	183192822	SNP|GK-FB	8	T	C	776.64	PASS	Medium
1700	NC_056055.1	183192825	INDEL|FB	515	TCCCC	TCTCC,TCCCT	6418.4	PASS	Medium
1701	NC_056055.1	183192827	SNP:INDEL|GK-FB:FB	3563	C	T	8456.06	PASS	Medium
1702	NC_056055.1	183192829	SNP|GK-FB	39	C	T	2383.06	PASS	Medium
1703	NC_056055.1	183192836	SNP:INDEL|GK-FB:FB	3851	TG	CG,T	8303.06	PASS	Medium
1704	NC_056055.1	183192882	INDEL|GK-FB	570	GA	G,GAA	657.6	PASS	Medium
1705	NC_056055.1	183192898	SNP|GK-FB	7	A	C	758.64	PASS	Medium
1706	NC_056055.1	183192943	SNP|FB	16	A	G,T	110.07	PASS	Medium
1707	NC_056055.1	186974251	SNP|FB	148	T	G	166.14	PASS	Medium
1708	NC_056055.1	186974294	INDEL|GK	288	AG	A	798.6	PASS	Medium
1709	NC_056055.1	186974324	SNP|GK-FB	116	T	C	4470.06	PASS	Medium
1710	NC_056055.1	186974352	INDEL|GK-FB	263	TA	T,CA	376.6	PASS	Medium
1711	NC_056055.1	186974357	SNP:INDEL|GK-FB:FB	3937	T	C	4385.06	PASS	Medium
1712	NC_056055.1	186974378	INDEL|GK	4550	GC	G	2244.6	PASS	Medium
1713	NC_056055.1	186974390	INDEL|FB	45	CAAAG	CAAAGC	276.01	PASS	Medium
1714	NC_056055.1	186974394	INDEL|GK-FB	2027	G	GC	1455.6	PASS	Medium
1715	NC_056055.1	186974412	INDEL|GK	444	T	TC,C	502.6	PASS	Medium
1716	NC_056055.1	188233359	INDEL|FB	15	TT	TG	8877.85	PASS	Medium
1717	NC_056055.1	188233360	SNP:INDEL|GK-FB:FB	4270	T	G	9772.06	PASS	Medium
1718	NC_056055.1	188233365	INDEL|GK	570	A	AC,ACC	1559.6	PASS	Medium
1719	NC_056055.1	188233383	SNP:INDEL|GK:GK	975	C	CG,G	4748.6	PASS	Medium
1720	NC_056055.1	188233428	INDEL|FB	55	GTTTGA	GTTTTG	670.95	PASS	Medium
1721	NC_056055.1	188233432	INDEL|FB	449	GAT	TGT,TTG	1116.43	PASS	Medium
1722	NC_056055.1	188233433	SNP|FB	129	A	G,T	119.93	PASS	Medium
1723	NC_056055.1	190324305	SNP|GK-FB	313	A	G,AT	3050.06	PASS	Medium
1724	NC_056055.1	190324376	SNP:INDEL|GK-FB:FB	2826	A	G	4611.06	PASS	Medium
1725	NC_056055.1	190324378	SNP:INDEL|GK:GK	336	A	AT,G	4611.06	PASS	Medium
1726	NC_056055.1	192178607	SNP|FB	1	T	C	151.05	PASS	Low
1727	NC_056055.1	192550067	INDEL|GK-FB	31	GA	GAA,G	512.6	PASS	Medium
1728	NC_056055.1	192550071	INDEL|FB	573	CAT	C	17261.1	PASS	Medium
1729	NC_056055.1	192550076	SNP|GK-FB	2097	T	C	2665.06	PASS	Medium
1730	NC_056055.1	192550081	INDEL|FB	19	TA	TG	2629.9	PASS	Medium
1731	NC_056055.1	192550082	SNP:INDEL|GK-FB:FB	5	A	G	2371.06	PASS	Medium
1732	NC_056055.1	192550095	SNP:INDEL|GK-FB:FB	4237	T	C	2665.06	PASS	Medium
1733	NC_056055.1	192550111	SNP:INDEL|GK-FB:FB	237	A	G,AT	2269.06	PASS	Medium
1734	NC_056055.1	192550126	SNP|GK-FB	5	G	C	659.64	PASS	Medium
1735	NC_056055.1	192550132	SNP|GK-FB	237	T	C	2440.06	PASS	Medium
1736	NC_056055.1	192550159	INDEL|GK-FB	461	GA	G,GAA	402.6	PASS	Medium
1737	NC_056055.1	192550162	INDEL|GK-FB	19	AC	A	242.6	PASS	Medium
1738	NC_056055.1	192550163	SNP|GK-FB	236	C	A,*	1308.06	PASS	Medium
1739	NC_056055.1	192550191	SNP:INDEL|GK-FB:FB	236	G	A	1694.06	PASS	Medium
1740	NC_056055.1	192550220	INDEL|FB	19	TG	TA	1681.98	PASS	Medium
1741	NC_056055.1	192550221	SNP:INDEL|GK-FB:FB	2876	GA	AA,G	2121.64	PASS	Medium
1742	NC_056055.1	192550245	SNP|FB	446	A	G,C	268.38	PASS	Medium
1743	NC_056055.1	192831701	SNP|FB	1	T	A	160.13	PASS	Low
1744	NC_056055.1	193777479	SNP|FB	1	C	A	165.6	PASS	Low
1745	NC_056055.1	196005555	INDEL|FB	124	GCA	GCG	3592	PASS	Medium
1746	NC_056055.1	196005557	SNP:INDEL|GK-FB:FB	3194	A	G	2355.06	PASS	Medium
1747	NC_056055.1	196005561	SNP|GK-FB	24	G	T	837.64	PASS	Medium
1748	NC_056055.1	196005597	INDEL|GK	632	TA	TAA,T	402.6	PASS	Medium
1749	NC_056055.1	196005644	INDEL|GK-FB	34	G	GAAA,GAA,GA	634.6	PASS	Medium
1750	NC_056055.1	196005645	INDEL|GK-FB	1750	CAA	CA,AAA,C,CAAA	383.6	PASS	Medium
1751	NC_056055.1	196005653	SNP|GK	24	T	A	134.76	VQSRTrancheSNP99.00to99.90	Medium
1752	NC_056055.1	196005693	INDEL|GK	605	GGC	G,AGC	703.6	PASS	Medium
1753	NC_056055.1	196005718	SNP|FB	141	A	C,T	128.96	PASS	Medium
1754	NC_056055.1	198798430	INDEL|GK	164	CA	C	678.6	PASS	Medium
1755	NC_056055.1	198798452	INDEL|GK	179	TG	T	1051.6	PASS	Medium
1756	NC_056055.1	198798466	INDEL|GK	309	AG	A	725.6	PASS	Medium
1757	NC_056055.1	198798488	INDEL|GK	242	AT	A	307.6	PASS	Medium
1758	NC_056055.1	198798494	INDEL|GK	81	CT	CTT,C	236.6	PASS	Medium
1759	NC_056055.1	198798509	SNP:INDEL|GK-FB:FB	1389	A	C	3836.06	PASS	Medium
1760	NC_056055.1	198798556	INDEL|GK-FB	2765	GA	G	592.6	PASS	Medium
1761	NC_056055.1	200703882	SNP|FB	1	A	G	202.61	PASS	Low
1762	NC_056055.1	202820166	SNP|GK	34	C	A	728.64	PASS	Medium
1763	NC_056055.1	202820231	INDEL|GK	315	GA	GAA,G	572.6	PASS	Medium
1764	NC_056055.1	202820241	SNP|GK-FB	1	T	C	858.64	PASS	Low
1765	NC_056055.1	202820279	SNP|GK-FB	14	G	A	1551.06	PASS	Medium
1766	NC_056055.1	202820286	SNP|GK-FB	1	C	T	709.64	PASS	Low
1767	NC_056055.1	203163898	INDEL|GK-FB	446	GA	GAA,G	715.6	PASS	Medium
1768	NC_056055.1	203163930	SNP:INDEL|GK-FB:FB	2891	T	C	2688.06	PASS	Medium
1769	NC_056055.1	207725572	SNP:INDEL|GK-FB:FB	4037	T	C	5914.06	PASS	Medium
1770	NC_056055.1	207725576	SNP|GK	7	A	C	2063.64	PASS	Medium
1771	NC_056055.1	207725577	SNP|GK	7	C	A	2063.64	PASS	Medium
1772	NC_056055.1	207725579	SNP|GK	7	T	G	382.64	VQSRTrancheSNP99.00to99.90	Medium
1773	NC_056055.1	207725585	SNP|FB	32	AGAAGTAC	TGAAGTAC,GGAAGTAC,ATCACCGATGAAG	111.84	PASS	Medium
1774	NC_056055.1	209247475	SNP:INDEL|FB:GK-FB	163	T	C	516.86	PASS	Medium
1775	NC_056055.1	209247541	INDEL|GK	649	TG	T	765.6	VQSRTrancheINDEL99.00to99.90	Medium
1776	NC_056055.1	209247606	INDEL|FB	176	TACT	TACC	5971.87	PASS	Medium
1777	NC_056055.1	209247609	SNP:INDEL|GK-FB:FB	4161	T	C	10512.1	PASS	Medium
1778	NC_056055.1	209247610	INDEL|GK	149	AT	A	304.6	PASS	Medium
1779	NC_056055.1	209247615	INDEL|GK	1001	GA	G,GAA	627.6	PASS	Medium
1780	NC_056055.1	209247643	SNP|FB	99	A	T	297.61	PASS	Medium
1781	NC_056055.1	209883549	SNP|GK	1	C	T	391.05	PASS	Low
1782	NC_056055.1	209883551	SNP|GK	1	C	T	391.05	PASS	Low
1783	NC_056055.1	211619801	SNP|GK-FB	2785	C	T	3502.06	PASS	Medium
1784	NC_056055.1	211619815	INDEL|GK	530	GA	G,GAA	630.6	PASS	Medium
1785	NC_056055.1	211619833	INDEL|FB	28	AGA	AGG	4356.51	PASS	Medium
1786	NC_056055.1	211619835	SNP:INDEL|GK-FB:FB	2295	A	G	3260.06	PASS	Medium
1787	NC_056055.1	211619854	INDEL|GK-FB	399	G	GT	449.6	PASS	Medium
1788	NC_056055.1	211619936	SNP|GK-FB	644	T	C	3131.06	PASS	Medium
1789	NC_056055.1	213290211	SNP:INDEL|GK-FB:FB	1693	C	A	3335.06	PASS	Medium
1790	NC_056055.1	213290214	INDEL|GK	84	CT	CTT,C	207.6	PASS	Medium
1791	NC_056055.1	213290219	SNP|GK-FB	777	C	T	3393.06	PASS	Medium
1792	NC_056055.1	213290275	SNP|GK-FB	4384	C	T	6153.06	PASS	Medium
1793	NC_056055.1	217017435	SNP|FB	19	T	G	166.48	PASS	Medium
1794	NC_056055.1	217017493	INDEL|GK	578	GC	G	1217.6	PASS	Medium
1795	NC_056055.1	217017499	SNP|GK-FB	26	C	T	1625.06	PASS	Medium
1796	NC_056055.1	217017500	SNP:INDEL|GK-FB:FB	1267	G	A	10813.1	PASS	Medium
1797	NC_056055.1	217017501	INDEL|GK	110	T	TC	1708.6	PASS	Medium
1798	NC_056055.1	217296998	SNP|GK-FB	1	A	G	436.06	PASS	Low
1799	NC_056055.1	217297018	SNP|GK-FB	1	A	G	436.06	PASS	Low
1800	NC_056055.1	219998117	SNP|GK-FB	25	C	A	265.04	PASS	Medium
1801	NC_056055.1	219998124	SNP|FB	35	T	G	107.67	PASS	Medium
1802	NC_056055.1	219998130	INDEL|FB	13	TAA	TAT	2015.45	PASS	Medium
1803	NC_056055.1	219998132	SNP:INDEL|GK-FB:FB	397	A	T	2267.06	PASS	Medium
1804	NC_056055.1	219998138	INDEL|GK	1784	AG	A,AGG	527.6	PASS	Medium
1805	NC_056055.1	219998158	SNP:INDEL|GK-FB:FB	204	C	T	2109.06	PASS	Medium
1806	NC_056055.1	219998171	SNP|GK-FB	203	T	G	1895.06	PASS	Medium
1807	NC_056055.1	219998184	SNP|GK	21	C	A	230.64	VQSRTrancheSNP99.00to99.90	Medium
1808	NC_056055.1	219998185	SNP|GK	21	A	C	230.64	VQSRTrancheSNP99.00to99.90	Medium
1809	NC_056055.1	219998225	SNP:INDEL|GK-FB:FB	3426	C	T	9641.06	PASS	Medium
1810	NC_056055.1	219998294	SNP|GK-FB	204	C	T	2266.06	PASS	Medium
1811	NC_056055.1	221490035	INDEL|GK-FB	36	AC	A	434.6	PASS	Medium
1812	NC_056055.1	221490038	SNP|GK-FB	207	G	C	1456.06	PASS	Medium
1813	NC_056055.1	221490052	INDEL|GK	71	C	CG	970.6	PASS	Medium
1814	NC_056055.1	221490055	SNP|GK-FB	49	G	T	1616.06	PASS	Medium
1815	NC_056055.1	221491407	INDEL|GK	274	AT	A,ATT	674.6	PASS	Medium
1816	NC_056055.1	221491483	INDEL|GK	156	GA	GAA,G	225.6	PASS	Medium
1817	NC_056055.1	221491512	INDEL|FB	24	ATTTTACA	ATTTTAC	199.46	PASS	Medium
1818	NC_056055.1	221491518	INDEL|GK-FB	1223	CA	C	545.6	PASS	Medium
1819	NC_056055.1	221491528	SNP|GK	112	G	A,GT,T	534.6	PASS	Medium
1820	NC_056055.1	221491542	INDEL|GK-FB	4280	AC	A	6823.03	PASS	Medium
1821	NC_056055.1	221491577	INDEL|FB	173	AT	AC	7770.2	PASS	Medium
1822	NC_056055.1	221491578	SNP:INDEL|GK-FB:FB	4280	T	C,G,TG	5798.06	PASS	Medium
1823	NC_056055.1	226001667	SNP|GK-FB	19	G	A,*	1024.64	PASS	Medium
1824	NC_056055.1	226001694	INDEL|GK-FB	37	GA	GAA,G	336.6	PASS	Medium
1825	NC_056055.1	226001697	SNP:INDEL|GK-FB:FB	2190	A	C	5173.06	PASS	Medium
1826	NC_056055.1	226001702	SNP:INDEL|GK-FB:FB	2190	T	C	5173.06	PASS	Medium
1827	NC_056055.1	226001749	INDEL|GK-FB	38	T	TA	258.6	PASS	Medium
1828	NC_056055.1	226001750	INDEL|FB	13	AC	AG	5304.36	PASS	Medium
1829	NC_056055.1	226001751	SNP:INDEL|GK-FB:FB	2199	C	G,T	7307.64	PASS	Medium
1830	NC_056055.1	226001758	INDEL|FB	211	AG	AT	7424.21	PASS	Medium
1831	NC_056055.1	226001759	SNP:INDEL|GK-FB:GK-FB	2263	GA	*,TA,G,GAA,AA	7188.64	PASS	Medium
1832	NC_056055.1	226001771	INDEL|FB	51	TCCCACAG	TCCCACAC	3123.84	PASS	Medium
1833	NC_056055.1	226001777	INDEL|FB	11	AG	AC	681.16	PASS	Medium
1834	NC_056055.1	226001778	SNP:INDEL|GK-FB:FB	4961	G	C	14222.1	PASS	High
1835	NC_056055.1	226566545	SNP|GK	1	A	G	391.05	PASS	Low
1836	NC_056055.1	226566552	SNP|GK	1	G	A	391.05	PASS	Low
1837	NC_056055.1	226785067	INDEL|FB	19	TTA	TT	1534.56	PASS	Medium
1838	NC_056055.1	226785068	INDEL|GK-FB	4373	TAA	TA,T	2441.03	PASS	Medium
1839	NC_056055.1	226785109	INDEL|FB	108	TAAATAA	TAAATAC	2311.46	PASS	Medium
1840	NC_056055.1	226785113	SNP|GK	2	T	A	798.64	PASS	Medium
1841	NC_056055.1	226785114	INDEL|FB	20	AA	AC	3754.76	PASS	Medium
1842	NC_056055.1	226785115	SNP:INDEL|GK-FB:FB	3538	A	C	3289.06	PASS	Medium
1843	NC_056055.1	226785155	SNP|GK-FB	13	CT	GT,C	1063.64	PASS	Medium
1844	NC_056055.1	226785167	INDEL|FB	23	ACCCG	ACCCA	942.25	PASS	Medium
1845	NC_056055.1	226785170	SNP|GK-FB	3	C	T	530.64	PASS	Medium
1846	NC_056055.1	226785171	SNP:INDEL|GK-FB:FB	3247	G	A,GA	3320.06	PASS	Medium
1847	NC_056055.1	226785211	SNP|FB	84	A	T	167.76	PASS	Medium
1848	NC_056055.1	229259763	INDEL|GK-FB	78	GA	GAA,G	429.6	PASS	Medium
1849	NC_056055.1	229259766	SNP:INDEL|GK-FB:GK-FB	2606	A	G,AG	2647.06	PASS	Medium
1850	NC_056055.1	229259779	INDEL|GK	233	G	GA	676.6	PASS	Medium
1851	NC_056055.1	233269683	SNP|GK	1	A	G	423.06	PASS	Low
1852	NC_056055.1	233608928	SNP|FB	23	AAGAAC	GAGAAC,GGGAAA	145.56	PASS	Medium
1853	NC_056055.1	233609031	INDEL|FB	14	CAAAGAAT	CAAAGAAC	1452	PASS	Medium
1854	NC_056055.1	233609038	SNP:INDEL|GK-FB:FB	4088	T	C	8568.06	PASS	Medium
1855	NC_056055.1	233609062	SNP|GK-FB	1	A	C	519.64	PASS	Low
1856	NC_056055.1	233609126	SNP|FB	44	A	C,G	74.85	PASS	Medium
1857	NC_056055.1	233688085	SNP|GK-FB	156	G	A	1594.06	PASS	Medium
1858	NC_056055.1	233688106	INDEL|GK	4439	AT	A,ATT	887.6	VQSRTrancheINDEL99.00to99.90	Medium
1859	NC_056055.1	233688140	SNP:INDEL|GK-FB:FB	3546	T	C	4517.06	PASS	Medium
1860	NC_056055.1	233688143	SNP:INDEL|GK:GK	19	G	GT,A	2656.06	PASS	Medium
1861	NC_056055.1	233688189	INDEL|GK-FB	263	GT	GTT,G	563.6	PASS	Medium
1862	NC_056055.1	233688200	INDEL|GK	178	GA	GAA,G	222.6	PASS	Medium
1863	NC_056055.1	233816899	SNP|GK-FB	996	G	A	2340.06	PASS	Medium
1864	NC_056055.1	233816958	SNP|GK-FB	53	A	G	1789.06	PASS	Medium
1865	NC_056055.1	233816994	SNP:INDEL|GK-FB:FB	3162	A	G	3202.06	PASS	Medium
1866	NC_056055.1	233817062	INDEL|GK	50	TA	T,TAA	306.6	PASS	Medium
1867	NC_056055.1	236037462	SNP|GK-FB	1	C	G	358.06	PASS	Low
1868	NC_056055.1	236037514	SNP|GK-FB	1	C	T	362.06	PASS	Low
1869	NC_056055.1	236037537	SNP|GK-FB	1	T	C	379.06	PASS	Low
1870	NC_056055.1	238246708	SNP|GK	13	T	A,C,TA	278.64	PASS	Medium
1871	NC_056055.1	238246715	SNP:INDEL|GK-FB:FB	464	G	A	2461.06	PASS	Medium
1872	NC_056055.1	238246721	INDEL|GK	127	CT	CTT,CTTT,C	354.6	PASS	Medium
1873	NC_056055.1	238246740	INDEL|FB	13	CTTTCTTCTCTTTTG	CTTTCTTCTCTTTTGA	307.9	PASS	Medium
1874	NC_056055.1	238246754	SNP|GK	253	GA	GAA,G,AA	433.6	PASS	Medium
1875	NC_056055.1	238246787	SNP|GK	87	GA	G,GAA,AA	272.6	PASS	Medium
1876	NC_056055.1	238246808	SNP|GK-FB	4030	C	G	7882.06	PASS	Medium
1877	NC_056055.1	238246829	INDEL|GK-FB	53	CAAATAGAA	CAAAATAGAA,C	263.6	PASS	Medium
1878	NC_056055.1	238246833	SNP:INDEL|GK-FB:FB	3884	T	C,*	7301.06	PASS	Medium
1879	NC_056055.1	239370667	SNP|FB	14	C	A	221.36	PASS	Medium
1880	NC_056055.1	241081006	INDEL|GK-FB	141	GA	G	549.6	PASS	Medium
1881	NC_056055.1	241081011	INDEL|GK-FB	303	AG	A,AGG	382.6	PASS	Medium
1882	NC_056055.1	241081014	SNP:INDEL|GK:GK-FB	933	GA	GAA,AA,G	2411.64	PASS	Medium
1883	NC_056055.1	241081017	SNP|GK	904	C	A	4269.06	PASS	Medium
1884	NC_056055.1	241081022	INDEL|FB	19	TGGGTGGTG	TGGGTGGTA	2504.76	VQSRTrancheSNP99.00to99.90	Medium
1885	NC_056055.1	241081030	SNP:INDEL|GK-FB:FB	3698	G	A,*	3373.06	PASS	Medium
1886	NC_056055.1	241081082	SNP|GK-FB	385	G	T	3101.06	PASS	Medium
1887	NC_056055.1	241081113	INDEL|GK-FB	284	G	GT	444.6	PASS	Medium
1888	NC_056055.1	241081126	SNP|GK-FB	232	A	G	2993.06	PASS	Medium
1889	NC_056055.1	241081168	INDEL|GK-FB	4452	TG	T,TGG	3559.6	PASS	Medium
1890	NC_056055.1	241081171	INDEL|FB	209	GGA	GGG,GG	4329.99	PASS	Medium
1891	NC_056055.1	241081172	INDEL|GK-FB	51	GA	G	1188.03	PASS	Medium
1892	NC_056055.1	241081173	SNP|GK	19	A	G,*	433.04	PASS	Medium
1893	NC_056055.1	241081196	SNP|FB	873	A	G	517.53	PASS	Medium
1894	NC_056055.1	243028562	INDEL|FB	19	TGCCCAA	TGCCCAG,TGCCAG	378.89	PASS	Medium
1895	NC_056055.1	243028563	INDEL|GK-FB	26	GC	G	293.6	PASS	Medium
1896	NC_056055.1	243028568	SNP:INDEL|GK-FB:FB	323	A	G	1975.06	PASS	Medium
1897	NC_056055.1	243647253	SNP|FB	1	A	G	171.82	PASS	Low
1898	NC_056055.1	243941230	INDEL|FB	529	TG	GA,GG	1018.61	PASS	Medium
1899	NC_056055.1	243941256	SNP:INDEL|GK:FB	450	C	T	3259.06	PASS	Medium
1900	NC_056055.1	243941258	SNP:INDEL|GK-FB:GK	2501	CG	TG,C	3655.06	PASS	Medium
1901	NC_056055.1	243941267	INDEL|GK	476	G	GA	1246.6	PASS	Medium
1902	NC_056055.1	243941292	SNP|GK-FB	4072	G	A	4905.06	PASS	Medium
1903	NC_056055.1	243941326	INDEL|GK	2801	AT	A,ATT	686.6	PASS	Medium
1904	NC_056055.1	243941352	SNP|GK-FB	4	T	A	1725.64	PASS	Medium
1905	NC_056055.1	243941362	SNP:INDEL|GK:FB	1965	G	A	8941.06	PASS	Medium
1906	NC_056055.1	243941364	SNP|GK	1965	G	A	8941.06	PASS	Medium
1907	NC_056055.1	243941371	INDEL|GK-FB	15	AG	AGG,A	206.71	PASS	Medium
1908	NC_056055.1	243941374	SNP|GK-FB	1966	G	C	8941.06	PASS	Medium
1909	NC_056055.1	243941379	SNP:INDEL|GK-FB:FB	1599	G	C	2972.06	PASS	Medium
1910	NC_056055.1	243941394	SNP|FB	367	AGGGGCTTATG	GGGGGCTTATG,TGGGGCTTATG,CGGGGCTTATG,ATCACCGAACCAATG,ATCACCGGATGAATC	154.77	PASS	Medium
1911	NC_056055.1	245526802	SNP|FB	42	T	G	103.45	PASS	Medium
1912	NC_056055.1	245526823	INDEL|GK	158	C	CA	426.6	VQSRTrancheINDEL99.00to99.90	Medium
1913	NC_056055.1	245526883	INDEL|GK	24	C	CG,CA,T	305.6	PASS	Medium
1914	NC_056055.1	245526887	INDEL|GK-FB	12	C	CG	354.6	PASS	Medium
1915	NC_056055.1	245526889	SNP|GK-FB	4486	A	G	4763.06	PASS	Medium
1916	NC_056055.1	247733921	INDEL|GK	1369	AG	A,ACG	753.6	PASS	Medium
1917	NC_056055.1	247733940	INDEL|GK	896	AC	A	976.6	PASS	Medium
1918	NC_056055.1	247733950	INDEL|FB	62	GCA	GCG,GTG	4965.06	PASS	Medium
1919	NC_056055.1	247733951	SNP:INDEL|GK:GK-FB	327	CA	C,TA,*	2520.06	PASS	Medium
1920	NC_056055.1	247733952	SNP:INDEL|GK-FB:GK-FB	3392	AC	GC,*,A,ACC	3568.06	PASS	Medium
1921	NC_056055.1	247733953	SNP|GK	252	C	G	798.06	VQSRTrancheSNP99.00to99.90	Medium
1922	NC_056055.1	247733963	INDEL|GK	168	A	AC	1942.6	VQSRTrancheINDEL99.00to99.90	Medium
1923	NC_056055.1	247733967	SNP|GK	173	C	T	1706.64	VQSRTrancheSNP99.90to100.00	Medium
1924	NC_056055.1	247733969	SNP|GK	169	TC	CC,TCC,T	1706.64	VQSRTrancheINDEL99.00to99.90	Medium
1925	NC_056055.1	247733990	INDEL|FB	27	TGCTC	TGCTT	4941.28	PASS	Medium
1926	NC_056055.1	247733994	SNP:INDEL|GK-FB:FB	2341	C	T	4988.06	PASS	Medium
1927	NC_056055.1	247734028	SNP:INDEL|GK:FB	387	C	G	3033.06	PASS	Medium
1928	NC_056055.1	247734032	SNP:INDEL|GK-FB:FB	1065	C	T	4941.06	PASS	Medium
1929	NC_056055.1	247734051	INDEL|FB	234	TGGGCT	TGGGGG	6810.92	PASS	Medium
1930	NC_056055.1	247734054	INDEL|FB	20	GCT	GGG	3264.84	PASS	Medium
1931	NC_056055.1	247734055	SNP:INDEL|GK:FB	1496	C	G,*	7790.06	PASS	Medium
1932	NC_056055.1	247734056	SNP|GK	1496	T	G,*	7931.06	PASS	Medium
1933	NC_056055.1	247734061	INDEL|GK	438	TG	T,GG,TGG	920.6	PASS	Medium
1934	NC_056055.1	247734084	INDEL|FB	98	GCCCC	GCCCG	1125.07	PASS	Medium
1935	NC_056055.1	247734088	SNP:INDEL|GK-FB:FB	1467	C	G	6288.06	PASS	Medium
1936	NC_056055.1	248890730	SNP|GK-FB	1	C	T	691.06	PASS	Low
1937	NC_056056.1	146327	SNP|GK-FB	77	C	T	372.06	PASS	Medium
1938	NC_056056.1	1284006	SNP:INDEL|FB:FB	179	C	A	359.8	PASS	Medium
1939	NC_056056.1	1284049	SNP:INDEL|GK-FB:FB	147	A	G	523.06	PASS	Medium
1940	NC_056056.1	1414785	INDEL|GK-FB	275	AC	ACC,A	1608.6	PASS	Medium
1941	NC_056056.1	1414807	INDEL|FB	41	CTT	CTC	2164.08	PASS	Medium
1942	NC_056056.1	1414809	SNP:INDEL|GK-FB:FB	2333	T	C	5195.06	PASS	Medium
1943	NC_056056.1	1414835	INDEL|GK-FB	45	GA	G	285.6	PASS	Medium
1944	NC_056056.1	1414840	SNP|GK-FB	319	C	T	3029.06	VQSRTrancheSNP99.00to99.90	Medium
1945	NC_056056.1	1414841	SNP:INDEL|GK-FB:FB	928	G	A	3584.06	VQSRTrancheSNP99.00to99.90	Medium
1946	NC_056056.1	1414850	INDEL|GK	15	G	GC	425.6	PASS	Medium
1947	NC_056056.1	1414852	INDEL|FB	21	GCCCT	GCCCA	4038.55	PASS	Medium
1948	NC_056056.1	1414856	SNP:INDEL|GK-FB:FB	2333	T	A	5541.06	PASS	Medium
1949	NC_056056.1	1414881	INDEL|FB	192	GT	GG	11522.1	PASS	Medium
1950	NC_056056.1	1414882	SNP:INDEL|GK-FB:FB	2329	T	G,*	6718.06	PASS	Medium
1951	NC_056056.1	1414899	INDEL|GK	432	T	TA,TG	537.6	PASS	Medium
1952	NC_056056.1	1414907	SNP:INDEL|GK-FB:FB	2548	G	A	6347.06	PASS	Medium
1953	NC_056056.1	1414919	SNP|GK-FB	816	T	C	3475.06	VQSRTrancheSNP99.00to99.90	Medium
1954	NC_056056.1	1414929	SNP|GK-FB	540	C	T	4756.06	PASS	Medium
1955	NC_056056.1	1618155	SNP|FB	19	G	A	103.08	PASS	Medium
1956	NC_056056.1	1618171	SNP|FB	21	A	G	122.88	PASS	Medium
1957	NC_056056.1	1618225	SNP|GK	11	A	T	301.02	PASS	Medium
1958	NC_056056.1	1618227	SNP|GK	11	C	T	301.02	PASS	Medium
1959	NC_056056.1	1962150	SNP|FB	1	T	G	157.29	PASS	Low
1960	NC_056056.1	1962185	SNP|FB	1	T	C	176.79	PASS	Low
1961	NC_056056.1	3311422	INDEL|GK	282	TG	T	755.6	PASS	Medium
1962	NC_056056.1	3311432	SNP|GK-FB	147	A	C	2110.06	PASS	Medium
1963	NC_056056.1	3311469	SNP|GK-FB	149	A	G	1769.06	PASS	Medium
1964	NC_056056.1	3311558	SNP:INDEL|GK-FB:FB	389	A	G	2192.06	PASS	Medium
1965	NC_056056.1	3311565	INDEL|GK-FB	370	C	CTG	2183.03	PASS	Medium
1966	NC_056056.1	3311567	INDEL|FB	295	CAG	GTC	433.58	PASS	Medium
1967	NC_056056.1	3600570	INDEL|GK	19	T	TC	892.6	VQSRTrancheINDEL99.00to99.90	Medium
1968	NC_056056.1	3600590	INDEL|GK	86	A	AC	1014.6	PASS	Medium
1969	NC_056056.1	3600621	SNP:INDEL|GK-FB:FB	3442	G	A,*	2861.06	PASS	Medium
1970	NC_056056.1	3600645	INDEL|GK	14	A	AC	216.6	PASS	Medium
1971	NC_056056.1	3600647	INDEL|GK-FB	82	AG	A,ACG	253.6	PASS	Medium
1972	NC_056056.1	3600650	INDEL|GK-FB	2307	GT	G	1513.6	PASS	Medium
1973	NC_056056.1	3600651	SNP:INDEL|GK-FB:GK	3550	TC	*,CC,T,GC	2117.04	PASS	Medium
1974	NC_056056.1	3600656	SNP|GK	25	GC	CC,G	406.64	PASS	Medium
1975	NC_056056.1	3600657	SNP|GK	24	CCAGG	GCAGG,CGCAGG,C	394.75	VQSRTrancheINDEL99.00to99.90	Medium
1976	NC_056056.1	3600680	INDEL|GK-FB	13	A	AG,G	340.66	PASS	Medium
1977	NC_056056.1	3600685	INDEL|FB	30	AGGGCCGT	AGGGCCGG	1457.1	PASS	Medium
1978	NC_056056.1	3600690	INDEL|FB	78	CGT	CGG	2017.99	PASS	Medium
1979	NC_056056.1	3600691	INDEL|FB	56	GT	GG	4535.19	PASS	Medium
1980	NC_056056.1	3600692	SNP:INDEL|GK-FB:FB	3539	T	G,TC	9261.06	PASS	Medium
1981	NC_056056.1	3600724	SNP|FB	471	G	T	1465.66	PASS	Medium
1982	NC_056056.1	4997348	SNP|FB	10	C	G	216.96	PASS	Medium
1983	NC_056056.1	7399887	SNP:INDEL|GK-FB:GK-FB	55	T	TC,C,TCC	2131.6	PASS	Medium
1984	NC_056056.1	7399889	INDEL|GK	76	AC	A	1649.6	PASS	Medium
1985	NC_056056.1	7399898	INDEL|GK-FB	341	GC	G	664.6	PASS	Medium
1986	NC_056056.1	7399900	SNP:INDEL|GK-FB:FB	4207	C	T	6011.64	PASS	Medium
1987	NC_056056.1	7399903	INDEL|GK	3006	TG	T	4860.6	PASS	Medium
1988	NC_056056.1	7399921	INDEL|GK	527	A	AT	1535.6	PASS	Medium
1989	NC_056056.1	7399927	INDEL|GK-FB	2977	AG	A	694.6	PASS	Medium
1990	NC_056056.1	7399939	INDEL|GK-FB	651	GT	G,GTT	797.6	PASS	Medium
1991	NC_056056.1	7399969	INDEL|FB	15	TGCG	TGCA	4963.11	PASS	Medium
1992	NC_056056.1	7399972	SNP:INDEL|GK-FB:FB	4232	G	A	20851.1	PASS	Medium
1993	NC_056056.1	7399980	INDEL|GK	181	A	AG	1425.6	PASS	Medium
1994	NC_056056.1	7400050	INDEL|GK	786	AG	A,AGG	512.6	PASS	Medium
1995	NC_056056.1	7400083	SNP|FB	13	C	T	180.55	PASS	Medium
1996	NC_056056.1	8308074	INDEL|FB	233	GTTTCA	GTTTCG	11483.4	PASS	Medium
1997	NC_056056.1	8308079	SNP|GK-FB	3017	A	G	3525.06	PASS	Medium
1998	NC_056056.1	8308195	SNP|FB	85	A	T	163.73	PASS	Medium
1999	NC_056056.1	10702001	INDEL|GK	14	AT	A	870.6	PASS	Medium
[truncated: 8,302 more rows]
