# Supplementary material for: A computational framework for improving genetic variants identification from 5,061 sheep sequencing data
Source: J Anim Sci Biotechnol. 2023 Oct 2;14:127. doi: 10.1186/s40104-023-00923-3 (PMC10544426; doi:10.1186/s40104-023-00923-3)
Supplement: Supplementary file 8 — Additional file 8: Table S7. Comparison between raw and FIV in 1×, 2×, 4× and 5× of 5,061 samples [file 40104_2023_923_MOESM8_ESM.xlsx]

## Sheet: 1
SampID	Raw												FIV
	SNP						Indel						SNP						Indel
	FreeBayes#	GATK#	Concordant#	Percent of FreeBayes	Percent of GATK		FreeBayes#	GATK#	Concordant#	Percent of FreeBayes	Percent of GATK		FreeBayes#	GATK#	Concordant#	Percent of FreeBayes	Percent of GATK		FreeBayes#	GATK#	Concordant#	Percent of FreeBayes	Percent of GATK
119039585.IonCode_0101	1762	1663	1376	0.780931	0.82742		540	644	112	0.207407	0.173913		1111	1274	1079	0.971197	0.846939		226	378	85	0.376106	0.224868
119039586.IonCode_0102	1659	1553	1308	0.788427	0.842241		495	635	113	0.228283	0.177953		1078	1227	1039	0.963822	0.846781		221	363	89	0.402715	0.245179
119039587.IonCode_0103	1286	1355	1126	0.875583	0.830996		332	521	96	0.289157	0.184261		1057	1222	1026	0.970672	0.839607		217	290	72	0.331797	0.248276
119039589.IonCode_0105	1375	1400	1169	0.850182	0.835		360	519	100	0.277778	0.192678		1064	1213	1027	0.965226	0.846661		204	299	73	0.357843	0.244147
119039590.IonCode_0106	1702	1632	1355	0.796122	0.83027		516	694	101	0.195736	0.145533		1108	1256	1050	0.947653	0.835987		228	373	70	0.307018	0.187668
119039592.IonCode_0108	1353	1394	1168	0.863267	0.837877		348	537	96	0.275862	0.178771		1059	1219	1026	0.968839	0.841674		214	282	75	0.350467	0.265957
119039593.IonCode_0109	1220	1288	1102	0.903279	0.85559		286	501	90	0.314685	0.179641		1057	1199	1035	0.979186	0.863219		192	274	67	0.348958	0.244526
119039594.IonCode_0110	1461	1448	1215	0.831622	0.839088		381	556	100	0.262467	0.179856		1088	1230	1047	0.962316	0.85122		211	309	74	0.350711	0.239482
119039595.IonCode_0111	1385	1417	1202	0.86787	0.848271		361	515	91	0.252078	0.176699		1111	1257	1081	0.972997	0.859984		207	275	72	0.347826	0.261818
119039596.IonCode_0112	1569	1521	1289	0.821542	0.847469		448	615	125	0.279018	0.203252		1106	1242	1065	0.962929	0.857488		218	334	86	0.394495	0.257485
119039597.IonCode_0113	1571	1522	1276	0.812222	0.838371		476	632	126	0.264706	0.199367		1110	1263	1068	0.962162	0.845606		237	355	99	0.417722	0.278873
119039598.IonCode_0114	1420	1454	1222	0.860563	0.84044		393	592	112	0.284987	0.189189		1069	1235	1042	0.974743	0.843725		221	313	74	0.334842	0.236422
119039599.IonCode_0115	1250	1352	1147	0.9176	0.848373		310	473	92	0.296774	0.194503		1088	1253	1075	0.988051	0.857941		203	230	65	0.320197	0.282609
119039600.IonCode_0116	1387	1411	1210	0.872386	0.857548		319	531	86	0.269592	0.161959		1116	1248	1084	0.971326	0.86859		192	281	66	0.34375	0.234875
119039601.IonCode_0117	1368	1374	1163	0.850146	0.846434		346	562	84	0.242775	0.149466		1073	1224	1046	0.974837	0.854575		206	307	67	0.325243	0.218241
119039602.IonCode_0118	1438	1469	1204	0.837274	0.819605		448	753	105	0.234375	0.139442		1069	1253	1037	0.970065	0.827614		243	338	74	0.304527	0.218935
119039603.IonCode_0119	1709	1606	1355	0.792861	0.843711		471	672	120	0.254777	0.178571		1127	1249	1075	0.95386	0.860689		216	393	93	0.430556	0.236641
119039604.IonCode_0120	1569	1554	1287	0.820268	0.828185		453	623	118	0.260486	0.189406		1065	1216	1018	0.955869	0.837171		221	346	88	0.39819	0.254335
119039605.IonCode_0121	1676	1557	1310	0.781623	0.841362		471	626	117	0.248408	0.186901		1098	1230	1048	0.954463	0.852033		224	334	86	0.383929	0.257485
119039606.IonCode_0122	1238	1365	1174	0.948304	0.860073		262	407	81	0.30916	0.199017		1156	1312	1139	0.985294	0.86814		188	191	60	0.319149	0.314136
119039607.IonCode_0123	1301	1414	1195	0.918524	0.84512		307	432	90	0.29316	0.208333		1146	1315	1124	0.980803	0.854753		211	225	64	0.303318	0.284444
119039608.IonCode_0124	1516	1501	1262	0.832454	0.840773		395	606	112	0.283544	0.184818		1129	1269	1089	0.96457	0.858156		213	339	84	0.394366	0.247788
119039609.IonCode_0125	1658	1590	1340	0.808203	0.842767		488	616	114	0.233607	0.185065		1113	1234	1067	0.95867	0.864668		205	332	75	0.365854	0.225904
119039610.IonCode_0126	1336	1356	1159	0.867515	0.85472		371	465	89	0.239892	0.191398		1066	1190	1035	0.970919	0.869748		189	247	65	0.343915	0.263158
119039611.IonCode_0127	1483	1468	1246	0.840189	0.848774		399	551	97	0.243108	0.176044		1122	1252	1087	0.968806	0.868211		207	297	77	0.371981	0.259259
119039612.IonCode_0128	1766	1641	1346	0.762174	0.820232		559	636	104	0.186047	0.163522		1058	1196	1016	0.960302	0.849498		211	355	77	0.364929	0.216901
119039613.IonCode_0129	1378	1376	1163	0.843977	0.845203		345	552	102	0.295652	0.184783		1093	1232	1052	0.962489	0.853896		209	279	74	0.354067	0.265233
119039614.IonCode_0130	1286	1357	1133	0.881026	0.83493		321	500	87	0.271028	0.174		1058	1223	1032	0.975425	0.843827		213	268	69	0.323944	0.257463
119039616.IonCode_0132	1576	1488	1249	0.792513	0.839382		462	628	102	0.220779	0.16242		1085	1215	1041	0.959447	0.85679		211	339	80	0.379147	0.235988
119039617.IonCode_0133	1233	1312	1096	0.888889	0.835366		310	485	90	0.290323	0.185567		1026	1177	990	0.964912	0.841121		206	249	66	0.320388	0.26506
119039618.IonCode_0134	1334	1379	1183	0.886807	0.857868		341	503	104	0.304985	0.206759		1099	1253	1078	0.980892	0.860335		210	253	78	0.371429	0.3083
119039619.IonCode_0135	1689	1597	1335	0.790409	0.835942		494	634	124	0.251012	0.195584		1092	1229	1054	0.965201	0.857608		218	350	88	0.40367	0.251429
119039620.IonCode_0136	1656	1588	1320	0.797101	0.831234		510	587	101	0.198039	0.172061		1092	1227	1053	0.964286	0.858191		203	332	78	0.384236	0.23494
119039621.IonCode_0137	1308	1329	1121	0.857034	0.843491		366	537	112	0.306011	0.208566		1042	1186	1007	0.966411	0.849073		214	286	79	0.369159	0.276224
119039622.IonCode_0138	1549	1547	1272	0.821175	0.822237		417	628	106	0.254197	0.16879		1107	1275	1072	0.968383	0.840784		222	331	78	0.351351	0.23565
119039623.IonCode_0139	1075	1241	1016	0.945116	0.818695		241	344	70	0.290456	0.203488		1009	1172	987	0.978196	0.84215		153	168	45	0.294118	0.267857
119039624.IonCode_0140	1447	1365	1121	0.774706	0.821245		395	612	105	0.265823	0.171569		994	1112	943	0.948692	0.848022		204	343	81	0.397059	0.236152
119039625.IonCode_0141	1320	1380	1166	0.883333	0.844928		345	512	94	0.272464	0.183594		1081	1227	1053	0.974098	0.858191		205	277	72	0.35122	0.259928
119039626.IonCode_0142	1362	1400	1158	0.85022	0.827143		373	545	102	0.273458	0.187156		1048	1199	1011	0.964695	0.843203		216	277	80	0.37037	0.288809
119039627.IonCode_0143	1380	1389	1169	0.847101	0.841613		387	585	116	0.299742	0.198291		1039	1181	1003	0.965351	0.84928		210	317	84	0.4	0.264984
119039628.IonCode_0144	1671	1596	1327	0.794135	0.831454		521	682	118	0.226488	0.173021		1119	1263	1075	0.960679	0.851148		229	370	94	0.41048	0.254054
119039629.IonCode_0145	1352	1370	1147	0.848373	0.837226		360	608	108	0.3	0.177632		1028	1165	985	0.958171	0.845494		209	313	75	0.358852	0.239617
119039630.IonCode_0146	1454	1383	1154	0.793673	0.834418		432	629	104	0.240741	0.165342		953	1080	914	0.959077	0.846296		199	326	74	0.371859	0.226994
119039631.IonCode_0147	1645	1595	1326	0.806079	0.831348		468	577	105	0.224359	0.181976		1120	1269	1079	0.963393	0.850276		223	325	82	0.367713	0.252308
119039632.IonCode_0148	1252	1356	1116	0.891374	0.823009		318	546	102	0.320755	0.186813		1037	1204	1011	0.974928	0.839701		213	309	76	0.356808	0.245955
119039633.IonCode_0149	1619	1539	1275	0.787523	0.82846		479	690	111	0.231733	0.16087		1061	1201	1019	0.960415	0.84846		218	371	85	0.389908	0.229111
119039634.IonCode_0150	1229	1328	1139	0.92677	0.857681		245	377	77	0.314286	0.204244		1109	1255	1081	0.974752	0.861355		183	198	58	0.31694	0.292929
119039635.IonCode_0151	1567	1534	1280	0.816847	0.83442		453	596	113	0.249448	0.189597		1077	1224	1038	0.963788	0.848039		225	324	81	0.36	0.25
119039636.IonCode_0152	1724	1654	1358	0.787703	0.82104		505	621	100	0.19802	0.161031		1088	1250	1046	0.961397	0.8368		220	355	77	0.35	0.216901
119039637.IonCode_0153	1546	1521	1274	0.824062	0.837607		408	579	100	0.245098	0.172712		1116	1268	1080	0.967742	0.851735		211	333	79	0.374408	0.237237
119039638.IonCode_0154	1237	1333	1115	0.901374	0.836459		325	491	83	0.255385	0.169043		1043	1205	1019	0.976989	0.845643		198	255	67	0.338384	0.262745
119039639.IonCode_0155	1353	1383	1152	0.851441	0.832972		347	575	115	0.331412	0.2		1072	1217	1037	0.967351	0.852095		208	306	82	0.394231	0.267974
119039640.IonCode_0156	1405	1415	1185	0.843416	0.837456		375	508	99	0.264	0.194882		1059	1202	1027	0.969783	0.854409		218	275	79	0.362385	0.287273
119039641.IonCode_0157	1540	1531	1284	0.833766	0.838668		473	622	125	0.264271	0.200965		1134	1288	1097	0.967372	0.851708		235	335	91	0.387234	0.271642
119039642.IonCode_0158	1412	1431	1211	0.857649	0.846261		372	547	97	0.260753	0.177331		1101	1249	1064	0.966394	0.851882		222	299	80	0.36036	0.267559
119039643.IonCode_0159	1272	1388	1160	0.91195	0.835735		310	521	77	0.248387	0.147793		1114	1288	1087	0.975763	0.843944		203	244	55	0.270936	0.22541
119039644.IonCode_0160	1585	1574	1330	0.839117	0.844981		402	555	88	0.218905	0.158559		1150	1298	1122	0.975652	0.864407		203	283	66	0.325123	0.233216
119039645.IonCode_0161	1421	1524	1279	0.90007	0.839239		338	458	104	0.307692	0.227074		1190	1368	1167	0.980672	0.85307		219	240	77	0.351598	0.320833
119039646.IonCode_0162	1341	1399	1168	0.870992	0.834882		342	571	97	0.283626	0.169877		1119	1291	1086	0.970509	0.841208		227	274	69	0.303965	0.251825
119039647.IonCode_0163	1265	1363	1145	0.905138	0.840059		329	465	92	0.279635	0.197849		1063	1226	1038	0.976482	0.846656		206	251	68	0.330097	0.270916
119039648.IonCode_0164	1661	1628	1343	0.808549	0.824939		490	597	107	0.218367	0.179229		1136	1286	1092	0.961268	0.849145		224	335	81	0.361607	0.241791
119039649.IonCode_0165	1793	1700	1399	0.780257	0.822941		540	680	116	0.214815	0.170588		1135	1288	1086	0.956828	0.843168		231	357	78	0.337662	0.218487
119039650.IonCode_0166	1260	1363	1142	0.906349	0.837858		315	479	95	0.301587	0.19833		1094	1252	1060	0.968921	0.846645		217	245	66	0.304147	0.269388
119039651.IonCode_0167	1415	1473	1230	0.869258	0.835031		351	506	86	0.245014	0.16996		1132	1300	1100	0.971731	0.846154		212	266	65	0.306604	0.244361
119039652.IonCode_0168	1626	1635	1378	0.847478	0.842813		408	613	102	0.25	0.166395		1180	1347	1141	0.966949	0.847068		231	300	74	0.320346	0.246667
119039653.IonCode_0169	1159	1325	1061	0.915444	0.800755		347	636	84	0.242075	0.132075		1033	1253	1006	0.973863	0.802873		243	228	52	0.213992	0.22807
119039654.IonCode_0170	1634	1609	1364	0.834761	0.847732		413	542	97	0.234867	0.178967		1203	1355	1150	0.955943	0.848708		233	290	79	0.339056	0.272414
119039655.IonCode_0171	1111	1236	1052	0.946895	0.851133		251	426	84	0.334661	0.197183		1052	1197	1026	0.975285	0.857143		183	214	57	0.311475	0.266355
119039656.IonCode_0172	1403	1450	1198	0.853885	0.826207		385	591	109	0.283117	0.184433		1107	1267	1067	0.963866	0.842147		232	317	83	0.357759	0.26183
119039657.IonCode_0173	1364	1425	1184	0.868035	0.830877		372	558	113	0.303763	0.202509		1118	1286	1083	0.968694	0.842146		234	326	82	0.350427	0.251534
119039658.IonCode_0174	1476	1463	1217	0.824526	0.831852		417	571	106	0.254197	0.185639		1059	1212	1028	0.970727	0.848185		225	316	80	0.355556	0.253165
119039659.IonCode_0175	1248	1328	1120	0.897436	0.843373		281	468	78	0.27758	0.166667		1062	1211	1033	0.972693	0.853014		197	236	62	0.314721	0.262712
119039660.IonCode_0176	1453	1456	1209	0.832072	0.830357		390	580	110	0.282051	0.189655		1095	1252	1060	0.968037	0.846645		215	310	77	0.35814	0.248387
119039661.IonCode_0177	1415	1478	1211	0.85583	0.81935		405	554	96	0.237037	0.173285		1118	1285	1080	0.966011	0.840467		229	288	73	0.318777	0.253472
119039662.IonCode_0178	1361	1401	1188	0.872888	0.847966		334	537	92	0.275449	0.171322		1134	1283	1104	0.973545	0.860483		209	291	73	0.349282	0.250859
119039663.IonCode_0179	1704	1671	1402	0.82277	0.839019		510	670	117	0.229412	0.174627		1137	1312	1101	0.968338	0.839177		239	346	87	0.364017	0.251445
119039664.IonCode_0180	1360	1427	1206	0.886765	0.84513		346	560	111	0.320809	0.198214		1100	1267	1076	0.978182	0.84925		223	288	82	0.367713	0.284722
119039665.IonCode_0181	1521	1468	1237	0.813281	0.842643		407	552	97	0.238329	0.175725		1112	1254	1065	0.957734	0.849282		220	297	72	0.327273	0.242424
119039666.IonCode_0182	1630	1576	1328	0.814724	0.84264		433	594	102	0.235566	0.171717		1148	1299	1115	0.971254	0.858353		214	336	78	0.364486	0.232143
119039667.IonCode_0183	1341	1444	1199	0.894109	0.830332		327	481	92	0.281346	0.191268		1130	1307	1096	0.969912	0.838562		223	262	71	0.318386	0.270992
119039668.IonCode_0184	1304	1377	1164	0.892638	0.845316		296	476	93	0.314189	0.195378		1102	1276	1079	0.979129	0.845611		213	237	68	0.319249	0.28692
119039669.IonCode_0185	1691	1674	1375	0.813128	0.821386		478	644	112	0.23431	0.173913		1155	1333	1113	0.963636	0.834959		234	343	74	0.316239	0.215743
119039670.IonCode_0186	1256	1371	1158	0.921975	0.844639		290	448	84	0.289655	0.1875		1125	1284	1095	0.973333	0.852804		200	235	65	0.325	0.276596
119039671.IonCode_0187	1325	1412	1170	0.883019	0.828612		328	511	98	0.29878	0.191781		1085	1265	1059	0.976037	0.837154		218	262	71	0.325688	0.270992
119039672.IonCode_0188	1404	1474	1231	0.876781	0.835142		381	551	110	0.288714	0.199637		1156	1320	1125	0.973183	0.852273		236	317	90	0.381356	0.283912
119039673.IonCode_0189	1475	1481	1241	0.841356	0.837947		394	612	106	0.269036	0.173203		1151	1296	1113	0.966985	0.858796		226	337	81	0.358407	0.240356
119039674.IonCode_0190	1702	1563	1310	0.769683	0.838132		522	669	126	0.241379	0.188341		1121	1253	1058	0.9438	0.844374		228	349	83	0.364035	0.237822
119039676.IonCode_0192	1317	1394	1181	0.896735	0.847202		330	500	100	0.30303	0.2		1146	1293	1109	0.967714	0.857695		213	264	73	0.342723	0.276515
119039677.IonCode_0193	1279	1332	1135	0.887412	0.852102		299	463	102	0.341137	0.220302		1104	1253	1077	0.975543	0.859537		204	252	79	0.387255	0.313492
119039678.IonCode_0194	1334	1369	1165	0.873313	0.850986		302	523	99	0.327815	0.189293		1122	1249	1078	0.960784	0.86309		195	264	72	0.369231	0.272727
119039679.IonCode_0195	1227	1274	1075	0.876121	0.843799		301	477	81	0.269103	0.169811		1041	1182	1008	0.9683	0.852792		192	249	62	0.322917	0.248996
119039680.IonCode_0196	1379	1402	1198	0.868745	0.854494		362	564	97	0.267956	0.171986		1144	1288	1100	0.961538	0.854037		220	315	74	0.336364	0.234921
119039681.IonCode_0201	1203	1317	1103	0.916874	0.837509		280	435	88	0.314286	0.202299		1084	1245	1051	0.969557	0.844177		202	238	73	0.361386	0.306723
119039682.IonCode_0202	1148	1306	1067	0.929443	0.816998		288	463	94	0.326389	0.203024		1045	1236	1026	0.981818	0.830097		217	237	68	0.313364	0.28692
119039683.IonCode_0203	1443	1473	1228	0.851005	0.833673		380	569	96	0.252632	0.168717		1109	1278	1076	0.970243	0.841941		227	289	72	0.317181	0.249135
119039684.IonCode_0204	1175	1289	1093	0.930213	0.847944		275	444	95	0.345455	0.213964		1088	1241	1058	0.972426	0.852538		192	222	61	0.317708	0.274775
119039685.IonCode_0205	1177	1295	1102	0.936279	0.850965		273	461	87	0.318681	0.18872		1106	1261	1081	0.977396	0.857256		200	256	70	0.35	0.273438
119039686.IonCode_0206	1232	1332	1130	0.917208	0.848348		276	440	82	0.297101	0.186364		1080	1225	1056	0.977778	0.862041		176	203	56	0.318182	0.275862
119039687.IonCode_0207	1134	1278	1060	0.934744	0.829421		270	398	81	0.3	0.203518		1057	1213	1024	0.96878	0.844188		179	217	51	0.284916	0.235023
119039688.IonCode_0208	1137	1265	1057	0.929639	0.835573		259	462	84	0.324324	0.181818		1021	1185	1001	0.980411	0.844726		170	221	50	0.294118	0.226244
119039689.IonCode_0209	1231	1322	1100	0.893582	0.832073		296	469	86	0.290541	0.183369		1056	1225	1029	0.974432	0.84		209	245	64	0.30622	0.261224
119039690.IonCode_0210	1097	1236	1032	0.940747	0.834951		254	383	74	0.291339	0.193211		1026	1192	1003	0.977583	0.841443		174	183	44	0.252874	0.240437
119039691.IonCode_0211	1294	1399	1171	0.904946	0.837026		331	516	111	0.335347	0.215116		1092	1268	1079	0.988095	0.850946		216	277	86	0.398148	0.310469
119039692.IonCode_0212	1278	1368	1142	0.893584	0.834795		315	482	90	0.285714	0.186722		1094	1253	1055	0.964351	0.841979		216	256	76	0.351852	0.296875
119039693.IonCode_0213	1235	1365	1136	0.919838	0.832234		304	445	87	0.286184	0.195506		1097	1277	1072	0.977211	0.839468		206	236	65	0.315534	0.275424
119039694.IonCode_0214	1149	1271	1074	0.934726	0.845004		258	412	78	0.302326	0.18932		1066	1214	1043	0.978424	0.859143		179	196	50	0.27933	0.255102
119039695.IonCode_0215	1182	1335	1105	0.934856	0.827715		290	428	80	0.275862	0.186916		1040	1211	1022	0.982692	0.843931		191	224	62	0.324607	0.276786
119039696.IonCode_0216	1383	1399	1188	0.859002	0.849178		352	522	95	0.269886	0.181992		1079	1232	1050	0.973123	0.852273		200	283	67	0.335	0.236749
119039697.IonCode_0217	1256	1340	1141	0.908439	0.851493		295	453	102	0.345763	0.225166		1106	1255	1078	0.974684	0.858964		200	248	70	0.35	0.282258
119039698.IonCode_0218	1264	1326	1145	0.905854	0.863499		277	453	89	0.3213	0.196468		1097	1222	1073	0.978122	0.878069		188	237	76	0.404255	0.320675
119039699.IonCode_0219	1156	1248	1054	0.911765	0.844551		290	491	94	0.324138	0.191446		1008	1156	985	0.977183	0.852076		198	240	75	0.378788	0.3125
119039700.IonCode_0220	1224	1313	1115	0.910948	0.8492		281	451	86	0.30605	0.190687		1057	1227	1043	0.986755	0.850041		189	251	68	0.359788	0.270916
119039701.IonCode_0221	1192	1266	1079	0.905201	0.852291		278	459	98	0.352518	0.213508		1028	1173	1007	0.979572	0.858483		177	230	66	0.372881	0.286957
119039702.IonCode_0222	1179	1328	1105	0.937235	0.832078		268	397	83	0.309701	0.209068		1077	1244	1051	0.975859	0.844855		187	189	50	0.26738	0.26455
119039703.IonCode_0223	1243	1337	1135	0.913113	0.848915		284	449	79	0.278169	0.175947		1093	1244	1069	0.978042	0.859325		190	220	59	0.310526	0.268182
119039704.IonCode_0224	1142	1255	1049	0.918564	0.835857		265	439	89	0.335849	0.202733		259	1168	253	0.976834	0.21661		173	224	58	0.33526	0.258929
119039705.IonCode_0225	1197	1332	1111	0.928154	0.834084		273	466	94	0.344322	0.201717		1092	1267	1072	0.981685	0.846093		200	236	69	0.345	0.292373
119039706.IonCode_0226	1055	1203	1007	0.954502	0.837074		240	418	84	0.35	0.200957		1001	1166	984	0.983017	0.843911		176	205	55	0.3125	0.268293
119039707.IonCode_0227	1099	1286	1059	0.963603	0.823484		224	335	69	0.308036	0.20597		1045	1212	1026	0.981818	0.846535		140	151	36	0.257143	0.238411
119039708.IonCode_0228	1321	1387	1184	0.896291	0.853641		302	507	96	0.317881	0.189349		1136	1282	1100	0.96831	0.858034		211	278	77	0.364929	0.276978
119039709.IonCode_0229	1277	1341	1131	0.88567	0.8434		325	536	107	0.329231	0.199627		1047	1203	1017	0.971347	0.845387		229	284	86	0.375546	0.302817
119039710.IonCode_0230	1178	1271	1062	0.901528	0.835563		283	491	81	0.286219	0.164969		1040	1189	1012	0.973077	0.851135		194	247	61	0.314433	0.246964
119039711.IonCode_0231	1247	1318	1112	0.89174	0.843703		286	513	89	0.311189	0.173489		1041	1178	1010	0.970221	0.857385		187	258	73	0.390374	0.282946
119039712.IonCode_0232	1245	1349	1136	0.91245	0.842105		298	444	96	0.322148	0.216216		1072	1234	1050	0.979478	0.850891		194	224	66	0.340206	0.294643
119039713.IonCode_0233	1173	1249	1072	0.913896	0.858287		278	488	90	0.323741	0.184426		1047	1191	1026	0.979943	0.861461		198	249	66	0.333333	0.26506
119039714.IonCode_0234	1093	1255	1029	0.941446	0.81992		259	417	79	0.305019	0.189448		1022	1215	1002	0.980431	0.824691		181	191	44	0.243094	0.230366
119039715.IonCode_0235	1223	1318	1103	0.901881	0.836874		313	441	93	0.297125	0.210884		1039	1190	1014	0.975938	0.852101		196	235	67	0.341837	0.285106
119039716.IonCode_0236	1218	1273	1082	0.888342	0.849961		321	495	97	0.302181	0.19596		1038	1180	1010	0.973025	0.855932		202	271	70	0.346535	0.258303
119039717.IonCode_0237	1340	1361	1153	0.860448	0.847171		317	448	93	0.293375	0.207589		1076	1214	1044	0.97026	0.859967		198	261	71	0.358586	0.272031
119039718.IonCode_0238	1083	1275	1042	0.962142	0.817255		216	316	57	0.263889	0.18038		1049	1216	1020	0.972355	0.838816		150	156	37	0.246667	0.237179
119039719.IonCode_0239	1238	1309	1102	0.890145	0.841864		290	451	84	0.289655	0.186253		1020	1163	999	0.979412	0.858985		178	237	56	0.314607	0.236287
119039720.IonCode_0240	1238	1288	1096	0.885299	0.850932		293	464	91	0.31058	0.196121		1029	1176	1002	0.973761	0.852041		185	261	68	0.367568	0.260536
119039721.IonCode_0241	1303	1382	1124	0.862625	0.813314		391	663	107	0.273657	0.161388		1047	1239	1013	0.967526	0.817595		249	325	79	0.317269	0.243077
119039722.IonCode_0242	1194	1307	1080	0.904523	0.82632		284	460	85	0.299296	0.184783		1037	1213	1016	0.979749	0.837593		196	227	65	0.331633	0.286344
119039723.IonCode_0243	1431	1666	1307	0.913347	0.784514		327	508	112	0.342508	0.220472		1254	1556	1226	0.977671	0.787918		210	245	72	0.342857	0.293878
119039724.IonCode_0244	1237	1304	1113	0.899757	0.853528		294	460	89	0.302721	0.193478		1047	1185	1021	0.975167	0.861603		191	240	64	0.335079	0.266667
119039725.IonCode_0245	1344	1392	1167	0.868304	0.838362		340	488	94	0.276471	0.192623		1081	1224	1046	0.967623	0.854575		205	252	66	0.321951	0.261905
119039726.IonCode_0246	1138	1227	1058	0.929701	0.862266		248	385	75	0.302419	0.194805		1046	1180	1023	0.978011	0.866949		168	192	54	0.321429	0.28125
119039727.IonCode_0247	1319	1370	1158	0.877938	0.845255		336	504	91	0.270833	0.180556		1066	1215	1035	0.970919	0.851852		206	267	71	0.34466	0.265918
119039728.IonCode_0248	1272	1354	1139	0.89544	0.841211		300	460	86	0.286667	0.186957		1073	1233	1046	0.974837	0.848337		183	235	60	0.327869	0.255319
119039729.IonCode_0249	1247	1335	1122	0.899759	0.840449		314	495	95	0.302548	0.191919		1052	1217	1032	0.980989	0.847987		198	266	66	0.333333	0.24812
119039730.IonCode_0250	1232	1373	1161	0.94237	0.845594		270	446	95	0.351852	0.213004		1119	1297	1105	0.987489	0.851966		186	221	65	0.349462	0.294118
119039731.IonCode_0251	1149	1307	1091	0.949521	0.834736		261	408	76	0.291188	0.186275		1064	1223	1042	0.979323	0.852003		167	212	53	0.317365	0.25
119039732.IonCode_0252	1241	1341	1137	0.916197	0.847875		286	426	89	0.311189	0.20892		1124	1264	1088	0.967972	0.860759		196	223	65	0.331633	0.29148
119039733.IonCode_0253	1246	1338	1160	0.930979	0.866966		234	373	75	0.320513	0.201072		1145	1280	1117	0.975546	0.872656		164	192	55	0.335366	0.286458
119039734.IonCode_0254	1323	1414	1192	0.900983	0.842999		318	459	95	0.298742	0.206972		1137	1304	1106	0.972735	0.84816		219	229	68	0.310502	0.296943
119039735.IonCode_0255	1180	1319	1105	0.936441	0.837756		270	362	74	0.274074	0.20442		1095	1255	1066	0.973516	0.849402		177	186	48	0.271186	0.258065
119039736.IonCode_0256	1271	1399	1150	0.904799	0.822016		322	452	88	0.273292	0.19469		1103	1305	1076	0.975521	0.824521		227	239	68	0.299559	0.284519
119039737.IonCode_0257	1210	1318	1129	0.933058	0.856601		248	440	77	0.310484	0.175		1112	1251	1083	0.973921	0.865707		176	210	55	0.3125	0.261905
119039738.IonCode_0258	1281	1332	1125	0.87822	0.844595		307	466	86	0.28013	0.184549		1059	1195	1034	0.976393	0.865272		181	250	64	0.353591	0.256
119039739.IonCode_0259	1301	1386	1172	0.900846	0.845599		296	477	84	0.283784	0.176101		1117	1277	1087	0.973142	0.851214		200	243	64	0.32	0.263374
119039740.IonCode_0260	1291	1383	1157	0.896204	0.836587		330	502	87	0.263636	0.173307		1094	1260	1074	0.981718	0.852381		208	266	70	0.336538	0.263158
119039741.IonCode_0261	1269	1322	1123	0.884949	0.84947		324	506	108	0.333333	0.213439		1044	1183	1025	0.981801	0.866441		201	282	86	0.427861	0.304965
119039742.IonCode_0262	1164	1298	1089	0.935567	0.838983		268	428	82	0.30597	0.191589		1056	1217	1037	0.982008	0.852095		189	226	63	0.333333	0.278761
119039743.IonCode_0263	1474	1486	1248	0.846676	0.839838		391	549	101	0.258312	0.183971		1117	1279	1087	0.973142	0.849883		220	316	83	0.377273	0.262658
119039745.IonCode_0265	1313	1430	1184	0.901752	0.827972		330	523	89	0.269697	0.170172		1157	1342	1125	0.972342	0.838301		218	263	74	0.33945	0.281369
119039746.IonCode_0266	1540	1540	1310	0.850649	0.850649		388	563	105	0.270619	0.186501		1171	1318	1132	0.966695	0.858877		223	308	80	0.358744	0.25974
119039747.IonCode_0267	1456	1548	1292	0.887363	0.834625		377	553	103	0.27321	0.186257		1239	1405	1199	0.967716	0.853381		240	292	78	0.325	0.267123
119039748.IonCode_0268	1437	1470	1251	0.870564	0.85102		350	567	103	0.294286	0.181658		1176	1323	1137	0.966837	0.85941		217	291	74	0.341014	0.254296
119039749.IonCode_0269	1339	1450	1203	0.898432	0.829655		341	513	107	0.313783	0.208577		1145	1329	1114	0.972926	0.838224		231	294	81	0.350649	0.27551
119039750.IonCode_0270	1582	1593	1342	0.848293	0.842436		421	588	112	0.266033	0.190476		1220	1384	1184	0.970492	0.855491		227	329	87	0.38326	0.264438
119039751.IonCode_0271	1408	1479	1219	0.865767	0.824206		379	638	92	0.242744	0.144201		1136	1307	1087	0.956866	0.831676		225	313	61	0.271111	0.194888
119039752.IonCode_0272	1483	1573	1320	0.890088	0.839161		352	523	96	0.272727	0.183556		1209	1392	1185	0.980149	0.851293		233	274	79	0.339056	0.288321
119039753.IonCode_0273	1246	1383	1163	0.933387	0.840926		310	472	106	0.341935	0.224576		1144	1302	1107	0.967657	0.85023		204	239	75	0.367647	0.313808
119039754.IonCode_0274	1266	1409	1183	0.934439	0.839603		288	445	98	0.340278	0.220225		1182	1363	1147	0.970389	0.841526		212	223	65	0.306604	0.29148
119039755.IonCode_0275	1174	1310	1111	0.946337	0.848092		252	390	78	0.309524	0.2		1108	1274	1082	0.976534	0.849294		188	194	52	0.276596	0.268041
119039756.IonCode_0276	1402	1457	1235	0.880884	0.847632		321	513	95	0.29595	0.185185		1164	1304	1123	0.964777	0.861196		210	278	77	0.366667	0.276978
119039757.IonCode_0277	1356	1450	1211	0.893068	0.835172		328	485	105	0.320122	0.216495		1155	1328	1123	0.972294	0.845633		232	258	80	0.344828	0.310078
119039758.IonCode_0278	1363	1463	1244	0.912693	0.850308		313	472	96	0.306709	0.20339		1210	1382	1186	0.980165	0.858177		220	271	76	0.345455	0.280443
119039759.IonCode_0279	1299	1438	1193	0.918399	0.829624		346	534	103	0.297688	0.192884		1144	1331	1113	0.972902	0.836213		228	302	76	0.333333	0.251656
119039760.IonCode_0280	1547	1625	1370	0.885585	0.843077		356	522	119	0.33427	0.227969		1286	1465	1244	0.967341	0.849147		247	277	85	0.34413	0.306859
119039761.IonCode_0281	1302	1466	1226	0.941628	0.836289		301	462	96	0.318937	0.207792		1205	1391	1178	0.977593	0.846873		216	229	65	0.300926	0.283843
119039762.IonCode_0282	1410	1523	1290	0.914894	0.847012		344	547	112	0.325581	0.204753		1252	1444	1229	0.981629	0.851108		235	282	84	0.357447	0.297872
119039763.IonCode_0283	1282	1439	1201	0.936817	0.834607		266	434	91	0.342105	0.209677		1212	1389	1176	0.970297	0.846652		202	213	67	0.331683	0.314554
119039764.IonCode_0284	1464	1533	1284	0.877049	0.837573		396	578	107	0.270202	0.185121		1218	1394	1182	0.970443	0.84792		242	299	85	0.35124	0.284281
119039765.IonCode_0285	1390	1511	1282	0.922302	0.848445		317	445	94	0.29653	0.211236		1239	1413	1205	0.972559	0.852795		222	228	72	0.324324	0.315789
119039766.IonCode_0286	1582	1618	1325	0.837547	0.818912		461	681	107	0.232104	0.157122		1212	1400	1170	0.965347	0.835714		253	357	86	0.339921	0.240896
119039767.IonCode_0287	1456	1520	1284	0.881868	0.844737		345	526	95	0.275362	0.180608		1212	1361	1165	0.961221	0.855988		235	280	78	0.331915	0.278571
119039768.IonCode_0288	1361	1478	1248	0.916973	0.844384		328	513	95	0.289634	0.185185		1218	1380	1177	0.966338	0.852899		223	263	75	0.336323	0.285171
119039769.IonCode_0289	1624	1649	1332	0.820197	0.807762		510	755	108	0.211765	0.143046		1200	1411	1156	0.963333	0.819277		274	351	78	0.284672	0.222222
119039770.IonCode_0290	1486	1542	1320	0.888291	0.856031		387	542	105	0.271318	0.193727		1224	1389	1191	0.973039	0.857451		227	309	86	0.378855	0.278317
119039771.IonCode_0291	1370	1479	1250	0.912409	0.845166		324	458	88	0.271605	0.19214		1236	1422	1207	0.976537	0.848805		237	246	69	0.291139	0.280488
119039772.IonCode_0292	1365	1509	1269	0.92967	0.840954		301	432	82	0.272425	0.189815		1228	1419	1208	0.983713	0.851304		222	235	70	0.315315	0.297872
119039773.IonCode_0293	1292	1369	1189	0.920279	0.868517		285	466	94	0.329825	0.201717		1141	1288	1123	0.984224	0.871894		190	246	73	0.384211	0.296748
119039774.IonCode_0294	1270	1360	1142	0.899213	0.839706		335	491	94	0.280597	0.191446		1085	1242	1059	0.976037	0.852657		210	248	75	0.357143	0.302419
119039775.IonCode_0295	1462	1538	1298	0.887825	0.843953		337	480	93	0.275964	0.19375		1226	1395	1187	0.968189	0.850896		214	256	72	0.336449	0.28125
119039776.IonCode_0296	1342	1409	1191	0.887481	0.84528		330	536	96	0.290909	0.179104		1108	1266	1078	0.972924	0.851501		212	304	78	0.367925	0.256579
119058289.IonCode_0649	1369	1529	1224	0.894083	0.800523		357	541	89	0.2493	0.16451		1130	1351	1112	0.984071	0.823094		216	230	52	0.240741	0.226087
119058290.IonCode_0602	4594	3909	3103	0.675446	0.793809		1401	1281	232	0.165596	0.181109		1246	1414	1185	0.951043	0.838048		266	534	102	0.383459	0.191011
119058290.IonCode_0650	4134	3578	2883	0.697388	0.805757		1190	927	209	0.17563	0.225458		1207	1358	1150	0.952775	0.846834		232	344	80	0.344828	0.232558
119058291.IonCode_0603	1861	1839	1502	0.807093	0.816748		572	709	135	0.236014	0.190409		1184	1394	1141	0.963682	0.818508		260	333	81	0.311538	0.243243
119058291.IonCode_0651	1541	1622	1313	0.852044	0.809494		446	688	109	0.244395	0.15843		1181	1399	1146	0.970364	0.819157		253	343	83	0.328063	0.241983
119058292.IonCode_0604	1540	1652	1342	0.871429	0.812349		443	629	110	0.248307	0.174881		1236	1465	1193	0.96521	0.814334		262	290	72	0.274809	0.248276
119058292.IonCode_0652	1522	1664	1349	0.886334	0.810697		408	611	113	0.276961	0.184943		1237	1464	1201	0.970897	0.820355		249	289	76	0.305221	0.262976
119058293.IonCode_0605	1773	1792	1468	0.827975	0.819196		487	632	113	0.232033	0.178797		1229	1431	1190	0.968267	0.831586		239	303	70	0.292887	0.231023
119058293.IonCode_0653	1721	1737	1421	0.825683	0.818077		490	638	109	0.222449	0.170846		1198	1414	1163	0.970785	0.822489		252	308	71	0.281746	0.230519
119058294.IonCode_0606	1686	1698	1416	0.839858	0.833922		443	635	128	0.288939	0.201575		1211	1391	1165	0.962015	0.837527		239	291	72	0.301255	0.247423
119058294.IonCode_0654	1663	1701	1382	0.831028	0.812463		486	722	123	0.253086	0.17036		1196	1405	1157	0.967391	0.823488		254	332	80	0.314961	0.240964
119058295.IonCode_0607	3087	2717	2202	0.713314	0.810453		1031	1042	181	0.175558	0.173704		1267	1440	1209	0.954223	0.839583		275	464	96	0.349091	0.206897
119058295.IonCode_0655	2698	2421	1983	0.734989	0.819083		889	1003	167	0.187852	0.1665		1264	1451	1206	0.954114	0.831151		276	469	112	0.405797	0.238806
119058296.IonCode_0608	2235	2018	1630	0.729306	0.80773		713	871	144	0.201964	0.165327		1205	1404	1160	0.962656	0.826211		277	446	94	0.33935	0.210762
119058296.IonCode_0656	2237	2072	1706	0.762629	0.823359		698	787	126	0.180516	0.160102		1197	1383	1153	0.963241	0.833695		262	387	75	0.28626	0.193798
119058297.IonCode_0657	1541	1587	1286	0.834523	0.810334		436	580	110	0.252294	0.189655		1167	1366	1125	0.96401	0.823572		242	282	68	0.280992	0.241135
119058298.IonCode_0658	3128	2744	2176	0.695652	0.793003		1010	1027	164	0.162376	0.159688		1180	1375	1125	0.95339	0.818182		285	476	100	0.350877	0.210084
119058299.IonCode_0659	1413	1498	1226	0.867657	0.818425		417	577	98	0.235012	0.169844		1100	1288	1064	0.967273	0.826087		232	245	62	0.267241	0.253061
119058300.IonCode_0660	1858	1797	1492	0.803014	0.830273		557	803	124	0.222621	0.154421		1235	1420	1183	0.957895	0.833099		264	393	94	0.356061	0.239186
119058301.IonCode_0661	1746	1689	1391	0.796678	0.823564		535	732	116	0.216822	0.15847		1207	1370	1147	0.95029	0.837226		260	365	82	0.315385	0.224658
119058302.IonCode_0662	1908	1860	1526	0.79979	0.82043		583	755	130	0.222985	0.172185		1224	1399	1168	0.954248	0.834882		274	381	95	0.346715	0.249344
119058303.IonCode_0663	2409	2110	1733	0.719386	0.821327		825	942	155	0.187879	0.164544		1179	1375	1128	0.956743	0.820364		284	473	100	0.352113	0.211416
119058304.IonCode_0664	2110	1918	1592	0.754502	0.830031		650	825	136	0.209231	0.164848		1198	1394	1149	0.959098	0.824247		279	392	89	0.318996	0.227041
119058305.IonCode_0617	1635	1715	1361	0.832416	0.793586		461	558	96	0.208243	0.172043		1158	1345	1114	0.962003	0.828253		222	239	56	0.252252	0.23431
119058305.IonCode_0665	1402	1553	1246	0.88873	0.802318		377	558	100	0.265252	0.179211		1152	1360	1123	0.974826	0.825735		230	260	54	0.234783	0.207692
119058306.IonCode_0618	1473	1591	1276	0.866259	0.802011		438	713	120	0.273973	0.168303		1174	1398	1128	0.960818	0.806867		274	340	83	0.30292	0.244118
119058306.IonCode_0666	1530	1558	1295	0.846405	0.831194		410	603	103	0.25122	0.170813		1193	1384	1150	0.963956	0.830925		246	303	71	0.288618	0.234323
119058307.IonCode_0619	1769	1760	1429	0.807801	0.811932		571	755	125	0.218914	0.165563		1194	1390	1140	0.954774	0.820144		270	353	83	0.307407	0.235127
119058307.IonCode_0667	1646	1677	1353	0.821993	0.806798		497	695	110	0.221328	0.158273		1177	1398	1130	0.960068	0.808298		260	322	71	0.273077	0.220497
119058308.IonCode_0620	1499	1527	1271	0.847899	0.832351		447	722	114	0.255034	0.157895		1185	1360	1138	0.960338	0.836765		263	359	85	0.323194	0.236769
119058308.IonCode_0668	1678	1639	1346	0.802145	0.821232		498	745	119	0.238956	0.159732		1188	1369	1128	0.949495	0.823959		268	389	85	0.317164	0.218509
119058309.IonCode_0621	1349	1455	1184	0.877687	0.813746		401	574	99	0.246883	0.172474		1106	1295	1067	0.964738	0.823938		241	271	68	0.282158	0.250923
119058309.IonCode_0669	1543	1575	1298	0.841218	0.824127		416	587	105	0.252404	0.178876		1129	1305	1089	0.96457	0.834483		234	281	71	0.303419	0.252669
119058310.IonCode_0622	1790	1721	1402	0.78324	0.814643		567	873	145	0.255732	0.166094		1171	1370	1126	0.961571	0.821898		279	413	99	0.354839	0.239709
119058310.IonCode_0670	2193	1977	1615	0.736434	0.816894		727	985	152	0.209078	0.154315		1188	1372	1139	0.958754	0.830175		284	484	103	0.362676	0.21281
119058311.IonCode_0623	1464	1557	1246	0.851093	0.800257		442	580	103	0.233032	0.177586		1119	1328	1081	0.966041	0.814006		233	282	68	0.291845	0.241135
119058311.IonCode_0671	1544	1617	1292	0.836788	0.799011		479	648	101	0.210856	0.155864		1131	1332	1088	0.961981	0.816817		246	305	74	0.300813	0.242623
119058312.IonCode_0624	1700	1710	1412	0.830588	0.825731		489	712	119	0.243354	0.167135		1224	1398	1167	0.953431	0.834764		260	349	82	0.315385	0.234957
119058312.IonCode_0672	1852	1779	1468	0.792657	0.825183		559	767	127	0.227191	0.16558		1222	1404	1175	0.961538	0.836895		247	366	84	0.340081	0.229508
119058313.IonCode_0625	2066	1890	1530	0.740561	0.809524		663	884	138	0.208145	0.156109		1213	1393	1157	0.953833	0.830581		276	470	94	0.34058	0.2
119058313.IonCode_0673	2121	1969	1590	0.749646	0.807517		737	969	150	0.203528	0.154799		1217	1391	1153	0.947412	0.8289		281	468	103	0.366548	0.220085
119058314.IonCode_0626	1525	1565	1294	0.848525	0.826837		436	562	102	0.233945	0.181495		1170	1359	1131	0.966667	0.83223		255	277	70	0.27451	0.252708
119058314.IonCode_0674	1557	1629	1313	0.843288	0.806016		500	651	111	0.222	0.170507		1158	1369	1114	0.962003	0.813733		274	304	76	0.277372	0.25
119058315.IonCode_0627	2792	2417	1961	0.702364	0.811336		943	1033	165	0.174973	0.159729		1217	1373	1154	0.948233	0.840495		275	505	102	0.370909	0.20198
119058315.IonCode_0675	2482	2160	1778	0.716358	0.823148		813	1011	162	0.199262	0.160237		1211	1370	1139	0.940545	0.831387		289	516	106	0.366782	0.205426
119058316.IonCode_0628	1825	1780	1461	0.800548	0.820787		555	684	118	0.212613	0.172515		1240	1424	1189	0.958871	0.834972		269	351	84	0.312268	0.239316
119058316.IonCode_0676	2064	1954	1594	0.772287	0.815763		685	839	152	0.221898	0.181168		1256	1451	1214	0.966561	0.836664		273	432	104	0.380952	0.240741
119058317.IonCode_0629	2045	1953	1577	0.771149	0.807476		707	875	142	0.200849	0.162286		1208	1403	1149	0.951159	0.818959		288	429	93	0.322917	0.216783
119058317.IonCode_0677	2384	2115	1763	0.739513	0.83357		791	938	138	0.174463	0.147122		1220	1408	1159	0.95	0.823153		288	468	95	0.329861	0.202991
119058318.IonCode_0630	1356	1488	1213	0.894543	0.815188		354	558	91	0.257062	0.163082		1149	1335	1111	0.966928	0.83221		218	234	55	0.252294	0.235043
119058318.IonCode_0678	1668	1689	1374	0.823741	0.813499		483	670	104	0.215321	0.155224		1185	1346	1129	0.952743	0.838782		229	336	68	0.296943	0.202381
119058319.IonCode_0631	2229	2099	1678	0.752804	0.799428		745	834	145	0.194631	0.173861		1206	1413	1144	0.94859	0.809625		296	432	103	0.347973	0.238426
119058319.IonCode_0679	2126	2000	1609	0.75682	0.8045		696	809	136	0.195402	0.168109		1198	1416	1152	0.961603	0.813559		296	442	106	0.358108	0.239819
119058320.IonCode_0632	2360	2152	1767	0.748729	0.821097		747	932	155	0.207497	0.166309		1223	1422	1169	0.955846	0.822082		290	434	92	0.317241	0.211982
119058320.IonCode_0680	2983	2582	2110	0.707342	0.817196		970	985	155	0.159794	0.15736		1263	1441	1205	0.954078	0.836225		285	453	96	0.336842	0.211921
119058321.IonCode_0633	1853	1832	1492	0.805181	0.81441		579	758	119	0.205527	0.156992		1217	1418	1164	0.95645	0.820874		281	394	90	0.320285	0.228426
119058321.IonCode_0681	1997	1896	1526	0.764146	0.804852		687	883	142	0.206696	0.160815		1211	1434	1161	0.958712	0.809623		296	437	99	0.334459	0.226545
119058322.IonCode_0634	1493	1587	1284	0.860013	0.809074		440	665	109	0.247727	0.16391		1191	1389	1142	0.958858	0.822174		266	320	78	0.293233	0.24375
119058322.IonCode_0682	1553	1619	1314	0.846104	0.811612		432	604	106	0.24537	0.175497		1189	1384	1144	0.962153	0.82659		255	293	77	0.301961	0.262799
119058323.IonCode_0635	1313	1473	1180	0.898705	0.801086		363	557	97	0.267218	0.174147		1136	1330	1095	0.963908	0.823308		211	235	58	0.274882	0.246809
119058323.IonCode_0683	1309	1468	1179	0.900688	0.803134		351	517	95	0.270655	0.183752		1084	1283	1048	0.96679	0.816836		198	232	54	0.272727	0.232759
119058324.IonCode_0636	1907	1794	1471	0.771369	0.819955		646	887	122	0.188854	0.137542		1181	1368	1125	0.952583	0.822368		277	437	84	0.303249	0.19222
119058324.IonCode_0684	1811	1762	1454	0.802871	0.825199		575	795	113	0.196522	0.142138		1205	1368	1147	0.951867	0.83845		261	409	80	0.306513	0.195599
119058325.IonCode_0637	1650	1671	1380	0.836364	0.825853		501	656	121	0.241517	0.184451		1213	1412	1168	0.962902	0.827195		261	320	84	0.321839	0.2625
119058325.IonCode_0685	1809	1771	1457	0.805417	0.822699		573	706	130	0.226876	0.184136		1212	1426	1166	0.962046	0.817672		278	367	87	0.31295	0.237057
119058326.IonCode_0638	2277	2100	1710	0.750988	0.814286		774	911	145	0.187339	0.159166		1236	1422	1172	0.94822	0.824191		284	454	96	0.338028	0.211454
119058326.IonCode_0686	2173	2024	1684	0.774965	0.832016		712	856	153	0.214888	0.178738		1249	1429	1199	0.959968	0.839048		271	434	101	0.372694	0.232719
119058327.IonCode_0639	1719	1690	1358	0.789994	0.80355		511	644	100	0.195695	0.15528		1135	1340	1093	0.962996	0.815672		258	344	72	0.27907	0.209302
119058327.IonCode_0687	1711	1704	1364	0.797195	0.800469		555	820	105	0.189189	0.128049		1122	1341	1078	0.960784	0.803878		259	376	70	0.27027	0.18617
119058328.IonCode_0640	1323	1502	1183	0.89418	0.787617		357	578	98	0.27451	0.16955		1088	1303	1053	0.967831	0.808135		227	243	61	0.268722	0.251029
119058328.IonCode_0688	1570	1637	1335	0.850318	0.815516		479	702	133	0.277662	0.189459		1175	1381	1135	0.965957	0.821868		280	346	98	0.35	0.283237
119058329.IonCode_0641	1755	1698	1391	0.792593	0.819199		559	703	122	0.218247	0.173542		1213	1388	1158	0.954658	0.834294		273	342	80	0.29304	0.233918
119058329.IonCode_0689	1943	1834	1512	0.778178	0.824427		623	825	128	0.205457	0.155152		1229	1411	1176	0.956876	0.833451		281	416	91	0.323843	0.21875
119058330.IonCode_0642	1408	1508	1244	0.883523	0.824934		389	598	102	0.262211	0.170569		1178	1351	1144	0.971138	0.84678		228	284	70	0.307018	0.246479
119058330.IonCode_0690	1717	1694	1417	0.825277	0.836482		486	685	105	0.216049	0.153285		1223	1388	1176	0.96157	0.847262		249	353	81	0.325301	0.229462
119058331.IonCode_0643	1808	1795	1468	0.811947	0.817827		586	777	128	0.21843	0.164736		1239	1438	1192	0.962066	0.828929		285	408	99	0.347368	0.242647
119058331.IonCode_0691	1772	1788	1463	0.825621	0.818233		527	647	122	0.231499	0.188563		1224	1436	1187	0.969771	0.826602		264	329	84	0.318182	0.255319
119058332.IonCode_0644	2398	2172	1751	0.730192	0.806169		811	909	146	0.180025	0.160616		1238	1428	1178	0.951535	0.82493		297	443	92	0.309764	0.207675
119058332.IonCode_0692	2366	2167	1792	0.757396	0.82695		772	889	139	0.180052	0.156355		1245	1425	1189	0.95502	0.834386		290	454	97	0.334483	0.213656
119058333.IonCode_0645	1999	1862	1535	0.767884	0.824382		726	833	126	0.173554	0.151261		1211	1390	1153	0.952106	0.829496		275	401	79	0.287273	0.197007
119058333.IonCode_0693	1786	1749	1428	0.799552	0.816467		528	707	122	0.231061	0.17256		1203	1384	1148	0.954281	0.82948		267	370	80	0.299625	0.216216
119068737.IonCode_0601	1214	1330	1058	0.871499	0.795489		382	816	100	0.26178	0.122549		1025	1235	986	0.961951	0.798381		274	351	75	0.273723	0.213675
119068738.IonCode_0602	1330	1403	1164	0.875188	0.829651		368	598	106	0.288043	0.177258		1137	1311	1091	0.959543	0.832189		248	300	77	0.310484	0.256667
119068739.IonCode_0603	1355	1442	1191	0.878967	0.825936		363	732	97	0.267218	0.132514		1144	1315	1101	0.962413	0.837262		247	343	75	0.303644	0.218659
119068740.IonCode_0604	1327	1382	1143	0.861341	0.827062		365	632	106	0.290411	0.167722		1109	1279	1070	0.964833	0.836591		237	303	84	0.35443	0.277228
119068741.IonCode_0605	1229	1325	1092	0.888527	0.824151		316	548	93	0.294304	0.169708		1090	1262	1048	0.961468	0.830428		231	279	75	0.324675	0.268817
119068742.IonCode_0606	1274	1335	1114	0.874411	0.834457		324	635	91	0.280864	0.143307		1083	1239	1041	0.961219	0.840194		226	321	68	0.300885	0.211838
119068743.IonCode_0607	1213	1377	1124	0.926628	0.816267		321	544	93	0.28972	0.170956		1093	1294	1071	0.979872	0.827666		233	272	71	0.304721	0.261029
119068744.IonCode_0608	1350	1406	1172	0.868148	0.83357		359	641	87	0.24234	0.135725		1139	1313	1090	0.95698	0.83016		237	315	67	0.2827	0.212698
119068745.IonCode_0609	1293	1385	1136	0.878577	0.820217		356	549	91	0.255618	0.165756		1130	1321	1098	0.971681	0.831188		235	270	69	0.293617	0.255556
119068746.IonCode_0610	1165	1276	1068	0.916738	0.836991		305	501	77	0.252459	0.153693		1057	1222	1026	0.970672	0.839607		210	258	61	0.290476	0.236434
119068747.IonCode_0611	1208	1298	1073	0.888245	0.826656		332	559	86	0.259036	0.153846		1062	1223	1021	0.961394	0.834832		231	270	68	0.294372	0.251852
119068748.IonCode_0612	1225	1331	1098	0.896327	0.824944		345	591	97	0.281159	0.164129		1075	1268	1048	0.974884	0.826498		246	290	76	0.308943	0.262069
119068749.IonCode_0613	1212	1326	1084	0.894389	0.817496		324	608	88	0.271605	0.144737		1064	1248	1026	0.964286	0.822115		245	302	73	0.297959	0.241722
119068750.IonCode_0614	1164	1300	1061	0.911512	0.816154		331	599	82	0.247734	0.136895		1051	1237	1022	0.972407	0.826192		243	299	70	0.288066	0.234114
119068751.IonCode_0615	1237	1326	1092	0.882781	0.823529		354	585	89	0.251412	0.152137		1069	1250	1031	0.964453	0.8248		234	287	69	0.294872	0.240418
119068752.IonCode_0616	1314	1375	1140	0.86758	0.829091		348	611	105	0.301724	0.171849		1112	1270	1070	0.96223	0.84252		238	319	83	0.348739	0.260188
119068753.IonCode_0617	1276	1374	1140	0.893417	0.829694		336	611	100	0.297619	0.163666		1105	1263	1058	0.957466	0.837688		237	296	73	0.308017	0.246622
119068754.IonCode_0618	1204	1357	1097	0.91113	0.808401		339	644	98	0.289086	0.152174		1073	1271	1046	0.974837	0.822974		245	303	69	0.281633	0.227723
119068755.IonCode_0619	1280	1380	1140	0.890625	0.826087		328	620	91	0.277439	0.146774		1119	1299	1081	0.966041	0.832179		238	304	66	0.277311	0.217105
119068756.IonCode_0620	1221	1361	1124	0.920557	0.825863		309	566	93	0.300971	0.164311		1101	1290	1080	0.980926	0.837209		231	308	77	0.333333	0.25
119068757.IonCode_0621	1233	1344	1124	0.911598	0.83631		307	590	97	0.315961	0.164407		1105	1282	1076	0.973756	0.839314		220	289	74	0.336364	0.256055
119068758.IonCode_0622	1244	1364	1109	0.891479	0.81305		378	699	98	0.259259	0.1402		1057	1253	1020	0.964995	0.814046		259	346	73	0.281853	0.210983
119068759.IonCode_0623	1152	1268	1059	0.919271	0.835174		287	544	93	0.324042	0.170956		1053	1221	1023	0.97151	0.837838		222	246	66	0.297297	0.268293
119068760.IonCode_0624	1114	1274	1044	0.937163	0.819466		307	536	96	0.312704	0.179104		1020	1223	1002	0.982353	0.819297		240	271	74	0.308333	0.273063
119068761.IonCode_0625	1213	1325	1097	0.904369	0.827925		316	545	86	0.272152	0.157798		1079	1260	1050	0.973123	0.833333		223	276	69	0.309417	0.25
119068762.IonCode_0626	1206	1300	1102	0.913765	0.847692		306	530	92	0.300654	0.173585		1076	1238	1055	0.980483	0.852181		220	251	71	0.322727	0.282869
119068763.IonCode_0627	1197	1286	1058	0.883876	0.822706		317	599	105	0.33123	0.175292		1041	1224	1014	0.974063	0.828431		225	306	78	0.346667	0.254902
119068764.IonCode_0628	1246	1324	1092	0.876404	0.824773		361	597	98	0.271468	0.164154		1067	1241	1035	0.970009	0.834005		243	306	76	0.312757	0.248366
119068765.IonCode_0629	1192	1305	1090	0.91443	0.835249		312	560	97	0.310897	0.173214		1078	1243	1044	0.96846	0.839903		229	287	76	0.331878	0.264808
119068766.IonCode_0630	1132	1300	1058	0.934629	0.813846		279	520	81	0.290323	0.155769		1049	1254	1031	0.982841	0.822169		225	256	63	0.28	0.246094
119068767.IonCode_0631	1244	1365	1122	0.901929	0.821978		348	593	101	0.29023	0.17032		1077	1274	1049	0.974002	0.823391		240	286	73	0.304167	0.255245
119068768.IonCode_0632	1143	1301	1051	0.91951	0.80784		279	519	68	0.243728	0.131021		1018	1216	999	0.981336	0.821546		198	237	47	0.237374	0.198312
119068769.IonCode_0633	1222	1343	1121	0.917349	0.834698		324	623	107	0.330247	0.17175		1112	1274	1076	0.967626	0.844584		235	300	86	0.365957	0.286667
119068770.IonCode_0634	1176	1299	1078	0.916667	0.829869		287	565	81	0.28223	0.143363		1061	1229	1027	0.967955	0.835639		225	291	67	0.297778	0.230241
119068771.IonCode_0635	1196	1289	1076	0.899666	0.834756		307	556	86	0.28013	0.154676		1060	1226	1030	0.971698	0.840131		230	274	68	0.295652	0.248175
119068772.IonCode_0636	1260	1358	1125	0.892857	0.828424		342	619	95	0.277778	0.153473		1074	1252	1043	0.971136	0.833067		229	313	74	0.323144	0.236422
119068773.IonCode_0637	1193	1300	1071	0.897737	0.823846		352	569	94	0.267045	0.165202		1055	1237	1027	0.97346	0.830234		242	279	75	0.309917	0.268817
119068774.IonCode_0638	1252	1334	1123	0.896965	0.841829		295	593	84	0.284746	0.141653		1126	1287	1089	0.96714	0.846154		212	290	67	0.316038	0.231034
119068775.IonCode_0639	1187	1326	1108	0.933446	0.835596		293	473	86	0.293515	0.181818		1096	1266	1065	0.971715	0.841232		210	236	63	0.3	0.266949
119068776.IonCode_0640	1120	1315	1042	0.930357	0.792395		294	448	69	0.234694	0.154018		1010	1203	975	0.965347	0.810474		206	179	37	0.179612	0.206704
119068777.IonCode_0641	1127	1284	1062	0.942325	0.827103		265	498	89	0.335849	0.178715		1051	1244	1033	0.982873	0.830386		207	232	65	0.31401	0.280172
119068778.IonCode_0642	1178	1291	1088	0.923599	0.842758		304	568	88	0.289474	0.15493		1082	1256	1053	0.973198	0.838376		216	267	71	0.328704	0.265918
119068779.IonCode_0643	1133	1246	1031	0.909974	0.827448		313	620	101	0.322684	0.162903		1013	1186	986	0.973346	0.831366		229	302	72	0.31441	0.238411
119068780.IonCode_0644	1192	1285	1058	0.887584	0.823346		332	573	82	0.246988	0.143106		1033	1207	1005	0.972894	0.832643		228	293	66	0.289474	0.225256
119068781.IonCode_0645	1270	1367	1141	0.898425	0.834674		332	604	95	0.286145	0.157285		1125	1293	1091	0.969778	0.843774		230	295	75	0.326087	0.254237
119068782.IonCode_0646	1147	1291	1055	0.919791	0.817196		306	530	95	0.310458	0.179245		1034	1236	1011	0.977756	0.817961		240	268	71	0.295833	0.264925
119068783.IonCode_0647	1211	1356	1096	0.905037	0.80826		326	506	79	0.242331	0.156126		1067	1264	1038	0.972821	0.821203		224	240	58	0.258929	0.241667
119068784.IonCode_0648	1130	1308	1054	0.932743	0.80581		295	480	76	0.257627	0.158333		1024	1222	1004	0.980469	0.821604		195	211	49	0.251282	0.232227
119068785.IonCode_0649	1225	1356	1118	0.912653	0.824484		308	565	100	0.324675	0.176991		1127	1297	1081	0.959184	0.833462		220	270	72	0.327273	0.266667
119068786.IonCode_0650	1206	1306	1076	0.892206	0.82389		313	548	86	0.27476	0.156934		1072	1244	1035	0.965485	0.831994		221	276	71	0.321267	0.257246
119068787.IonCode_0651	1226	1340	1091	0.889886	0.814179		343	696	91	0.265306	0.130747		1081	1271	1045	0.966698	0.822187		251	346	76	0.302789	0.219653
119068788.IonCode_0652	1187	1312	1078	0.908172	0.821646		327	624	95	0.29052	0.152244		1063	1254	1040	0.978363	0.829346		231	298	75	0.324675	0.251678
119068789.IonCode_0653	1213	1325	1081	0.891179	0.815849		327	646	92	0.281346	0.142415		1067	1243	1029	0.964386	0.827836		243	313	74	0.304527	0.236422
119068790.IonCode_0654	1195	1267	1028	0.860251	0.811365		363	687	99	0.272727	0.144105		1010	1181	962	0.952475	0.814564		249	347	79	0.317269	0.227666
119068791.IonCode_0655	1145	1299	1047	0.91441	0.806005		317	512	82	0.258675	0.160156		1022	1213	993	0.971624	0.818631		230	257	62	0.269565	0.241245
119068792.IonCode_0656	1156	1307	1067	0.92301	0.816373		283	437	84	0.29682	0.19222		1040	1227	1010	0.971154	0.823146		201	201	51	0.253731	0.253731
119068793.IonCode_0657	1259	1329	1108	0.880064	0.83371		339	569	98	0.289086	0.172232		1090	1248	1052	0.965138	0.842949		231	283	80	0.34632	0.282686
119068794.IonCode_0658	1307	1376	1139	0.871461	0.827762		357	660	96	0.268908	0.145455		1128	1312	1091	0.967199	0.831555		243	303	77	0.316872	0.254125
119068795.IonCode_0659	1244	1366	1135	0.912379	0.830893		329	586	92	0.279635	0.156997		1107	1300	1080	0.97561	0.830769		240	269	66	0.275	0.245353
119068796.IonCode_0660	1226	1333	1097	0.89478	0.822956		312	588	92	0.294872	0.156463		1072	1256	1044	0.973881	0.83121		223	285	75	0.336323	0.263158
119068797.IonCode_0661	1103	1261	1042	0.944696	0.826328		273	493	84	0.307692	0.170385		1049	1235	1024	0.976168	0.82915		222	225	56	0.252252	0.248889
119068798.IonCode_0662	1109	1250	1024	0.923354	0.8192		297	499	90	0.30303	0.180361		1019	1212	995	0.976447	0.820957		223	246	65	0.29148	0.264228
119068799.IonCode_0663	1119	1261	1024	0.915103	0.812054		323	529	87	0.26935	0.164461		1021	1209	988	0.967679	0.817204		234	261	63	0.269231	0.241379
119068800.IonCode_0664	1126	1288	1065	0.945826	0.826863		254	449	74	0.291339	0.164811		1050	1205	1024	0.975238	0.849793		182	222	51	0.28022	0.22973
119068801.IonCode_0665	1152	1306	1055	0.915799	0.80781		299	484	87	0.29097	0.179752		1029	1214	1000	0.971817	0.823723		220	226	56	0.254545	0.247788
119068802.IonCode_0666	1245	1324	1102	0.885141	0.832326		326	532	89	0.273006	0.167293		1101	1259	1048	0.951862	0.832407		233	257	71	0.304721	0.276265
119068803.IonCode_0667	1117	1248	1022	0.914951	0.81891		324	642	89	0.274691	0.138629		1017	1194	984	0.967552	0.824121		236	290	68	0.288136	0.234483
119068804.IonCode_0668	1270	1365	1118	0.880315	0.819048		345	563	94	0.272464	0.166963		1099	1280	1058	0.962693	0.826562		238	266	65	0.273109	0.244361
119068805.IonCode_0669	1250	1340	1121	0.8968	0.836567		313	562	93	0.297125	0.16548		1094	1271	1066	0.974406	0.83871		228	284	73	0.320175	0.257042
119068806.IonCode_0670	1185	1306	1076	0.908017	0.82389		289	573	98	0.3391	0.17103		1081	1256	1049	0.970398	0.835191		220	291	70	0.318182	0.24055
119068807.IonCode_0671	1278	1362	1112	0.87011	0.816446		331	594	89	0.268882	0.149832		1084	1265	1046	0.964945	0.826877		241	300	68	0.282158	0.226667
119068808.IonCode_0672	1113	1275	1034	0.929021	0.81098		282	471	77	0.27305	0.163482		1019	1198	986	0.967615	0.823038		200	210	48	0.24	0.228571
119068809.IonCode_0673	1182	1287	1060	0.896785	0.823621		331	593	86	0.259819	0.145025		1052	1230	1022	0.971483	0.830894		225	280	69	0.306667	0.246429
119068810.IonCode_0674	1229	1326	1094	0.890155	0.825038		330	604	82	0.248485	0.135762		1066	1259	1037	0.972795	0.82367		236	302	66	0.279661	0.218543
119068811.IonCode_0675	1175	1304	1086	0.924255	0.832822		280	553	85	0.303571	0.153707		1090	1263	1056	0.968807	0.836105		220	253	68	0.309091	0.268775
119068812.IonCode_0676	1151	1285	1052	0.913988	0.818677		322	577	94	0.291925	0.162912		1023	1225	1006	0.983382	0.821224		239	285	74	0.309623	0.259649
119068813.IonCode_0677	1194	1306	1080	0.904523	0.826953		338	609	88	0.260355	0.144499		1052	1235	1027	0.976236	0.831579		230	301	72	0.313043	0.239203
119068814.IonCode_0678	1216	1317	1085	0.89227	0.823842		333	587	96	0.288288	0.163543		1048	1222	1014	0.967557	0.829787		234	293	67	0.286325	0.228669
119068815.IonCode_0679	1230	1321	1078	0.876423	0.816048		354	618	98	0.276836	0.158576		1043	1224	1006	0.964525	0.821895		241	315	73	0.302905	0.231746
119068816.IonCode_0680	1272	1382	1141	0.897013	0.825615		367	649	103	0.280654	0.158706		1091	1268	1056	0.967919	0.832808		242	334	86	0.355372	0.257485
119068817.IonCode_0681	1181	1296	1070	0.906012	0.825617		332	621	93	0.28012	0.149758		1054	1228	1026	0.973435	0.835505		231	313	73	0.316017	0.233227
119068818.IonCode_0682	1293	1378	1148	0.887858	0.833091		342	542	95	0.277778	0.175277		1118	1299	1082	0.9678	0.832948		248	282	79	0.318548	0.280142
119068819.IonCode_0683	1208	1338	1098	0.90894	0.820628		310	614	94	0.303226	0.153094		1097	1286	1063	0.969006	0.826594		238	322	72	0.302521	0.223602
119068820.IonCode_0684	1169	1290	1058	0.905047	0.820155		335	592	93	0.277612	0.157095		1041	1232	1016	0.975985	0.824675		240	309	71	0.295833	0.229773
119068821.IonCode_0685	1235	1314	1083	0.876923	0.824201		335	614	96	0.286567	0.156352		1063	1234	1025	0.964252	0.830632		238	311	81	0.340336	0.26045
119068822.IonCode_0686	1203	1330	1095	0.910224	0.823308		307	541	94	0.306189	0.173752		1092	1267	1057	0.967949	0.834254		228	278	76	0.333333	0.273381
119068823.IonCode_0687	1230	1287	1062	0.863415	0.825175		359	745	104	0.289694	0.139597		1035	1194	993	0.95942	0.831658		239	374	80	0.334728	0.213904
119068824.IonCode_0688	1279	1348	1123	0.87803	0.833086		373	681	97	0.260054	0.142438		1066	1232	1026	0.962477	0.832792		248	332	76	0.306452	0.228916
119068825.IonCode_0689	1161	1295	1070	0.921619	0.826255		303	597	85	0.280528	0.142379		1040	1217	1012	0.973077	0.831553		227	293	67	0.295154	0.228669
119068826.IonCode_0690	1242	1368	1136	0.914654	0.830409		340	561	90	0.264706	0.160428		1116	1298	1086	0.973118	0.836672		232	281	72	0.310345	0.256228
119068827.IonCode_0691	1265	1438	1204	0.951779	0.837274		272	458	77	0.283088	0.168122		1205	1403	1181	0.980083	0.841768		219	220	53	0.242009	0.240909
119068828.IonCode_0692	1440	1548	1307	0.907639	0.844315		350	596	106	0.302857	0.177852		1259	1448	1235	0.980937	0.852901		250	308	87	0.348	0.282468
119068829.IonCode_0693	1363	1461	1252	0.918562	0.856947		321	556	94	0.292835	0.169065		1240	1400	1202	0.969355	0.858571		236	279	76	0.322034	0.272401
119068830.IonCode_0694	1424	1472	1248	0.876404	0.847826		344	616	97	0.281977	0.157468		1224	1390	1187	0.969771	0.853957		232	308	75	0.323276	0.243506
119068831.IonCode_0695	1355	1485	1208	0.891513	0.813468		397	744	95	0.239295	0.127688		1202	1420	1159	0.964226	0.816197		271	350	72	0.265683	0.205714
119068832.IonCode_0696	1488	1567	1308	0.879032	0.834716		380	713	104	0.273684	0.145863		1260	1427	1213	0.962698	0.850035		252	371	87	0.345238	0.234501
119068833.IonCode_0701	1434	1530	1259	0.877964	0.822876		403	699	110	0.272953	0.157368		1172	1377	1136	0.969283	0.824982		257	342	78	0.303502	0.22807
119068834.IonCode_0702	1441	1520	1281	0.888966	0.842763		369	614	113	0.306233	0.184039		1219	1392	1184	0.971288	0.850575		243	285	83	0.341564	0.291228
119068835.IonCode_0703	1531	1624	1347	0.879817	0.829433		387	656	109	0.281654	0.166159		1239	1426	1199	0.967716	0.840813		256	301	74	0.289062	0.245847
119068836.IonCode_0704	1391	1547	1284	0.923077	0.829994		353	604	105	0.29745	0.173841		1245	1443	1212	0.973494	0.839917		257	287	84	0.326848	0.292683
119068837.IonCode_0705	1567	1598	1340	0.855137	0.838548		382	668	105	0.274869	0.157186		1236	1410	1189	0.961974	0.843262		258	334	88	0.341085	0.263473
119068839.IonCode_0707	1583	1590	1303	0.823121	0.819497		464	854	97	0.209052	0.113583		1248	1436	1182	0.947115	0.82312		275	386	78	0.283636	0.202073
119068840.IonCode_0708	3493	3194	2596	0.743201	0.812774		835	921	170	0.203593	0.184582		1248	1413	1192	0.955128	0.843595		256	367	81	0.316406	0.220708
119068841.IonCode_0709	1497	1560	1299	0.867735	0.832692		382	650	107	0.280105	0.164615		1199	1371	1165	0.971643	0.849745		237	332	81	0.341772	0.243976
119068842.IonCode_0710	1402	1476	1228	0.875892	0.831978		371	597	109	0.293801	0.18258		1182	1353	1140	0.964467	0.842572		248	297	89	0.358871	0.299663
119068843.IonCode_0711	1499	1618	1326	0.88459	0.81953		400	769	113	0.2825	0.146944		1217	1431	1178	0.967954	0.823201		265	355	83	0.313208	0.233803
119068844.IonCode_0712	1431	1526	1270	0.887491	0.832241		338	636	96	0.284024	0.150943		1192	1372	1156	0.969799	0.842566		237	291	75	0.316456	0.257732
119068845.IonCode_0713	1476	1539	1288	0.872629	0.836907		370	599	90	0.243243	0.15025		1225	1409	1187	0.96898	0.842441		246	295	72	0.292683	0.244068
119068846.IonCode_0714	1579	1598	1335	0.845472	0.835419		429	686	103	0.240093	0.150146		1241	1403	1192	0.960516	0.849608		248	329	76	0.306452	0.231003
119068847.IonCode_0715	1400	1540	1258	0.898571	0.816883		385	651	103	0.267532	0.158218		1219	1428	1180	0.968007	0.826331		274	325	78	0.284672	0.24
119068848.IonCode_0716	1986	1989	1642	0.826788	0.82554		443	606	125	0.282167	0.206271		1169	1340	1136	0.971771	0.847761		224	280	80	0.357143	0.285714
119068849.IonCode_0717	1523	1610	1337	0.877873	0.830435		391	611	102	0.26087	0.166939		1235	1426	1203	0.974089	0.843619		250	312	81	0.324	0.259615
119068850.IonCode_0718	1313	1444	1214	0.9246	0.84072		301	521	88	0.292359	0.168906		1208	1374	1171	0.969371	0.852256		213	243	57	0.267606	0.234568
119068851.IonCode_0719	1500	1558	1300	0.866667	0.834403		381	615	91	0.238845	0.147967		1200	1381	1156	0.963333	0.837075		242	295	63	0.260331	0.213559
119068852.IonCode_0720	1447	1537	1276	0.881824	0.830189		367	638	97	0.264305	0.152038		1228	1426	1188	0.967427	0.8331		259	300	69	0.266409	0.23
119068853.IonCode_0721	1476	1584	1320	0.894309	0.833333		384	623	112	0.291667	0.179775		1256	1449	1222	0.97293	0.84334		257	291	82	0.319066	0.281787
119068854.IonCode_0722	1486	1593	1326	0.892328	0.832392		380	632	104	0.273684	0.164557		1247	1447	1211	0.971131	0.836904		258	304	76	0.294574	0.25
119068855.IonCode_0723	1316	1511	1196	0.908815	0.791529		296	382	80	0.27027	0.209424		1096	1276	1070	0.976277	0.838558		180	155	45	0.25	0.290323
119068856.IonCode_0724	1684	1686	1391	0.82601	0.82503		450	820	117	0.26	0.142683		1191	1038	885	0.743073	0.852601		263	386	86	0.326996	0.222798
119068857.IonCode_0725	1458	1544	1296	0.888889	0.839378		354	597	101	0.285311	0.169179		1248	1426	1208	0.967949	0.847125		240	308	84	0.35	0.272727
119068858.IonCode_0726	1419	1504	1275	0.89852	0.847739		348	639	105	0.301724	0.164319		1216	1376	1175	0.966283	0.853924		237	322	83	0.350211	0.257764
119068859.IonCode_0727	1458	1562	1283	0.879973	0.821383		367	576	98	0.26703	0.170139		1222	1398	1172	0.959083	0.83834		250	290	77	0.308	0.265517
119068860.IonCode_0728	1421	1498	1255	0.883181	0.837784		345	599	97	0.281159	0.161937		1185	1364	1144	0.965401	0.83871		259	318	87	0.335907	0.273585
119068861.IonCode_0729	1436	1535	1261	0.878134	0.821498		357	580	101	0.282913	0.174138		1155	1321	1108	0.959307	0.838759		231	266	74	0.320346	0.278195
119068862.IonCode_0730	1410	1513	1269	0.9	0.838731		322	507	89	0.276398	0.175542		1206	1375	1171	0.970978	0.851636		212	241	57	0.268868	0.236515
119068863.IonCode_0731	1146	1449	1083	0.945026	0.747412		244	274	50	0.204918	0.182482		994	1210	973	0.978873	0.804132		138	119	20	0.144928	0.168067
119068864.IonCode_0732	1243	1574	1095	0.880933	0.69568		218	208	46	0.211009	0.221154		845	1000	825	0.976331	0.825		87	59	13	0.149425	0.220339
119068865.IonCode_0733	1540	1656	1375	0.892857	0.830314		369	606	97	0.262873	0.160066		1244	1429	1212	0.974277	0.848146		237	284	72	0.303797	0.253521
119068866.IonCode_0734	1477	1558	1297	0.878131	0.832478		393	609	108	0.274809	0.17734		1214	1391	1176	0.968699	0.845435		244	334	85	0.348361	0.254491
119068867.IonCode_0735	1461	1565	1279	0.875428	0.817252		412	661	118	0.286408	0.178517		1194	1400	1156	0.968174	0.825714		268	318	81	0.302239	0.254717
119068868.IonCode_0736	1427	1551	1310	0.91801	0.844616		355	570	99	0.278873	0.173684		1242	1437	1215	0.978261	0.845511		253	299	85	0.335968	0.284281
119068869.IonCode_0737	1389	1524	1255	0.903528	0.823491		362	600	102	0.281768	0.17		1201	1397	1168	0.972523	0.836077		258	276	80	0.310078	0.289855
119068870.IonCode_0738	1300	1445	1190	0.915385	0.823529		332	547	98	0.295181	0.179159		1123	1310	1097	0.976848	0.837405		225	262	69	0.306667	0.263359
119068871.IonCode_0739	1054	1369	977	0.926945	0.71366		161	167	36	0.223602	0.215569		701	805	690	0.984308	0.857143		64	48	8	0.125	0.166667
119068872.IonCode_0740	1525	1653	1349	0.88459	0.816092		349	425	84	0.240688	0.197647		1157	1327	1126	0.973207	0.848531		190	176	44	0.231579	0.25
119068873.IonCode_0741	1451	1529	1282	0.883529	0.838457		364	630	103	0.282967	0.163492		1228	1405	1188	0.967427	0.845552		247	312	83	0.336032	0.266026
119068874.IonCode_0742	1536	1603	1334	0.86849	0.83219		388	709	109	0.280928	0.153738		1204	1378	1163	0.965947	0.843977		246	353	81	0.329268	0.229462
119068875.IonCode_0743	1431	1556	1301	0.909154	0.836118		363	576	89	0.245179	0.154514		1214	1403	1182	0.973641	0.84248		254	279	73	0.287402	0.261649
119068876.IonCode_0744	1474	1555	1316	0.892809	0.846302		365	609	115	0.315068	0.188834		1248	1413	1214	0.972756	0.859165		246	309	91	0.369919	0.294498
119068877.IonCode_0745	1485	1565	1309	0.881481	0.836422		395	659	101	0.255696	0.153263		1224	1408	1180	0.964052	0.838068		277	311	84	0.303249	0.270096
119068878.IonCode_0746	1345	1508	1214	0.902602	0.80504		316	411	80	0.253165	0.194647		1137	1366	1112	0.978012	0.814056		195	180	41	0.210256	0.227778
119068879.IonCode_0747	1272	1472	1172	0.921384	0.796196		261	307	53	0.203065	0.172638		1084	1244	1055	0.973247	0.848071		140	109	26	0.185714	0.238532
119068881.IonCode_0749	1480	1547	1295	0.875	0.837104		385	638	110	0.285714	0.172414		1235	1402	1193	0.965992	0.850927		255	307	85	0.333333	0.276873
119068882.IonCode_0750	1493	1569	1322	0.885466	0.842575		373	649	107	0.286863	0.164869		1243	1418	1209	0.972647	0.852609		254	318	83	0.326772	0.261006
119068883.IonCode_0751	1572	1583	1327	0.844148	0.838282		412	639	109	0.264563	0.170579		1236	1403	1185	0.958738	0.844619		250	311	82	0.328	0.263666
119068884.IonCode_0752	1437	1521	1269	0.88309	0.83432		364	628	110	0.302198	0.175159		1212	1387	1172	0.966997	0.844989		248	310	84	0.33871	0.270968
119068885.IonCode_0753	1503	1588	1317	0.876248	0.829345		407	658	99	0.243243	0.150456		1231	1412	1190	0.966694	0.842776		247	316	73	0.295547	0.231013
119068886.IonCode_0754	1426	1518	1250	0.876578	0.823452		350	555	103	0.294286	0.185586		1184	1371	1146	0.967905	0.835886		238	275	82	0.344538	0.298182
119068887.IonCode_0755	1425	1571	1304	0.915088	0.830045		321	410	78	0.242991	0.190244		1225	1417	1198	0.977959	0.845448		194	200	46	0.237113	0.23
119068888.IonCode_0756	3286	3152	2478	0.754108	0.786168		721	632	139	0.192788	0.219937		997	1174	965	0.967904	0.821976		163	139	29	0.177914	0.208633
119068889.IonCode_0757	1450	1534	1304	0.89931	0.850065		334	537	101	0.302395	0.188082		1253	1412	1215	0.969673	0.860482		225	274	75	0.333333	0.273723
119068890.IonCode_0758	1359	1470	1208	0.888889	0.821769		344	602	104	0.302326	0.172757		1165	1344	1123	0.963948	0.835565		251	297	83	0.330677	0.279461
119068891.IonCode_0759	1367	1485	1229	0.899049	0.827609		362	646	93	0.256906	0.143963		1176	1372	1144	0.972789	0.833819		262	322	75	0.28626	0.232919
119068892.IonCode_0760	1424	1569	1273	0.893961	0.811345		384	613	115	0.299479	0.187602		1190	1382	1149	0.965546	0.831404		266	327	89	0.334586	0.272171
119068893.IonCode_0761	1415	1513	1279	0.903887	0.84534		350	568	103	0.294286	0.181338		1215	1392	1180	0.971193	0.847701		236	290	78	0.330508	0.268966
119068894.IonCode_0762	1331	1483	1214	0.912096	0.818611		317	460	89	0.280757	0.193478		1147	1337	1118	0.974717	0.8362		200	204	52	0.26	0.254902
119068895.IonCode_0763	1464	1572	1311	0.895492	0.833969		358	601	92	0.256983	0.153078		1258	1441	1218	0.968203	0.845246		229	279	61	0.266376	0.218638
119068896.IonCode_0764	3243	3089	2454	0.756707	0.794432		776	644	174	0.224227	0.270186		1092	1253	1054	0.965201	0.841181		189	179	48	0.253968	0.268156
119068897.IonCode_0765	1379	1491	1225	0.888325	0.821596		361	599	92	0.254848	0.153589		1171	1355	1129	0.964133	0.83321		247	277	69	0.279352	0.249097
119068898.IonCode_0766	1408	1515	1255	0.891335	0.828383		361	575	113	0.313019	0.196522		1206	1396	1167	0.967662	0.83596		263	287	87	0.330798	0.303136
119068899.IonCode_0767	1454	1520	1298	0.89271	0.853947		346	540	101	0.291908	0.187037		1238	1393	1205	0.973344	0.865039		220	263	70	0.318182	0.26616
119068900.IonCode_0768	1483	1553	1312	0.884693	0.844816		343	628	92	0.268222	0.146497		1248	1430	1214	0.972756	0.848951		234	312	73	0.311966	0.233974
119068901.IonCode_0769	1461	1544	1307	0.894593	0.846503		354	614	109	0.30791	0.177524		1223	1387	1183	0.967294	0.85292		245	305	84	0.342857	0.27541
119068902.IonCode_0770	1304	1497	1214	0.930982	0.810955		298	446	79	0.265101	0.17713		1172	1383	1144	0.976109	0.827187		208	186	48	0.230769	0.258065
119068903.IonCode_0771	1423	1560	1288	0.90513	0.825641		323	431	81	0.250774	0.187935		1187	1376	1160	0.977254	0.843023		199	197	52	0.261307	0.263959
119068904.IonCode_0772	1749	1795	1470	0.84048	0.818942		433	605	111	0.256351	0.183471		1112	1294	1083	0.973921	0.83694		217	238	64	0.294931	0.268908
119068905.IonCode_0773	1394	1495	1245	0.893113	0.832776		345	577	101	0.292754	0.175043		1194	1358	1157	0.969012	0.851988		235	271	75	0.319149	0.276753
119068906.IonCode_0774	1378	1473	1257	0.912192	0.85336		315	585	93	0.295238	0.158974		1197	1360	1169	0.976608	0.859559		209	296	72	0.344498	0.243243
119068907.IonCode_0775	1468	1532	1280	0.871935	0.835509		376	656	98	0.260638	0.14939		1219	1397	1174	0.963084	0.840372		245	316	82	0.334694	0.259494
119068908.IonCode_0776	1386	1503	1246	0.89899	0.829009		375	707	108	0.288	0.152758		1166	1339	1130	0.969125	0.843913		250	336	79	0.316	0.235119
119068909.IonCode_0777	1409	1528	1278	0.907026	0.836387		362	564	98	0.270718	0.173759		1258	1453	1221	0.970588	0.84033		253	267	75	0.296443	0.280899
119068910.IonCode_0778	1464	1578	1310	0.894809	0.830165		377	562	105	0.278515	0.186833		1194	1387	1170	0.979899	0.843547		248	303	81	0.326613	0.267327
119068911.IonCode_0779	1406	1517	1265	0.899716	0.833883		342	564	93	0.27193	0.164894		1212	1399	1180	0.973597	0.84346		232	271	66	0.284483	0.243542
119068912.IonCode_0780	2561	2423	1961	0.765717	0.809327		621	642	129	0.207729	0.200935		1115	1315	1079	0.967713	0.820532		244	231	71	0.290984	0.307359
119068913.IonCode_0781	1431	1531	1291	0.902166	0.84324		309	552	90	0.291262	0.163043		1227	1419	1201	0.97881	0.846371		225	280	67	0.297778	0.239286
119068914.IonCode_0782	1422	1527	1264	0.888889	0.827767		358	584	106	0.296089	0.181507		1192	1368	1150	0.964765	0.840643		241	301	78	0.323651	0.259136
119068915.IonCode_0783	1373	1494	1255	0.914057	0.840027		319	567	105	0.329154	0.185185		1220	1397	1183	0.969672	0.846815		242	281	84	0.347107	0.298932
119068916.IonCode_0784	1488	1550	1287	0.864919	0.830323		421	676	114	0.270784	0.168639		1194	1376	1145	0.958961	0.832122		261	334	90	0.344828	0.269461
119068917.IonCode_0785	995	1071	896	0.900503	0.836601		238	404	72	0.302521	0.178218		849	977	831	0.978799	0.850563		161	194	57	0.354037	0.293814
119068918.IonCode_0786	1435	1566	1310	0.912892	0.836526		339	578	97	0.286136	0.16782		1229	1408	1204	0.979658	0.855114		240	273	71	0.295833	0.260073
119068919.IonCode_0787	1388	1550	1283	0.924352	0.827742		301	498	80	0.265781	0.160643		1234	1437	1209	0.979741	0.841336		212	232	57	0.268868	0.24569
119068920.IonCode_0788	2058	2025	1667	0.81001	0.82321		513	642	141	0.274854	0.219626		1166	1346	1135	0.973413	0.843239		251	253	87	0.346614	0.343874
119068921.IonCode_0789	1445	1544	1304	0.902422	0.84456		341	604	91	0.266862	0.150662		1258	1437	1224	0.972973	0.851775		240	324	77	0.320833	0.237654
119068922.IonCode_0790	1462	1530	1276	0.872777	0.833987		356	574	96	0.269663	0.167247		1257	1429	1207	0.960223	0.844647		248	276	72	0.290323	0.26087
119068923.IonCode_0791	1381	1482	1250	0.905141	0.843455		330	571	100	0.30303	0.175131		1219	1387	1184	0.971288	0.853641		222	264	75	0.337838	0.284091
119068924.IonCode_0792	1489	1588	1327	0.891202	0.835642		379	611	112	0.295515	0.183306		1283	1473	1247	0.971941	0.846572		259	315	83	0.320463	0.263492
119068925.IonCode_0793	1569	1608	1344	0.856597	0.835821		385	614	109	0.283117	0.177524		1269	1447	1220	0.961387	0.843124		244	307	78	0.319672	0.254072
119068926.IonCode_0794	1590	1607	1338	0.841509	0.832607		437	707	104	0.237986	0.1471		1221	1386	1169	0.957412	0.843434		247	341	81	0.327935	0.237537
119068927.IonCode_0795	1506	1546	1287	0.854582	0.832471		432	716	102	0.236111	0.142458		1217	1386	1170	0.96138	0.844156		262	353	77	0.293893	0.21813
119068928.IonCode_0796	2749	2631	2115	0.769371	0.803877		680	602	143	0.210294	0.237542		1120	1310	1085	0.96875	0.828244		237	232	64	0.270042	0.275862
119068929.IonCode_0801	2392	2216	1817	0.759615	0.819946		543	644	120	0.220994	0.186335		1123	1268	1086	0.967053	0.856467		221	266	64	0.289593	0.240602
119068930.IonCode_0802	2179	2134	1719	0.788894	0.80553		531	658	119	0.224105	0.180851		1094	1267	1056	0.965265	0.833465		239	275	73	0.305439	0.265455
119068931.IonCode_0803	2165	2080	1716	0.79261	0.825		523	630	125	0.239006	0.198413		1124	1298	1094	0.97331	0.842835		236	280	76	0.322034	0.271429
119079037.IonCode_0501	1448	1551	1292	0.892265	0.833011		364	584	109	0.299451	0.186644		1145	1323	1116	0.974672	0.843537		231	270	76	0.329004	0.281481
119079038.IonCode_0502	1330	1458	1205	0.906015	0.826475		335	528	92	0.274627	0.174242		1158	1341	1128	0.974093	0.841163		230	266	69	0.3	0.259398
119079039.IonCode_0503	1259	1401	1151	0.914218	0.821556		308	544	88	0.285714	0.161765		1102	1288	1074	0.974592	0.833851		220	241	57	0.259091	0.236515
119079040.IonCode_0504	1501	1609	1340	0.892738	0.832815		320	513	103	0.321875	0.20078		1237	1412	1201	0.970897	0.850567		220	228	69	0.313636	0.302632
119079041.IonCode_0505	1386	1522	1276	0.920635	0.838371		333	501	99	0.297297	0.197605		1207	1404	1178	0.975973	0.839031		229	225	63	0.275109	0.28
119079042.IonCode_0506	1439	1562	1308	0.908965	0.837388		348	539	103	0.295977	0.191095		1270	1464	1234	0.971654	0.842896		246	255	75	0.304878	0.294118
119079043.IonCode_0507	1325	1448	1207	0.910943	0.833564		320	482	83	0.259375	0.172199		1160	1346	1127	0.971552	0.837296		223	219	58	0.26009	0.26484
119079044.IonCode_0508	1744	1754	1445	0.828555	0.823831		445	565	114	0.25618	0.20177		1189	1368	1145	0.962994	0.836988		253	268	71	0.280632	0.264925
119079045.IonCode_0509	1464	1548	1316	0.898907	0.850129		327	500	94	0.287462	0.188		1207	1372	1170	0.969345	0.85277		224	230	65	0.290179	0.282609
119079046.IonCode_0510	1447	1535	1299	0.897719	0.846254		326	478	86	0.263804	0.179916		1221	1392	1190	0.974611	0.854885		217	243	67	0.308756	0.27572
119079047.IonCode_0511	1396	1542	1277	0.914756	0.828145		350	584	110	0.314286	0.188356		1212	1426	1181	0.974422	0.828191		256	282	81	0.316406	0.287234
119079048.IonCode_0512	1493	1586	1324	0.886805	0.834805		360	503	96	0.266667	0.190855		1238	1420	1205	0.973344	0.848592		226	234	68	0.300885	0.290598
119079049.IonCode_0513	1399	1522	1282	0.916369	0.842313		312	509	98	0.314103	0.192534		1214	1407	1187	0.977759	0.843639		225	245	71	0.315556	0.289796
119079050.IonCode_0514	1399	1532	1279	0.914224	0.834856		316	572	100	0.316456	0.174825		1236	1424	1209	0.978155	0.849017		234	263	76	0.324786	0.288973
119079051.IonCode_0515	1522	1617	1344	0.883049	0.831169		377	568	104	0.275862	0.183099		1250	1420	1212	0.9696	0.853521		234	256	75	0.320513	0.292969
119079052.IonCode_0516	1860	1885	1562	0.839785	0.828647		462	640	107	0.231602	0.167187		1230	1423	1188	0.965854	0.834856		258	317	76	0.294574	0.239748
119079053.IonCode_0517	1616	1707	1424	0.881188	0.834212		371	560	114	0.307278	0.203571		1267	1451	1222	0.964483	0.842178		242	267	75	0.309917	0.280899
119079054.IonCode_0518	1408	1534	1271	0.902699	0.828553		334	511	107	0.320359	0.209393		1187	1385	1153	0.971356	0.832491		239	239	71	0.297071	0.297071
119079055.IonCode_0519	1316	1465	1228	0.933131	0.838225		304	496	95	0.3125	0.191532		1163	1354	1143	0.982803	0.844165		225	220	64	0.284444	0.290909
119079056.IonCode_0520	1391	1525	1272	0.91445	0.834098		323	524	102	0.315789	0.194656		1231	1440	1201	0.97563	0.834028		244	228	64	0.262295	0.280702
119079057.IonCode_0521	1472	1583	1320	0.896739	0.83386		346	547	92	0.265896	0.16819		1212	1399	1177	0.971122	0.841315		234	257	62	0.264957	0.241245
119079058.IonCode_0522	1429	1550	1293	0.904829	0.834194		339	599	101	0.297935	0.168614		1191	1368	1162	0.975651	0.849415		239	265	78	0.32636	0.29434
119079059.IonCode_0523	1540	1574	1320	0.857143	0.838628		384	528	98	0.255208	0.185606		1204	1379	1171	0.972591	0.849166		229	263	68	0.296943	0.258555
119079060.IonCode_0524	1686	1720	1399	0.829775	0.813372		431	627	108	0.25058	0.172249		1206	1395	1164	0.965174	0.834409		237	320	74	0.312236	0.23125
119079061.IonCode_0525	1441	1579	1291	0.895906	0.817606		335	464	72	0.214925	0.155172		1163	1362	1136	0.976784	0.834068		217	219	48	0.221198	0.219178
119079062.IonCode_0526	1460	1561	1308	0.89589	0.837924		351	534	90	0.25641	0.168539		1224	1418	1193	0.974673	0.841326		242	241	63	0.260331	0.261411
119079063.IonCode_0527	1335	1469	1235	0.925094	0.840708		298	513	102	0.342282	0.19883		1215	1388	1177	0.968724	0.847983		221	234	71	0.321267	0.303419
119079064.IonCode_0528	1395	1508	1268	0.908961	0.840849		314	515	91	0.289809	0.176699		1209	1391	1182	0.977667	0.849748		225	249	72	0.32	0.289157
119079065.IonCode_0529	1308	1386	1172	0.896024	0.845599		301	530	88	0.292359	0.166038		1099	1255	1073	0.976342	0.85498		207	269	70	0.338164	0.260223
119079066.IonCode_0530	1367	1485	1243	0.90929	0.837037		313	526	95	0.303514	0.180608		1192	1384	1164	0.97651	0.84104		224	242	67	0.299107	0.27686
119079067.IonCode_0531	1303	1444	1214	0.931696	0.84072		296	433	79	0.266892	0.182448		1180	1340	1149	0.973729	0.857463		208	181	55	0.264423	0.303867
119079068.IonCode_0532	1447	1629	1308	0.903939	0.802947		316	398	81	0.256329	0.203518		1133	1296	1103	0.973522	0.85108		155	163	38	0.245161	0.233129
119079069.IonCode_0533	1586	1662	1385	0.873266	0.833333		356	553	109	0.30618	0.197107		1224	1421	1199	0.979575	0.843772		242	263	73	0.301653	0.277567
119079070.IonCode_0534	1372	1513	1260	0.918367	0.832783		324	515	90	0.277778	0.174757		1180	1369	1157	0.980508	0.845142		230	249	64	0.278261	0.257028
119079071.IonCode_0535	1348	1496	1255	0.931009	0.838904		310	480	87	0.280645	0.18125		1216	1410	1190	0.978618	0.843972		222	213	58	0.261261	0.2723
119079072.IonCode_0536	1285	1444	1198	0.932296	0.82964		329	545	93	0.282675	0.170642		1170	1353	1141	0.975214	0.843311		228	263	70	0.307018	0.26616
119079073.IonCode_0537	1250	1381	1158	0.9264	0.838523		302	461	92	0.304636	0.199566		1148	1326	1116	0.972125	0.841629		223	229	65	0.29148	0.283843
119079077.IonCode_0541	1380	1478	1249	0.905072	0.845061		330	533	91	0.275758	0.170732		1198	1364	1164	0.971619	0.853372		228	275	71	0.311404	0.258182
119079078.IonCode_0542	1380	1465	1257	0.91087	0.85802		288	503	95	0.329861	0.188867		1221	1382	1190	0.974611	0.861071		210	249	73	0.347619	0.293173
119079079.IonCode_0543	1326	1418	1193	0.899698	0.841326		306	504	84	0.27451	0.166667		1146	1314	1111	0.969459	0.84551		211	228	65	0.308057	0.285088
119079080.IonCode_0544	1348	1458	1226	0.909496	0.840878		322	511	96	0.298137	0.187867		1191	1367	1161	0.974811	0.849305		228	251	67	0.29386	0.266932
119079081.IonCode_0545	1292	1445	1169	0.904799	0.808997		357	568	93	0.260504	0.163732		1133	1358	1105	0.975287	0.813697		268	253	69	0.257463	0.272727
119079082.IonCode_0546	1315	1441	1192	0.906464	0.827203		326	536	92	0.282209	0.171642		1125	1321	1097	0.975111	0.830431		228	257	68	0.298246	0.264591
119079083.IonCode_0547	1352	1471	1241	0.917899	0.843644		303	479	86	0.283828	0.179541		1154	1321	1131	0.980069	0.85617		194	224	54	0.278351	0.241071
119079085.IonCode_0549	1354	1467	1228	0.906942	0.837082		322	541	94	0.291925	0.173752		1163	1334	1134	0.975064	0.850075		214	252	70	0.327103	0.277778
119079086.IonCode_0550	1368	1494	1238	0.904971	0.828648		343	533	101	0.294461	0.189493		1169	1359	1137	0.972626	0.836645		237	272	76	0.320675	0.279412
119079087.IonCode_0551	1361	1478	1251	0.919177	0.846414		315	511	89	0.28254	0.174168		1179	1357	1149	0.974555	0.846721		220	261	66	0.3	0.252874
119079088.IonCode_0552	1306	1423	1194	0.914242	0.839072		322	527	104	0.322981	0.197343		1142	1300	1114	0.975482	0.856923		206	229	73	0.354369	0.318777
119079089.IonCode_0553	1383	1485	1251	0.904555	0.842424		321	467	95	0.29595	0.203426		1177	1345	1148	0.975361	0.853532		212	228	65	0.306604	0.285088
119079090.IonCode_0554	1354	1461	1233	0.910635	0.843943		306	521	97	0.316993	0.18618		1148	1315	1118	0.973868	0.85019		216	242	68	0.314815	0.280992
119079091.IonCode_0555	1418	1600	1318	0.929478	0.82375		319	423	87	0.272727	0.205674		1200	1382	1173	0.9775	0.84877		203	199	50	0.246305	0.251256
119079093.IonCode_0557	1342	1475	1230	0.916542	0.833898		313	563	93	0.297125	0.165187		1189	1387	1167	0.981497	0.841384		231	269	68	0.294372	0.252788
119079094.IonCode_0558	1449	1522	1262	0.870945	0.829172		351	580	96	0.273504	0.165517		1185	1368	1150	0.970464	0.840643		238	293	71	0.298319	0.242321
119079095.IonCode_0559	1248	1401	1164	0.932692	0.830835		283	490	78	0.275618	0.159184		1151	1339	1117	0.97046	0.834205		221	213	56	0.253394	0.262911
119079096.IonCode_0560	1280	1382	1151	0.899219	0.832851		292	538	78	0.267123	0.144981		1138	1316	1102	0.968366	0.837386		227	236	63	0.277533	0.266949
119079097.IonCode_0561	1231	1405	1153	0.936637	0.820641		283	449	79	0.279152	0.175947		1135	1344	1114	0.981498	0.828869		223	207	59	0.264574	0.285024
119079098.IonCode_0562	1245	1402	1149	0.922892	0.819544		306	469	82	0.267974	0.17484		1135	1312	1097	0.96652	0.836128		218	203	47	0.215596	0.231527
119079099.IonCode_0563	1298	1441	1196	0.921418	0.829979		304	443	95	0.3125	0.214447		1153	1341	1129	0.979185	0.841909		206	207	52	0.252427	0.251208
119079102.IonCode_0566	1495	1613	1356	0.907023	0.84067		332	539	91	0.274096	0.168831		1251	1444	1227	0.980815	0.849723		231	246	66	0.285714	0.268293
119079103.IonCode_0567	1369	1498	1252	0.914536	0.835781		319	510	94	0.294671	0.184314		1188	1361	1151	0.968855	0.845702		225	236	68	0.302222	0.288136
119079104.IonCode_0568	1361	1487	1250	0.918442	0.840619		321	460	86	0.267913	0.186957		1204	1388	1181	0.980897	0.850865		227	224	60	0.264317	0.267857
119079105.IonCode_0569	1459	1569	1320	0.904729	0.8413		366	536	118	0.322404	0.220149		1223	1417	1189	0.9722	0.839097		251	256	82	0.326693	0.320312
119079106.IonCode_0570	1440	1590	1310	0.909722	0.823899		378	488	97	0.256614	0.19877		1189	1404	1156	0.972246	0.823362		244	227	63	0.258197	0.277533
119079107.IonCode_0571	1599	1677	1414	0.884303	0.843172		354	483	105	0.29661	0.217391		1210	1388	1176	0.971901	0.847262		219	227	61	0.278539	0.268722
119079108.IonCode_0572	1268	1437	1177	0.928233	0.819068		253	356	79	0.312253	0.22191		1116	1285	1093	0.979391	0.850584		142	141	32	0.225352	0.22695
119079109.IonCode_0573	1488	1622	1341	0.90121	0.826757		345	536	102	0.295652	0.190299		1207	1412	1176	0.974316	0.832861		237	262	70	0.295359	0.267176
119079110.IonCode_0574	1456	1582	1318	0.90522	0.833123		325	521	85	0.261538	0.163148		1217	1413	1183	0.972062	0.837226		235	250	68	0.289362	0.272
119079111.IonCode_0575	1347	1457	1233	0.915367	0.846259		308	491	91	0.295455	0.185336		1199	1367	1172	0.977481	0.857352		208	230	61	0.293269	0.265217
119079112.IonCode_0576	1331	1480	1228	0.922615	0.82973		297	468	80	0.26936	0.17094		1194	1398	1167	0.977387	0.834764		225	200	59	0.262222	0.295
119079113.IonCode_0577	1247	1382	1132	0.907779	0.819103		295	515	85	0.288136	0.165049		1051	1242	1032	0.981922	0.830918		213	240	59	0.276995	0.245833
119079114.IonCode_0578	1321	1461	1219	0.922786	0.83436		301	480	83	0.275748	0.172917		1199	1394	1169	0.974979	0.838594		234	193	56	0.239316	0.290155
119079115.IonCode_0579	1430	1528	1275	0.891608	0.834424		331	542	99	0.299094	0.182657		1222	1410	1188	0.972177	0.842553		231	252	70	0.30303	0.277778
119079116.IonCode_0580	1440	1530	1293	0.897917	0.845098		302	470	92	0.304636	0.195745		1227	1400	1200	0.977995	0.857143		225	209	64	0.284444	0.30622
119079117.IonCode_0581	1517	1663	1381	0.910349	0.830427		379	567	103	0.271768	0.181658		1242	1436	1216	0.979066	0.846797		246	272	77	0.313008	0.283088
119079118.IonCode_0582	1379	1495	1218	0.883249	0.814716		364	493	80	0.21978	0.162272		1145	1338	1113	0.972052	0.831839		235	225	55	0.234043	0.244444
119079119.IonCode_0583	1372	1486	1248	0.909621	0.839838		331	476	93	0.280967	0.195378		1180	1359	1154	0.977966	0.849154		222	221	62	0.279279	0.280543
119079120.IonCode_0584	1357	1483	1238	0.912307	0.834794		299	436	87	0.29097	0.199541		1193	1371	1159	0.9715	0.845368		214	213	56	0.261682	0.262911
119079121.IonCode_0585	1343	1491	1227	0.913626	0.822938		341	522	93	0.272727	0.178161		1160	1371	1131	0.975	0.824945		250	241	68	0.272	0.282158
119079122.IonCode_0586	1472	1619	1325	0.900136	0.818406		369	475	86	0.233062	0.181053		1204	1414	1183	0.982558	0.836634		234	208	65	0.277778	0.3125
119079123.IonCode_0587	1467	1539	1286	0.876619	0.835608		376	566	108	0.287234	0.190813		1197	1380	1161	0.969925	0.841304		253	279	73	0.288538	0.261649
119079124.IonCode_0588	1499	1602	1310	0.873916	0.817728		393	574	95	0.24173	0.165505		1203	1403	1169	0.971737	0.833215		238	289	68	0.285714	0.235294
119079125.IonCode_0589	1469	1591	1327	0.903336	0.834067		323	558	99	0.306502	0.177419		1219	1399	1188	0.974569	0.849178		216	222	64	0.296296	0.288288
119079126.IonCode_0590	1395	1465	1238	0.887455	0.845051		330	530	88	0.266667	0.166038		1170	1333	1133	0.968376	0.849962		214	243	61	0.285047	0.251029
119079127.IonCode_0591	1304	1473	1207	0.925613	0.819416		319	497	80	0.250784	0.160966		1166	1382	1143	0.980274	0.827062		237	226	52	0.219409	0.230088
119079128.IonCode_0592	1433	1533	1288	0.898814	0.840183		308	528	96	0.311688	0.181818		1228	1403	1192	0.970684	0.849608		219	249	67	0.305936	0.269076
119079129.IonCode_0593	1347	1491	1236	0.917595	0.828974		320	521	89	0.278125	0.170825		1173	1362	1139	0.971014	0.83627		226	236	60	0.265487	0.254237
119079130.IonCode_0594	1328	1455	1203	0.905873	0.826804		309	478	82	0.265372	0.171548		1169	1339	1131	0.967494	0.84466		220	208	57	0.259091	0.274038
119079131.IonCode_0595	1352	1507	1210	0.89497	0.80292		401	665	105	0.261845	0.157895		1135	1356	1093	0.962996	0.806047		271	304	72	0.265683	0.236842
119079132.IonCode_0596	1558	1650	1362	0.874198	0.825455		393	560	97	0.246819	0.173214		1208	1405	1172	0.970199	0.834164		250	277	74	0.296	0.267148
119079133.IonCode_0601	1446	1556	1301	0.899723	0.836118		346	604	86	0.248555	0.142384		1279	1478	1249	0.976544	0.845061		235	258	56	0.238298	0.217054
119079134.IonCode_0602	1372	1513	1269	0.924927	0.838731		324	502	90	0.277778	0.179283		1218	1409	1195	0.981117	0.848119		228	235	65	0.285088	0.276596
119079136.IonCode_0604	1403	1516	1277	0.910192	0.842348		313	486	80	0.255591	0.164609		1237	1425	1206	0.974939	0.846316		220	228	58	0.263636	0.254386
119079137.IonCode_0605	1651	1670	1408	0.852816	0.843114		409	612	86	0.210269	0.140523		1284	1454	1245	0.969626	0.856259		223	307	59	0.264574	0.192182
119079138.IonCode_0606	1376	1495	1248	0.906977	0.834783		349	596	92	0.26361	0.154362		1199	1389	1172	0.977481	0.843772		245	281	74	0.302041	0.263345
119079139.IonCode_0607	1449	1550	1295	0.89372	0.835484		343	564	94	0.274052	0.166667		1251	1441	1216	0.972022	0.843858		242	277	77	0.318182	0.277978
119079140.IonCode_0608	1658	1686	1424	0.858866	0.844603		409	653	98	0.239609	0.150077		1309	1487	1268	0.968678	0.852724		251	313	74	0.294821	0.236422
119079141.IonCode_0609	1391	1478	1233	0.886413	0.834235		328	530	98	0.29878	0.184906		1216	1395	1178	0.96875	0.844444		222	248	66	0.297297	0.266129
119079142.IonCode_0610	1363	1507	1275	0.935437	0.846052		297	450	75	0.252525	0.166667		1274	1449	1239	0.972527	0.855072		220	218	54	0.245455	0.247706
119079143.IonCode_0611	1348	1484	1222	0.906528	0.82345		332	512	93	0.28012	0.181641		1199	1390	1158	0.965805	0.833094		244	243	64	0.262295	0.263374
119079144.IonCode_0612	1423	1541	1280	0.899508	0.830629		349	567	95	0.272206	0.167549		1230	1429	1204	0.978862	0.842547		240	281	67	0.279167	0.238434
119079145.IonCode_0613	1498	1571	1323	0.883178	0.842139		391	583	92	0.235294	0.157804		1283	1461	1236	0.963367	0.845996		249	298	74	0.297189	0.248322
119079146.IonCode_0614	1375	1479	1230	0.894545	0.831643		309	533	81	0.262136	0.15197		1190	1383	1160	0.97479	0.838756		232	246	60	0.258621	0.243902
119079147.IonCode_0615	1489	1583	1317	0.884486	0.831965		395	536	90	0.227848	0.16791		1252	1462	1223	0.976837	0.836525		257	255	62	0.241245	0.243137
119079148.IonCode_0616	1481	1585	1332	0.899392	0.840379		324	530	93	0.287037	0.175472		1273	1463	1245	0.978005	0.850991		226	252	68	0.300885	0.269841
119079149.IonCode_0617	1457	1568	1322	0.907344	0.843112		330	542	76	0.230303	0.140221		1270	1460	1245	0.980315	0.85274		220	263	58	0.263636	0.220532
119079150.IonCode_0618	1392	1659	1289	0.926006	0.776974		318	549	93	0.292453	0.169399		1250	1567	1223	0.9784	0.780472		220	275	66	0.3	0.24
119079151.IonCode_0619	1448	1556	1304	0.900552	0.838046		348	524	90	0.258621	0.171756		1264	1465	1235	0.977057	0.843003		239	245	70	0.292887	0.285714
119079152.IonCode_0620	1372	1509	1268	0.924198	0.840292		300	506	97	0.323333	0.1917		1247	1436	1219	0.977546	0.848886		221	243	66	0.298643	0.271605
119079153.IonCode_0621	1516	1581	1330	0.877309	0.84124		380	610	88	0.231579	0.144262		1270	1451	1228	0.966929	0.846313		246	310	70	0.284553	0.225806
119079154.IonCode_0622	1444	1543	1295	0.896814	0.839274		333	609	90	0.27027	0.147783		1259	1448	1221	0.969817	0.843232		233	269	67	0.287554	0.249071
119079155.IonCode_0623	1338	1471	1243	0.928999	0.845003		289	490	84	0.290657	0.171429		1216	1396	1187	0.976151	0.850287		210	222	56	0.266667	0.252252
119079156.IonCode_0624	1411	1544	1289	0.913536	0.834845		333	517	95	0.285285	0.183752		1265	1455	1232	0.973913	0.846735		253	261	77	0.304348	0.295019
119079157.IonCode_0625	1430	1562	1297	0.906993	0.830346		353	510	85	0.240793	0.166667		1258	1465	1227	0.975358	0.837543		239	225	64	0.267782	0.284444
119079158.IonCode_0626	1398	1518	1285	0.91917	0.846509		288	449	80	0.277778	0.178174		1268	1447	1237	0.975552	0.854872		211	223	61	0.2891	0.273543
119079159.IonCode_0627	1438	1523	1300	0.904033	0.853578		327	537	95	0.29052	0.176909		1270	1429	1232	0.970079	0.862141		220	270	71	0.322727	0.262963
119079160.IonCode_0628	1425	1574	1298	0.910877	0.824651		329	534	98	0.297872	0.183521		1281	1493	1247	0.973458	0.835231		255	260	74	0.290196	0.284615
119079161.IonCode_0629	1561	1646	1379	0.883408	0.837789		374	641	96	0.256684	0.149766		1308	1493	1270	0.970948	0.850636		239	308	75	0.313808	0.243506
119079162.IonCode_0630	1291	1429	1216	0.941905	0.850945		292	479	93	0.318493	0.194154		1205	1372	1177	0.976763	0.857872		212	243	67	0.316038	0.27572
119079163.IonCode_0631	1402	1519	1285	0.916548	0.845951		316	450	88	0.278481	0.195556		1210	1372	1181	0.976033	0.860787		198	220	55	0.277778	0.25
119079164.IonCode_0632	1358	1569	1266	0.932253	0.806883		302	381	70	0.231788	0.183727		1154	1344	1122	0.97227	0.834821		179	160	37	0.206704	0.23125
119079165.IonCode_0633	1427	1577	1306	0.915207	0.828155		359	572	97	0.270195	0.16958		1241	1462	1218	0.981467	0.833105		254	284	68	0.267717	0.239437
119079166.IonCode_0634	1380	1516	1272	0.921739	0.83905		331	528	95	0.287009	0.179924		1251	1434	1216	0.972022	0.847978		242	252	72	0.297521	0.285714
119079167.IonCode_0635	1436	1529	1292	0.899721	0.844997		326	561	86	0.263804	0.153298		1264	1445	1231	0.973892	0.851903		227	283	66	0.290749	0.233216
119079168.IonCode_0636	1403	1528	1283	0.914469	0.83966		324	491	84	0.259259	0.171079		1254	1439	1221	0.973684	0.848506		231	224	61	0.264069	0.272321
119079169.IonCode_0637	1438	1539	1278	0.888734	0.830409		355	582	90	0.253521	0.154639		1200	1386	1167	0.9725	0.841991		227	268	67	0.295154	0.25
119079170.IonCode_0638	1357	1515	1265	0.932203	0.834983		284	487	78	0.274648	0.160164		1232	1445	1214	0.98539	0.840138		219	231	61	0.278539	0.264069
119079171.IonCode_0639	1288	1468	1202	0.93323	0.818801		286	408	72	0.251748	0.176471		1161	1339	1136	0.978467	0.848394		187	182	44	0.235294	0.241758
119079173.IonCode_0641	1443	1574	1323	0.91684	0.840534		312	519	85	0.272436	0.163776		1293	1477	1259	0.973705	0.852404		215	251	58	0.269767	0.231076
119079174.IonCode_0642	1369	1499	1251	0.913806	0.834556		317	508	86	0.271293	0.169291		1232	1410	1195	0.969968	0.847518		218	257	56	0.256881	0.217899
119079175.IonCode_0643	1382	1488	1268	0.917511	0.852151		340	534	104	0.305882	0.194757		1228	1388	1192	0.970684	0.85879		229	267	76	0.331878	0.284644
119079176.IonCode_0644	1388	1506	1264	0.910663	0.839309		312	539	91	0.291667	0.168831		1221	1412	1198	0.981163	0.848442		229	236	66	0.28821	0.279661
119079177.IonCode_0645	1596	1597	1358	0.850877	0.850344		383	599	87	0.227154	0.145242		1286	1446	1243	0.966563	0.859613		227	318	69	0.303965	0.216981
119079178.IonCode_0646	1433	1570	1323	0.923238	0.842675		333	493	89	0.267267	0.180527		1280	1489	1261	0.985156	0.846877		235	242	67	0.285106	0.27686
119079179.IonCode_0647	1303	1486	1212	0.930161	0.815612		273	349	66	0.241758	0.189112		1187	1328	1138	0.958719	0.856928		160	138	34	0.2125	0.246377
119079181.IonCode_0649	1399	1495	1277	0.912795	0.854181		295	492	76	0.257627	0.154472		1258	1424	1228	0.976153	0.86236		205	225	58	0.282927	0.257778
119079182.IonCode_0650	1384	1499	1271	0.918353	0.847899		283	498	80	0.282686	0.160643		1237	1399	1205	0.974131	0.86133		204	230	61	0.29902	0.265217
119079183.IonCode_0651	1489	1574	1316	0.883815	0.836086		355	611	91	0.256338	0.148936		1268	1444	1224	0.9653	0.847645		243	299	71	0.292181	0.237458
119079184.IonCode_0652	1414	1564	1317	0.9314	0.842072		322	549	103	0.319876	0.187614		1295	1505	1272	0.982239	0.845183		243	261	79	0.325103	0.302682
119079185.IonCode_0653	1493	1581	1305	0.874079	0.825427		402	613	100	0.248756	0.163132		1223	1426	1188	0.971382	0.8331		265	301	75	0.283019	0.249169
119079186.IonCode_0654	1409	1514	1258	0.892832	0.830911		351	624	100	0.2849	0.160256		1229	1402	1180	0.96013	0.841655		236	300	71	0.300847	0.236667
119079187.IonCode_0655	1275	1465	1205	0.945098	0.822526		267	370	66	0.247191	0.178378		1168	1344	1148	0.982877	0.854167		168	160	39	0.232143	0.24375
119079189.IonCode_0657	1424	1498	1271	0.892556	0.848465		320	501	88	0.275	0.175649		1230	1403	1197	0.973171	0.853172		219	251	65	0.296804	0.258964
119079190.IonCode_0658	1395	1487	1272	0.911828	0.855414		301	518	90	0.299003	0.173745		1252	1410	1214	0.969649	0.860993		222	266	71	0.31982	0.266917
119079191.IonCode_0659	1434	1554	1327	0.925384	0.853925		302	517	92	0.304636	0.17795		1289	1471	1257	0.975175	0.854521		234	247	68	0.290598	0.275304
119079192.IonCode_0660	1406	1544	1297	0.922475	0.840026		358	558	88	0.24581	0.157706		1250	1445	1221	0.9768	0.844983		244	269	67	0.27459	0.249071
119079193.IonCode_0661	1464	1594	1327	0.906421	0.832497		343	553	94	0.274052	0.169982		1271	1478	1234	0.970889	0.834912		246	262	67	0.272358	0.255725
119079194.IonCode_0662	1316	1492	1252	0.951368	0.839142		283	455	91	0.321555	0.2		1230	1423	1211	0.984553	0.851019		221	207	64	0.289593	0.309179
119079195.IonCode_0663	1350	1521	1255	0.92963	0.825115		289	394	75	0.259516	0.190355		1237	1416	1201	0.970897	0.848164		195	167	46	0.235897	0.275449
119079197.IonCode_0665	1200	1418	1128	0.94	0.795487		290	380	69	0.237931	0.181579		1107	1298	1068	0.96477	0.822804		190	155	38	0.2	0.245161
119079198.IonCode_0666	1405	1520	1276	0.908185	0.839474		348	529	94	0.270115	0.177694		1241	1431	1206	0.971797	0.842767		246	260	69	0.280488	0.265385
119079199.IonCode_0667	1427	1566	1303	0.913104	0.832056		371	565	87	0.234501	0.153982		1270	1469	1232	0.970079	0.838666		242	267	64	0.264463	0.2397
119079201.IonCode_0669	1369	1413	1187	0.867056	0.840057		364	621	98	0.269231	0.15781		1079	1230	1049	0.972196	0.852846		214	307	76	0.35514	0.247557
119079202.IonCode_0670	1316	1459	1229	0.933891	0.842358		302	526	89	0.294702	0.169202		1223	1405	1187	0.970564	0.84484		224	256	63	0.28125	0.246094
119079203.IonCode_0671	1328	1477	1238	0.932229	0.838186		291	476	77	0.264605	0.161765		1226	1413	1201	0.979608	0.849965		208	220	53	0.254808	0.240909
119079205.IonCode_0673	1419	1548	1295	0.912615	0.836563		339	559	100	0.294985	0.178891		1244	1454	1220	0.980707	0.839065		247	258	74	0.299595	0.286822
119079206.IonCode_0674	1331	1456	1226	0.921112	0.842033		314	501	80	0.254777	0.159681		1195	1375	1163	0.973222	0.845818		227	225	62	0.273128	0.275556
119079208.IonCode_0676	1425	1555	1277	0.89614	0.821222		374	569	108	0.28877	0.189807		1188	1381	1155	0.972222	0.83635		245	271	77	0.314286	0.284133
119079209.IonCode_0677	1786	1813	1475	0.825868	0.813569		465	648	110	0.236559	0.169753		1203	1411	1165	0.968412	0.825656		260	295	79	0.303846	0.267797
119079210.IonCode_0678	1442	1568	1294	0.897365	0.825255		345	516	96	0.278261	0.186047		1214	1409	1188	0.978583	0.843151		226	252	62	0.274336	0.246032
119079211.IonCode_0679	1437	1553	1292	0.899095	0.831938		358	483	93	0.259777	0.192547		1198	1383	1159	0.967446	0.838033		240	243	62	0.258333	0.255144
119079212.IonCode_0680	1717	1774	1460	0.85032	0.822999		419	559	112	0.267303	0.200358		1171	1346	1132	0.966695	0.84101		214	252	63	0.294393	0.25
119079213.IonCode_0681	1545	1641	1357	0.878317	0.826935		368	583	94	0.255435	0.161235		1228	1422	1191	0.96987	0.837553		245	270	69	0.281633	0.255556
119079214.IonCode_0682	1428	1557	1292	0.904762	0.829801		370	511	94	0.254054	0.183953		1201	1388	1166	0.970858	0.840058		245	247	68	0.277551	0.275304
119079215.IonCode_0683	1357	1491	1218	0.897568	0.816901		347	555	91	0.262248	0.163964		1160	1372	1128	0.972414	0.822157		259	262	68	0.262548	0.259542
119079216.IonCode_0684	1392	1563	1292	0.928161	0.826615		327	483	89	0.272171	0.184265		1239	1443	1208	0.97498	0.837145		238	244	67	0.281513	0.27459
119079217.IonCode_0685	1580	1632	1352	0.855696	0.828431		418	608	113	0.270335	0.185855		1211	1403	1178	0.97275	0.839629		249	304	77	0.309237	0.253289
119079218.IonCode_0686	1376	1499	1262	0.917151	0.841895		310	476	85	0.274194	0.178571		1207	1396	1181	0.978459	0.845989		225	201	59	0.262222	0.293532
119079219.IonCode_0687	1475	1576	1288	0.87322	0.817259		377	583	101	0.267905	0.173242		1136	1339	1108	0.975352	0.827483		250	265	71	0.284	0.267925
119079220.IonCode_0688	1653	1678	1394	0.843315	0.830751		389	587	97	0.249357	0.165247		1186	1362	1146	0.966273	0.84141		235	278	63	0.268085	0.226619
119079221.IonCode_0689	1355	1478	1234	0.910701	0.834912		339	499	97	0.286136	0.194389		1169	1356	1141	0.976048	0.841445		227	238	65	0.286344	0.273109
119079222.IonCode_0690	1360	1466	1226	0.901471	0.836289		315	456	77	0.244444	0.16886		1154	1331	1123	0.973137	0.843727		208	194	51	0.245192	0.262887
119079223.IonCode_0691	1439	1558	1293	0.898541	0.82991		352	489	101	0.286932	0.206544		1172	1375	1148	0.979522	0.834909		234	224	66	0.282051	0.294643
119079224.IonCode_0692	1358	1495	1244	0.916053	0.832107		344	517	97	0.281977	0.187621		1167	1351	1136	0.973436	0.840859		224	235	65	0.290179	0.276596
119079225.IonCode_0693	1453	1553	1287	0.885754	0.828719		372	523	93	0.25	0.17782		1182	1373	1152	0.974619	0.839039		235	264	71	0.302128	0.268939
119079226.IonCode_0694	1348	1489	1232	0.913947	0.827401		337	537	103	0.305638	0.191806		1161	1361	1138	0.980189	0.83615		221	257	63	0.285068	0.245136
119079227.IonCode_0695	1371	1499	1225	0.893508	0.817211		358	575	80	0.223464	0.13913		1160	1365	1125	0.969828	0.824176		249	266	59	0.236948	0.221805
119079228.IonCode_0696	1603	1720	1398	0.872115	0.812791		432	630	101	0.233796	0.160317		1217	1435	1188	0.976171	0.827875		255	313	72	0.282353	0.230032
119079229.IonCode_0701	1508	1600	1324	0.877984	0.8275		367	564	92	0.250681	0.163121		1206	1406	1172	0.971808	0.83357		235	268	65	0.276596	0.242537
119079230.IonCode_0702	1362	1494	1248	0.9163	0.835341		332	502	92	0.277108	0.183267		1203	1396	1171	0.9734	0.838825		241	251	68	0.282158	0.270916
119079231.IonCode_0703	1533	1614	1337	0.872146	0.828377		356	584	106	0.297753	0.181507		1182	1364	1146	0.969543	0.840176		228	269	75	0.328947	0.27881
119079232.IonCode_0704	1495	1615	1323	0.88495	0.819195		350	506	89	0.254286	0.175889		1182	1387	1151	0.973773	0.829849		241	214	58	0.240664	0.271028
119079233.IonCode_0705	1397	1558	1288	0.921976	0.826701		335	500	83	0.247761	0.166		1207	1419	1180	0.97763	0.831572		244	234	60	0.245902	0.25641
119079234.IonCode_0706	1453	1564	1285	0.884377	0.821611		372	497	99	0.266129	0.199195		1179	1377	1145	0.971162	0.831518		253	238	71	0.280632	0.298319
119079235.IonCode_0707	1498	1557	1288	0.859813	0.827232		372	603	92	0.247312	0.15257		1174	1356	1131	0.963373	0.834071		243	285	64	0.263374	0.224561
119079236.IonCode_0708	1722	1794	1442	0.837398	0.80379		480	672	106	0.220833	0.157738		1207	1401	1161	0.961889	0.828694		261	352	73	0.279693	0.207386
119079237.IonCode_0709	1454	1521	1284	0.883081	0.844181		363	558	96	0.264463	0.172043		1195	1363	1162	0.972385	0.852531		228	256	66	0.289474	0.257812
119079238.IonCode_0710	1445	1555	1287	0.890657	0.827653		326	529	86	0.263804	0.162571		1184	1367	1156	0.976351	0.845647		222	253	55	0.247748	0.217391
119079239.IonCode_0711	1388	1512	1238	0.891931	0.818783		348	638	99	0.284483	0.155172		1170	1369	1135	0.970085	0.829072		240	294	68	0.283333	0.231293
119079240.IonCode_0712	1467	1565	1295	0.882754	0.827476		377	584	94	0.249337	0.160959		1176	1368	1143	0.971939	0.835526		237	271	58	0.244726	0.214022
119079241.IonCode_0713	1506	1573	1304	0.86587	0.828989		360	511	105	0.291667	0.205479		1207	1405	1176	0.974316	0.837011		246	242	70	0.284553	0.289256
119079242.IonCode_0714	1478	1563	1297	0.877537	0.829814		387	570	90	0.232558	0.157895		1195	1394	1163	0.973222	0.83429		240	277	69	0.2875	0.249097
119079243.IonCode_0715	1622	1737	1420	0.875462	0.817501		437	617	107	0.244851	0.17342		1189	1400	1154	0.970563	0.824286		258	303	75	0.290698	0.247525
119079244.IonCode_0716	1662	1757	1402	0.843562	0.797951		434	516	100	0.230415	0.193798		1141	1353	1116	0.978089	0.824834		226	223	52	0.230088	0.233184
119079245.IonCode_0717	1461	1550	1298	0.888433	0.837419		345	527	89	0.257971	0.16888		1217	1397	1182	0.971241	0.846099		226	248	66	0.292035	0.266129
119079246.IonCode_0718	1379	1538	1264	0.916606	0.821847		334	503	94	0.281437	0.186879		1182	1390	1154	0.976311	0.830216		240	238	66	0.275	0.277311
119079247.IonCode_0719	1376	1552	1244	0.90407	0.801546		356	535	83	0.233146	0.15514		1149	1381	1116	0.971279	0.80811		260	227	58	0.223077	0.255507
119079248.IonCode_0720	1379	1524	1244	0.902103	0.816273		368	517	83	0.225543	0.160542		1178	1395	1148	0.974533	0.822939		253	227	58	0.229249	0.255507
119079249.IonCode_0721	1404	1572	1285	0.915242	0.81743		355	527	93	0.261972	0.176471		1238	1446	1203	0.971729	0.83195		253	261	63	0.249012	0.241379
119079250.IonCode_0722	1317	1478	1207	0.916477	0.816644		323	491	83	0.256966	0.169043		1154	1355	1129	0.978336	0.83321		235	236	63	0.268085	0.266949
119079251.IonCode_0723	1466	1598	1299	0.886085	0.812891		326	379	65	0.199387	0.171504		1102	1275	1071	0.971869	0.84		170	151	35	0.205882	0.231788
119079252.IonCode_0724	1730	1834	1466	0.847399	0.799346		466	555	101	0.216738	0.181982		1151	1361	1111	0.965248	0.816312		223	237	56	0.251121	0.236287
119079253.IonCode_0725	1311	1433	1207	0.920671	0.842289		298	453	86	0.288591	0.189845		1150	1325	1128	0.98087	0.851321		212	221	65	0.306604	0.294118
119079254.IonCode_0726	1615	1688	1399	0.866254	0.828791		383	545	90	0.234987	0.165138		1221	1430	1191	0.97543	0.832867		248	254	60	0.241935	0.23622
119079255.IonCode_0727	1476	1578	1318	0.892954	0.835234		346	477	78	0.225434	0.163522		1231	1411	1200	0.974817	0.850461		225	217	62	0.275556	0.285714
119079256.IonCode_0728	1361	1528	1244	0.914034	0.814136		342	507	85	0.248538	0.167653		1195	1393	1166	0.975732	0.837042		240	262	67	0.279167	0.255725
119079257.IonCode_0729	1370	1510	1255	0.916058	0.831126		336	545	97	0.28869	0.177982		1171	1370	1144	0.976943	0.835036		242	265	70	0.289256	0.264151
119079258.IonCode_0730	1285	1482	1183	0.920623	0.798246		335	445	87	0.259701	0.195506		1152	1372	1123	0.974826	0.818513		240	206	53	0.220833	0.257282
119079259.IonCode_0731	1324	1495	1218	0.91994	0.814716		315	435	84	0.266667	0.193103		1115	1299	1093	0.980269	0.841416		180	176	37	0.205556	0.210227
119079261.IonCode_0733	1364	1505	1233	0.903959	0.819269		324	531	95	0.29321	0.178908		1171	1364	1141	0.974381	0.83651		236	260	75	0.317797	0.288462
119079262.IonCode_0734	1502	1597	1341	0.89281	0.839699		373	559	96	0.257373	0.171735		1229	1419	1200	0.976404	0.845666		232	293	70	0.301724	0.238908
119079263.IonCode_0735	1371	1534	1253	0.913931	0.816819		348	493	79	0.227011	0.160243		1163	1383	1143	0.982803	0.826464		234	236	56	0.239316	0.237288
119079264.IonCode_0736	1389	1538	1272	0.915767	0.827048		316	535	88	0.278481	0.164486		1224	1417	1183	0.966503	0.834862		230	248	65	0.282609	0.262097
119079265.IonCode_0737	1350	1461	1201	0.88963	0.82204		363	540	98	0.269972	0.181481		1168	1372	1138	0.974315	0.829446		244	248	64	0.262295	0.258065
119079266.IonCode_0738	1403	1531	1279	0.911618	0.835402		334	530	103	0.308383	0.19434		1233	1419	1201	0.974047	0.846371		231	245	66	0.285714	0.269388
119079269.IonCode_0741	1417	1519	1281	0.904023	0.843318		321	526	87	0.271028	0.165399		1190	1366	1166	0.979832	0.853587		216	237	61	0.282407	0.257384
119079270.IonCode_0742	1373	1459	1205	0.87764	0.825908		339	529	75	0.221239	0.141777		1164	1359	1133	0.973368	0.833701		229	250	59	0.257642	0.236
119079271.IonCode_0743	1296	1466	1198	0.924383	0.81719		312	468	64	0.205128	0.136752		1143	1338	1112	0.972878	0.831091		228	212	46	0.201754	0.216981
119079272.IonCode_0744	1472	1559	1305	0.886549	0.837075		342	484	101	0.295322	0.208678		1187	1376	1161	0.978096	0.84375		234	240	70	0.299145	0.291667
119079273.IonCode_0745	1404	1525	1251	0.891026	0.820328		351	587	78	0.222222	0.132879		1125	1325	1096	0.974222	0.82717		234	264	56	0.239316	0.212121
119079274.IonCode_0746	1519	1611	1317	0.867018	0.817505		383	541	102	0.266319	0.18854		1207	1412	1170	0.969345	0.828612		239	257	70	0.292887	0.272374
119079277.IonCode_0749	1410	1504	1272	0.902128	0.845745		325	520	91	0.28	0.175		1215	1380	1174	0.966255	0.850725		226	246	65	0.287611	0.264228
119079278.IonCode_0750	1445	1576	1308	0.90519	0.829949		346	555	106	0.306358	0.190991		1221	1414	1189	0.973792	0.840877		246	280	77	0.313008	0.275
119079279.IonCode_0751	1548	1598	1343	0.867571	0.840426		353	536	92	0.260623	0.171642		1280	1454	1231	0.961719	0.84663		236	269	73	0.309322	0.271375
119079280.IonCode_0752	1414	1505	1237	0.874823	0.821927		360	565	107	0.297222	0.189381		1155	1355	1124	0.97316	0.82952		249	263	72	0.289157	0.273764
119079281.IonCode_0753	1576	1649	1382	0.876904	0.838084		376	562	95	0.25266	0.169039		1253	1435	1219	0.972865	0.849477		230	257	66	0.286957	0.256809
119079282.IonCode_0754	1398	1508	1255	0.897711	0.832228		342	500	83	0.24269	0.166		1199	1375	1161	0.968307	0.844364		225	230	55	0.244444	0.23913
119079283.IonCode_0755	1624	1727	1393	0.857759	0.806601		349	434	69	0.197708	0.158986		1158	1358	1124	0.970639	0.827688		198	185	34	0.171717	0.183784
119079285.IonCode_0757	1313	1448	1195	0.910129	0.825276		304	495	90	0.296053	0.181818		1159	1348	1130	0.974978	0.838279		219	225	59	0.269406	0.262222
119079286.IonCode_0758	1306	1466	1195	0.915008	0.815143		339	514	98	0.289086	0.190661		1128	1338	1105	0.97961	0.825859		244	238	67	0.27459	0.281513
119079287.IonCode_0759	1478	1604	1317	0.891069	0.821072		346	545	91	0.263006	0.166972		1200	1391	1168	0.973333	0.839684		236	262	66	0.279661	0.251908
119079288.IonCode_0760	1340	1500	1219	0.909701	0.812667		342	515	85	0.248538	0.165049		1169	1378	1139	0.974337	0.82656		243	250	63	0.259259	0.252
119079289.IonCode_0761	1352	1492	1228	0.908284	0.823056		316	530	88	0.278481	0.166038		1208	1428	1183	0.979305	0.828431		232	243	52	0.224138	0.213992
119079290.IonCode_0762	1383	1566	1259	0.91034	0.803959		319	376	78	0.244514	0.207447		1160	1349	1122	0.967241	0.831727		207	157	44	0.21256	0.280255
119079293.IonCode_0765	1282	1420	1180	0.920437	0.830986		303	484	80	0.264026	0.165289		1122	1302	1097	0.977718	0.84255		219	208	56	0.255708	0.269231
119079294.IonCode_0766	1355	1488	1232	0.909225	0.827957		310	503	83	0.267742	0.16501		1159	1362	1137	0.981018	0.834802		224	208	50	0.223214	0.240385
119079295.IonCode_0767	1394	1517	1264	0.906743	0.833223		325	501	88	0.270769	0.175649		1213	1398	1178	0.971146	0.842632		222	229	56	0.252252	0.244541
119079296.IonCode_0768	1316	1519	1227	0.932371	0.807768		339	475	91	0.268437	0.191579		1168	1402	1148	0.982877	0.81883		239	230	58	0.242678	0.252174
119079297.IonCode_0769	1345	1493	1233	0.916729	0.825854		314	457	82	0.261146	0.179431		1165	1374	1145	0.982833	0.833333		227	235	59	0.259912	0.251064
119079298.IonCode_0770	1331	1511	1221	0.917355	0.808074		329	483	96	0.291793	0.198758		1160	1360	1126	0.97069	0.827941		233	221	60	0.257511	0.271493
119079299.IonCode_0771	1393	1536	1269	0.910983	0.826172		343	483	93	0.271137	0.192547		1147	1338	1118	0.974717	0.835575		215	209	52	0.24186	0.248804
119079301.IonCode_0773	1350	1467	1231	0.911852	0.839127		302	486	83	0.274834	0.170782		1196	1369	1162	0.971572	0.848795		212	232	61	0.287736	0.262931
119079302.IonCode_0774	1348	1466	1234	0.91543	0.841746		305	484	83	0.272131	0.171488		1179	1353	1151	0.976251	0.850702		202	231	61	0.30198	0.264069
119079303.IonCode_0775	1368	1490	1230	0.899123	0.825503		347	496	89	0.256484	0.179435		1179	1389	1151	0.976251	0.828654		250	242	68	0.272	0.280992
119079304.IonCode_0776	1515	1627	1347	0.889109	0.827904		351	554	93	0.264957	0.16787		1227	1410	1196	0.974735	0.848227		240	242	68	0.283333	0.280992
119079305.IonCode_0777	1327	1455	1209	0.911078	0.830928		333	531	102	0.306306	0.19209		1189	1375	1156	0.972246	0.840727		236	253	74	0.313559	0.29249
119079306.IonCode_0778	1413	1536	1290	0.912951	0.839844		342	547	91	0.266082	0.166362		1209	1404	1188	0.98263	0.846154		229	252	64	0.279476	0.253968
119079307.IonCode_0779	1474	1600	1295	0.878562	0.809375		398	555	102	0.256281	0.183784		1170	1392	1144	0.977778	0.821839		256	262	73	0.285156	0.278626
119079308.IonCode_0780	1465	1641	1296	0.884642	0.789762		377	502	91	0.241379	0.181275		1146	1375	1120	0.977312	0.814545		212	197	41	0.193396	0.208122
119079309.IonCode_0781	1255	1414	1168	0.930677	0.826025		292	479	81	0.277397	0.169102		1148	1344	1116	0.972125	0.830357		224	230	63	0.28125	0.273913
119079310.IonCode_0782	1394	1543	1274	0.913917	0.825664		339	486	94	0.277286	0.193416		1213	1423	1187	0.978566	0.834153		243	231	65	0.26749	0.281385
119079311.IonCode_0783	1279	1439	1190	0.930414	0.826963		316	517	86	0.272152	0.166344		1142	1354	1121	0.981611	0.827917		232	253	63	0.271552	0.249012
119079312.IonCode_0784	1418	1543	1257	0.88646	0.814647		369	518	95	0.257453	0.183398		1185	1376	1148	0.968776	0.834302		238	239	71	0.298319	0.297071
119079313.IonCode_0785	1528	1657	1373	0.89856	0.828606		357	516	83	0.232493	0.160853		1235	1433	1204	0.974899	0.840195		242	237	62	0.256198	0.261603
119079314.IonCode_0786	1466	1601	1305	0.890177	0.815116		369	542	101	0.273713	0.186347		1198	1395	1157	0.965776	0.829391		235	246	59	0.251064	0.239837
119079315.IonCode_0787	1537	1575	1312	0.853611	0.833016		384	564	98	0.255208	0.173759		1184	1368	1149	0.970439	0.839912		233	281	68	0.291845	0.241993
119079316.IonCode_0788	1639	1720	1406	0.85784	0.817442		411	606	103	0.250608	0.169967		1252	1458	1211	0.967252	0.83059		257	275	66	0.256809	0.24
119079317.IonCode_0789	1401	1513	1260	0.899358	0.832783		341	512	88	0.258065	0.171875		1169	1362	1143	0.977759	0.839207		236	232	59	0.25	0.25431
119079318.IonCode_0790	1379	1512	1265	0.917331	0.83664		304	489	80	0.263158	0.163599		1233	1408	1187	0.962693	0.84304		231	236	62	0.268398	0.262712
119079319.IonCode_0791	1502	1617	1343	0.894141	0.83055		379	519	101	0.266491	0.194605		1213	1390	1180	0.972795	0.848921		220	237	59	0.268182	0.248945
119079320.IonCode_0792	1397	1516	1257	0.899785	0.829156		337	512	88	0.261128	0.171875		1202	1401	1172	0.975042	0.836545		240	248	67	0.279167	0.270161
119079321.IonCode_0793	1439	1547	1278	0.888117	0.826115		345	546	85	0.246377	0.155678		1178	1371	1147	0.973684	0.836616		223	266	64	0.286996	0.240602
119079322.IonCode_0794	1515	1568	1310	0.864686	0.835459		364	614	101	0.277473	0.164495		1158	1343	1123	0.969775	0.836188		240	288	79	0.329167	0.274306
119079323.IonCode_0795	1774	1788	1481	0.834837	0.8283		440	642	96	0.218182	0.149533		1222	1416	1183	0.968085	0.835452		248	303	73	0.294355	0.240924
119079324.IonCode_0796	1732	1758	1442	0.832564	0.82025		445	730	112	0.251685	0.153425		1202	1406	1165	0.969218	0.828592		266	375	79	0.296992	0.210667
119079325.IonCode_0801	1566	1630	1363	0.87037	0.836196		370	595	97	0.262162	0.163025		1218	1398	1179	0.96798	0.843348		231	290	68	0.294372	0.234483
119079326.IonCode_0802	1764	1770	1470	0.833333	0.830508		425	593	107	0.251765	0.180438		1168	1332	1136	0.972603	0.852853		226	268	74	0.327434	0.276119
119079327.IonCode_0803	1522	1606	1334	0.876478	0.830635		372	614	93	0.25	0.151466		1204	1390	1171	0.972591	0.842446		233	278	66	0.283262	0.23741
119079328.IonCode_0804	1442	1559	1257	0.871706	0.806286		367	544	83	0.226158	0.152574		1125	1346	1099	0.976889	0.816493		246	271	65	0.264228	0.239852
119079329.IonCode_0805	1459	1565	1284	0.880055	0.820447		362	573	93	0.256906	0.162304		1217	1411	1185	0.973706	0.83983		241	278	73	0.302905	0.26259
119079330.IonCode_0806	1334	1460	1199	0.898801	0.821233		323	579	86	0.266254	0.148532		1114	1301	1087	0.975763	0.835511		214	260	63	0.294393	0.242308
119079331.IonCode_0807	1512	1622	1316	0.87037	0.811344		374	610	96	0.256684	0.157377		1170	1376	1144	0.977778	0.831395		248	299	72	0.290323	0.240803
119079332.IonCode_0808	1396	1509	1256	0.899713	0.832339		336	509	89	0.264881	0.174853		1156	1357	1131	0.978374	0.833456		237	229	65	0.274262	0.283843
119079333.IonCode_0809	1709	1771	1452	0.84962	0.819876		439	634	100	0.22779	0.157729		1230	1423	1187	0.965041	0.834153		251	310	72	0.286853	0.232258
119079334.IonCode_0810	1780	1840	1499	0.842135	0.814674		465	635	109	0.234409	0.171654		1211	1419	1172	0.967795	0.825934		265	300	73	0.275472	0.243333
119079335.IonCode_0811	1480	1542	1298	0.877027	0.841764		353	589	94	0.266289	0.159593		1207	1381	1162	0.962717	0.841419		238	291	75	0.315126	0.257732
119079336.IonCode_0812	1565	1635	1334	0.852396	0.815902		398	626	107	0.268844	0.170927		1172	1360	1129	0.963311	0.830147		246	278	70	0.284553	0.251799
119079337.IonCode_0813	1522	1626	1339	0.879763	0.823493		382	550	93	0.243455	0.169091		1189	1405	1163	0.978133	0.827758		245	276	72	0.293878	0.26087
119079338.IonCode_0814	1629	1680	1382	0.848373	0.822619		408	643	105	0.257353	0.163297		1210	1408	1169	0.966116	0.830256		249	303	76	0.305221	0.250825
119079339.IonCode_0815	1557	1618	1326	0.851638	0.81953		384	514	85	0.221354	0.16537		1142	1326	1111	0.972855	0.837858		218	242	56	0.256881	0.231405
119079340.IonCode_0816	1464	1573	1276	0.871585	0.811189		343	390	81	0.236152	0.207692		1130	1325	1104	0.976991	0.833208		206	169	47	0.228155	0.278107
119079341.IonCode_0817	1284	1474	1209	0.941589	0.820217		303	497	84	0.277228	0.169014		1156	1363	1133	0.980104	0.831255		225	238	53	0.235556	0.222689
119079342.IonCode_0818	1537	1627	1361	0.885491	0.836509		367	581	101	0.275204	0.173838		1212	1387	1185	0.977723	0.854362		238	283	74	0.310924	0.261484
119079343.IonCode_0819	1481	1586	1301	0.87846	0.820303		421	605	114	0.270784	0.18843		1169	1370	1134	0.97006	0.827737		255	300	80	0.313725	0.266667
119079344.IonCode_0820	1551	1582	1304	0.840748	0.824273		387	610	93	0.24031	0.152459		1184	1364	1139	0.961993	0.835044		237	327	74	0.312236	0.2263
119079345.IonCode_0821	1413	1532	1253	0.886766	0.817885		361	617	90	0.249307	0.145867		1139	1349	1112	0.976295	0.824314		255	289	68	0.266667	0.235294
119079346.IonCode_0822	1368	1499	1219	0.891082	0.813209		358	561	89	0.248603	0.158645		1148	1352	1121	0.976481	0.829142		240	267	71	0.295833	0.265918
119079347.IonCode_0823	1357	1493	1211	0.89241	0.811119		342	469	84	0.245614	0.179104		1133	1345	1107	0.977052	0.823048		234	220	57	0.24359	0.259091
119079349.IonCode_0825	1537	1638	1345	0.875081	0.821123		377	602	103	0.27321	0.171096		1205	1410	1174	0.974274	0.832624		235	291	76	0.323404	0.261168
119079350.IonCode_0826	1244	1409	1160	0.932476	0.823279		294	487	80	0.272109	0.164271		1125	1321	1101	0.978667	0.83346		214	230	56	0.261682	0.243478
119079351.IonCode_0827	1627	1712	1396	0.858021	0.815421		398	603	103	0.258794	0.170813		1188	1380	1154	0.97138	0.836232		237	278	72	0.303797	0.258993
119079352.IonCode_0828	1653	1751	1427	0.863279	0.814963		422	631	104	0.246445	0.164818		1211	1403	1169	0.965318	0.833215		250	301	73	0.292	0.242525
119079353.IonCode_0829	1327	1459	1187	0.894499	0.813571		348	579	85	0.244253	0.146805		1097	1301	1074	0.979034	0.825519		232	282	67	0.288793	0.237589
119079354.IonCode_0830	1390	1490	1236	0.889209	0.82953		342	552	95	0.277778	0.172101		1128	1312	1095	0.970745	0.834604		238	272	68	0.285714	0.25
119079359.IonCode_0835	1452	1532	1286	0.885675	0.839426		347	551	89	0.256484	0.161525		1218	1399	1176	0.965517	0.8406		239	264	68	0.284519	0.257576
119079360.IonCode_0836	1632	1681	1383	0.847426	0.822725		425	680	106	0.249412	0.155882		1174	1373	1141	0.971891	0.831027		255	322	73	0.286275	0.226708
119079361.IonCode_0837	1536	1640	1350	0.878906	0.823171		363	537	84	0.231405	0.156425		1181	1378	1148	0.972058	0.833091		236	257	56	0.237288	0.217899
119079362.IonCode_0838	1358	1496	1221	0.899116	0.816176		328	440	87	0.265244	0.197727		1128	1324	1095	0.970745	0.827039		198	180	42	0.212121	0.233333
119079365.IonCode_0841	1390	1495	1259	0.905755	0.84214		315	489	82	0.260317	0.167689		1201	1371	1165	0.970025	0.849745		220	221	63	0.286364	0.285068
119097060.IonCode_0301	1393	1493	1257	0.902369	0.841929		343	658	98	0.285714	0.148936		1234	1391	1188	0.962723	0.854062		240	339	74	0.308333	0.218289
119097061.IonCode_0302	1424	1474	1265	0.888343	0.858209		344	581	97	0.281977	0.166954		1250	1397	1201	0.9608	0.859699		227	311	74	0.325991	0.237942
119097062.IonCode_0303	1950	1871	1582	0.811282	0.845537		501	747	118	0.235529	0.157965		1285	1414	1221	0.950195	0.863508		229	367	78	0.340611	0.212534
119097063.IonCode_0304	1490	1544	1321	0.886577	0.85557		364	660	111	0.304945	0.168182		1272	1417	1216	0.955975	0.858151		240	366	91	0.379167	0.248634
119097064.IonCode_0305	1489	1548	1315	0.883143	0.849483		351	628	104	0.296296	0.165605		1280	1441	1235	0.964844	0.857044		232	332	80	0.344828	0.240964
119097065.IonCode_0306	1432	1472	1272	0.888268	0.86413		338	654	102	0.301775	0.155963		1255	1394	1211	0.96494	0.868723		233	339	89	0.381974	0.262537
119097066.IonCode_0307	1447	1505	1287	0.889426	0.85515		321	565	103	0.320872	0.182301		1289	1434	1236	0.958883	0.861925		221	300	81	0.366516	0.27
119097067.IonCode_0308	1450	1517	1278	0.881379	0.842452		353	615	98	0.27762	0.15935		1266	1425	1218	0.962085	0.854737		241	339	86	0.356846	0.253687
119097068.IonCode_0309	1570	1608	1351	0.86051	0.840174		378	658	109	0.28836	0.165653		1280	1434	1224	0.95625	0.853556		240	347	85	0.354167	0.244957
119097069.IonCode_0310	1528	1607	1376	0.900524	0.856254		370	642	105	0.283784	0.163551		1300	1482	1271	0.977692	0.857625		241	334	82	0.340249	0.245509
119097070.IonCode_0311	1685	1686	1405	0.833828	0.833333		438	655	111	0.253425	0.169466		1297	1463	1235	0.952197	0.844156		253	357	85	0.335968	0.238095
119097071.IonCode_0312	1439	1521	1244	0.864489	0.817883		422	854	105	0.248815	0.122951		1208	1425	1165	0.964404	0.817544		277	372	75	0.270758	0.201613
119097072.IonCode_0313	1520	1557	1334	0.877632	0.856776		355	650	93	0.261972	0.143077		1269	1438	1234	0.972419	0.858136		244	345	76	0.311475	0.22029
119097073.IonCode_0314	1485	1574	1323	0.890909	0.840534		353	600	96	0.271955	0.16		1296	1464	1255	0.968364	0.85724		235	328	77	0.32766	0.234756
119097074.IonCode_0315	1473	1551	1313	0.891378	0.846551		351	603	101	0.287749	0.167496		1300	1456	1246	0.958462	0.855769		230	337	85	0.369565	0.252226
119097075.IonCode_0316	1557	1618	1364	0.876044	0.843016		348	660	88	0.252874	0.133333		1321	1471	1263	0.956094	0.8586		233	328	72	0.309013	0.219512
119097076.IonCode_0317	1645	1639	1401	0.851672	0.85479		402	653	99	0.246269	0.151608		1274	1436	1225	0.961538	0.853064		233	342	77	0.330472	0.225146
119097077.IonCode_0318	1450	1548	1308	0.902069	0.844961		348	566	97	0.278736	0.171378		1295	1483	1259	0.972201	0.848955		239	309	77	0.322176	0.249191
119097078.IonCode_0319	1756	1783	1479	0.842255	0.829501		485	755	122	0.251546	0.161589		1329	1484	1270	0.955606	0.855795		249	386	91	0.365462	0.235751
119097079.IonCode_0320	1551	1624	1380	0.889749	0.849754		349	631	94	0.269341	0.14897		1345	1511	1292	0.960595	0.855063		239	315	80	0.334728	0.253968
119097080.IonCode_0321	1462	1548	1291	0.883037	0.833979		403	696	107	0.265509	0.153736		1277	1455	1227	0.960846	0.843299		262	362	80	0.305344	0.220994
119097081.IonCode_0322	1418	1509	1301	0.917489	0.86216		311	567	83	0.266881	0.146384		1288	1455	1257	0.975932	0.863918		217	284	66	0.304147	0.232394
119097082.IonCode_0323	1420	1475	1262	0.888732	0.855593		338	595	108	0.319527	0.181513		1245	1393	1202	0.965462	0.862886		232	325	82	0.353448	0.252308
119097083.IonCode_0324	1503	1553	1301	0.865602	0.837733		380	661	106	0.278947	0.160363		1315	1479	1243	0.945247	0.840433		256	346	86	0.335938	0.248555
119097084.IonCode_0325	1549	1625	1369	0.883796	0.842462		387	613	114	0.294574	0.185971		1323	1478	1271	0.960695	0.859946		256	321	86	0.335938	0.267913
119097085.IonCode_0326	1480	1544	1315	0.888514	0.851684		367	621	107	0.291553	0.172303		1278	1435	1232	0.964006	0.858537		240	322	78	0.325	0.242236
119097086.IonCode_0327	1742	1755	1459	0.837543	0.831339		455	722	114	0.250549	0.157895		1303	1459	1245	0.955487	0.853324		242	392	82	0.338843	0.209184
119097087.IonCode_0328	1355	1447	1227	0.905535	0.847961		326	602	96	0.294479	0.159468		1211	1376	1167	0.963666	0.84811		234	317	73	0.311966	0.230284
119097088.IonCode_0329	1480	1571	1319	0.891216	0.839593		372	660	115	0.30914	0.174242		1297	1469	1251	0.964534	0.8516		257	349	97	0.377432	0.277937
119097089.IonCode_0330	1447	1553	1300	0.898411	0.83709		338	592	102	0.301775	0.172297		1269	1453	1227	0.966903	0.84446		251	323	72	0.286853	0.22291
119097090.IonCode_0331	1501	1569	1324	0.882079	0.84385		361	573	86	0.238227	0.150087		1295	1475	1254	0.96834	0.850169		236	328	67	0.283898	0.204268
119097091.IonCode_0332	1570	1651	1388	0.884076	0.840703		398	698	104	0.261307	0.148997		1309	1491	1261	0.963331	0.845741		250	346	75	0.3	0.216763
119097092.IonCode_0333	1504	1582	1337	0.888963	0.845133		352	704	95	0.269886	0.134943		1286	1454	1243	0.966563	0.854883		241	347	70	0.290456	0.201729
119097093.IonCode_0334	1494	1556	1335	0.893574	0.857969		353	656	99	0.280453	0.150915		1285	1443	1240	0.964981	0.859321		235	344	73	0.310638	0.212209
119097094.IonCode_0335	1574	1598	1355	0.860864	0.847935		395	712	107	0.270886	0.150281		1306	1460	1248	0.95559	0.854795		235	367	80	0.340426	0.217984
119097095.IonCode_0336	1561	1587	1369	0.877002	0.862634		380	614	111	0.292105	0.180782		1352	1510	1299	0.960799	0.860265		243	336	91	0.374486	0.270833
119097096.IonCode_0337	1483	1522	1307	0.881322	0.858739		360	636	108	0.3	0.169811		1304	1445	1249	0.957822	0.86436		240	365	83	0.345833	0.227397
119097097.IonCode_0338	1551	1554	1336	0.86138	0.859717		394	639	113	0.286802	0.176839		1293	1425	1235	0.955143	0.866667		248	355	92	0.370968	0.259155
119097098.IonCode_0339	1498	1566	1315	0.877837	0.839719		363	621	112	0.30854	0.180354		1291	1454	1239	0.959721	0.852132		246	320	89	0.361789	0.278125
119097099.IonCode_0340	1190	1359	1137	0.955462	0.836645		261	410	74	0.283525	0.180488		1150	1320	1116	0.970435	0.845455		190	193	54	0.284211	0.279793
119097100.IonCode_0341	1414	1450	1227	0.867751	0.846207		351	641	113	0.321937	0.176287		1215	1362	1159	0.953909	0.850954		250	353	97	0.388	0.274788
119097101.IonCode_0342	1454	1470	1246	0.856946	0.847619		380	654	113	0.297368	0.172783		1200	1338	1141	0.950833	0.852765		251	347	97	0.386454	0.279539
119097102.IonCode_0343	1823	1718	1463	0.802523	0.851572		497	718	123	0.247485	0.171309		1205	1321	1139	0.945228	0.862226		235	394	85	0.361702	0.215736
119097103.IonCode_0344	1306	1383	1158	0.886677	0.83731		338	628	102	0.301775	0.16242		1145	1307	1109	0.968559	0.848508		231	339	74	0.320346	0.218289
119097104.IonCode_0345	1345	1400	1179	0.87658	0.842143		347	581	97	0.279539	0.166954		1185	1335	1127	0.951055	0.844195		244	309	71	0.290984	0.229773
119097105.IonCode_0346	1319	1369	1150	0.871873	0.840029		325	680	114	0.350769	0.167647		1139	1272	1090	0.95698	0.856918		225	349	78	0.346667	0.223496
119097106.IonCode_0347	1277	1347	1146	0.897416	0.85078		307	558	103	0.335505	0.184588		1141	1289	1103	0.966696	0.855702		225	289	79	0.351111	0.273356
119097107.IonCode_0348	1341	1424	1190	0.887397	0.835674		351	664	121	0.344729	0.182229		1186	1353	1138	0.959528	0.841094		253	337	94	0.371542	0.278932
119097108.IonCode_0349	1442	1470	1248	0.865465	0.84898		370	646	108	0.291892	0.167183		1213	1350	1154	0.95136	0.854815		244	337	86	0.352459	0.255193
119097109.IonCode_0350	1374	1449	1213	0.882824	0.837129		382	615	109	0.28534	0.177236		1165	1337	1126	0.966524	0.842184		244	318	85	0.348361	0.267296
119097110.IonCode_0351	1355	1455	1195	0.881919	0.821306		391	764	116	0.296675	0.151832		1178	1360	1126	0.955857	0.827941		255	351	80	0.313725	0.22792
119097111.IonCode_0352	1389	1391	1212	0.87257	0.871316		347	627	112	0.322767	0.178628		1196	1320	1152	0.963211	0.872727		237	350	87	0.367089	0.248571
119097112.IonCode_0353	1435	1473	1238	0.862718	0.840462		381	625	99	0.259843	0.1584		1213	1361	1159	0.955482	0.85158		248	343	84	0.33871	0.244898
119097113.IonCode_0354	1388	1439	1215	0.87536	0.844336		326	608	95	0.291411	0.15625		1189	1346	1148	0.965517	0.852897		233	319	74	0.317597	0.231975
119097114.IonCode_0355	1380	1427	1208	0.875362	0.846531		324	593	100	0.308642	0.168634		1193	1329	1140	0.955574	0.857788		219	325	80	0.365297	0.246154
119097115.IonCode_0356	1377	1412	1199	0.870733	0.84915		345	625	101	0.292754	0.1616		1181	1313	1121	0.949196	0.85377		227	337	82	0.361233	0.243323
119097116.IonCode_0357	1381	1420	1210	0.876177	0.852113		341	584	99	0.290323	0.169521		1167	1311	1126	0.964867	0.858886		224	315	80	0.357143	0.253968
119097117.IonCode_0358	1499	1532	1264	0.843229	0.825065		377	630	100	0.265252	0.15873		1197	1349	1142	0.954052	0.846553		235	340	81	0.344681	0.238235
119097118.IonCode_0359	1540	1485	1267	0.822727	0.853199		400	665	98	0.245	0.147368		1186	1319	1134	0.956155	0.859742		231	365	85	0.367965	0.232877
119097119.IonCode_0360	1373	1447	1187	0.86453	0.820318		392	780	111	0.283163	0.142308		1184	1360	1133	0.956926	0.833088		263	380	80	0.304183	0.210526
119097120.IonCode_0361	1396	1450	1230	0.881089	0.848276		378	700	124	0.328042	0.177143		1177	1324	1134	0.963466	0.856495		248	384	96	0.387097	0.25
119097121.IonCode_0362	1395	1443	1212	0.868817	0.839917		368	648	107	0.290761	0.165123		1196	1359	1157	0.967391	0.851361		241	337	81	0.3361	0.240356
119097122.IonCode_0363	1418	1462	1248	0.880113	0.853625		332	624	108	0.325301	0.173077		1230	1372	1182	0.960976	0.861516		225	321	77	0.342222	0.239875
119097123.IonCode_0364	1434	1485	1253	0.87378	0.843771		348	681	102	0.293103	0.14978		1226	1367	1171	0.955139	0.85662		230	330	78	0.33913	0.236364
119097124.IonCode_0365	1509	1556	1301	0.86216	0.836118		398	660	119	0.298995	0.180303		1216	1361	1160	0.953947	0.852314		238	348	95	0.39916	0.272989
119097125.IonCode_0366	1325	1437	1176	0.887547	0.818372		368	703	102	0.277174	0.145092		1131	1328	1095	0.96817	0.824548		262	333	77	0.293893	0.231231
119097126.IonCode_0367	1486	1510	1285	0.864738	0.850993		382	669	110	0.287958	0.164425		1188	1328	1139	0.958754	0.857681		217	354	74	0.341014	0.20904
119097127.IonCode_0368	2698	2580	2073	0.768347	0.803488		669	777	160	0.239163	0.20592		1042	1204	1009	0.96833	0.83804		231	300	82	0.354978	0.273333
119097128.IonCode_0369	2996	2840	2324	0.775701	0.81831		741	842	166	0.224022	0.19715		1062	1243	1023	0.963277	0.823009		242	327	77	0.318182	0.235474
119097129.IonCode_0370	2082	1997	1657	0.795869	0.829745		525	701	134	0.255238	0.191155		1135	1286	1086	0.956828	0.844479		231	317	84	0.363636	0.264984
119097130.IonCode_0371	3682	3413	2760	0.749593	0.808673		866	807	192	0.221709	0.237918		1130	1285	1083	0.958407	0.842802		247	314	90	0.364372	0.286624
119097131.IonCode_0372	2305	2211	1808	0.784382	0.81773		565	744	153	0.270796	0.205645		1180	1347	1129	0.95678	0.838159		244	341	85	0.348361	0.249267
119097132.IonCode_0373	2280	2143	1795	0.787281	0.837611		516	730	124	0.24031	0.169863		1152	1286	1097	0.952257	0.853033		227	342	75	0.330396	0.219298
119097135.IonCode_0376	1615	1666	1378	0.853251	0.827131		406	565	122	0.300493	0.215929		1099	1275	1074	0.977252	0.842353		230	272	78	0.33913	0.286765
119097137.IonCode_0378	1647	1625	1375	0.834851	0.846154		413	709	112	0.271186	0.157969		1221	1358	1158	0.948403	0.852725		239	376	82	0.343096	0.218085
119097138.IonCode_0379	1535	1553	1298	0.845603	0.835802		424	685	106	0.25	0.154745		1199	1353	1142	0.95246	0.84405		232	374	78	0.336207	0.208556
119097139.IonCode_0380	1657	1625	1368	0.825588	0.841846		459	745	120	0.261438	0.161074		1215	1352	1151	0.947325	0.851331		248	399	91	0.366935	0.22807
119097140.IonCode_0381	1577	1593	1329	0.842739	0.834275		438	725	111	0.253425	0.153103		1186	1318	1124	0.947723	0.852807		237	395	83	0.350211	0.210127
119097141.IonCode_0382	1630	1631	1347	0.82638	0.825874		458	735	119	0.259825	0.161905		1216	1387	1158	0.952303	0.834895		253	382	89	0.351779	0.232984
119097142.IonCode_0383	1108	1619	986	0.889892	0.609018		178	207	38	0.213483	0.183575		525	584	509	0.969524	0.871575		35	49	7	0.2	0.142857
119097143.IonCode_0384	1562	1601	1377	0.881562	0.860087		355	612	99	0.278873	0.161765		1303	1440	1255	0.963162	0.871528		225	320	75	0.333333	0.234375
119097144.IonCode_0385	1512	1581	1353	0.894841	0.855787		346	621	101	0.291908	0.162641		1304	1468	1259	0.965491	0.857629		245	335	79	0.322449	0.235821
119097145.IonCode_0386	1440	1545	1306	0.906944	0.845307		349	544	105	0.30086	0.193015		1265	1445	1227	0.96996	0.849135		242	290	81	0.334711	0.27931
119097146.IonCode_0387	1494	1537	1317	0.881526	0.856864		341	635	95	0.278592	0.149606		1281	1428	1231	0.960968	0.862045		221	337	73	0.330317	0.216617
119097147.IonCode_0388	1502	1572	1322	0.88016	0.840967		354	652	99	0.279661	0.15184		1262	1419	1209	0.958003	0.852008		231	316	76	0.329004	0.240506
119097149.IonCode_0390	1557	1650	1364	0.876044	0.826667		373	590	110	0.294906	0.186441		1245	1422	1201	0.964659	0.844585		238	296	78	0.327731	0.263514
119097150.IonCode_0391	1691	1652	1358	0.803075	0.822034		469	654	106	0.226013	0.16208		1233	1380	1152	0.934307	0.834783		255	353	72	0.282353	0.203966
119097151.IonCode_0392	1567	1652	1350	0.861519	0.817191		437	737	97	0.221968	0.131615		1183	1375	1139	0.962806	0.828364		277	331	68	0.245487	0.205438
119097152.IonCode_0393	1674	1636	1356	0.810036	0.828851		448	663	109	0.243304	0.164404		1270	1432	1197	0.94252	0.835894		253	354	84	0.332016	0.237288
119097153.IonCode_0394	1304	1422	1191	0.913344	0.837553		311	509	91	0.292605	0.178782		1162	1340	1126	0.969019	0.840299		234	236	67	0.286325	0.283898
119097154.IonCode_0395	1460	1574	1324	0.906849	0.841169		357	537	100	0.280112	0.18622		1197	1387	1174	0.980785	0.846431		232	264	74	0.318966	0.280303
119097155.IonCode_0396	1599	1619	1358	0.849281	0.838789		416	627	112	0.269231	0.178628		1250	1410	1199	0.9592	0.850355		233	350	83	0.356223	0.237143
119097156.IonCode_0401	2729	2497	2016	0.738732	0.807369		775	935	145	0.187097	0.15508		1196	1382	1148	0.959866	0.83068		261	436	93	0.356322	0.213303
119097157.IonCode_0402	2815	2536	2075	0.737123	0.818218		774	873	171	0.22093	0.195876		1242	1397	1173	0.944444	0.839656		264	406	93	0.352273	0.229064
119097158.IonCode_0403	2395	2232	1847	0.77119	0.827509		614	737	130	0.211726	0.176391		1292	1450	1237	0.95743	0.853103		245	345	77	0.314286	0.223188
119097159.IonCode_0404	1765	1765	1437	0.814164	0.814164		552	797	119	0.21558	0.14931		1180	1375	1128	0.955932	0.820364		276	369	79	0.286232	0.214092
119097160.IonCode_0405	2521	2252	1861	0.738199	0.826377		724	846	126	0.174033	0.148936		1246	1406	1183	0.949438	0.841394		267	410	86	0.322097	0.209756
119097161.IonCode_0406	1755	1741	1467	0.835897	0.842619		426	565	100	0.234742	0.176991		1204	1382	1172	0.973422	0.848046		228	284	71	0.311404	0.25
119097162.IonCode_0407	2433	2170	1760	0.723387	0.81106		698	768	127	0.181948	0.165365		1201	1359	1138	0.947544	0.83738		254	360	87	0.34252	0.241667
119097163.IonCode_0408	1781	1803	1497	0.840539	0.830283		453	595	118	0.260486	0.198319		1258	1432	1214	0.965024	0.847765		247	290	80	0.323887	0.275862
119122558.IonCode_0101	1252	1301	1076	0.859425	0.827056		367	633	90	0.245232	0.14218		968	1118	938	0.969008	0.838998		209	267	68	0.325359	0.254682
119122559.IonCode_0102	1446	1523	1300	0.899032	0.853578		364	674	97	0.266484	0.143917		1236	1391	1207	0.976537	0.867721		236	294	73	0.309322	0.248299
119122560.IonCode_0103	1452	1548	1292	0.889807	0.834625		375	680	105	0.28	0.154412		1231	1412	1192	0.968318	0.844193		249	296	69	0.277108	0.233108
119122561.IonCode_0104	1324	1428	1185	0.895015	0.829832		336	607	96	0.285714	0.158155		1152	1314	1115	0.967882	0.848554		224	262	70	0.3125	0.267176
119122562.IonCode_0105	1313	1415	1176	0.895659	0.831095		334	606	95	0.284431	0.156766		1152	1323	1112	0.965278	0.840514		225	275	68	0.302222	0.247273
119122563.IonCode_0106	1300	1436	1180	0.907692	0.821727		331	589	86	0.259819	0.14601		1173	1366	1131	0.964194	0.827965		233	242	55	0.236052	0.227273
119122564.IonCode_0107	1394	1489	1222	0.876614	0.820685		354	644	100	0.282486	0.15528		1157	1333	1112	0.961106	0.834209		237	284	71	0.299578	0.25
119122565.IonCode_0108	1687	1712	1400	0.829876	0.817757		468	811	107	0.228632	0.131936		1200	1382	1151	0.959167	0.832851		260	349	80	0.307692	0.229226
119122566.IonCode_0109	1187	1225	1040	0.876158	0.84898		304	563	86	0.282895	0.152753		976	1107	944	0.967213	0.852755		188	233	62	0.329787	0.266094
119122567.IonCode_0110	1481	1553	1298	0.876435	0.835802		362	572	93	0.256906	0.162587		1203	1382	1171	0.9734	0.847323		227	250	67	0.295154	0.268
119122568.IonCode_0111	1441	1543	1267	0.879251	0.821128		381	592	92	0.24147	0.155405		1183	1371	1144	0.967033	0.834427		254	260	65	0.255906	0.25
119122569.IonCode_0112	1355	1418	1178	0.869373	0.830748		333	613	93	0.279279	0.151713		1138	1314	1098	0.964851	0.835616		232	262	69	0.297414	0.263359
119122570.IonCode_0113	1390	1451	1212	0.871942	0.835286		372	670	102	0.274194	0.152239		1137	1288	1090	0.958663	0.846273		220	297	67	0.304545	0.225589
119122571.IonCode_0114	1285	1430	1174	0.913619	0.820979		342	665	97	0.283626	0.145865		1160	1355	1123	0.968103	0.828782		247	248	62	0.251012	0.25
119122572.IonCode_0115	1488	1580	1290	0.866935	0.816456		388	628	101	0.260309	0.160828		1200	1403	1164	0.97	0.829651		248	263	69	0.278226	0.262357
119122573.IonCode_0116	1471	1529	1264	0.859279	0.826684		387	648	98	0.25323	0.151235		1171	1340	1128	0.963279	0.841791		243	288	70	0.288066	0.243056
119122574.IonCode_0117	1412	1476	1216	0.86119	0.823848		389	694	100	0.257069	0.144092		1127	1300	1081	0.959184	0.831538		236	294	67	0.283898	0.227891
119122575.IonCode_0118	1121	1401	1032	0.920607	0.736617		410	923	98	0.239024	0.106176		1012	1283	971	0.959486	0.75682		276	250	55	0.199275	0.22
119122576.IonCode_0119	1376	1491	1214	0.882267	0.814219		390	655	98	0.251282	0.149618		1177	1358	1124	0.95497	0.827688		260	274	69	0.265385	0.251825
119122577.IonCode_0120	1387	1473	1227	0.884643	0.832994		350	577	94	0.268571	0.162912		1188	1353	1142	0.961279	0.84405		226	256	61	0.269912	0.238281
119122578.IonCode_0121	1364	1431	1196	0.876833	0.835779		363	679	106	0.292011	0.156112		1165	1308	1115	0.957082	0.852446		212	299	65	0.306604	0.217391
119122579.IonCode_0122	1307	1472	1205	0.921959	0.818614		321	553	80	0.249221	0.144665		1181	1389	1155	0.977985	0.831533		226	217	50	0.221239	0.230415
119122580.IonCode_0123	1397	1499	1224	0.876163	0.816544		359	596	85	0.236769	0.142617		1134	1321	1094	0.964727	0.82816		234	263	58	0.247863	0.220532
119122581.IonCode_0124	1698	1730	1392	0.819788	0.804624		476	842	104	0.218487	0.123515		1076	1287	1031	0.958178	0.801088		269	328	70	0.260223	0.213415
119122582.IonCode_0125	1373	1413	1158	0.843409	0.819533		363	568	84	0.231405	0.147887		976	1124	934	0.956967	0.830961		185	244	50	0.27027	0.204918
119122583.IonCode_0126	1499	1564	1279	0.853235	0.817775		406	715	111	0.273399	0.155245		1172	1340	1127	0.961604	0.841045		245	303	78	0.318367	0.257426
119122584.IonCode_0127	1351	1449	1181	0.874167	0.815045		373	664	102	0.273458	0.153614		1129	1334	1089	0.96457	0.816342		259	287	69	0.266409	0.240418
119122585.IonCode_0128	1500	1537	1280	0.853333	0.832791		378	613	99	0.261905	0.161501		1162	1330	1116	0.960413	0.839098		241	259	70	0.290456	0.27027
119122586.IonCode_0129	1462	1506	1256	0.859097	0.833997		382	676	96	0.251309	0.142012		1194	1358	1143	0.957286	0.841679		248	286	70	0.282258	0.244755
119122587.IonCode_0130	1361	1483	1230	0.903747	0.8294		349	599	94	0.269341	0.156928		1182	1383	1153	0.975465	0.833695		237	244	60	0.253165	0.245902
119122588.IonCode_0131	1494	1574	1311	0.87751	0.83291		369	569	87	0.235772	0.1529		1220	1391	1181	0.968033	0.849029		226	248	61	0.269912	0.245968
119122589.IonCode_0132	1339	1497	1185	0.884989	0.791583		349	498	83	0.237822	0.166667		1014	1200	986	0.972387	0.821667		195	173	49	0.251282	0.283237
119122590.IonCode_0133	1069	1122	945	0.884004	0.842246		260	559	72	0.276923	0.128801		933	1050	897	0.961415	0.854286		167	215	51	0.305389	0.237209
119122591.IonCode_0134	1373	1509	1228	0.894392	0.813784		370	695	95	0.256757	0.136691		1190	1393	1152	0.968067	0.826992		246	279	69	0.280488	0.247312
119122592.IonCode_0135	1375	1486	1230	0.894545	0.827725		340	610	79	0.232353	0.129508		1179	1369	1144	0.970314	0.835646		228	241	53	0.232456	0.219917
119122593.IonCode_0136	1365	1500	1229	0.900366	0.819333		361	597	81	0.224377	0.135678		1204	1423	1169	0.97093	0.821504		242	250	58	0.239669	0.232
119122594.IonCode_0137	1271	1375	1130	0.889064	0.821818		315	601	83	0.263492	0.138103		1122	1299	1083	0.965241	0.833718		224	222	56	0.25	0.252252
119122595.IonCode_0138	1286	1448	1168	0.908243	0.80663		355	681	83	0.233803	0.12188		1133	1324	1091	0.96293	0.824018		234	258	52	0.222222	0.20155
119122596.IonCode_0139	1388	1482	1229	0.885447	0.829285		323	568	86	0.266254	0.151408		1168	1346	1138	0.974315	0.845468		222	238	60	0.27027	0.252101
119122597.IonCode_0141	1252	1309	1148	0.916933	0.877005		228	202	57	0.25	0.282178		1170	1288	1127	0.963248	0.875		163	107	44	0.269939	0.411215
119122598.IonCode_0141	1164	1229	1032	0.886598	0.839707		310	653	93	0.3	0.14242		969	1113	944	0.9742	0.848158		179	281	58	0.324022	0.206406
119122599.IonCode_0142	1352	1490	1235	0.913462	0.828859		312	640	79	0.253205	0.123438		1197	1357	1154	0.964077	0.850405		214	250	58	0.271028	0.232
119122600.IonCode_0143	1388	1494	1229	0.885447	0.822624		368	600	80	0.217391	0.133333		1144	1333	1114	0.973776	0.835709		230	238	59	0.256522	0.247899
119122601.IonCode_0144	1368	1462	1200	0.877193	0.820793		353	567	72	0.203966	0.126984		1171	1347	1125	0.960717	0.835189		235	230	54	0.229787	0.234783
119122602.IonCode_0145	1255	1386	1120	0.89243	0.808081		308	579	84	0.272727	0.145078		1109	1297	1068	0.96303	0.823439		210	225	54	0.257143	0.24
119122603.IonCode_0146	1313	1453	1205	0.917746	0.829319		324	575	87	0.268519	0.151304		1163	1352	1129	0.970765	0.835059		230	224	59	0.256522	0.263393
119122604.IonCode_0147	1230	1417	1137	0.92439	0.802399		282	437	74	0.262411	0.169336		1098	1315	1069	0.973588	0.812928		164	156	33	0.20122	0.211538
119122605.IonCode_0173	1381	1413	1273	0.921796	0.90092		235	248	64	0.27234	0.258065		1267	1362	1230	0.970797	0.903084		170	130	54	0.317647	0.415385
119122606.IonCode_0149	1155	1172	976	0.845022	0.832765		293	607	71	0.242321	0.116969		925	1059	885	0.956757	0.835694		181	264	51	0.281768	0.193182
119122607.IonCode_0150	1344	1440	1216	0.904762	0.844444		328	600	89	0.271341	0.148333		1188	1337	1145	0.963805	0.856395		204	255	60	0.294118	0.235294
119122608.IonCode_0151	1236	1329	1107	0.895631	0.832957		315	541	76	0.24127	0.140481		1067	1225	1027	0.962512	0.838367		209	214	57	0.272727	0.266355
119122609.IonCode_0152	1383	1452	1229	0.888648	0.846419		318	539	85	0.267296	0.157699		1201	1342	1153	0.960033	0.859165		214	240	65	0.303738	0.270833
119122610.IonCode_0153	1336	1438	1199	0.897455	0.833797		345	641	99	0.286957	0.154446		1164	1328	1116	0.958763	0.840361		228	267	58	0.254386	0.217228
119122611.IonCode_0154	1393	1501	1252	0.89878	0.834111		336	522	90	0.267857	0.172414		1150	1306	1115	0.969565	0.853752		212	213	65	0.306604	0.305164
119122612.IonCode_0155	1208	1451	1115	0.923013	0.768436		293	376	55	0.187713	0.146277		1109	1333	1067	0.962128	0.80045		192	134	32	0.166667	0.238806
119122613.IonCode_0143	1330	1367	1216	0.914286	0.889539		212	196	55	0.259434	0.280612		1250	1345	1201	0.9608	0.892937		161	111	50	0.310559	0.45045
119122614.IonCode_0157	1111	1207	972	0.874887	0.805302		298	552	80	0.268456	0.144928		930	1093	898	0.965591	0.821592		194	220	50	0.257732	0.227273
119122615.IonCode_0158	1278	1430	1170	0.915493	0.818182		311	580	74	0.237942	0.127586		1165	1350	1122	0.96309	0.831111		236	222	53	0.224576	0.238739
119122616.IonCode_0159	1176	1290	1043	0.886905	0.808527		339	665	86	0.253687	0.129323		1014	1196	980	0.966469	0.819398		219	245	64	0.292237	0.261224
119122617.IonCode_0160	1402	1532	1252	0.89301	0.817232		369	574	92	0.249322	0.160279		1190	1397	1162	0.976471	0.831782		250	253	65	0.26	0.256917
119122618.IonCode_0161	1294	1400	1164	0.899536	0.831429		316	560	84	0.265823	0.15		1157	1338	1121	0.968885	0.837818		234	220	59	0.252137	0.268182
119122619.IonCode_0162	1323	1511	1201	0.907785	0.794838		419	778	113	0.26969	0.145244		1131	1368	1102	0.974359	0.805556		278	324	68	0.244604	0.209877
119122620.IonCode_0163	1338	1469	1220	0.911809	0.830497		330	556	86	0.260606	0.154676		1178	1347	1137	0.965195	0.844098		200	219	48	0.24	0.219178
119122621.IonCode_0104	1327	1363	1215	0.915599	0.891416		208	197	62	0.298077	0.314721		1249	1341	1202	0.96237	0.896346		162	117	53	0.32716	0.452991
119122622.IonCode_0165	1079	1222	979	0.907322	0.801146		309	608	80	0.2589	0.131579		940	1112	910	0.968085	0.818345		193	221	43	0.222798	0.19457
119122623.IonCode_0166	1335	1412	1174	0.879401	0.831445		335	556	94	0.280597	0.169065		1171	1334	1126	0.961571	0.844078		227	220	62	0.273128	0.281818
119122624.IonCode_0167	1315	1424	1186	0.901901	0.832865		310	631	86	0.277419	0.136292		1164	1332	1121	0.963058	0.841592		217	238	57	0.262673	0.239496
119122625.IonCode_0168	1288	1442	1175	0.912267	0.81484		357	648	93	0.260504	0.143519		1142	1345	1110	0.971979	0.825279		241	233	61	0.253112	0.261803
119122626.IonCode_0169	1326	1429	1200	0.904977	0.839748		303	591	89	0.293729	0.150592		1183	1349	1139	0.962806	0.844329		216	255	60	0.277778	0.235294
119122627.IonCode_0170	1355	1422	1174	0.866421	0.825598		345	557	78	0.226087	0.140036		1144	1318	1103	0.964161	0.836874		218	215	54	0.247706	0.251163
119122628.IonCode_0171	1311	1502	1200	0.915332	0.798935		339	487	84	0.247788	0.172485		1152	1391	1126	0.977431	0.80949		222	198	51	0.22973	0.257576
119122629.IonCode_0176	1370	1444	1252	0.913869	0.867036		262	308	61	0.232824	0.198052		1278	1412	1231	0.963224	0.871813		200	136	49	0.245	0.360294
119122630.IonCode_0173	1102	1225	1003	0.910163	0.818776		318	639	89	0.279874	0.13928		964	1120	931	0.965768	0.83125		195	238	51	0.261538	0.214286
119122631.IonCode_0174	1272	1456	1157	0.909591	0.794643		282	440	62	0.219858	0.140909		996	1197	968	0.971888	0.808688		157	136	29	0.184713	0.213235
119122632.IonCode_0175	1209	1391	1110	0.918114	0.797987		349	577	80	0.229226	0.138648		1083	1291	1049	0.968606	0.812548		234	213	53	0.226496	0.248826
119122633.IonCode_0176	1273	1434	1153	0.905734	0.804045		351	691	91	0.259259	0.131693		1141	1356	1107	0.970202	0.816372		238	261	63	0.264706	0.241379
119122634.IonCode_0177	1457	1550	1285	0.881949	0.829032		370	627	85	0.22973	0.135566		1198	1368	1153	0.962437	0.842836		223	239	55	0.246637	0.230126
119122635.IonCode_0178	1250	1408	1125	0.9	0.799006		351	578	77	0.219373	0.133218		1116	1345	1081	0.968638	0.803717		247	200	55	0.222672	0.275
119122636.IonCode_0179	1496	1597	1322	0.88369	0.827802		363	569	87	0.239669	0.1529		1227	1425	1194	0.973105	0.837895		245	229	59	0.240816	0.257642
119122637.IonCode_0180	1439	1532	1274	0.885337	0.831593		360	629	99	0.275	0.157393		1207	1400	1175	0.973488	0.839286		220	254	53	0.240909	0.208661
119122638.IonCode_0181	1078	1155	946	0.877551	0.819048		295	620	81	0.274576	0.130645		914	1073	889	0.972648	0.828518		190	237	48	0.252632	0.202532
119122639.IonCode_0182	1281	1426	1168	0.911788	0.819074		321	622	85	0.264798	0.136656		1139	1325	1099	0.964881	0.829434		232	244	61	0.262931	0.25
119122640.IonCode_0183	1317	1441	1196	0.908125	0.829979		319	638	85	0.266458	0.133229		1169	1341	1129	0.965783	0.841909		220	251	59	0.268182	0.23506
119122641.IonCode_0184	1288	1389	1164	0.903727	0.838013		296	547	79	0.266892	0.144424		1148	1305	1104	0.961672	0.845977		207	215	54	0.26087	0.251163
119122642.IonCode_0185	1345	1449	1203	0.894424	0.830228		341	673	100	0.293255	0.148588		1181	1351	1133	0.959356	0.838638		236	282	72	0.305085	0.255319
119122643.IonCode_0186	1298	1453	1180	0.909091	0.812113		335	539	86	0.256716	0.159555		1131	1348	1107	0.97878	0.821217		234	219	52	0.222222	0.237443
119122644.IonCode_0187	1434	1524	1260	0.878661	0.826772		375	688	104	0.277333	0.151163		1189	1356	1137	0.956266	0.838496		241	290	67	0.278008	0.231034
119122645.IonCode_0188	1343	1504	1186	0.883098	0.788564		395	777	95	0.240506	0.122265		1155	1388	1106	0.957576	0.79683		266	278	57	0.214286	0.205036
119122646.IonCode_0189	1238	1290	1079	0.871567	0.836434		331	652	91	0.274924	0.139571		984	1126	951	0.966463	0.844583		200	272	66	0.33	0.242647
119122647.IonCode_0190	1382	1473	1220	0.882779	0.828242		345	555	90	0.26087	0.162162		1189	1393	1153	0.969722	0.82771		245	244	59	0.240816	0.241803
119122648.IonCode_0191	1378	1514	1238	0.898403	0.817701		349	694	96	0.275072	0.138329		1174	1377	1135	0.96678	0.824256		246	253	52	0.211382	0.205534
119122649.IonCode_0192	1319	1435	1210	0.917362	0.843206		303	612	90	0.29703	0.147059		1195	1363	1163	0.973222	0.853265		215	240	63	0.293023	0.2625
119122650.IonCode_0193	1335	1407	1185	0.88764	0.842217		319	558	69	0.216301	0.123656		1163	1311	1119	0.962167	0.853547		209	216	54	0.258373	0.25
119122651.IonCode_0194	1342	1471	1213	0.903875	0.824609		357	601	100	0.280112	0.166389		1158	1365	1125	0.971503	0.824176		248	238	62	0.25	0.260504
119122652.IonCode_0195	1369	1490	1219	0.890431	0.818121		367	664	96	0.26158	0.144578		1184	1378	1140	0.962838	0.827286		256	266	70	0.273438	0.263158
119122653.IonCode_0196	1498	1573	1293	0.863151	0.821996		428	905	118	0.275701	0.130387		1150	1347	1112	0.966957	0.825538		266	372	81	0.304511	0.217742
119122654.IonCode_0201	1406	1476	1228	0.8734	0.831978		364	668	90	0.247253	0.134731		1149	1310	1106	0.962576	0.844275		224	278	62	0.276786	0.223022
119122655.IonCode_0202	1286	1392	1113	0.865474	0.799569		335	583	91	0.271642	0.156089		1024	1212	994	0.970703	0.820132		227	237	59	0.259912	0.248945
119122656.IonCode_0203	1397	1545	1241	0.888332	0.803236		421	857	101	0.239905	0.117853		1115	1345	1090	0.977578	0.810409		263	365	67	0.254753	0.183562
119122657.IonCode_0204	1537	1562	1291	0.839948	0.826504		403	654	101	0.25062	0.154434		1177	1351	1127	0.957519	0.834197		243	278	66	0.271605	0.23741
119122658.IonCode_0205	1504	1590	1317	0.875665	0.828302		392	651	102	0.260204	0.156682		1190	1381	1152	0.968067	0.834178		247	269	67	0.271255	0.249071
119122659.IonCode_0206	1416	1499	1224	0.864407	0.816544		370	655	93	0.251351	0.141985		1122	1312	1081	0.963458	0.823933		235	260	58	0.246809	0.223077
119122660.IonCode_0207	1564	1597	1310	0.837596	0.820288		432	789	111	0.256944	0.140684		1157	1348	1126	0.973207	0.835312		254	314	77	0.30315	0.245223
119122661.IonCode_0208	1886	1860	1510	0.800636	0.811828		518	842	115	0.222008	0.13658		1201	1361	1135	0.945046	0.833946		254	342	74	0.291339	0.216374
119122662.IonCode_0209	1451	1561	1284	0.884907	0.82255		369	634	94	0.254743	0.148265		1224	1427	1182	0.965686	0.828311		257	282	65	0.252918	0.230496
119122663.IonCode_0210	1333	1636	1133	0.849962	0.692543		382	720	90	0.235602	0.125		1051	1439	1005	0.956232	0.698402		221	321	64	0.289593	0.199377
119122664.IonCode_0211	1358	1449	1201	0.884389	0.828847		347	589	99	0.285303	0.168081		1129	1318	1098	0.972542	0.83308		231	243	66	0.285714	0.271605
119122665.IonCode_0212	1862	1876	1564	0.839957	0.833689		451	688	109	0.241685	0.15843		1175	1341	1128	0.96	0.841163		231	286	63	0.272727	0.22028
119122666.IonCode_0213	1414	1520	1247	0.881895	0.820395		374	644	101	0.270053	0.156832		1141	1343	1112	0.974584	0.827997		236	239	55	0.233051	0.230126
119122667.IonCode_0214	1410	1520	1248	0.885106	0.821053		388	695	98	0.252577	0.141007		1163	1366	1130	0.971625	0.827233		250	301	72	0.288	0.239203
119122668.IonCode_0215	1733	1744	1438	0.829775	0.824541		423	665	94	0.222222	0.141353		1186	1365	1147	0.967116	0.840293		233	268	67	0.287554	0.25
119122669.IonCode_0216	1648	1657	1353	0.820995	0.816536		482	876	108	0.224066	0.123288		1177	1366	1119	0.950722	0.81918		274	374	83	0.30292	0.221925
119122670.IonCode_0217	1435	1545	1278	0.890592	0.827184		352	623	88	0.25	0.141252		1208	1401	1175	0.972682	0.838687		230	246	61	0.265217	0.247967
119122671.IonCode_0218	1249	1339	1082	0.866293	0.808066		341	632	83	0.243402	0.131329		966	1150	935	0.967909	0.813043		228	242	53	0.232456	0.219008
119122672.IonCode_0219	1415	1502	1212	0.856537	0.806924		390	637	93	0.238462	0.145997		1113	1288	1069	0.960467	0.829969		236	258	62	0.262712	0.24031
119122673.IonCode_0220	1551	1636	1328	0.856222	0.811736		392	617	97	0.247449	0.157212		1233	1445	1192	0.966748	0.824913		258	251	65	0.251938	0.258964
119122674.IonCode_0221	1531	1615	1334	0.871326	0.826006		369	532	81	0.219512	0.152256		1178	1366	1143	0.970289	0.83675		217	227	52	0.239631	0.229075
119122675.IonCode_0222	1599	1673	1371	0.857411	0.819486		406	676	94	0.231527	0.139053		1166	1344	1123	0.963122	0.835565		241	265	63	0.261411	0.237736
119122676.IonCode_0223	1347	1463	1173	0.870824	0.801777		354	590	79	0.223164	0.133898		1065	1230	1019	0.956808	0.828455		183	218	46	0.251366	0.211009
119122677.IonCode_0224	1514	1628	1326	0.875826	0.814496		358	553	86	0.240223	0.155515		1166	1373	1133	0.971698	0.8252		209	198	49	0.23445	0.247475
119122678.IonCode_0225	1386	1509	1239	0.893939	0.821074		349	605	85	0.243553	0.140496		1167	1383	1146	0.982005	0.828633		232	245	61	0.262931	0.24898
119122679.IonCode_0226	1237	1345	1078	0.871463	0.801487		347	673	90	0.259366	0.13373		1003	1185	967	0.964108	0.816034		216	254	58	0.268519	0.228346
119122680.IonCode_0227	1508	1602	1327	0.879973	0.82834		377	532	94	0.249337	0.176692		1238	1440	1203	0.971729	0.835417		251	226	63	0.250996	0.278761
119122681.IonCode_0228	1578	1668	1364	0.864385	0.817746		393	716	94	0.239186	0.131285		1121	1313	1078	0.961641	0.821021		243	281	61	0.251029	0.217082
119122682.IonCode_0229	1555	1638	1345	0.864952	0.821123		419	621	90	0.214797	0.144928		1179	1376	1141	0.967769	0.829215		241	262	62	0.257261	0.236641
119122683.IonCode_0230	1246	1474	1151	0.923756	0.780868		349	711	100	0.286533	0.140647		1110	1327	1073	0.966667	0.808591		232	257	62	0.267241	0.241245
119122684.IonCode_0231	1197	1410	1031	0.86132	0.731206		259	285	49	0.189189	0.17193		751	893	730	0.972037	0.817469		89	68	13	0.146067	0.191176
119122685.IonCode_0232	1383	1531	1232	0.890817	0.804703		352	479	84	0.238636	0.175365		1105	1288	1065	0.963801	0.826863		206	190	50	0.242718	0.263158
119122686.IonCode_0233	1320	1447	1185	0.897727	0.818936		360	660	96	0.266667	0.145455		1147	1342	1110	0.967742	0.827124		250	290	67	0.268	0.231034
119122687.IonCode_0234	1402	1510	1236	0.881598	0.818543		380	708	100	0.263158	0.141243		1159	1338	1114	0.961173	0.832586		245	272	70	0.285714	0.257353
119122688.IonCode_0235	1362	1469	1187	0.871512	0.808033		344	525	87	0.252907	0.165714		1071	1259	1032	0.963585	0.819698		224	201	53	0.236607	0.263682
119122689.IonCode_0236	1552	1624	1338	0.862113	0.823892		405	644	102	0.251852	0.158385		1205	1381	1152	0.956017	0.834178		243	281	75	0.308642	0.266904
119122690.IonCode_0237	1715	1798	1435	0.836735	0.798109		451	639	106	0.235033	0.165884		1155	1362	1123	0.972294	0.824523		233	272	64	0.274678	0.235294
119122691.IonCode_0238	1359	1507	1218	0.896247	0.808228		330	512	84	0.254545	0.164062		1127	1335	1096	0.972493	0.820974		202	187	53	0.262376	0.283422
119122692.IonCode_0108	1411	1532	1268	0.898653	0.827676		260	246	59	0.226923	0.239837		1222	1401	1172	0.959083	0.836545		175	121	52	0.297143	0.429752
119122693.IonCode_0113	1311	1391	1210	0.92296	0.869878		230	203	66	0.286957	0.325123		1226	1346	1184	0.965742	0.879643		168	123	54	0.321429	0.439024
119122694.IonCode_0241	1465	1568	1248	0.851877	0.795918		450	925	128	0.284444	0.138378		1115	1321	1063	0.953363	0.804693		282	402	78	0.276596	0.19403
119122695.IonCode_0242	1385	1478	1196	0.863538	0.809202		352	612	90	0.255682	0.147059		1114	1323	1081	0.970377	0.817082		254	242	69	0.271654	0.285124
119122696.IonCode_0243	1363	1504	1207	0.885547	0.802527		392	653	99	0.252551	0.151608		1149	1371	1111	0.966928	0.810357		266	238	64	0.240602	0.268908
119122697.IonCode_0244	1505	1581	1316	0.874419	0.832385		373	659	111	0.297587	0.168437		1196	1380	1164	0.973244	0.843478		232	274	71	0.306034	0.259124
119122698.IonCode_0245	1300	1460	1191	0.916154	0.815753		335	606	90	0.268657	0.148515		1140	1332	1102	0.966667	0.827327		234	273	63	0.269231	0.230769
119122699.IonCode_0246	1401	1555	1280	0.913633	0.823151		325	485	65	0.2	0.134021		1215	1423	1189	0.978601	0.835559		210	185	40	0.190476	0.216216
119122700.IonCode_0149	1219	1276	1137	0.932732	0.891066		195	190	60	0.307692	0.315789		1149	1245	1113	0.968668	0.893976		158	113	52	0.329114	0.460177
119122701.IonCode_0114	1328	1425	1244	0.936747	0.872982		232	198	60	0.258621	0.30303		1265	1400	1226	0.96917	0.875714		173	114	51	0.294798	0.447368
119122702.IonCode_0249	1445	1602	1266	0.876125	0.790262		408	674	93	0.227941	0.137982		1158	1391	1119	0.966321	0.804457		266	298	61	0.229323	0.204698
119122703.IonCode_0250	1361	1506	1221	0.897134	0.810757		358	634	92	0.256983	0.14511		1143	1360	1113	0.973753	0.818382		251	281	66	0.262948	0.234875
119122704.IonCode_0251	1382	1496	1231	0.890738	0.822861		358	594	97	0.27095	0.1633		1196	1387	1159	0.969064	0.835616		250	246	79	0.316	0.321138
119122705.IonCode_0252	1355	1460	1186	0.875277	0.812329		334	584	89	0.266467	0.152397		1115	1307	1076	0.965022	0.823259		230	244	58	0.252174	0.237705
119122706.IonCode_0253	1360	1444	1202	0.883824	0.83241		337	608	87	0.25816	0.143092		1160	1330	1124	0.968966	0.845113		229	259	61	0.266376	0.235521
119122707.IonCode_0254	1307	1487	1196	0.915073	0.804304		320	484	74	0.23125	0.152893		1095	1289	1063	0.970776	0.82467		189	165	41	0.216931	0.248485
119122708.IonCode_0110	1324	1407	1242	0.938066	0.882729		225	215	54	0.24	0.251163		1264	1380	1221	0.965981	0.884783		173	113	47	0.271676	0.415929
119122709.IonCode_0115	1450	1502	1326	0.914483	0.882823		246	175	56	0.227642	0.32		1325	1448	1286	0.970566	0.888122		174	112	50	0.287356	0.446429
119122710.IonCode_0257	1476	1556	1263	0.855691	0.811697		374	551	73	0.195187	0.132486		1166	1365	1120	0.960549	0.820513		246	218	48	0.195122	0.220183
119122711.IonCode_0258	1293	1441	1165	0.901005	0.808466		358	735	98	0.273743	0.133333		1098	1316	1064	0.969035	0.808511		259	289	68	0.262548	0.235294
119122712.IonCode_0259	1591	1678	1383	0.869265	0.824195		400	760	105	0.2625	0.138158		1244	1438	1199	0.963826	0.833797		265	323	80	0.301887	0.247678
119122713.IonCode_0177	1381	1465	1277	0.924692	0.871672		247	249	66	0.267206	0.26506		1299	1427	1250	0.962279	0.875964		184	131	51	0.277174	0.389313
119122714.IonCode_0261	1389	1511	1228	0.884089	0.812707		344	610	92	0.267442	0.15082		1121	1320	1087	0.96967	0.823485		220	236	56	0.254545	0.237288
119122715.IonCode_0262	1338	1475	1218	0.910314	0.825763		332	537	86	0.259036	0.160149		1155	1363	1134	0.981818	0.831988		213	197	49	0.230047	0.248731
119122716.IonCode_0263	1693	1787	1455	0.859421	0.814214		372	459	77	0.206989	0.167756		1133	1298	1102	0.972639	0.848998		182	170	36	0.197802	0.211765
119122717.IonCode_0156	1430	1435	1265	0.884615	0.881533		272	283	68	0.25	0.240283		1213	1317	1161	0.957131	0.881549		176	142	49	0.278409	0.34507
119122718.IonCode_0265	1195	1391	1077	0.901255	0.774263		295	439	62	0.210169	0.14123		962	1143	926	0.962578	0.810149		161	137	30	0.186335	0.218978
119122719.IonCode_0266	1419	1484	1221	0.860465	0.822776		358	672	90	0.251397	0.133929		1103	1273	1060	0.961015	0.832679		214	277	59	0.275701	0.212996
119122720.IonCode_0267	1642	1687	1397	0.850792	0.828097		388	674	100	0.257732	0.148368		1187	1373	1151	0.969671	0.83831		243	277	67	0.27572	0.241877
119122721.IonCode_0268	1439	1540	1269	0.881862	0.824026		360	573	83	0.230556	0.144852		1162	1345	1129	0.971601	0.839405		226	229	61	0.269912	0.266376
119122722.IonCode_0269	1296	1447	1178	0.908951	0.814098		312	589	83	0.266026	0.140917		1134	1327	1088	0.959436	0.819894		218	209	49	0.224771	0.23445
119122723.IonCode_0270	1478	1542	1263	0.854533	0.819066		386	503	91	0.235751	0.180915		1105	1281	1072	0.970136	0.836846		212	192	48	0.226415	0.25
119122724.IonCode_0182	1348	1436	1263	0.936944	0.879526		216	228	64	0.296296	0.280702		1270	1397	1237	0.974016	0.885469		176	120	56	0.318182	0.466667
119122725.IonCode_0157	1374	1419	1253	0.911936	0.883016		242	241	63	0.260331	0.261411		1222	1320	1178	0.963993	0.892424		178	122	55	0.308989	0.45082
119122726.IonCode_0273	1313	1456	1167	0.888804	0.801511		336	552	73	0.217262	0.132246		1058	1235	1018	0.962193	0.824291		192	192	42	0.21875	0.21875
119122727.IonCode_0274	1288	1464	1173	0.910714	0.80123		359	575	90	0.250696	0.156522		1103	1322	1072	0.971895	0.810893		232	247	63	0.271552	0.255061
119122728.IonCode_0275	1549	1634	1330	0.858618	0.813953		396	576	102	0.257576	0.177083		1170	1349	1123	0.959829	0.832468		229	233	63	0.275109	0.270386
119122729.IonCode_0276	1537	1665	1351	0.878985	0.811411		443	597	109	0.24605	0.18258		1162	1346	1125	0.968158	0.83581		244	237	67	0.27459	0.2827
119122730.IonCode_0277	1379	1474	1187	0.860769	0.805292		376	626	93	0.24734	0.148562		1109	1316	1071	0.965735	0.81383		252	238	57	0.22619	0.239496
119122731.IonCode_0278	1443	1514	1264	0.875953	0.834875		369	620	89	0.241192	0.143548		1147	1326	1112	0.969486	0.838612		232	252	62	0.267241	0.246032
119122732.IonCode_0152	1284	1497	1191	0.92757	0.795591		235	239	68	0.289362	0.284519		1210	1471	1173	0.969421	0.797417		180	134	58	0.322222	0.432836
119122733.IonCode_0187	1350	1396	1219	0.902963	0.873209		276	252	61	0.221014	0.242063		1251	1369	1200	0.959233	0.876552		193	127	52	0.26943	0.409449
119122734.IonCode_0281	1459	1610	1292	0.885538	0.802484		355	497	90	0.253521	0.181087		1045	1253	1018	0.974163	0.81245		170	164	38	0.223529	0.231707
119122735.IonCode_0282	1169	1376	1068	0.913601	0.776163		328	470	69	0.210366	0.146809		1015	1208	977	0.962562	0.808775		187	152	30	0.160428	0.197368
119122736.IonCode_0283	1369	1555	1223	0.893353	0.786495		346	511	80	0.231214	0.156556		1123	1342	1103	0.982191	0.821908		204	180	43	0.210784	0.238889
119122737.IonCode_0284	1381	1490	1217	0.881245	0.816779		356	611	97	0.272472	0.158756		1155	1348	1107	0.958442	0.821217		255	237	68	0.266667	0.28692
119122738.IonCode_0285	1377	1500	1217	0.883805	0.811333		376	733	98	0.260638	0.133697		1133	1336	1097	0.968226	0.821108		257	295	67	0.2607	0.227119
119122739.IonCode_0286	1388	1465	1205	0.868156	0.822526		403	915	126	0.312655	0.137705		1137	1317	1082	0.951627	0.821564		260	352	79	0.303846	0.224432
119122740.IonCode_0287	1836	1901	1529	0.832789	0.804314		522	796	111	0.212644	0.139447		1217	1446	1168	0.959737	0.807746		283	319	70	0.24735	0.219436
119122741.IonCode_0288	1631	1682	1358	0.832618	0.807372		431	639	98	0.227378	0.153365		1165	1358	1124	0.964807	0.827688		236	269	63	0.266949	0.234201
119122742.IonCode_0289	1332	1499	1176	0.882883	0.784523		445	938	134	0.301124	0.142857		1105	1330	1059	0.958371	0.796241		319	407	100	0.31348	0.2457
119122743.IonCode_0290	1391	1498	1221	0.877786	0.815087		345	679	100	0.289855	0.147275		1136	1320	1095	0.963908	0.829545		237	270	70	0.295359	0.259259
119122744.IonCode_0291	1488	1580	1289	0.866263	0.815823		415	743	94	0.226506	0.126514		1153	1352	1114	0.966175	0.823964		249	295	61	0.24498	0.20678
119122745.IonCode_0292	1445	1570	1287	0.890657	0.819745		372	597	108	0.290323	0.180905		1181	1374	1149	0.972904	0.836245		243	249	69	0.283951	0.277108
119122746.IonCode_0293	1465	1555	1271	0.867577	0.817363		387	656	104	0.268734	0.158537		1139	1339	1103	0.968393	0.823749		240	256	69	0.2875	0.269531
119122747.IonCode_0294	1623	1626	1328	0.818238	0.816728		436	669	94	0.215596	0.140508		1161	1337	1110	0.956072	0.830217		239	270	67	0.280335	0.248148
119122748.IonCode_0295	2358	2253	1841	0.780746	0.817133		619	858	124	0.200323	0.144522		1249	1444	1202	0.96237	0.83241		247	358	73	0.295547	0.203911
119122749.IonCode_0296	2021	2005	1632	0.807521	0.813965		553	938	123	0.222423	0.13113		1163	1335	1112	0.956148	0.832959		254	399	80	0.314961	0.200501
119122750.IonCode_0301	1330	1515	1189	0.893985	0.784818		385	623	97	0.251948	0.155698		1131	1367	1089	0.962865	0.796635		267	237	66	0.247191	0.278481
119122751.IonCode_0302	1501	1582	1284	0.85543	0.811631		416	737	100	0.240385	0.135685		1091	1289	1060	0.971586	0.822343		249	273	73	0.293173	0.267399
119122752.IonCode_0303	1368	1523	1224	0.894737	0.803677		378	789	114	0.301587	0.144487		1129	1341	1100	0.974314	0.820283		262	337	74	0.282443	0.219585
119122753.IonCode_0304	1350	1498	1196	0.885926	0.798398		373	675	96	0.257373	0.142222		1091	1310	1054	0.966086	0.80458		246	258	58	0.235772	0.224806
119122754.IonCode_0305	1516	1608	1328	0.875989	0.825871		375	587	96	0.256	0.163543		1229	1426	1193	0.970708	0.836606		244	237	59	0.241803	0.248945
119122755.IonCode_0306	1561	1611	1330	0.852018	0.825574		377	628	106	0.281167	0.16879		1130	1323	1098	0.971681	0.829932		234	289	73	0.311966	0.252595
119122756.IonCode_0307	1617	1684	1361	0.841682	0.808195		449	713	111	0.247216	0.15568		1163	1365	1118	0.961307	0.819048		245	266	67	0.273469	0.25188
119122757.IonCode_0308	1770	1755	1450	0.819209	0.826211		459	786	112	0.244009	0.142494		1216	1370	1145	0.941612	0.835766		261	331	78	0.298851	0.23565
119122758.IonCode_0164	1269	1355	1199	0.944838	0.884871		211	195	59	0.279621	0.302564		1197	1306	1168	0.975773	0.894334		159	106	52	0.327044	0.490566
119122759.IonCode_0310	1611	1712	1388	0.861577	0.810748		407	539	90	0.22113	0.166976		1137	1331	1110	0.976253	0.833959		209	201	56	0.267943	0.278607
119122760.IonCode_0311	1349	1485	1230	0.911787	0.828283		354	567	100	0.282486	0.176367		1172	1361	1149	0.980375	0.844232		231	256	68	0.294372	0.265625
119122761.IonCode_0312	1431	1563	1264	0.883298	0.808701		378	729	109	0.28836	0.14952		1182	1408	1139	0.963621	0.808949		261	278	60	0.229885	0.215827
119122762.IonCode_0313	1502	1613	1320	0.878828	0.818351		390	613	103	0.264103	0.168026		1158	1348	1122	0.968912	0.832344		247	247	65	0.263158	0.263158
119122763.IonCode_0314	1347	1479	1196	0.887899	0.808654		363	571	85	0.23416	0.148862		1148	1350	1108	0.965157	0.820741		244	245	61	0.25	0.24898
119122764.IonCode_0315	1597	1678	1351	0.845961	0.805125		440	766	103	0.234091	0.134465		1162	1353	1117	0.961274	0.825573		256	319	70	0.273438	0.219436
119122765.IonCode_0316	1445	1557	1250	0.865052	0.802826		426	796	109	0.255869	0.136935		1146	1347	1099	0.958988	0.815887		246	298	68	0.276423	0.228188
119122766.IonCode_0317	1500	1586	1286	0.857333	0.810845		388	690	94	0.242268	0.136232		1135	1333	1094	0.963877	0.820705		248	277	61	0.245968	0.220217
119122767.IonCode_0318	1449	1536	1250	0.862664	0.813802		383	644	94	0.245431	0.145963		1152	1331	1102	0.956597	0.827949		231	254	65	0.281385	0.255906
119122768.IonCode_0319	1325	1469	1189	0.897358	0.809394		354	643	86	0.242938	0.133748		1131	1338	1093	0.966401	0.816891		245	241	53	0.216327	0.219917
119122769.IonCode_0320	1320	1456	1179	0.893182	0.809753		351	540	86	0.245014	0.159259		1109	1314	1069	0.963931	0.813546		243	199	54	0.222222	0.271357
119122770.IonCode_0321	1488	1590	1308	0.879032	0.822642		397	777	106	0.267003	0.136422		1198	1395	1159	0.967446	0.830824		263	331	72	0.273764	0.217523
119122771.IonCode_0322	1323	1494	1181	0.892668	0.790495		380	665	106	0.278947	0.159398		1070	1297	1034	0.966355	0.797224		253	263	67	0.264822	0.254753
119122772.IonCode_0323	1613	1698	1380	0.855549	0.812721		410	594	87	0.212195	0.146465		1150	1347	1116	0.970435	0.828508		231	238	53	0.229437	0.222689
119122773.IonCode_0324	1813	1799	1483	0.817981	0.824347		466	701	114	0.244635	0.162625		1159	1342	1119	0.965487	0.83383		243	319	76	0.312757	0.238245
119122774.IonCode_0325	1508	1535	1262	0.83687	0.82215		403	606	89	0.220844	0.146865		1166	1318	1103	0.945969	0.836874		240	271	68	0.283333	0.250923
119122775.IonCode_0326	1420	1552	1252	0.88169	0.806701		390	648	91	0.233333	0.140432		1145	1371	1116	0.974672	0.814004		261	271	67	0.256705	0.247232
119122776.IonCode_0327	1609	1857	1386	0.861405	0.746365		413	652	100	0.242131	0.153374		1208	1564	1164	0.963576	0.744246		251	262	67	0.266932	0.255725
119122777.IonCode_0328	1266	1432	1131	0.893365	0.789804		347	618	95	0.273775	0.153722		1088	1308	1048	0.963235	0.801223		235	209	56	0.238298	0.267943
119122778.IonCode_0329	1326	1495	1170	0.882353	0.782609		399	787	100	0.250627	0.127065		1093	1317	1046	0.956999	0.794229		259	243	63	0.243243	0.259259
119122779.IonCode_0330	1515	1625	1323	0.873267	0.814154		383	620	92	0.240209	0.148387		1203	1424	1169	0.971737	0.820927		252	237	61	0.242063	0.257384
119122780.IonCode_0331	1496	1633	1320	0.882353	0.808328		363	458	76	0.209366	0.165939		1113	1301	1087	0.97664	0.835511		176	161	38	0.215909	0.236025
119122781.IonCode_0332	1725	1771	1442	0.835942	0.814229		429	608	90	0.20979	0.148026		1100	1263	1062	0.965455	0.840855		206	219	40	0.194175	0.182648
119122782.IonCode_0333	1554	1694	1381	0.888674	0.81523		411	763	113	0.274939	0.1481		1235	1445	1198	0.97004	0.829066		263	319	71	0.269962	0.222571
119122783.IonCode_0334	1363	1505	1239	0.909024	0.823256		345	599	94	0.272464	0.156928		1170	1371	1134	0.969231	0.827133		248	244	62	0.25	0.254098
119122784.IonCode_0335	1355	1464	1183	0.873063	0.80806		348	616	89	0.255747	0.144481		1138	1346	1099	0.965729	0.816493		248	235	61	0.245968	0.259574
119122785.IonCode_0336	1636	1667	1361	0.831907	0.816437		431	635	93	0.215777	0.146457		1170	1343	1117	0.954701	0.83172		261	269	68	0.260536	0.252788
119122786.IonCode_0337	1389	1504	1240	0.892729	0.824468		355	630	83	0.233803	0.131746		1160	1346	1127	0.971552	0.837296		234	257	55	0.235043	0.214008
119122787.IonCode_0338	1466	1542	1252	0.854025	0.811933		390	651	107	0.274359	0.164363		1111	1321	1083	0.974797	0.819833		244	275	67	0.27459	0.243636
119122788.IonCode_0190	1348	1377	1223	0.90727	0.888163		215	206	61	0.283721	0.296117		1202	1305	1166	0.97005	0.893487		167	110	54	0.323353	0.490909
119122789.IonCode_0119	1284	1373	1213	0.944704	0.883467		209	200	57	0.272727	0.285		1228	1346	1197	0.974756	0.889302		159	111	48	0.301887	0.432432
119122790.IonCode_0341	1816	1818	1488	0.819383	0.818482		482	721	116	0.240664	0.160888		1214	1391	1162	0.957166	0.83537		264	316	87	0.329545	0.275316
119122791.IonCode_0342	2018	1983	1587	0.786422	0.800303		509	736	120	0.235756	0.163043		1152	1337	1098	0.953125	0.821242		254	306	72	0.283465	0.235294
119122792.IonCode_0343	1410	1518	1232	0.873759	0.811594		378	620	89	0.23545	0.143548		1176	1365	1128	0.959184	0.826374		243	241	57	0.234568	0.236515
119122793.IonCode_0344	1325	1529	1221	0.921509	0.798561		350	564	81	0.231429	0.143617		1114	1336	1085	0.973968	0.812126		240	208	52	0.216667	0.25
119122794.IonCode_0345	1325	1457	1195	0.901887	0.820178		330	535	84	0.254545	0.157009		1153	1354	1117	0.968777	0.824963		213	182	45	0.211268	0.247253
119122795.IonCode_0346	1332	1421	1143	0.858108	0.804363		371	619	92	0.247978	0.148627		1112	1305	1060	0.953237	0.812261		256	223	63	0.246094	0.282511
119122796.IonCode_0162	1179	1294	1116	0.946565	0.862442		257	377	71	0.276265	0.188329		1137	1262	1098	0.965699	0.870048		180	152	51	0.283333	0.335526
119122797.IonCode_0815	1438	1563	1331	0.925591	0.851567		244	172	50	0.204918	0.290698		1238	1363	1189	0.96042	0.87234		134	72	32	0.238806	0.444444
119122798.IonCode_0349	1596	1690	1366	0.85589	0.808284		466	701	108	0.23176	0.154066		1122	1331	1088	0.969697	0.817431		248	279	66	0.266129	0.236559
119122799.IonCode_0350	1536	1659	1344	0.875	0.810127		411	685	110	0.26764	0.160584		1246	1464	1196	0.959872	0.81694		276	288	61	0.221014	0.211806
119122800.IonCode_0351	1339	1497	1177	0.879014	0.786239		366	705	90	0.245902	0.12766		1073	1280	1037	0.966449	0.810156		216	219	54	0.25	0.246575
119122801.IonCode_0352	1400	1521	1223	0.873571	0.804076		377	579	87	0.230769	0.150259		1157	1355	1116	0.964564	0.823616		251	235	60	0.239044	0.255319
119122802.IonCode_0353	1389	1565	1266	0.911447	0.808946		374	684	107	0.286096	0.156433		1189	1430	1167	0.981497	0.816084		262	297	78	0.29771	0.262626
119122803.IonCode_0354	1401	1525	1241	0.885796	0.81377		360	624	94	0.261111	0.150641		1163	1362	1117	0.960447	0.820117		248	256	62	0.25	0.242188
119122804.IonCode_0355	1668	1763	1409	0.844724	0.799206		421	564	92	0.218527	0.163121		1123	1309	1081	0.9626	0.825821		200	208	51	0.255	0.245192
119122805.IonCode_0816	1418	1437	1257	0.88646	0.874739		267	229	64	0.2397	0.279476		1246	1341	1186	0.951846	0.884415		177	117	49	0.276836	0.418803
119122806.IonCode_0357	1531	1656	1318	0.860875	0.795894		386	520	84	0.217617	0.161538		1089	1302	1062	0.975207	0.815668		214	208	51	0.238318	0.245192
119122807.IonCode_0358	1539	1659	1354	0.879792	0.816154		385	602	101	0.262338	0.167774		1254	1466	1219	0.972089	0.831514		241	250	62	0.257261	0.248
119122808.IonCode_0359	1539	1652	1348	0.875893	0.815981		377	597	90	0.238727	0.150754		1237	1457	1195	0.966047	0.820178		259	244	56	0.216216	0.229508
119122809.IonCode_0360	1476	1593	1290	0.873984	0.809793		406	744	116	0.285714	0.155914		1137	1337	1100	0.967458	0.822737		255	308	66	0.258824	0.214286
119122810.IonCode_0361	1468	1557	1292	0.880109	0.829801		357	604	92	0.257703	0.152318		1177	1358	1141	0.969414	0.840206		219	251	58	0.26484	0.231076
119122811.IonCode_0163	1356	1384	1236	0.911504	0.893064		222	210	63	0.283784	0.3		1242	1332	1197	0.963768	0.898649		163	115	55	0.337423	0.478261
119122812.IonCode_0363	1534	1648	1332	0.868318	0.808252		354	469	83	0.234463	0.176972		1119	1296	1084	0.968722	0.83642		181	168	38	0.209945	0.22619
119122813.IonCode_0189	1403	1492	1300	0.926586	0.871314		246	220	65	0.264228	0.295455		1281	1415	1239	0.967213	0.875618		176	109	51	0.289773	0.46789
119122814.IonCode_0365	1531	1695	1328	0.867407	0.783481		346	403	74	0.213873	0.183623		1006	1195	979	0.973161	0.819247		133	142	28	0.210526	0.197183
119122815.IonCode_0366	1349	1491	1197	0.887324	0.802817		390	645	96	0.246154	0.148837		1116	1325	1069	0.957885	0.806792		246	252	58	0.235772	0.230159
119122816.IonCode_0367	1309	1494	1189	0.908327	0.79585		342	563	81	0.236842	0.143872		1068	1277	1036	0.970037	0.811276		214	192	47	0.219626	0.244792
119122817.IonCode_0368	1415	1586	1247	0.881272	0.786255		430	687	102	0.237209	0.148472		1123	1353	1087	0.967943	0.8034		276	275	71	0.257246	0.258182
119122818.IonCode_0369	1189	1434	1091	0.917578	0.760809		381	863	102	0.267717	0.118192		1060	1326	1021	0.963208	0.769985		272	231	55	0.202206	0.238095
119122819.IonCode_0370	1514	1582	1299	0.857992	0.821113		385	568	82	0.212987	0.144366		1146	1344	1109	0.967714	0.825149		221	216	47	0.21267	0.217593
119122820.IonCode_0371	1539	1622	1326	0.861598	0.817509		399	615	100	0.250627	0.162602		1121	1311	1092	0.97413	0.832952		222	253	57	0.256757	0.225296
119122821.IonCode_0372	1560	1696	1349	0.864744	0.795401		399	547	90	0.225564	0.164534		1112	1329	1077	0.968525	0.810384		223	204	50	0.224215	0.245098
119122822.IonCode_0373	1796	1848	1492	0.830735	0.807359		478	781	113	0.236402	0.144686		1160	1340	1113	0.959483	0.830597		247	327	69	0.279352	0.211009
119122823.IonCode_0374	1487	1580	1301	0.874916	0.823418		354	605	89	0.251412	0.147107		1155	1336	1111	0.961905	0.831587		224	253	53	0.236607	0.209486
119122824.IonCode_0375	1379	1531	1239	0.898477	0.809275		364	638	86	0.236264	0.134796		1184	1395	1148	0.969595	0.822939		253	259	65	0.256917	0.250965
119122825.IonCode_0376	1305	1497	1187	0.909579	0.792919		344	560	84	0.244186	0.15		1100	1312	1070	0.972727	0.815549		226	213	59	0.261062	0.276995
119122826.IonCode_0377	1384	1475	1199	0.866329	0.812881		385	676	96	0.249351	0.142012		1072	1255	1038	0.968284	0.827092		219	272	62	0.283105	0.227941
119122827.IonCode_0378	1595	1691	1372	0.860188	0.811354		399	629	98	0.245614	0.155803		1220	1415	1175	0.963115	0.830389		242	252	60	0.247934	0.238095
119122828.IonCode_0379	1735	1742	1425	0.821326	0.818025		420	644	99	0.235714	0.153727		1156	1320	1108	0.958478	0.839394		223	265	63	0.282511	0.237736
119122829.IonCode_0380	1404	1518	1205	0.858262	0.793808		366	543	79	0.215847	0.145488		1021	1198	984	0.963761	0.821369		210	198	46	0.219048	0.232323
119122830.IonCode_0125	1289	1468	1170	0.90768	0.797003		287	367	69	0.240418	0.188011		1183	1398	1126	0.951817	0.805436		183	150	48	0.262295	0.32
119122831.IonCode_0126	1207	1256	1105	0.915493	0.879777		208	206	57	0.274038	0.276699		1120	1222	1081	0.965179	0.884615		156	117	42	0.269231	0.358974
119122832.IonCode_0383	1483	1600	1298	0.875253	0.81125		382	629	100	0.26178	0.158983		1143	1341	1101	0.963255	0.821029		239	244	61	0.25523	0.25
119122833.IonCode_0384	1353	1481	1215	0.898004	0.820392		331	543	84	0.253776	0.154696		1107	1286	1072	0.968383	0.833593		220	226	55	0.25	0.243363
119122834.IonCode_0385	1447	1545	1261	0.871458	0.816181		371	630	100	0.269542	0.15873		1147	1324	1104	0.962511	0.833837		230	243	63	0.273913	0.259259
119122835.IonCode_0386	1566	1655	1330	0.849298	0.803625		420	566	101	0.240476	0.178445		1131	1334	1097	0.969938	0.822339		245	253	66	0.269388	0.26087
119122836.IonCode_0387	1504	1594	1286	0.855053	0.806775		389	749	97	0.249357	0.129506		1142	1337	1096	0.95972	0.819746		256	329	73	0.285156	0.221884
119122837.IonCode_0388	1471	1559	1258	0.855201	0.806928		414	775	102	0.246377	0.131613		1134	1340	1093	0.963845	0.815672		262	301	68	0.259542	0.225914
119122838.IonCode_0389	1662	1669	1397	0.840554	0.837028		415	711	105	0.253012	0.147679		1176	1347	1137	0.966837	0.844098		238	303	66	0.277311	0.217822
119122839.IonCode_0390	1349	1383	1139	0.844329	0.823572		362	672	97	0.267956	0.144345		1054	1221	1014	0.962049	0.830467		239	299	72	0.301255	0.240803
119122840.IonCode_0391	1431	1519	1235	0.863033	0.813035		396	700	99	0.25	0.141429		1086	1291	1063	0.978821	0.823393		240	277	64	0.266667	0.231047
119122841.IonCode_0392	1400	1526	1236	0.882857	0.809961		397	809	116	0.292191	0.143387		1169	1367	1124	0.961506	0.822238		272	345	76	0.279412	0.22029
119122842.IonCode_0393	1499	1613	1298	0.865911	0.804712		380	618	90	0.236842	0.145631		1197	1402	1154	0.964077	0.82311		261	258	57	0.218391	0.22093
119122843.IonCode_0394	1459	1583	1278	0.875942	0.807328		403	762	100	0.248139	0.131234		1163	1380	1125	0.967326	0.815217		270	310	68	0.251852	0.219355
119122844.IonCode_0395	1719	1792	1453	0.845259	0.810826		464	696	102	0.219828	0.146552		1200	1389	1156	0.963333	0.832253		253	305	64	0.252964	0.209836
119122845.IonCode_0396	1942	1885	1539	0.792482	0.816446		510	866	122	0.239216	0.140878		1202	1356	1137	0.945923	0.838496		243	336	70	0.288066	0.208333
119122846.IonCode_0401	1419	1562	1231	0.867512	0.788092		401	739	90	0.224439	0.121786		1116	1344	1073	0.96147	0.798363		268	241	61	0.227612	0.253112
119122847.IonCode_0402	1408	1526	1236	0.877841	0.809961		388	612	99	0.255155	0.161765		1157	1345	1105	0.955056	0.821561		249	240	69	0.277108	0.2875
119122848.IonCode_0403	1413	1499	1251	0.88535	0.834556		366	625	102	0.278689	0.1632		1148	1335	1121	0.976481	0.8397		239	259	67	0.280335	0.258687
119122849.IonCode_0404	1225	1414	1117	0.911837	0.789958		338	776	100	0.295858	0.128866		1079	1296	1051	0.97405	0.810957		233	281	63	0.270386	0.224199
119122850.IonCode_0405	1390	1496	1213	0.872662	0.810829		370	697	105	0.283784	0.150646		1118	1303	1071	0.957961	0.821949		241	303	68	0.282158	0.224422
119122851.IonCode_0406	1400	1523	1237	0.883571	0.812213		372	666	103	0.276882	0.154655		1128	1326	1094	0.969858	0.825038		243	278	71	0.292181	0.255396
119122852.IonCode_0407	1550	1575	1296	0.836129	0.822857		413	678	100	0.242131	0.147493		1170	1355	1129	0.964957	0.83321		259	299	70	0.27027	0.234114
119122853.IonCode_0408	1435	1557	1253	0.873171	0.804753		404	666	99	0.24505	0.148649		1144	1356	1108	0.968531	0.817109		253	261	65	0.256917	0.249042
119122854.IonCode_0409	1322	1549	1189	0.899395	0.767592		393	621	87	0.221374	0.140097		1157	1437	1116	0.964564	0.776618		274	215	51	0.186131	0.237209
119122855.IonCode_0410	1521	1574	1296	0.852071	0.82338		382	598	100	0.26178	0.167224		1169	1333	1120	0.958084	0.84021		231	242	69	0.298701	0.285124
119122856.IonCode_0411	1636	1662	1371	0.83802	0.82491		409	606	88	0.215159	0.145215		1141	1310	1093	0.957932	0.834351		231	254	56	0.242424	0.220472
119122857.IonCode_0412	1459	1532	1280	0.877313	0.835509		364	674	105	0.288462	0.155786		1189	1373	1155	0.971405	0.841224		249	304	73	0.293173	0.240132
119122858.IonCode_0413	1356	1483	1218	0.89823	0.821308		329	629	95	0.288754	0.151033		1157	1347	1117	0.965428	0.82925		235	278	64	0.27234	0.230216
119122859.IonCode_0414	1532	1655	1336	0.872063	0.807251		430	713	111	0.25814	0.15568		1215	1421	1175	0.967078	0.826882		268	300	72	0.268657	0.24
119122860.IonCode_0415	1555	1639	1337	0.859807	0.815741		405	683	104	0.25679	0.152269		1155	1348	1117	0.9671	0.828635		250	287	69	0.276	0.240418
119122861.IonCode_0416	1349	1442	1195	0.885841	0.82871		348	637	93	0.267241	0.145997		1144	1313	1098	0.95979	0.836253		224	247	56	0.25	0.226721
119122862.IonCode_0417	1503	1581	1312	0.872921	0.829855		379	635	91	0.240106	0.143307		1144	1316	1101	0.962413	0.836626		239	255	57	0.238494	0.223529
119122863.IonCode_0418	1355	1476	1198	0.884133	0.811653		361	699	93	0.257618	0.133047		1085	1278	1051	0.968664	0.822379		226	248	58	0.256637	0.233871
119122864.IonCode_0419	1374	1543	1226	0.892285	0.794556		368	698	88	0.23913	0.126074		1118	1345	1085	0.970483	0.806691		251	244	60	0.239044	0.245902
119122865.IonCode_0420	1276	1415	1158	0.907524	0.818375		339	538	85	0.250737	0.157993		1133	1335	1101	0.971756	0.824719		235	206	50	0.212766	0.242718
119122866.IonCode_0421	1408	1503	1209	0.858665	0.804391		413	641	101	0.244552	0.157566		1127	1347	1094	0.970719	0.812175		269	242	65	0.241636	0.268595
119122867.IonCode_0422	1416	1550	1266	0.894068	0.816774		364	593	96	0.263736	0.161889		1161	1359	1122	0.966408	0.825607		250	253	77	0.308	0.304348
119122868.IonCode_0423	1662	1708	1418	0.853189	0.830211		424	733	115	0.271226	0.156889		1213	1386	1165	0.960429	0.840548		246	296	71	0.288618	0.239865
119122869.IonCode_0424	1416	1505	1228	0.867232	0.815947		371	730	111	0.299191	0.152055		1117	1299	1083	0.969561	0.833718		240	323	75	0.3125	0.232198
119122870.IonCode_0425	1493	1629	1333	0.892833	0.818293		375	558	90	0.24	0.16129		1299	1517	1256	0.966898	0.82795		262	223	65	0.248092	0.29148
119122871.IonCode_0426	1361	1543	1223	0.898604	0.792612		386	649	93	0.240933	0.143297		1126	1352	1094	0.971581	0.809172		246	241	55	0.223577	0.228216
119122872.IonCode_0427	1442	1559	1262	0.875173	0.809493		372	612	85	0.228495	0.138889		1177	1396	1144	0.971963	0.819484		239	222	54	0.225941	0.243243
119122873.IonCode_0428	1478	1548	1282	0.867388	0.828165		398	602	96	0.241206	0.159468		1203	1371	1152	0.957606	0.840263		251	256	71	0.282869	0.277344
119122874.IonCode_0429	1533	1607	1306	0.851924	0.812694		410	650	89	0.217073	0.136923		1192	1400	1148	0.963087	0.82		267	252	61	0.228464	0.242063
119122875.IonCode_0430	1382	1535	1236	0.894356	0.805212		381	567	92	0.24147	0.162257		1140	1356	1100	0.964912	0.811209		246	223	65	0.264228	0.29148
119122876.IonCode_0431	1462	1603	1304	0.891929	0.813475		359	521	79	0.220056	0.151631		1112	1320	1087	0.977518	0.823485		202	182	42	0.207921	0.230769
119122877.IonCode_0432	1330	1473	1190	0.894737	0.807875		332	551	82	0.246988	0.14882		1099	1291	1063	0.967243	0.823393		209	209	49	0.23445	0.23445
119122878.IonCode_0433	1402	1506	1236	0.881598	0.820717		383	729	109	0.284595	0.14952		1133	1326	1094	0.965578	0.825038		241	318	75	0.311203	0.235849
119122879.IonCode_0434	1520	1651	1316	0.865789	0.797093		412	708	112	0.271845	0.158192		1201	1436	1163	0.96836	0.809889		274	299	72	0.262774	0.240803
119122880.IonCode_0435	1393	1515	1238	0.888729	0.817162		346	645	89	0.257225	0.137984		1171	1371	1130	0.964987	0.824216		251	259	64	0.25498	0.247104
119122881.IonCode_0436	1471	1556	1293	0.878994	0.830977		360	625	94	0.261111	0.1504		1186	1364	1150	0.969646	0.843109		235	285	61	0.259574	0.214035
119122882.IonCode_0437	1390	1513	1213	0.872662	0.801718		401	691	110	0.274314	0.15919		1099	1298	1059	0.963603	0.815871		257	280	66	0.256809	0.235714
119122883.IonCode_0438	1488	1614	1292	0.86828	0.800496		408	676	100	0.245098	0.147929		1149	1386	1120	0.974761	0.808081		270	278	72	0.266667	0.258993
119122884.IonCode_0439	1304	1492	1184	0.907975	0.793566		351	632	98	0.279202	0.155063		1102	1306	1070	0.970962	0.819296		205	242	58	0.282927	0.239669
119122885.IonCode_0440	1320	1514	1207	0.914394	0.797226		302	401	68	0.225166	0.169576		1019	1207	996	0.977429	0.825186		159	144	36	0.226415	0.25
119122886.IonCode_0441	1445	1533	1235	0.854671	0.80561		394	648	98	0.248731	0.151235		1131	1332	1094	0.967286	0.821321		255	272	67	0.262745	0.246324
119122887.IonCode_0442	1637	1692	1388	0.847892	0.820331		424	687	110	0.259434	0.160116		1162	1338	1118	0.962134	0.835575		240	264	70	0.291667	0.265152
119122888.IonCode_0443	1407	1531	1262	0.896944	0.824298		354	670	96	0.271186	0.143284		1167	1375	1138	0.97515	0.827636		249	284	63	0.253012	0.221831
119122889.IonCode_0444	1342	1477	1172	0.873323	0.7935		358	656	79	0.22067	0.120427		1138	1361	1100	0.966608	0.808229		250	233	55	0.22	0.236052
119122890.IonCode_0445	1409	1605	1287	0.913414	0.801869		389	686	105	0.269923	0.153061		1214	1439	1180	0.971993	0.820014		265	286	64	0.241509	0.223776
119122891.IonCode_0446	1306	1495	1195	0.915008	0.799331		357	638	90	0.252101	0.141066		1139	1354	1101	0.966637	0.813146		236	260	60	0.254237	0.230769
119122892.IonCode_0447	1421	1519	1258	0.885292	0.828176		339	513	92	0.271386	0.179337		1186	1369	1145	0.96543	0.836377		230	229	59	0.256522	0.257642
119122893.IonCode_0448	1211	1417	1092	0.901734	0.770642		332	531	76	0.228916	0.143126		1042	1238	994	0.953935	0.802908		202	161	41	0.20297	0.254658
119122894.IonCode_0449	1317	1473	1190	0.903569	0.807875		375	774	104	0.277333	0.134367		1137	1357	1105	0.971856	0.814296		247	285	67	0.271255	0.235088
119122895.IonCode_0450	1534	1621	1333	0.86897	0.822332		373	672	99	0.265416	0.147321		1196	1383	1161	0.970736	0.839479		239	268	67	0.280335	0.25
119122896.IonCode_0451	1368	1491	1220	0.891813	0.818243		349	627	97	0.277937	0.154705		1151	1342	1106	0.960904	0.824143		237	288	68	0.28692	0.236111
119122897.IonCode_0452	1470	1616	1312	0.892517	0.811881		398	699	108	0.271357	0.154506		1202	1412	1178	0.980033	0.834278		253	283	65	0.256917	0.229682
119122898.IonCode_0453	1474	1600	1315	0.89213	0.821875		357	635	85	0.238095	0.133858		1206	1396	1173	0.972637	0.840258		239	252	56	0.23431	0.222222
119122899.IonCode_0454	1140	1358	1067	0.935965	0.785714		331	638	89	0.268882	0.139498		1055	1253	1013	0.96019	0.80846		206	207	58	0.281553	0.280193
119122900.IonCode_0127	1322	1377	1226	0.927383	0.890341		214	184	54	0.252336	0.293478		1216	1322	1183	0.972862	0.894856		157	109	47	0.299363	0.431193
119122901.IonCode_0456	1346	1488	1191	0.884844	0.800403		345	441	75	0.217391	0.170068		1095	1288	1063	0.970776	0.825311		191	156	41	0.21466	0.262821
119122902.IonCode_0457	1323	1469	1186	0.896447	0.807352		348	577	86	0.247126	0.149047		1115	1316	1091	0.978475	0.829027		218	223	52	0.238532	0.233184
119122903.IonCode_0458	1356	1464	1181	0.870944	0.806694		379	674	99	0.261214	0.146884		1117	1312	1069	0.957028	0.814787		254	274	69	0.271654	0.251825
119122904.IonCode_0459	1421	1516	1248	0.878255	0.823219		373	621	98	0.262735	0.15781		1170	1378	1140	0.974359	0.827286		248	281	68	0.274194	0.241993
119122905.IonCode_0460	1370	1503	1226	0.894891	0.815702		363	697	87	0.239669	0.124821		1139	1336	1102	0.967515	0.82485		241	264	54	0.224066	0.204545
119122906.IonCode_0461	1335	1470	1197	0.896629	0.814286		338	622	80	0.236686	0.128617		1135	1333	1095	0.964758	0.821455		244	235	52	0.213115	0.221277
119122907.IonCode_0462	1269	1428	1167	0.919622	0.817227		313	622	90	0.28754	0.144695		1122	1325	1096	0.976827	0.82717		223	237	55	0.246637	0.232068
119122908.IonCode_0463	1289	1486	1178	0.913887	0.792732		311	425	76	0.244373	0.178824		1071	1268	1040	0.971055	0.820189		181	159	38	0.209945	0.238994
119122909.IonCode_0128	1317	1384	1207	0.916477	0.87211		223	162	53	0.237668	0.32716		1236	1344	1182	0.956311	0.879464		168	97	44	0.261905	0.453608
119122910.IonCode_0465	1340	1507	1206	0.9	0.800265		399	724	119	0.298246	0.164365		1124	1334	1081	0.961744	0.810345		248	278	64	0.258065	0.230216
119122911.IonCode_0466	1423	1557	1268	0.891075	0.814387		371	593	82	0.221024	0.13828		1147	1355	1115	0.972101	0.822878		251	226	56	0.223108	0.247788
119122912.IonCode_0467	1269	1455	1171	0.922774	0.804811		349	685	89	0.255014	0.129927		1140	1360	1109	0.972807	0.815441		248	258	60	0.241935	0.232558
119122913.IonCode_0468	1580	1621	1345	0.851266	0.829735		394	654	100	0.253807	0.152905		1156	1328	1118	0.967128	0.841867		232	264	70	0.301724	0.265152
119122914.IonCode_0469	1441	1554	1241	0.861207	0.798584		380	538	80	0.210526	0.148699		1162	1382	1124	0.967298	0.813314		254	209	59	0.232283	0.282297
119122915.IonCode_0470	1447	1581	1282	0.885971	0.810879		393	671	103	0.262087	0.153502		1130	1348	1109	0.981416	0.8227		249	291	71	0.285141	0.243986
119122916.IonCode_0471	1340	1526	1214	0.90597	0.795544		350	523	72	0.205714	0.137667		1143	1367	1107	0.968504	0.809802		225	196	48	0.213333	0.244898
119122917.IonCode_0169	1263	1356	1183	0.936659	0.872419		221	196	49	0.221719	0.25		1204	1336	1166	0.968439	0.872754		172	102	44	0.255814	0.431373
119122918.IonCode_0473	1372	1510	1236	0.900875	0.818543		359	651	96	0.267409	0.147465		1137	1337	1115	0.980651	0.833957		235	281	58	0.246809	0.206406
119122919.IonCode_0474	1382	1546	1227	0.887844	0.793661		341	570	84	0.246334	0.147368		1038	1254	1013	0.975915	0.807815		183	201	42	0.229508	0.208955
119122920.IonCode_0475	1486	1607	1291	0.868775	0.80336		413	660	93	0.225182	0.140909		1126	1321	1085	0.963588	0.821347		240	266	63	0.2625	0.236842
119122921.IonCode_0476	1404	1499	1220	0.868946	0.813876		363	641	89	0.245179	0.138846		1151	1340	1103	0.958297	0.823134		240	242	58	0.241667	0.239669
119122922.IonCode_0477	1646	1727	1446	0.878493	0.83729		390	662	102	0.261538	0.154079		1226	1421	1190	0.970636	0.837438		247	280	66	0.267206	0.235714
119122923.IonCode_0478	1425	1545	1255	0.880702	0.812298		384	685	109	0.283854	0.159124		1181	1392	1150	0.973751	0.826149		255	291	71	0.278431	0.243986
119122924.IonCode_0479	1283	1412	1164	0.907249	0.824363		333	657	90	0.27027	0.136986		1108	1300	1071	0.966606	0.823846		227	283	57	0.251101	0.201413
119122925.IonCode_0480	1345	1467	1176	0.874349	0.801636		373	677	102	0.273458	0.150665		1120	1326	1068	0.953571	0.80543		264	259	67	0.253788	0.258687
119122926.IonCode_0481	1308	1511	1203	0.919725	0.796161		317	525	79	0.249211	0.150476		1130	1349	1109	0.981416	0.82209		212	212	48	0.226415	0.226415
119122927.IonCode_0482	1426	1566	1258	0.882188	0.803321		409	665	98	0.239609	0.147368		1099	1309	1073	0.976342	0.81971		247	281	59	0.238866	0.209964
119122928.IonCode_0483	1352	1489	1202	0.889053	0.807253		353	650	92	0.260623	0.141538		1158	1357	1116	0.963731	0.822402		249	257	63	0.253012	0.245136
119122929.IonCode_0484	1394	1597	1235	0.88594	0.773325		416	905	116	0.278846	0.128177		1162	1418	1114	0.958692	0.785614		275	314	63	0.229091	0.200637
119122930.IonCode_0485	1541	1642	1318	0.855289	0.80268		428	729	121	0.28271	0.165981		1151	1356	1118	0.971329	0.824484		261	312	79	0.302682	0.253205
119122931.IonCode_0486	1634	1647	1347	0.824357	0.817851		412	603	95	0.230583	0.157546		1114	1289	1077	0.966786	0.835531		227	236	64	0.281938	0.271186
119122932.IonCode_0487	1619	1682	1365	0.843113	0.811534		430	757	108	0.251163	0.142668		1196	1404	1158	0.968227	0.824786		256	324	75	0.292969	0.231481
119122933.IonCode_0488	1578	1585	1315	0.833333	0.829653		395	752	98	0.248101	0.130319		1191	1360	1134	0.952141	0.833824		252	343	68	0.269841	0.198251
119122934.IonCode_0489	1500	1578	1274	0.849333	0.807351		424	769	93	0.21934	0.120936		1130	1340	1089	0.963717	0.812687		273	324	69	0.252747	0.212963
119122935.IonCode_0490	1483	1530	1271	0.857047	0.830719		385	631	94	0.244156	0.14897		1190	1359	1145	0.962185	0.842531		239	261	64	0.267782	0.245211
119122936.IonCode_0491	1309	1461	1181	0.902215	0.80835		366	708	108	0.295082	0.152542		1135	1343	1096	0.965639	0.816083		268	306	78	0.291045	0.254902
119122937.IonCode_0492	1344	1476	1196	0.889881	0.810298		377	718	100	0.265252	0.139276		1146	1340	1112	0.970332	0.829851		254	319	69	0.271654	0.216301
119122938.IonCode_0493	1365	1457	1201	0.879853	0.824296		358	690	92	0.256983	0.133333		1136	1322	1100	0.96831	0.832073		244	306	72	0.295082	0.235294
119122939.IonCode_0494	1360	1489	1208	0.888235	0.811283		368	667	93	0.252717	0.13943		1165	1373	1130	0.969957	0.823015		255	296	66	0.258824	0.222973
119122940.IonCode_0495	1557	1652	1352	0.868337	0.818402		413	647	100	0.242131	0.15456		1180	1383	1144	0.969492	0.827187		250	258	55	0.22	0.213178
119122941.IonCode_0496	1459	1538	1268	0.869088	0.824447		424	726	108	0.254717	0.14876		1158	1333	1122	0.968912	0.84171		245	331	78	0.318367	0.23565
119122942.IonCode_0501	1499	1581	1308	0.872582	0.827324		381	676	98	0.257218	0.14497		1188	1374	1153	0.970539	0.839156		241	291	68	0.282158	0.233677
119122943.IonCode_0502	1495	1605	1319	0.882274	0.821807		372	639	92	0.247312	0.143975		1197	1400	1169	0.976608	0.835		246	267	65	0.264228	0.243446
119122944.IonCode_0503	1396	1438	1173	0.840258	0.815716		383	637	96	0.250653	0.150706		1036	1216	1011	0.975869	0.831414		207	263	64	0.309179	0.243346
119122945.IonCode_0504	1857	1847	1489	0.801831	0.806172		528	748	116	0.219697	0.15508		1180	1364	1134	0.961017	0.831378		259	307	75	0.289575	0.2443
119122946.IonCode_0505	1926	1895	1532	0.795431	0.808443		573	849	118	0.205934	0.138987		1186	1372	1132	0.954469	0.825073		272	368	82	0.301471	0.222826
119122947.IonCode_0506	2032	1899	1537	0.756398	0.809373		587	934	114	0.194208	0.122056		1198	1375	1128	0.941569	0.820364		270	380	77	0.285185	0.202632
119122948.IonCode_0507	1174	1345	1077	0.917376	0.800743		302	672	93	0.307947	0.138393		1055	1243	1025	0.971564	0.824618		219	260	63	0.287671	0.242308
119122949.IonCode_0508	1730	1633	1331	0.769364	0.815064		491	829	100	0.203666	0.120627		1002	1148	959	0.957086	0.835366		213	348	67	0.314554	0.192529
119122950.IonCode_0509	1523	1584	1324	0.869337	0.835859		412	623	90	0.218447	0.144462		1206	1389	1164	0.965174	0.838013		246	260	65	0.264228	0.25
119122951.IonCode_0510	1355	1498	1199	0.884871	0.800401		399	560	89	0.223058	0.158929		1104	1325	1067	0.966486	0.805283		253	198	54	0.213439	0.272727
119122952.IonCode_0511	1320	1433	1151	0.87197	0.80321		381	704	97	0.254593	0.137784		1040	1230	1011	0.972115	0.821951		229	269	66	0.28821	0.245353
119122953.IonCode_0512	1529	1605	1311	0.857423	0.816822		412	755	103	0.25	0.136424		1121	1323	1093	0.975022	0.826153		233	284	56	0.240343	0.197183
119122954.IonCode_0513	1543	1579	1297	0.84057	0.821406		377	629	95	0.251989	0.151033		1164	1354	1127	0.968213	0.832349		231	268	65	0.281385	0.242537
119122955.IonCode_0514	1425	1523	1252	0.878596	0.822062		364	532	83	0.228022	0.156015		1121	1306	1088	0.970562	0.833078		235	207	59	0.251064	0.285024
119122956.IonCode_0515	1476	1482	1216	0.823848	0.820513		426	708	90	0.211268	0.127119		1078	1235	1031	0.956401	0.834818		214	279	59	0.275701	0.21147
119122957.IonCode_0516	1284	1370	1094	0.852025	0.79854		393	737	96	0.244275	0.130258		997	1185	955	0.957874	0.805907		241	282	57	0.236515	0.202128
119122958.IonCode_0517	1616	1624	1335	0.826114	0.822044		428	746	98	0.228972	0.131367		1123	1298	1076	0.958148	0.828968		251	296	59	0.23506	0.199324
119122959.IonCode_0518	1391	1508	1230	0.884256	0.81565		354	622	92	0.259887	0.14791		1189	1398	1148	0.965517	0.821173		241	238	66	0.273859	0.277311
119122960.IonCode_0519	1241	1366	1083	0.872683	0.792826		384	630	88	0.229167	0.139683		1004	1208	972	0.968127	0.804636		235	244	57	0.242553	0.233607
119122961.IonCode_0520	1483	1572	1290	0.869858	0.820611		400	597	98	0.245	0.164154		1148	1347	1114	0.970383	0.827023		239	245	66	0.276151	0.269388
119122962.IonCode_0521	1444	1547	1261	0.873269	0.815126		390	670	94	0.241026	0.140299		1141	1343	1108	0.971078	0.825019		252	283	67	0.265873	0.236749
119122963.IonCode_0522	1542	1569	1295	0.839818	0.825366		393	652	91	0.231552	0.139571		1160	1335	1122	0.967241	0.840449		238	256	61	0.256303	0.238281
119122964.IonCode_0523	1334	1378	1098	0.823088	0.796807		427	670	101	0.236534	0.150746		1001	1196	954	0.953047	0.797659		258	262	68	0.263566	0.259542
119122965.IonCode_0524	1546	1566	1260	0.815006	0.804598		420	696	101	0.240476	0.145115		1021	1180	985	0.96474	0.834746		220	281	66	0.3	0.234875
119122966.IonCode_0525	1389	1501	1203	0.866091	0.801466		405	686	105	0.259259	0.153061		1115	1335	1084	0.972197	0.811985		247	290	64	0.259109	0.22069
119122967.IonCode_0526	1320	1456	1201	0.909848	0.824863		338	630	88	0.260355	0.139683		1148	1340	1124	0.979094	0.838806		215	245	53	0.246512	0.216327
119122968.IonCode_0527	1445	1470	1228	0.849827	0.835374		374	646	97	0.259358	0.150155		1025	1206	1003	0.978537	0.831675		221	271	65	0.294118	0.239852
119122969.IonCode_0528	1665	1728	1409	0.846246	0.815394		423	639	95	0.224586	0.14867		1192	1392	1157	0.970638	0.831178		246	272	62	0.252033	0.227941
119122970.IonCode_0529	1436	1531	1246	0.867688	0.813847		364	572	85	0.233516	0.148601		1144	1328	1101	0.962413	0.829066		239	249	61	0.25523	0.24498
119122971.IonCode_0530	1207	1327	1088	0.901408	0.819894		344	640	97	0.281977	0.151562		1000	1189	972	0.972	0.817494		229	246	64	0.279476	0.260163
119122972.IonCode_0531	998	1224	953	0.95491	0.778595		259	457	68	0.262548	0.148796		934	1121	908	0.972163	0.809991		165	138	32	0.193939	0.231884
119122973.IonCode_0532	1286	1331	1097	0.853033	0.824192		350	610	97	0.277143	0.159016		943	1085	914	0.969247	0.842396		198	271	74	0.373737	0.273063
119122974.IonCode_0533	1357	1450	1183	0.871776	0.815862		351	608	79	0.225071	0.129934		1125	1323	1086	0.965333	0.820862		232	225	56	0.241379	0.248889
119122975.IonCode_0534	1357	1422	1194	0.879882	0.839662		328	524	82	0.25	0.156489		1138	1318	1108	0.973638	0.840668		217	219	56	0.258065	0.255708
119122976.IonCode_0535	1292	1386	1140	0.882353	0.822511		333	558	92	0.276276	0.164875		1038	1214	1016	0.978805	0.836903		195	216	62	0.317949	0.287037
119122977.IonCode_0536	1387	1538	1252	0.902668	0.814044		359	624	100	0.278552	0.160256		1173	1388	1141	0.97272	0.822046		243	260	62	0.255144	0.238462
119122978.IonCode_0537	1431	1526	1242	0.867925	0.813893		390	636	101	0.258974	0.158805		1124	1316	1084	0.964413	0.823708		239	266	60	0.251046	0.225564
119122979.IonCode_0538	1317	1390	1163	0.883068	0.836691		335	606	112	0.334328	0.184818		1087	1247	1058	0.973321	0.848436		216	279	69	0.319444	0.247312
119122980.IonCode_0539	1331	1412	1132	0.850488	0.8017		395	691	112	0.283544	0.162084		1002	1201	978	0.976048	0.814321		241	294	70	0.290456	0.238095
119122981.IonCode_0540	1190	1282	1042	0.87563	0.812793		324	548	78	0.240741	0.142336		932	1098	913	0.979614	0.831512		191	240	55	0.287958	0.229167
119122982.IonCode_0541	1603	1638	1358	0.847162	0.82906		400	633	108	0.27	0.170616		1170	1342	1134	0.969231	0.845007		227	264	64	0.281938	0.242424
119122983.IonCode_0542	1401	1505	1254	0.895075	0.833223		328	562	88	0.268293	0.156584		1175	1345	1134	0.965106	0.843123		221	236	62	0.280543	0.262712
119122984.IonCode_0543	1557	1668	1314	0.843931	0.78777		402	609	111	0.276119	0.182266		1043	1253	1013	0.971237	0.80846		222	259	59	0.265766	0.227799
119122985.IonCode_0544	1382	1481	1219	0.882055	0.823093		354	601	95	0.268362	0.15807		1132	1329	1101	0.972615	0.828442		236	264	66	0.279661	0.25
119122986.IonCode_0545	1387	1502	1227	0.884643	0.816911		373	704	108	0.289544	0.153409		1169	1354	1125	0.962361	0.830871		244	278	71	0.290984	0.255396
119122987.IonCode_0546	1357	1442	1164	0.857775	0.807212		365	618	95	0.260274	0.153722		1066	1244	1029	0.965291	0.82717		221	275	56	0.253394	0.203636
119122988.IonCode_0547	1422	1499	1207	0.848805	0.805203		412	664	100	0.242718	0.150602		1075	1266	1034	0.96186	0.816746		247	294	71	0.287449	0.241497
119122989.IonCode_0548	1316	1425	1139	0.865502	0.799298		362	520	75	0.207182	0.144231		1015	1234	1000	0.985222	0.810373		230	195	50	0.217391	0.25641
119122990.IonCode_0549	1488	1619	1299	0.872984	0.802347		413	727	103	0.249395	0.141678		1143	1346	1105	0.966754	0.820951		242	298	69	0.285124	0.231544
119122991.IonCode_0550	1366	1462	1225	0.896779	0.837893		331	542	92	0.277946	0.169742		1167	1342	1133	0.970865	0.844262		221	241	63	0.285068	0.261411
119122992.IonCode_0551	1298	1424	1160	0.893683	0.814607		340	610	81	0.238235	0.132787		1071	1264	1049	0.979458	0.829905		211	252	57	0.270142	0.22619
119122993.IonCode_0131	1342	1384	1215	0.905365	0.87789		221	215	58	0.262443	0.269767		1242	1357	1196	0.962963	0.881356		168	130	50	0.297619	0.384615
119122994.IonCode_0553	1466	1545	1270	0.866303	0.822006		368	547	95	0.258152	0.173675		1201	1367	1155	0.961699	0.844916		225	220	63	0.28	0.286364
119122995.IonCode_0554	1259	1341	1082	0.859412	0.806861		374	620	99	0.264706	0.159677		979	1157	951	0.971399	0.821953		223	256	63	0.282511	0.246094
119122996.IonCode_0555	1393	1451	1198	0.860014	0.825637		370	609	96	0.259459	0.157635		1099	1282	1068	0.971793	0.833073		222	238	62	0.279279	0.260504
119122997.IonCode_0556	1292	1398	1140	0.882353	0.815451		344	592	91	0.264535	0.153716		1038	1230	1014	0.976879	0.82439		209	265	62	0.296651	0.233962
119122998.IonCode_0557	1366	1505	1216	0.89019	0.807973		368	602	86	0.233696	0.142857		1148	1365	1110	0.966899	0.813187		239	225	55	0.230126	0.244444
119122999.IonCode_0558	1343	1495	1218	0.906925	0.814716		362	671	105	0.290055	0.156483		1151	1363	1123	0.975673	0.823918		251	267	66	0.262948	0.247191
119123000.IonCode_0559	1163	1251	1003	0.862425	0.801759		320	638	89	0.278125	0.139498		963	1142	928	0.963655	0.812609		211	255	61	0.2891	0.239216
119123001.IonCode_0560	1249	1429	1140	0.91273	0.797761		361	719	91	0.252078	0.126565		1093	1326	1067	0.976212	0.804676		248	259	65	0.262097	0.250965
119123002.IonCode_0561	1261	1381	1127	0.893735	0.816075		342	588	80	0.233918	0.136054		1087	1287	1055	0.970561	0.819736		227	213	47	0.207048	0.220657
119123003.IonCode_0562	1128	1260	1000	0.886525	0.793651		343	624	84	0.244898	0.134615		954	1160	930	0.974843	0.801724		228	250	62	0.27193	0.248
119123004.IonCode_0563	1181	1298	1032	0.873836	0.795069		340	621	83	0.244118	0.133655		974	1151	939	0.964066	0.815812		209	260	57	0.272727	0.219231
119123005.IonCode_0564	1345	1419	1169	0.869145	0.82382		348	571	88	0.252874	0.154116		1064	1253	1041	0.978383	0.830806		220	228	59	0.268182	0.258772
119123006.IonCode_0565	1644	1742	1385	0.842457	0.795063		410	507	87	0.212195	0.171598		1138	1351	1113	0.978032	0.823834		215	197	48	0.223256	0.243655
119123007.IonCode_0566	1250	1445	1154	0.9232	0.798616		346	587	85	0.245665	0.144804		1114	1346	1086	0.974865	0.806835		240	227	54	0.225	0.237885
119123008.IonCode_0567	1289	1437	1136	0.881303	0.790536		404	757	112	0.277228	0.147952		1053	1259	1021	0.969611	0.810961		262	330	87	0.332061	0.263636
119123009.IonCode_0568	1432	1534	1259	0.87919	0.82073		386	694	107	0.277202	0.154179		1171	1375	1137	0.970965	0.826909		248	301	71	0.28629	0.23588
119123010.IonCode_0569	1355	1482	1205	0.889299	0.81309		366	695	95	0.259563	0.136691		1114	1315	1079	0.968582	0.820532		245	275	63	0.257143	0.229091
119123011.IonCode_0570	1325	1376	1107	0.835472	0.804506		382	734	102	0.267016	0.138965		1024	1207	980	0.957031	0.81193		228	256	65	0.285088	0.253906
119123012.IonCode_0170	1219	1298	1113	0.913043	0.857473		225	194	54	0.24	0.278351		1120	1256	1082	0.966071	0.861465		166	102	44	0.26506	0.431373
119123013.IonCode_0572	1130	1281	1028	0.909735	0.802498		291	524	77	0.264605	0.146947		962	1136	935	0.971933	0.823063		191	202	49	0.256545	0.242574
119123014.IonCode_0573	1447	1547	1271	0.878369	0.82159		375	618	94	0.250667	0.152104		1137	1326	1105	0.971856	0.833333		239	262	68	0.284519	0.259542
119123015.IonCode_0574	1375	1527	1264	0.919273	0.827767		330	581	92	0.278788	0.158348		1162	1368	1141	0.981928	0.834064		229	212	50	0.218341	0.235849
119123016.IonCode_0575	1513	1621	1338	0.884336	0.825416		374	587	91	0.243316	0.155026		1177	1368	1146	0.973662	0.837719		230	227	58	0.252174	0.255507
119123017.IonCode_0576	1516	1517	1273	0.83971	0.839156		365	559	80	0.219178	0.143113		1162	1313	1117	0.961274	0.850724		214	226	56	0.261682	0.247788
119123018.IonCode_0577	1404	1469	1222	0.87037	0.831858		351	583	85	0.242165	0.145798		1163	1337	1122	0.964746	0.839192		230	248	65	0.282609	0.262097
119123019.IonCode_0578	1160	1309	1060	0.913793	0.809778		348	612	92	0.264368	0.150327		1017	1203	979	0.962635	0.813799		234	238	61	0.260684	0.256303
119123020.IonCode_0579	1427	1518	1207	0.84583	0.795125		409	651	98	0.239609	0.150538		1043	1244	1012	0.970278	0.813505		239	288	68	0.284519	0.236111
119123021.IonCode_0580	1382	1443	1171	0.847323	0.811504		374	617	91	0.243316	0.147488		1084	1261	1048	0.96679	0.831086		227	271	66	0.290749	0.243542
119123022.IonCode_0581	1607	1640	1348	0.83883	0.821951		408	641	94	0.230392	0.146646		1181	1368	1139	0.964437	0.832602		252	278	65	0.257937	0.233813
119123023.IonCode_0582	1228	1379	1114	0.907166	0.807832		321	504	69	0.214953	0.136905		1080	1279	1043	0.965741	0.815481		215	162	45	0.209302	0.277778
119123024.IonCode_0583	1495	1534	1264	0.845485	0.82399		383	613	89	0.232376	0.145188		1142	1322	1111	0.972855	0.840393		227	271	67	0.295154	0.247232
119123025.IonCode_0584	1344	1477	1212	0.901786	0.820582		350	609	100	0.285714	0.164204		1169	1376	1137	0.972626	0.826308		255	245	67	0.262745	0.273469
119123026.IonCode_0585	1548	1632	1360	0.878553	0.833333		374	688	105	0.280749	0.152616		1205	1384	1171	0.971784	0.846098		247	280	77	0.311741	0.275
119123027.IonCode_0586	1290	1346	1128	0.874419	0.838039		317	572	90	0.283912	0.157343		1013	1179	991	0.978282	0.840543		206	258	64	0.31068	0.248062
119123028.IonCode_0587	1214	1355	1095	0.901977	0.808118		312	526	78	0.25	0.148289		989	1177	974	0.984833	0.827528		176	215	44	0.25	0.204651
119123029.IonCode_0588	1344	1349	1123	0.835565	0.832468		350	617	92	0.262857	0.149109		1028	1196	995	0.967899	0.83194		201	262	59	0.293532	0.225191
119123030.IonCode_0589	1447	1538	1264	0.873531	0.821847		340	555	92	0.270588	0.165766		1130	1329	1109	0.981416	0.834462		224	235	64	0.285714	0.27234
119123031.IonCode_0590	1094	1251	999	0.913163	0.798561		289	528	66	0.228374	0.125		959	1148	937	0.977059	0.816202		198	189	42	0.212121	0.222222
119123032.IonCode_0591	1418	1527	1254	0.884344	0.821218		362	567	84	0.232044	0.148148		1164	1364	1137	0.976804	0.833578		231	249	57	0.246753	0.228916
119123033.IonCode_0592	1388	1496	1222	0.880403	0.816845		359	666	97	0.270195	0.145646		1132	1326	1102	0.973498	0.831071		238	269	64	0.268908	0.237918
119123034.IonCode_0593	1412	1510	1242	0.879603	0.822517		363	607	92	0.253444	0.151565		1150	1339	1116	0.970435	0.833458		241	246	63	0.261411	0.256098
119123035.IonCode_0594	1325	1408	1150	0.867925	0.816761		351	557	89	0.253561	0.159785		1066	1251	1034	0.969981	0.826539		223	222	66	0.295964	0.297297
119123036.IonCode_0595	1345	1400	1153	0.857249	0.823571		378	816	93	0.246032	0.113971		1037	1216	1003	0.967213	0.824836		237	321	63	0.265823	0.196262
119123037.IonCode_0596	1343	1415	1138	0.847357	0.80424		388	636	90	0.231959	0.141509		1011	1205	980	0.969337	0.813278		233	240	58	0.248927	0.241667
119123038.IonCode_0601	1351	1405	1146	0.848261	0.815658		363	676	89	0.245179	0.131657		1027	1187	988	0.962025	0.83235		212	277	59	0.278302	0.212996
119123039.IonCode_0602	1275	1348	1094	0.858039	0.811573		373	622	86	0.230563	0.138264		1018	1197	985	0.967583	0.822891		223	239	59	0.264574	0.246862
119123040.IonCode_0603	1298	1307	1070	0.824345	0.818669		381	655	97	0.254593	0.148092		923	1066	891	0.96533	0.835835		203	255	60	0.295567	0.235294
119123041.IonCode_0604	1185	1292	1037	0.875105	0.802632		335	602	91	0.271642	0.151163		971	1167	946	0.974253	0.810626		223	211	60	0.269058	0.28436
119123042.IonCode_0605	1560	1584	1305	0.836538	0.823864		381	593	99	0.259843	0.166948		1083	1246	1054	0.973223	0.845907		216	252	65	0.300926	0.257937
119123043.IonCode_0606	1368	1423	1161	0.848684	0.815882		373	636	87	0.233244	0.136792		1020	1179	987	0.967647	0.83715		207	245	59	0.285024	0.240816
119123044.IonCode_0607	1177	1258	1067	0.906542	0.848172		270	598	74	0.274074	0.123746		1064	1207	1031	0.968985	0.854184		192	250	56	0.291667	0.224
119123045.IonCode_0608	1337	1404	1144	0.855647	0.814815		374	651	97	0.259358	0.149002		1067	1234	1029	0.964386	0.833874		227	280	61	0.268722	0.217857
119123046.IonCode_0609	1313	1398	1136	0.865194	0.812589		385	568	92	0.238961	0.161972		1032	1215	1005	0.973837	0.82716		226	228	64	0.283186	0.280702
119123047.IonCode_0610	1230	1349	1096	0.891057	0.812454		321	555	88	0.274143	0.158559		1021	1212	1005	0.984329	0.829208		212	233	63	0.29717	0.270386
119123048.IonCode_0611	1286	1393	1119	0.87014	0.803302		338	479	72	0.213018	0.150313		1016	1212	986	0.970472	0.813531		198	169	44	0.222222	0.260355
119123049.IonCode_0612	1505	1563	1276	0.847841	0.816379		407	594	91	0.223587	0.153199		1057	1238	1029	0.97351	0.831179		220	223	55	0.25	0.246637
119123050.IonCode_0613	1502	1509	1259	0.838216	0.834327		394	598	94	0.238579	0.157191		1073	1248	1049	0.977633	0.840545		218	241	50	0.229358	0.207469
119123051.IonCode_0614	1344	1404	1146	0.852679	0.816239		366	656	105	0.286885	0.160061		1031	1203	997	0.967022	0.828761		212	260	60	0.283019	0.230769
119123052.IonCode_0615	1627	1662	1368	0.840811	0.823105		418	599	88	0.210526	0.146912		1077	1274	1055	0.979573	0.8281		223	242	53	0.237668	0.219008
119123053.IonCode_0616	1316	1407	1171	0.889818	0.832267		319	558	85	0.266458	0.15233		1085	1251	1053	0.970507	0.841727		208	236	59	0.283654	0.25
119123054.IonCode_0617	1445	1472	1186	0.820761	0.805707		434	678	94	0.21659	0.138643		1004	1182	972	0.968127	0.822335		227	283	60	0.264317	0.212014
119123055.IonCode_0618	1243	1312	1072	0.86243	0.817073		329	591	86	0.261398	0.145516		967	1136	941	0.973113	0.828345		208	260	59	0.283654	0.226923
119123056.IonCode_0619	1493	1455	1202	0.80509	0.826117		379	691	90	0.237467	0.130246		1004	1146	968	0.964143	0.844677		199	283	56	0.281407	0.19788
119123057.IonCode_0620	1254	1401	1142	0.910686	0.815132		326	535	77	0.236196	0.143925		1056	1247	1035	0.980114	0.829992		207	202	50	0.241546	0.247525
119123058.IonCode_0621	1289	1349	1081	0.838635	0.801334		367	641	92	0.250681	0.143526		951	1132	925	0.97266	0.817138		223	276	63	0.282511	0.228261
119123059.IonCode_0622	1313	1394	1079	0.821782	0.774032		430	924	107	0.248837	0.115801		890	1079	848	0.952809	0.785913		237	282	58	0.244726	0.205674
119123060.IonCode_0623	1368	1435	1178	0.861111	0.820906		351	522	83	0.236467	0.159004		1069	1250	1032	0.965388	0.8256		209	218	55	0.263158	0.252294
119123061.IonCode_0624	1169	1298	1063	0.909324	0.818952		312	532	83	0.266026	0.156015		1019	1199	991	0.972522	0.826522		199	191	50	0.251256	0.26178
119123062.IonCode_0625	1167	1287	1022	0.87575	0.794095		352	735	96	0.272727	0.130612		941	1138	912	0.969182	0.801406		215	254	65	0.302326	0.255906
119123063.IonCode_0626	1348	1427	1163	0.86276	0.814996		349	599	84	0.240688	0.140234		1028	1199	993	0.965953	0.82819		208	241	57	0.274038	0.236515
119123064.IonCode_0627	1471	1589	1282	0.871516	0.806797		393	509	98	0.249364	0.192534		1069	1241	1040	0.972872	0.838034		206	182	54	0.262136	0.296703
119123065.IonCode_0628	1298	1348	1099	0.846687	0.815282		347	612	80	0.230548	0.130719		962	1138	932	0.968815	0.818981		202	221	54	0.267327	0.244344
119123066.IonCode_0629	1325	1380	1150	0.867925	0.833333		356	674	87	0.244382	0.12908		993	1140	963	0.969789	0.844737		202	265	56	0.277228	0.211321
119123067.IonCode_0630	1205	1323	1088	0.902905	0.822373		295	558	88	0.298305	0.157706		1022	1204	1000	0.978474	0.830565		190	211	49	0.257895	0.232227
119123068.IonCode_0172	1144	1234	1039	0.908217	0.841977		242	267	63	0.260331	0.235955		1019	1150	979	0.960746	0.851304		166	118	46	0.277108	0.389831
119123069.IonCode_0632	1655	1736	1435	0.867069	0.826613		425	666	103	0.242353	0.154655		1219	1402	1184	0.971288	0.844508		231	241	64	0.277056	0.26556
119123070.IonCode_0633	1283	1366	1115	0.869057	0.816252		343	573	86	0.250729	0.150087		1007	1174	974	0.967229	0.829642		202	243	55	0.272277	0.226337
119123071.IonCode_0634	1232	1349	1091	0.885552	0.808747		349	636	85	0.243553	0.133648		983	1164	951	0.967447	0.81701		220	231	52	0.236364	0.225108
119123072.IonCode_0635	1344	1460	1186	0.88244	0.812329		360	649	99	0.275	0.152542		1084	1273	1063	0.980627	0.835035		223	257	66	0.295964	0.256809
119123073.IonCode_0636	1162	1306	1048	0.901893	0.80245		334	635	94	0.281437	0.148031		992	1174	958	0.965726	0.816014		219	259	66	0.30137	0.254826
119123074.IonCode_0637	1321	1415	1158	0.876609	0.818375		341	592	85	0.249267	0.143581		1067	1238	1038	0.972821	0.838449		214	234	58	0.271028	0.247863
119123075.IonCode_0638	1295	1404	1129	0.871815	0.804131		342	593	82	0.239766	0.13828		1037	1236	1012	0.975892	0.81877		229	234	55	0.240175	0.235043
119123076.IonCode_0639	1297	1378	1127	0.868928	0.817852		341	499	79	0.231672	0.158317		958	1125	941	0.982255	0.836444		188	178	45	0.239362	0.252809
119123077.IonCode_0640	1449	1507	1233	0.850932	0.818182		362	619	92	0.254144	0.148627		1078	1248	1041	0.965677	0.834135		199	230	51	0.256281	0.221739
119123078.IonCode_0641	1236	1348	1085	0.877832	0.804896		340	556	88	0.258824	0.158273		986	1162	966	0.979716	0.831325		207	221	52	0.251208	0.235294
119123079.IonCode_0642	1135	1279	1030	0.907489	0.805317		306	571	73	0.238562	0.127846		992	1183	972	0.979839	0.82164		195	232	52	0.266667	0.224138
119123080.IonCode_0643	1205	1282	1048	0.86971	0.817473		344	681	100	0.290698	0.146843		951	1132	930	0.977918	0.821555		220	285	62	0.281818	0.217544
119123081.IonCode_0644	1203	1293	1049	0.871987	0.811292		339	542	83	0.244838	0.153137		960	1133	938	0.977083	0.827891		201	216	52	0.258706	0.240741
119123082.IonCode_0645	1440	1490	1187	0.824306	0.796644		425	699	107	0.251765	0.153076		1023	1212	983	0.960899	0.811056		240	277	67	0.279167	0.241877
119123083.IonCode_0646	1185	1311	1057	0.891983	0.806255		332	583	87	0.262048	0.149228		1006	1189	975	0.969185	0.820017		229	237	61	0.266376	0.257384
119123084.IonCode_0647	1294	1403	1134	0.876352	0.808268		370	676	93	0.251351	0.137574		1045	1234	1012	0.968421	0.820097		216	242	58	0.268519	0.239669
119123085.IonCode_0648	1521	1540	1236	0.812623	0.802597		438	640	89	0.203196	0.139063		938	1120	913	0.973348	0.815179		210	207	49	0.233333	0.236715
119123086.IonCode_0649	1141	1295	1041	0.912358	0.803861		297	472	76	0.255892	0.161017		992	1175	967	0.974798	0.822979		193	176	44	0.227979	0.25
119123087.IonCode_0650	1582	1584	1315	0.831226	0.830177		406	580	100	0.246305	0.172414		1027	1190	995	0.968841	0.836134		214	223	57	0.266355	0.255605
119123088.IonCode_0651	1380	1459	1174	0.850725	0.804661		398	780	106	0.266332	0.135897		1071	1268	1030	0.961718	0.812303		252	306	70	0.277778	0.228758
119123089.IonCode_0652	1252	1371	1117	0.892173	0.814734		346	630	95	0.274566	0.150794		1034	1236	1015	0.981625	0.821197		234	262	62	0.264957	0.236641
119123090.IonCode_0653	1441	1504	1236	0.857738	0.821809		382	685	103	0.269634	0.150365		1126	1298	1085	0.963588	0.835901		236	316	72	0.305085	0.227848
119123091.IonCode_0654	1477	1524	1214	0.821936	0.796588		401	734	107	0.266833	0.145777		996	1164	960	0.963855	0.824742		221	254	62	0.280543	0.244094
119123092.IonCode_0655	1325	1410	1157	0.873208	0.820567		352	685	113	0.321023	0.164964		1015	1196	992	0.97734	0.829431		221	310	78	0.352941	0.251613
119123093.IonCode_0656	1395	1467	1212	0.868817	0.826176		381	572	85	0.223097	0.148601		1083	1279	1066	0.984303	0.833464		222	240	59	0.265766	0.245833
119123094.IonCode_0138	1148	1195	1053	0.917247	0.881172		211	214	57	0.270142	0.266355		1036	1124	1002	0.967181	0.891459		149	119	51	0.342282	0.428571
119123095.IonCode_0658	1431	1434	1146	0.800839	0.799163		392	653	97	0.247449	0.148545		946	1105	913	0.965116	0.826244		215	266	61	0.283721	0.229323
119123096.IonCode_0659	1229	1299	1073	0.873068	0.82602		331	579	83	0.250755	0.143351		958	1126	933	0.973904	0.828597		209	242	60	0.287081	0.247934
119123097.IonCode_0660	1457	1521	1255	0.861359	0.825115		367	568	89	0.242507	0.15669		1102	1281	1067	0.96824	0.832943		221	216	61	0.276018	0.282407
119123098.IonCode_0661	1334	1408	1154	0.865067	0.819602		369	611	93	0.252033	0.152209		1054	1220	1014	0.962049	0.831148		224	260	60	0.267857	0.230769
119123099.IonCode_0662	1121	1242	1008	0.899197	0.811594		304	597	82	0.269737	0.137353		971	1157	952	0.980433	0.822818		207	235	52	0.251208	0.221277
119123100.IonCode_0663	1285	1306	1050	0.817121	0.803982		352	641	85	0.241477	0.132605		937	1101	904	0.964781	0.821072		215	254	55	0.255814	0.216535
119123101.IonCode_0664	1130	1244	1013	0.89646	0.814309		295	593	75	0.254237	0.126476		973	1145	945	0.971223	0.825328		212	256	55	0.259434	0.214844
119123102.IonCode_0665	1363	1425	1175	0.862069	0.824561		347	562	98	0.282421	0.174377		1005	1164	984	0.979104	0.845361		190	213	51	0.268421	0.239437
119123103.IonCode_0666	1367	1387	1128	0.825165	0.813266		385	562	96	0.249351	0.170819		922	1084	897	0.972885	0.827491		200	222	51	0.255	0.22973
119123104.IonCode_0667	1683	1744	1366	0.811646	0.783257		415	683	86	0.207229	0.125915		1005	1221	972	0.967164	0.796069		200	270	54	0.27	0.2
119123105.IonCode_0668	1323	1386	1150	0.869237	0.829726		335	585	83	0.247761	0.14188		1054	1216	1022	0.969639	0.840461		206	241	58	0.281553	0.240664
119123106.IonCode_0669	1556	1575	1298	0.83419	0.824127		416	637	118	0.283654	0.185243		1073	1236	1033	0.962721	0.835761		233	266	75	0.321888	0.281955
119123107.IonCode_0670	1194	1305	1050	0.879397	0.804598		345	642	92	0.266667	0.143302		969	1160	947	0.977296	0.816379		219	263	53	0.242009	0.201521
119123108.IonCode_0133	1228	1241	1111	0.904723	0.895246		205	179	57	0.278049	0.318436		1135	1207	1089	0.959471	0.902237		145	113	50	0.344828	0.442478
119123109.IonCode_0672	1402	1613	1212	0.864479	0.751395		354	556	85	0.240113	0.152878		1052	1335	1029	0.978137	0.770787		211	209	48	0.227488	0.229665
119123110.IonCode_0673	1407	1446	1185	0.842217	0.819502		379	587	78	0.205805	0.132879		1036	1218	999	0.964286	0.820197		215	221	53	0.246512	0.239819
119123111.IonCode_0674	1531	1674	1284	0.838668	0.767025		426	667	104	0.244131	0.155922		1056	1325	1034	0.979167	0.780377		235	266	68	0.289362	0.255639
119123112.IonCode_0675	1368	1445	1156	0.845029	0.8		366	599	83	0.226776	0.138564		1016	1201	980	0.964567	0.815987		214	219	53	0.247664	0.242009
119123113.IonCode_0676	1238	1343	1109	0.8958	0.825763		334	522	81	0.242515	0.155172		1068	1256	1038	0.97191	0.826433		225	212	59	0.262222	0.278302
119123114.IonCode_0677	1150	1225	1002	0.871304	0.817959		309	653	76	0.245955	0.116386		921	1085	898	0.975027	0.82765		190	262	56	0.294737	0.21374
119123115.IonCode_0678	1225	1349	1034	0.844082	0.766494		332	616	69	0.207831	0.112013		949	1178	922	0.971549	0.782683		190	226	42	0.221053	0.185841
119123116.IonCode_0679	1297	1368	1103	0.850424	0.806287		383	683	92	0.240209	0.1347		982	1156	946	0.96334	0.818339		218	282	58	0.266055	0.205674
119123117.IonCode_0680	1499	1548	1263	0.842562	0.815891		375	573	88	0.234667	0.153578		1067	1251	1041	0.975633	0.832134		213	231	61	0.286385	0.264069
119123118.IonCode_0681	1487	1507	1236	0.831204	0.820173		394	691	110	0.279188	0.15919		1041	1208	1007	0.967339	0.833609		218	277	69	0.316514	0.249097
119123119.IonCode_0682	1387	1466	1180	0.850757	0.804911		364	596	96	0.263736	0.161074		1050	1221	1009	0.960952	0.826372		224	231	63	0.28125	0.272727
119123120.IonCode_0683	1308	1392	1146	0.876147	0.823276		335	730	94	0.280597	0.128767		1018	1184	984	0.966601	0.831081		198	256	57	0.287879	0.222656
119123121.IonCode_0684	1253	1398	1126	0.898643	0.805436		347	611	89	0.256484	0.145663		1036	1223	1007	0.972008	0.823385		211	256	55	0.260664	0.214844
119123122.IonCode_0685	1419	1510	1187	0.836505	0.786093		421	660	95	0.225653	0.143939		1049	1231	999	0.952336	0.811535		228	271	61	0.267544	0.225092
119123123.IonCode_0686	1262	1360	1132	0.896989	0.832353		336	576	90	0.267857	0.15625		1059	1221	1033	0.975449	0.846028		209	239	60	0.287081	0.251046
119123124.IonCode_0687	1607	1638	1298	0.807716	0.79243		451	870	114	0.252772	0.131034		968	1167	948	0.979339	0.812339		233	338	75	0.321888	0.221893
119123125.IonCode_0688	1348	1452	1186	0.879822	0.816804		386	654	98	0.253886	0.149847		1076	1267	1048	0.973978	0.827151		225	274	61	0.271111	0.222628
119123126.IonCode_0689	1411	1417	1162	0.823529	0.820042		392	662	92	0.234694	0.138973		981	1137	945	0.963303	0.831135		220	282	65	0.295455	0.230496
119123127.IonCode_0690	1378	1389	1166	0.846154	0.839453		339	595	95	0.280236	0.159664		958	1102	939	0.980167	0.852087		186	243	55	0.295699	0.226337
119123128.IonCode_0691	1322	1425	1162	0.878971	0.815439		354	536	87	0.245763	0.162313		1052	1241	1027	0.976236	0.827558		222	208	59	0.265766	0.283654
119123129.IonCode_0692	1290	1411	1145	0.887597	0.811481		350	552	76	0.217143	0.137681		1050	1253	1027	0.978095	0.819633		207	205	56	0.270531	0.273171
119123130.IonCode_0693	1180	1215	1012	0.857627	0.832922		304	590	94	0.309211	0.159322		920	1070	894	0.971739	0.835514		194	243	62	0.319588	0.255144
119123131.IonCode_0694	1315	1434	1155	0.878327	0.805439		361	600	93	0.257618	0.155		1047	1236	1014	0.968481	0.820388		227	230	58	0.255507	0.252174
119123132.IonCode_0695	1201	1336	1033	0.860117	0.773204		374	849	73	0.195187	0.0859835		943	1158	910	0.965005	0.785838		224	269	42	0.1875	0.156134
119123133.IonCode_0696	1534	1661	1353	0.882008	0.81457		430	630	104	0.24186	0.165079		1175	1369	1131	0.962553	0.82615		251	255	59	0.23506	0.231373
119123134.IonCode_0701	1380	1444	1173	0.85	0.812327		408	782	99	0.242647	0.126598		1076	1264	1037	0.963755	0.820411		241	359	69	0.286307	0.192201
119123135.IonCode_0702	1480	1481	1204	0.813514	0.812964		411	657	91	0.221411	0.138508		1099	1256	1044	0.949955	0.83121		243	278	59	0.242798	0.21223
119123136.IonCode_0703	1419	1440	1161	0.818182	0.80625		419	760	95	0.22673	0.125		989	1159	950	0.960566	0.819672		228	293	58	0.254386	0.197952
119123137.IonCode_0704	1417	1489	1203	0.848977	0.807925		397	591	93	0.234257	0.15736		940	1125	919	0.97766	0.816889		201	195	47	0.233831	0.241026
119123138.IonCode_0705	1231	1270	1051	0.853777	0.827559		328	575	85	0.259146	0.147826		945	1098	918	0.971429	0.836066		189	256	56	0.296296	0.21875
119123139.IonCode_0706	1392	1418	1167	0.838362	0.82299		423	693	103	0.243499	0.148629		1135	1294	1077	0.948899	0.832303		263	314	83	0.315589	0.264331
119123140.IonCode_0135	1226	1273	1144	0.933116	0.898665		206	178	59	0.286408	0.331461		1097	1193	1075	0.979945	0.90109		135	95	42	0.311111	0.442105
119123141.IonCode_0140	1182	1198	1052	0.890017	0.87813		239	229	65	0.271967	0.283843		1041	1129	1001	0.961575	0.886625		145	127	48	0.331034	0.377953
119123142.IonCode_0831	1282	1404	1167	0.910296	0.831197		216	167	57	0.263889	0.341317		992	1157	977	0.984879	0.844425		107	72	29	0.271028	0.402778
119123143.IonCode_0710	1388	1437	1157	0.833573	0.80515		404	548	80	0.19802	0.145985		1062	1234	1017	0.957627	0.824149		235	234	57	0.242553	0.24359
119123144.IonCode_0711	1477	1554	1244	0.842248	0.800515		391	699	96	0.245524	0.137339		1073	1263	1040	0.969245	0.823436		225	288	59	0.262222	0.204861
119123145.IonCode_0712	1492	1503	1222	0.819035	0.813041		434	688	94	0.21659	0.136628		1032	1211	997	0.966085	0.823287		217	264	57	0.262673	0.215909
119123146.IonCode_0713	1284	1386	1111	0.865265	0.801587		371	573	88	0.237197	0.153578		1027	1227	1000	0.97371	0.814996		214	198	53	0.247664	0.267677
119123147.IonCode_0714	1593	1630	1305	0.819209	0.800613		456	724	105	0.230263	0.145028		1065	1250	1027	0.964319	0.8216		244	311	70	0.286885	0.22508
119123148.IonCode_0715	1204	1288	1038	0.862126	0.805901		361	750	107	0.296399	0.142667		935	1122	905	0.967914	0.806595		233	282	68	0.291845	0.241135
119123149.IonCode_0716	1317	1416	1162	0.882308	0.820621		350	578	84	0.24	0.145329		1111	1308	1072	0.964896	0.819572		230	212	48	0.208696	0.226415
119123150.IonCode_0717	1241	1370	1119	0.901692	0.816788		341	596	81	0.237537	0.135906		1088	1275	1054	0.96875	0.826667		235	256	63	0.268085	0.246094
119123151.IonCode_0718	1346	1436	1176	0.8737	0.818942		355	601	88	0.247887	0.146423		1050	1239	1019	0.970476	0.822437		223	228	58	0.26009	0.254386
119123152.IonCode_0719	1459	1481	1214	0.832077	0.819716		406	731	116	0.285714	0.158687		1032	1191	988	0.957364	0.829555		224	303	71	0.316964	0.234323
119123153.IonCode_0720	1261	1339	1092	0.865979	0.815534		331	681	103	0.311178	0.151248		1026	1214	997	0.971735	0.821252		234	273	73	0.311966	0.267399
119123154.IonCode_0721	1354	1406	1160	0.856721	0.825036		370	773	103	0.278378	0.133247		998	1154	969	0.970942	0.839688		214	306	61	0.285047	0.199346
119123155.IonCode_0722	1512	1576	1285	0.849868	0.815355		415	700	103	0.248193	0.147143		1085	1258	1056	0.973272	0.839428		230	295	67	0.291304	0.227119
119123156.IonCode_0723	1667	1674	1392	0.835033	0.831541		440	633	105	0.238636	0.165877		1093	1274	1054	0.964318	0.827316		237	258	66	0.278481	0.255814
119123157.IonCode_0724	1384	1402	1170	0.845376	0.834522		352	587	88	0.25	0.149915		1060	1209	1021	0.963208	0.8445		208	262	56	0.269231	0.21374
119123158.IonCode_0832	1192	1228	1078	0.904362	0.87785		212	211	53	0.25	0.251185		1064	1180	1033	0.970865	0.875424		151	115	48	0.317881	0.417391
119123159.IonCode_0726	1260	1344	1066	0.846032	0.793155		339	565	82	0.241888	0.145133		949	1134	919	0.968388	0.810406		199	227	45	0.226131	0.198238
119138681.IonCode_0833	1267	1352	1194	0.942384	0.883136		215	213	56	0.260465	0.262911		1216	1333	1177	0.967928	0.882971		169	106	46	0.272189	0.433962
119138682.IonCode_0834	1344	1399	1243	0.924851	0.888492		222	228	62	0.279279	0.27193		1252	1356	1209	0.965655	0.891593		174	120	52	0.298851	0.433333
119138683.IonCode_0835	1334	1390	1226	0.91904	0.882014		229	269	56	0.244541	0.208178		1229	1351	1193	0.970708	0.88305		171	124	50	0.292398	0.403226
119138684.IonCode_0836	1372	1388	1235	0.900146	0.889769		247	226	67	0.271255	0.29646		1234	1327	1184	0.959481	0.892238		175	133	61	0.348571	0.458647
119138685.IonCode_0837	1475	1511	1336	0.905763	0.884183		265	245	61	0.230189	0.24898		1286	1411	1242	0.965785	0.880227		180	138	54	0.3	0.391304
119138686.IonCode_0838	1331	1397	1233	0.926371	0.882606		238	270	65	0.273109	0.240741		1237	1365	1196	0.966855	0.87619		175	128	55	0.314286	0.429688
119138687.IonCode_0839	1423	1430	1270	0.892481	0.888112		264	259	63	0.238636	0.243243		1294	1381	1232	0.952087	0.892107		176	139	51	0.289773	0.366906
119138688.IonCode_0840	1417	1463	1282	0.904728	0.876282		249	249	58	0.232932	0.232932		1269	1393	1229	0.968479	0.882268		172	132	51	0.296512	0.386364
119138689.IonCode_0841	1399	1466	1293	0.924232	0.881992		220	224	53	0.240909	0.236607		1311	1419	1266	0.965675	0.892178		162	114	43	0.265432	0.377193
119138690.IonCode_0842	1335	1399	1236	0.925843	0.883488		224	236	57	0.254464	0.241525		1250	1354	1205	0.964	0.889956		166	119	49	0.295181	0.411765
119138691.IonCode_0843	1394	1426	1275	0.914634	0.894109		241	233	58	0.240664	0.248927		1282	1384	1238	0.965679	0.894509		167	113	49	0.293413	0.433628
119138692.IonCode_0844	1365	1429	1262	0.924542	0.883135		236	268	53	0.224576	0.197761		1259	1382	1220	0.969023	0.882779		175	125	42	0.24	0.336
119138693.IonCode_0845	1385	1426	1262	0.911191	0.884993		250	248	68	0.272	0.274194		1266	1372	1213	0.958136	0.884111		177	143	58	0.327684	0.405594
119138694.IonCode_0846	1375	1449	1257	0.914182	0.867495		271	296	63	0.232472	0.212838		1235	1364	1192	0.965182	0.8739		194	142	54	0.278351	0.380282
119138695.IonCode_0847	1334	1402	1244	0.932534	0.887304		211	238	52	0.246445	0.218487		1261	1375	1224	0.970658	0.890182		164	123	47	0.286585	0.382114
119138696.IonCode_0848	1323	1400	1247	0.942555	0.890714		212	201	59	0.278302	0.293532		1245	1352	1211	0.972691	0.89571		151	100	49	0.324503	0.49
119138697.IonCode_0849	1340	1416	1255	0.936567	0.886299		201	226	69	0.343284	0.30531		1255	1369	1217	0.969721	0.88897		163	121	57	0.349693	0.471074
119138698.IonCode_0850	1376	1422	1253	0.91061	0.881153		271	310	70	0.258303	0.225806		1278	1395	1234	0.965571	0.884588		190	148	54	0.284211	0.364865
119138699.IonCode_0851	1343	1412	1245	0.927029	0.881728		222	226	57	0.256757	0.252212		1241	1353	1201	0.967768	0.887657		164	113	48	0.292683	0.424779
119138700.IonCode_0852	1357	1400	1244	0.916728	0.888571		219	217	60	0.273973	0.276498		1263	1369	1224	0.969121	0.894083		163	117	54	0.331288	0.461538
119138701.IonCode_0853	1393	1428	1270	0.911701	0.889356		219	226	54	0.246575	0.238938		1299	1397	1247	0.959969	0.892627		160	135	50	0.3125	0.37037
119138702.IonCode_0854	1367	1413	1252	0.915874	0.886058		240	250	66	0.275	0.264		1268	1371	1217	0.959779	0.887673		180	134	55	0.305556	0.410448
119138703.IonCode_0855	1328	1422	1223	0.920934	0.860056		274	416	65	0.237226	0.15625		1249	1394	1202	0.96237	0.862267		202	152	49	0.242574	0.322368
119138704.IonCode_0856	1387	1449	1288	0.928623	0.888889		232	266	60	0.258621	0.225564		1289	1397	1249	0.968968	0.894059		172	134	56	0.325581	0.41791
119138705.IonCode_0857	1426	1432	1283	0.899719	0.89595		222	247	55	0.247748	0.222672		1297	1380	1238	0.95451	0.897101		169	123	48	0.284024	0.390244
119138706.IonCode_0858	1416	1471	1294	0.913842	0.879674		246	211	52	0.211382	0.246445		1308	1431	1264	0.966361	0.883298		184	111	44	0.23913	0.396396
119138707.IonCode_0859	1343	1391	1232	0.917349	0.885694		222	225	62	0.279279	0.275556		1252	1355	1207	0.964058	0.890775		163	127	55	0.337423	0.433071
119138708.IonCode_0860	1267	1383	1185	0.93528	0.856833		295	394	75	0.254237	0.190355		1207	1360	1169	0.968517	0.859559		202	138	54	0.267327	0.391304
119138709.IonCode_0861	1356	1397	1238	0.912979	0.886185		219	213	64	0.292237	0.300469		1265	1368	1221	0.965217	0.892544		162	110	52	0.320988	0.472727
119138710.IonCode_0862	1423	1416	1257	0.883345	0.887712		251	212	64	0.25498	0.301887		1310	1388	1236	0.943511	0.89049		164	115	55	0.335366	0.478261
119138711.IonCode_0863	1348	1420	1252	0.928783	0.88169		222	217	61	0.274775	0.281106		1273	1396	1236	0.970935	0.885387		181	116	56	0.309392	0.482759
119138712.IonCode_0864	1310	1375	1230	0.938931	0.894545		194	206	54	0.278351	0.262136		1249	1358	1212	0.970376	0.892489		148	96	43	0.290541	0.447917
119138713.IonCode_0865	1365	1395	1225	0.897436	0.878136		251	265	68	0.270916	0.256604		1251	1360	1196	0.956035	0.879412		182	145	60	0.32967	0.413793
119138714.IonCode_0866	1324	1378	1193	0.901057	0.865747		248	248	67	0.270161	0.270161		1218	1330	1160	0.952381	0.87218		190	134	59	0.310526	0.440299
119138715.IonCode_0867	1378	1433	1266	0.918723	0.883461		215	228	63	0.293023	0.276316		1303	1407	1250	0.959325	0.888415		172	116	53	0.30814	0.456897
119138716.IonCode_0868	1411	1428	1257	0.890858	0.880252		237	257	61	0.257384	0.237354		1262	1363	1206	0.955626	0.884813		172	126	53	0.30814	0.420635
119138717.IonCode_0869	1385	1429	1247	0.900361	0.872638		264	302	71	0.268939	0.235099		1260	1386	1219	0.96746	0.879509		193	148	60	0.310881	0.405405
119138718.IonCode_0870	1400	1410	1158	0.827143	0.821277		374	654	100	0.26738	0.152905		1221	1375	1132	0.927109	0.823273		242	189	65	0.268595	0.343915
119138719.IonCode_0871	1355	1430	1264	0.932841	0.883916		236	262	63	0.266949	0.240458		1278	1391	1239	0.969484	0.890726		173	139	56	0.323699	0.402878
119138720.IonCode_0872	1331	1403	1248	0.937641	0.889522		210	184	61	0.290476	0.331522		1260	1376	1226	0.973016	0.890988		157	100	52	0.33121	0.52
119138721.IonCode_0873	1460	1468	1305	0.893836	0.888965		252	270	63	0.25	0.233333		1325	1420	1265	0.954717	0.890845		169	136	56	0.331361	0.411765
119138722.IonCode_0874	1327	1376	1215	0.915599	0.882994		213	202	58	0.2723	0.287129		1251	1350	1201	0.960032	0.88963		160	110	50	0.3125	0.454545
119138723.IonCode_0875	1413	1447	1295	0.91649	0.894955		216	243	62	0.287037	0.255144		1301	1407	1257	0.96618	0.89339		169	118	57	0.337278	0.483051
119138724.IonCode_0876	1283	1393	1223	0.953235	0.877961		202	190	61	0.30198	0.321053		1252	1374	1212	0.968051	0.882096		160	88	43	0.26875	0.488636
119138725.IonCode_0877	1253	1377	1196	0.954509	0.868555		224	235	69	0.308036	0.293617		1212	1342	1183	0.976073	0.88152		161	106	45	0.279503	0.424528
119138726.IonCode_0878	1343	1397	1242	0.924795	0.889048		214	207	61	0.285047	0.294686		1279	1379	1231	0.962471	0.892676		163	110	54	0.331288	0.490909
119138727.IonCode_0879	1407	1448	1255	0.891969	0.866713		264	285	67	0.253788	0.235088		1279	1403	1221	0.954652	0.870278		196	136	56	0.285714	0.411765
119138728.IonCode_0880	1310	1373	1196	0.912977	0.871085		240	238	61	0.254167	0.256303		1216	1344	1172	0.963816	0.872024		186	125	51	0.274194	0.408
119138729.IonCode_0881	1464	1481	1317	0.89959	0.889264		275	252	68	0.247273	0.269841		1267	1377	1228	0.969219	0.891794		179	136	56	0.312849	0.411765
119138730.IonCode_0882	1408	1475	1293	0.918324	0.87661		250	279	64	0.256	0.229391		1301	1432	1258	0.966949	0.878492		179	134	55	0.307263	0.410448
119138731.IonCode_0883	1409	1449	1276	0.905607	0.880607		258	295	71	0.275194	0.240678		1291	1402	1243	0.96282	0.886591		192	140	59	0.307292	0.421429
119138732.IonCode_0884	1441	1430	1262	0.875781	0.882517		270	284	57	0.211111	0.200704		1307	1396	1236	0.945677	0.885387		188	145	52	0.276596	0.358621
119138733.IonCode_0885	1373	1408	1241	0.90386	0.881392		271	333	76	0.280443	0.228228		1238	1347	1194	0.964459	0.886414		188	168	59	0.31383	0.35119
119138734.IonCode_0886	1463	1460	1295	0.885167	0.886986		263	289	70	0.26616	0.242215		1316	1419	1258	0.955927	0.88654		186	154	59	0.317204	0.383117
119138735.IonCode_0887	1374	1439	1249	0.909025	0.867964		266	285	79	0.296992	0.277193		1256	1403	1216	0.968153	0.866714		201	148	61	0.303483	0.412162
119138736.IonCode_0888	1311	1372	1217	0.928299	0.887026		203	213	60	0.295567	0.28169		1238	1345	1199	0.968498	0.89145		162	106	49	0.302469	0.462264
119138737.IonCode_0889	1343	1393	1242	0.924795	0.891601		230	245	63	0.273913	0.257143		1254	1358	1213	0.967305	0.893225		164	137	54	0.329268	0.394161
119138738.IonCode_0890	1440	1491	1311	0.910417	0.879276		277	290	72	0.259928	0.248276		1316	1418	1258	0.955927	0.887165		187	147	57	0.304813	0.387755
119138739.IonCode_0891	1395	1457	1303	0.93405	0.894303		234	251	66	0.282051	0.262948		1302	1400	1267	0.973118	0.905		164	134	58	0.353659	0.432836
119138740.IonCode_0892	1372	1401	1249	0.91035	0.891506		239	234	62	0.259414	0.264957		1266	1356	1212	0.957346	0.893805		174	119	51	0.293103	0.428571
119167525.IonCode_0681	1854	1858	1529	0.824703	0.822928		489	749	134	0.274029	0.178905		1193	1368	1159	0.9715	0.847222		240	329	76	0.316667	0.231003
119167526.IonCode_0682	1638	1715	1412	0.862027	0.823324		441	661	133	0.301587	0.20121		1197	1387	1162	0.97076	0.837779		257	299	86	0.33463	0.287625
119167527.IonCode_0683	1854	1865	1553	0.837648	0.832708		437	701	125	0.286041	0.178317		1187	1360	1154	0.972199	0.848529		228	322	74	0.324561	0.229814
119167528.IonCode_0684	1610	1654	1372	0.852174	0.829504		385	625	107	0.277922	0.1712		1165	1327	1119	0.960515	0.843255		232	272	73	0.314655	0.268382
119167529.IonCode_0685	1719	1743	1445	0.840605	0.82903		457	748	128	0.280088	0.171123		1256	1440	1210	0.963376	0.840278		253	346	85	0.335968	0.245665
119167530.IonCode_0686	1501	1585	1331	0.886742	0.839748		380	622	110	0.289474	0.176849		1206	1377	1173	0.972637	0.851852		227	268	73	0.321586	0.272388
119167531.IonCode_0687	2000	1965	1635	0.8175	0.832061		497	818	144	0.289738	0.176039		1171	1353	1132	0.966695	0.836659		250	339	79	0.316	0.233038
119167532.IonCode_0688	2180	2056	1721	0.78945	0.837062		598	808	152	0.254181	0.188119		1212	1379	1172	0.966997	0.849891		258	360	97	0.375969	0.269444
119167533.IonCode_0689	1491	1557	1315	0.881958	0.844573		418	678	125	0.299043	0.184366		1176	1340	1136	0.965986	0.847761		260	323	83	0.319231	0.256966
119167534.IonCode_0690	1664	1645	1378	0.828125	0.83769		450	676	117	0.26	0.173077		1136	1285	1089	0.958627	0.847471		236	312	83	0.351695	0.266026
119167535.IonCode_0691	1666	1691	1426	0.855942	0.843288		392	643	118	0.30102	0.183515		1177	1348	1150	0.97706	0.853116		218	270	70	0.321101	0.259259
119167536.IonCode_0692	1567	1601	1346	0.858966	0.840725		385	620	121	0.314286	0.195161		1208	1364	1156	0.956954	0.847507		231	273	72	0.311688	0.263736
119167537.IonCode_0693	1484	1601	1324	0.892183	0.826983		356	612	108	0.303371	0.176471		1207	1400	1169	0.968517	0.835		244	282	77	0.315574	0.27305
119167538.IonCode_0694	1510	1608	1336	0.884768	0.830846		378	648	123	0.325397	0.189815		1205	1385	1165	0.966805	0.841155		237	284	79	0.333333	0.278169
119167539.IonCode_0695	1523	1628	1334	0.875903	0.81941		433	723	115	0.265589	0.159059		1191	1401	1159	0.973132	0.827266		258	297	81	0.313953	0.272727
119167540.IonCode_0696	1856	1831	1514	0.815733	0.826871		493	724	135	0.273834	0.186464		1190	1356	1147	0.963866	0.84587		245	317	71	0.289796	0.223975
119167541.IonCode_0701	1428	1542	1311	0.918067	0.850195		282	530	88	0.312057	0.166038		1217	1402	1198	0.984388	0.854494		204	205	56	0.27451	0.273171
119167542.IonCode_0702	1278	1422	1188	0.929577	0.835443		302	516	95	0.31457	0.184109		1196	1388	1168	0.976589	0.841499		215	233	63	0.293023	0.270386
119167543.IonCode_0703	1188	1412	1154	0.97138	0.81728		288	486	87	0.302083	0.179012		1135	1361	1122	0.988546	0.824394		187	198	46	0.245989	0.232323
119167544.IonCode_0704	1300	1431	1209	0.93	0.844864		264	469	75	0.284091	0.159915		1173	1342	1140	0.971867	0.849478		176	186	43	0.244318	0.231183
119167545.IonCode_0705	1326	1470	1217	0.917798	0.827891		326	549	109	0.334356	0.198543		1135	1297	1100	0.969163	0.848111		215	228	66	0.306977	0.289474
119167546.IonCode_0706	1513	1630	1357	0.896894	0.832515		355	521	99	0.278873	0.190019		1172	1361	1143	0.975256	0.839824		205	201	57	0.278049	0.283582
119167547.IonCode_0707	1271	1433	1173	0.922895	0.818562		320	613	84	0.2625	0.137031		1130	1321	1093	0.967257	0.827403		226	231	47	0.207965	0.203463
119167548.IonCode_0708	1279	1388	1159	0.906177	0.835014		294	502	86	0.292517	0.171315		1112	1272	1077	0.968525	0.846698		194	218	55	0.283505	0.252294
119167549.IonCode_0709	1395	1549	1283	0.919713	0.828276		331	519	111	0.335347	0.213873		1208	1405	1173	0.971026	0.834875		229	230	68	0.296943	0.295652
119167550.IonCode_0710	1246	1406	1157	0.928571	0.822902		281	483	81	0.288256	0.167702		1124	1314	1103	0.981317	0.839422		175	206	40	0.228571	0.194175
119167551.IonCode_0501	2128	2040	1694	0.796053	0.830392		556	696	130	0.233813	0.186782		1130	1289	1099	0.972566	0.852599		232	271	70	0.301724	0.258303
119167552.IonCode_0712	1473	1577	1322	0.897488	0.838301		345	615	105	0.304348	0.170732		1188	1342	1144	0.962963	0.852459		219	270	68	0.310502	0.251852
119167553.IonCode_0713	1418	1562	1293	0.911848	0.827785		332	485	87	0.262048	0.179381		1184	1368	1156	0.976351	0.845029		202	207	51	0.252475	0.246377
119167554.IonCode_0714	1371	1533	1260	0.919037	0.821918		348	556	98	0.281609	0.176259		1198	1404	1174	0.979967	0.836182		239	244	67	0.280335	0.27459
119167555.IonCode_0715	1220	1407	1147	0.940164	0.81521		290	563	90	0.310345	0.159858		1139	1332	1105	0.970149	0.82958		198	210	43	0.217172	0.204762
119167556.IonCode_0716	1290	1439	1192	0.924031	0.828353		311	462	78	0.250804	0.168831		1181	1358	1139	0.964437	0.838733		214	212	48	0.224299	0.226415
119167557.IonCode_0701	1442	1538	1299	0.900832	0.844603		330	579	109	0.330303	0.188256		1178	1348	1140	0.967742	0.845697		219	253	71	0.324201	0.280632
119167558.IonCode_0702	1350	1506	1246	0.922963	0.827357		311	519	90	0.289389	0.17341		1185	1394	1157	0.976371	0.829986		214	224	56	0.261682	0.25
119167559.IonCode_0703	1300	1486	1216	0.935385	0.818304		281	428	75	0.266904	0.175234		1122	1308	1096	0.976827	0.83792		157	159	35	0.22293	0.220126
119167560.IonCode_0704	1216	1444	1154	0.949013	0.799169		294	460	78	0.265306	0.169565		1148	1351	1114	0.970383	0.824574		173	177	36	0.208092	0.20339
119167561.IonCode_0705	1307	1466	1221	0.9342	0.832879		286	518	90	0.314685	0.173745		1190	1376	1163	0.977311	0.845203		201	224	57	0.283582	0.254464
119167562.IonCode_0706	1313	1416	1186	0.903275	0.837571		303	532	84	0.277228	0.157895		1120	1292	1083	0.966964	0.838235		198	219	47	0.237374	0.214612
119167563.IonCode_0707	1280	1428	1183	0.924219	0.828431		318	601	96	0.301887	0.159734		1163	1359	1134	0.975064	0.834437		217	260	59	0.271889	0.226923
119167564.IonCode_0708	1363	1509	1255	0.920763	0.831677		316	588	102	0.322785	0.173469		1160	1351	1133	0.976724	0.838638		225	240	61	0.271111	0.254167
119167565.IonCode_0709	1306	1456	1201	0.919602	0.824863		319	568	101	0.316614	0.177817		1140	1319	1107	0.971053	0.839272		218	244	62	0.284404	0.254098
119167566.IonCode_0710	1293	1456	1218	0.941995	0.836538		303	473	87	0.287129	0.183932		1200	1382	1166	0.971667	0.843705		208	217	58	0.278846	0.267281
119167567.IonCode_0660	1780	1806	1492	0.838202	0.826135		498	727	130	0.261044	0.178817		1194	1360	1137	0.952261	0.836029		265	355	84	0.316981	0.23662
119167568.IonCode_0712	1289	1450	1203	0.933282	0.829655		300	562	102	0.34	0.181495		1190	1371	1160	0.97479	0.846098		222	245	70	0.315315	0.285714
119167569.IonCode_0713	1317	1475	1216	0.923311	0.824407		317	497	86	0.271293	0.173038		1165	1353	1129	0.969099	0.834442		218	205	51	0.233945	0.24878
119167570.IonCode_0714	1336	1466	1198	0.896707	0.81719		329	570	102	0.31003	0.178947		1147	1343	1119	0.975588	0.833209		207	222	60	0.289855	0.27027
119167571.IonCode_0715	1238	1395	1149	0.92811	0.823656		324	596	94	0.290123	0.157718		1135	1317	1099	0.968282	0.834472		227	238	56	0.246696	0.235294
119167572.IonCode_0716	1286	1440	1194	0.92846	0.829167		309	555	100	0.323625	0.18018		1156	1343	1125	0.973183	0.837677		208	237	65	0.3125	0.274262
119167573.IonCode_0717	1378	1549	1282	0.930334	0.827631		308	484	105	0.340909	0.216942		1234	1435	1199	0.971637	0.83554		219	205	61	0.278539	0.297561
119167574.IonCode_0718	1419	1522	1261	0.888654	0.828515		380	709	122	0.321053	0.172073		1219	1400	1175	0.963905	0.839286		267	341	88	0.329588	0.258065
119167575.IonCode_0501	1348	1435	1159	0.859792	0.807666		385	590	108	0.280519	0.183051		1001	1173	972	0.971029	0.828645		227	260	68	0.299559	0.261538
119167576.IonCode_0502	1390	1437	1180	0.848921	0.821155		422	632	115	0.272512	0.181962		1041	1193	1000	0.960615	0.838223		229	305	81	0.353712	0.265574
119167577.IonCode_0503	1553	1540	1289	0.830006	0.837013		445	725	140	0.314607	0.193103		1059	1210	1020	0.963173	0.842975		228	318	83	0.364035	0.261006
119167578.IonCode_0504	1475	1520	1256	0.851525	0.826316		372	623	117	0.314516	0.187801		1098	1261	1067	0.971767	0.846154		227	297	80	0.352423	0.26936
119167579.IonCode_0505	1257	1322	1096	0.871917	0.829047		332	543	102	0.307229	0.187845		984	1151	960	0.97561	0.834057		200	257	60	0.3	0.233463
119167580.IonCode_0506	1907	1852	1502	0.787625	0.811015		513	562	127	0.247563	0.225979		933	1093	905	0.969989	0.827996		160	191	38	0.2375	0.198953
119167581.IonCode_0507	1390	1463	1212	0.871942	0.828435		367	602	100	0.27248	0.166113		1070	1238	1040	0.971963	0.840065		213	264	62	0.29108	0.234848
119167582.IonCode_0508	1699	1642	1359	0.799882	0.827649		441	633	127	0.287982	0.200632		1078	1241	1039	0.963822	0.837228		226	289	77	0.340708	0.266436
119167583.IonCode_0509	1596	1629	1351	0.846491	0.829343		405	581	116	0.28642	0.199656		1143	1304	1104	0.965879	0.846626		209	266	71	0.339713	0.266917
119167584.IonCode_0510	1354	1425	1189	0.878139	0.834386		348	587	115	0.33046	0.195911		1073	1230	1039	0.968313	0.844715		211	272	81	0.383886	0.297794
119167585.IonCode_0511	1360	1439	1185	0.871324	0.823489		387	588	117	0.302326	0.19898		1020	1185	993	0.973529	0.837975		222	269	72	0.324324	0.267658
119167586.IonCode_0512	1615	1578	1307	0.809288	0.828264		424	639	105	0.247642	0.164319		1027	1187	990	0.963973	0.834035		211	289	64	0.303318	0.221453
119167587.IonCode_0513	1416	1501	1215	0.858051	0.80946		396	592	110	0.277778	0.185811		1067	1252	1035	0.970009	0.826677		232	274	73	0.314655	0.266423
119167588.IonCode_0514	1684	1751	1392	0.826603	0.794974		492	645	131	0.26626	0.203101		1016	1187	977	0.961614	0.823083		219	251	64	0.292237	0.25498
119167589.IonCode_0515	1213	1346	1105	0.910965	0.820951		325	504	91	0.28	0.180556		1017	1199	997	0.980334	0.831526		198	219	54	0.272727	0.246575
119167590.IonCode_0516	1748	1703	1422	0.813501	0.834997		455	693	125	0.274725	0.180375		1042	1198	1011	0.97025	0.843907		222	311	76	0.342342	0.244373
119167591.IonCode_0517	1178	1323	1076	0.913413	0.813303		318	529	93	0.292453	0.175803		1044	1218	1008	0.965517	0.827586		212	211	53	0.25	0.251185
119167592.IonCode_0518	1019	1228	958	0.940137	0.78013		279	405	67	0.240143	0.165432		898	1085	877	0.976615	0.808295		162	148	31	0.191358	0.209459
119167593.IonCode_0519	1014	1193	946	0.932939	0.792959		262	387	76	0.290076	0.196382		911	1067	884	0.970362	0.828491		125	139	30	0.24	0.215827
119167594.IonCode_0520	1252	1350	1131	0.903355	0.837778		323	547	107	0.331269	0.195612		1070	1234	1043	0.974766	0.845219		209	239	72	0.344498	0.301255
119167595.IonCode_0521	1156	1289	1065	0.92128	0.826222		290	528	86	0.296552	0.162879		994	1159	972	0.977867	0.838654		186	229	56	0.301075	0.244541
119167596.IonCode_0522	2193	2042	1674	0.763338	0.819785		604	636	130	0.215232	0.204403		963	1098	922	0.957425	0.839709		180	216	51	0.283333	0.236111
119167597.IonCode_0523	1625	1584	1306	0.803692	0.824495		458	615	119	0.259825	0.193496		1021	1203	994	0.973555	0.826268		234	275	76	0.324786	0.276364
119167598.IonCode_0524	1179	1358	1093	0.927057	0.80486		308	459	76	0.246753	0.165577		998	1179	977	0.978958	0.828668		169	179	44	0.260355	0.24581
119167599.IonCode_0525	1250	1403	1122	0.8976	0.799715		354	517	88	0.248588	0.170213		1029	1246	1011	0.982507	0.811396		228	237	60	0.263158	0.253165
119167600.IonCode_0526	1268	1347	1116	0.880126	0.828508		351	634	105	0.299145	0.165615		1000	1160	972	0.972	0.837931		220	281	65	0.295455	0.231317
119167601.IonCode_0527	1663	1656	1375	0.826819	0.830314		514	690	141	0.274319	0.204348		1122	1261	1078	0.960784	0.854877		236	310	86	0.364407	0.277419
119167602.IonCode_0528	1500	1540	1274	0.849333	0.827273		392	574	111	0.283163	0.19338		1054	1214	1014	0.962049	0.835255		220	256	75	0.340909	0.292969
119167603.IonCode_0529	1551	1608	1309	0.843972	0.814055		449	600	127	0.282851	0.211667		1063	1244	1030	0.968956	0.827974		240	273	74	0.308333	0.271062
119167604.IonCode_0530	1676	1678	1376	0.821002	0.820024		462	699	134	0.290043	0.191702		1081	1226	1039	0.961147	0.847471		231	334	83	0.359307	0.248503
119167605.IonCode_0531	1366	1491	1215	0.889458	0.814889		350	508	94	0.268571	0.185039		1044	1237	1021	0.977969	0.825384		186	206	46	0.247312	0.223301
119167606.IonCode_0532	1366	1477	1204	0.881406	0.815166		386	534	93	0.240933	0.174157		994	1173	971	0.976861	0.827792		208	244	61	0.293269	0.25
119167607.IonCode_0533	1339	1462	1211	0.904406	0.828317		328	591	99	0.301829	0.167513		1081	1272	1060	0.980574	0.833333		219	240	59	0.269406	0.245833
119167608.IonCode_0534	1439	1510	1231	0.855455	0.815232		409	596	111	0.271394	0.186242		1054	1228	1023	0.970588	0.833062		225	275	72	0.32	0.261818
119167609.IonCode_0535	1204	1302	1066	0.885382	0.81874		304	541	98	0.322368	0.181146		989	1159	962	0.9727	0.830026		198	238	61	0.308081	0.256303
119167610.IonCode_0536	1171	1282	1057	0.902647	0.824493		308	493	86	0.279221	0.174442		995	1162	970	0.974874	0.834768		182	207	47	0.258242	0.227053
119167611.IonCode_0537	1210	1311	1065	0.880165	0.812357		327	517	96	0.293578	0.185687		1001	1163	954	0.953047	0.820292		216	233	63	0.291667	0.270386
119167612.IonCode_0504	3459	3078	2552	0.737785	0.82911		856	787	190	0.221963	0.241423		1025	1184	993	0.96878	0.838682		198	227	55	0.277778	0.242291
119167613.IonCode_0539	1276	1412	1145	0.897335	0.810907		348	520	98	0.281609	0.188462		1101	1293	1060	0.962761	0.819799		225	217	58	0.257778	0.267281
119167614.IonCode_0540	1555	1545	1267	0.814791	0.820065		462	753	125	0.270563	0.166003		1061	1232	1021	0.9623	0.828734		239	339	78	0.32636	0.230088
119167615.IonCode_0541	1257	1388	1145	0.910899	0.824928		324	538	90	0.277778	0.167286		1073	1241	1041	0.970177	0.83884		198	220	54	0.272727	0.245455
119167616.IonCode_0542	1378	1408	1183	0.858491	0.840199		364	528	108	0.296703	0.204545		1029	1182	1006	0.977648	0.8511		202	246	75	0.371287	0.304878
119167617.IonCode_0543	1413	1430	1177	0.832979	0.823077		397	627	103	0.259446	0.164274		1013	1180	978	0.965449	0.828814		224	273	69	0.308036	0.252747
119167618.IonCode_0544	1298	1381	1124	0.865948	0.813903		362	571	99	0.273481	0.17338		972	1145	947	0.97428	0.827074		211	254	62	0.293839	0.244094
119167619.IonCode_0545	1413	1508	1209	0.855626	0.801724		424	789	118	0.278302	0.149556		1057	1254	1018	0.963103	0.811802		260	326	74	0.284615	0.226994
119167620.IonCode_0546	1932	1856	1492	0.772257	0.803879		549	588	123	0.224044	0.209184		949	1123	922	0.971549	0.821015		174	225	49	0.281609	0.217778
119167621.IonCode_0547	1403	1441	1179	0.840342	0.818182		420	632	129	0.307143	0.204114		987	1153	954	0.966565	0.827407		220	277	75	0.340909	0.270758
119167622.IonCode_0548	1462	1540	1269	0.867989	0.824026		373	594	108	0.289544	0.181818		1086	1258	1056	0.972376	0.839428		211	265	60	0.28436	0.226415
119167623.IonCode_0549	1650	1705	1395	0.845455	0.818182		393	586	104	0.264631	0.177474		1108	1287	1078	0.972924	0.837607		225	241	65	0.288889	0.26971
119167624.IonCode_0550	1383	1423	1196	0.864787	0.840478		381	655	118	0.309711	0.180153		1051	1202	1020	0.970504	0.848586		219	283	77	0.351598	0.272085
119167625.IonCode_0551	1224	1402	1134	0.926471	0.808845		321	502	89	0.277259	0.177291		1066	1270	1037	0.972795	0.816535		219	207	58	0.26484	0.280193
119167626.IonCode_0552	1386	1449	1194	0.861472	0.824017		368	595	116	0.315217	0.194958		1030	1192	994	0.965049	0.833893		205	245	62	0.302439	0.253061
119167627.IonCode_0553	1499	1523	1265	0.843896	0.830598		392	611	119	0.303571	0.194763		1030	1176	1007	0.97767	0.856293		197	243	65	0.329949	0.26749
119167628.IonCode_0505	3056	2890	2287	0.748364	0.791349		811	720	172	0.212084	0.238889		984	1185	953	0.968496	0.804219		200	196	45	0.225	0.229592
119167629.IonCode_0555	1159	1314	1053	0.908542	0.80137		293	464	84	0.286689	0.181034		1009	1200	975	0.966303	0.8125		173	182	36	0.208092	0.197802
119167630.IonCode_0556	1347	1412	1169	0.867854	0.827904		337	584	104	0.308605	0.178082		1005	1172	981	0.976119	0.837031		213	247	70	0.328638	0.283401
119167631.IonCode_0557	973	1151	918	0.943474	0.797567		261	425	72	0.275862	0.169412		862	1030	846	0.981439	0.821359		148	159	35	0.236486	0.220126
119167632.IonCode_0558	1239	1307	1058	0.853914	0.809487		395	629	107	0.270886	0.170111		937	1092	900	0.960512	0.824176		220	275	71	0.322727	0.258182
119167633.IonCode_0559	1453	1528	1246	0.857536	0.815445		426	576	121	0.284038	0.210069		1052	1222	1012	0.961977	0.828151		228	264	72	0.315789	0.272727
119167634.IonCode_0560	1539	1582	1291	0.838856	0.816056		398	666	108	0.271357	0.162162		1050	1231	1012	0.96381	0.822096		236	281	64	0.271186	0.227758
119167635.IonCode_0561	1416	1513	1279	0.903249	0.84534		346	538	95	0.274566	0.17658		1120	1285	1095	0.977679	0.85214		210	235	66	0.314286	0.280851
119167636.IonCode_0506	3872	3474	2840	0.733471	0.817501		938	871	218	0.232409	0.250287		1126	1284	1085	0.963588	0.845016		215	243	71	0.330233	0.292181
119167637.IonCode_0563	1108	1240	1001	0.90343	0.807258		310	455	80	0.258065	0.175824		949	1120	919	0.968388	0.820536		178	190	36	0.202247	0.189474
119167638.IonCode_0564	1585	1575	1297	0.818297	0.823492		472	723	125	0.264831	0.172891		1020	1169	978	0.958824	0.836612		226	308	83	0.367257	0.269481
119167639.IonCode_0565	1349	1411	1187	0.879911	0.841247		327	536	89	0.272171	0.166045		1032	1185	1014	0.982558	0.855696		186	221	57	0.306452	0.257919
119167640.IonCode_0503	2093	2043	1631	0.779264	0.798336		612	753	137	0.223856	0.181939		981	1152	953	0.971458	0.827257		225	278	71	0.315556	0.255396
119167641.IonCode_0567	1400	1457	1195	0.853571	0.820178		409	680	123	0.300733	0.180882		1026	1182	992	0.966862	0.839255		233	289	81	0.347639	0.280277
119167642.IonCode_0568	1427	1519	1264	0.885774	0.832126		384	598	113	0.294271	0.188963		1148	1344	1122	0.977352	0.834821		230	260	69	0.3	0.265385
119167643.IonCode_0569	1504	1536	1280	0.851064	0.833333		400	621	103	0.2575	0.165862		1094	1238	1051	0.960695	0.84895		215	281	67	0.311628	0.238434
119167644.IonCode_0507	3790	3371	2698	0.711873	0.800356		1038	945	224	0.2158	0.237037		994	1169	955	0.960765	0.816938		225	268	62	0.275556	0.231343
119167645.IonCode_0571	1492	1509	1248	0.836461	0.827038		405	623	105	0.259259	0.168539		1041	1203	1009	0.96926	0.838736		210	292	68	0.32381	0.232877
119167646.IonCode_0572	1288	1368	1146	0.889752	0.837719		305	512	92	0.301639	0.179688		1057	1212	1035	0.979186	0.85396		180	225	52	0.288889	0.231111
119167647.IonCode_0573	1300	1373	1140	0.876923	0.830299		373	572	110	0.294906	0.192308		980	1140	953	0.972449	0.835965		215	257	74	0.344186	0.287938
119167648.IonCode_0574	1192	1317	1081	0.906879	0.820805		321	543	98	0.305296	0.180479		998	1166	981	0.982966	0.841338		198	239	65	0.328283	0.271967
119167649.IonCode_0575	1105	1295	1027	0.929412	0.79305		275	404	66	0.24	0.163366		983	1171	951	0.967447	0.812126		145	158	26	0.17931	0.164557
119167650.IonCode_0576	1165	1326	1064	0.913305	0.802413		309	492	94	0.304207	0.191057		1009	1188	974	0.965312	0.819865		204	206	56	0.27451	0.271845
119167651.IonCode_0577	1242	1358	1082	0.871176	0.79676		369	613	107	0.289973	0.174551		961	1151	929	0.966701	0.807124		214	243	60	0.280374	0.246914
119167652.IonCode_0508	2269	2257	1820	0.802115	0.80638		582	613	136	0.233677	0.22186		992	1153	958	0.965726	0.830876		173	196	43	0.248555	0.219388
119167653.IonCode_0579	1535	1563	1303	0.84886	0.833653		411	672	126	0.306569	0.1875		1099	1273	1081	0.983621	0.849175		229	313	81	0.353712	0.258786
119167654.IonCode_0580	1880	1797	1505	0.800532	0.837507		458	603	119	0.259825	0.197347		1080	1238	1044	0.966667	0.843296		208	268	69	0.331731	0.257463
119167655.IonCode_0581	1523	1547	1257	0.825345	0.81254		452	676	123	0.272124	0.181953		1045	1233	1017	0.973206	0.824818		250	311	85	0.34	0.273312
119167656.IonCode_0582	1328	1386	1139	0.857681	0.821789		353	499	101	0.286119	0.202405		1078	1246	1035	0.960111	0.830658		221	220	67	0.303167	0.304545
119167657.IonCode_0583	1313	1378	1141	0.869002	0.828012		384	571	113	0.294271	0.197898		1004	1148	968	0.964143	0.843206		210	264	78	0.371429	0.295455
119167658.IonCode_0584	1272	1380	1123	0.882862	0.813768		361	608	117	0.3241	0.192434		1024	1211	999	0.975586	0.824938		236	271	74	0.313559	0.273063
119167659.IonCode_0585	1490	1526	1236	0.82953	0.809961		429	693	121	0.282051	0.174603		1072	1239	1032	0.962687	0.83293		250	341	83	0.332	0.243402
119167660.IonCode_0509	2549	2449	1981	0.777168	0.808902		633	565	146	0.230648	0.258407		996	1169	975	0.978916	0.834046		168	190	39	0.232143	0.205263
119167661.IonCode_0587	1354	1446	1180	0.871492	0.816044		355	562	98	0.276056	0.174377		1033	1213	1000	0.968054	0.824402		218	244	62	0.284404	0.254098
119167662.IonCode_0588	1398	1429	1190	0.851216	0.83275		367	626	111	0.302452	0.177316		1025	1183	996	0.971707	0.841927		207	277	73	0.352657	0.263538
119167663.IonCode_0589	1386	1450	1224	0.883117	0.844138		353	597	119	0.33711	0.19933		1104	1254	1070	0.969203	0.85327		221	279	74	0.334842	0.265233
119167664.IonCode_0590	1094	1307	1021	0.933272	0.781178		298	409	86	0.288591	0.210269		1009	1199	978	0.969277	0.81568		159	148	32	0.201258	0.216216
119167665.IonCode_0591	1240	1352	1101	0.887903	0.814349		344	559	103	0.299419	0.184258		1013	1185	979	0.966436	0.82616		222	247	69	0.310811	0.279352
119167666.IonCode_0592	1183	1317	1073	0.907016	0.81473		313	526	95	0.303514	0.180608		987	1160	958	0.970618	0.825862		192	209	49	0.255208	0.23445
119167667.IonCode_0593	1080	1282	993	0.919444	0.774571		291	440	86	0.295533	0.195455		955	1171	927	0.970681	0.791631		174	159	40	0.229885	0.251572
119167668.IonCode_0594	1813	1744	1409	0.777165	0.807913		552	845	130	0.235507	0.153846		1059	1218	1012	0.955619	0.83087		247	350	83	0.336032	0.237143
119167669.IonCode_0595	1318	1407	1148	0.871017	0.81592		387	587	104	0.268734	0.177172		1032	1217	998	0.967054	0.820049		234	248	63	0.269231	0.254032
119167670.IonCode_0596	1556	1579	1279	0.821979	0.810006		456	641	116	0.254386	0.180967		1033	1197	994	0.962246	0.830409		230	282	71	0.308696	0.251773
119167671.IonCode_0601	1424	1559	1253	0.879916	0.80372		404	729	110	0.272277	0.150892		1132	1357	1100	0.971731	0.810612		264	281	73	0.276515	0.259786
119167672.IonCode_0602	1447	1569	1299	0.897719	0.827916		358	562	104	0.290503	0.185053		1184	1373	1153	0.973818	0.839767		234	237	60	0.25641	0.253165
119167673.IonCode_0603	1613	1700	1373	0.851209	0.807647		483	679	125	0.258799	0.184094		1171	1386	1137	0.970965	0.820346		269	292	80	0.297398	0.273973
119167674.IonCode_0604	1462	1538	1266	0.865937	0.823147		375	567	94	0.250667	0.165785		1138	1305	1097	0.963972	0.840613		225	253	63	0.28	0.249012
119167675.IonCode_0605	1690	1734	1437	0.850296	0.82872		437	528	111	0.254005	0.210227		1138	1340	1105	0.971002	0.824627		240	226	64	0.266667	0.283186
119167676.IonCode_0606	1396	1549	1267	0.907593	0.817947		355	607	103	0.290141	0.169687		1138	1342	1109	0.974517	0.826379		226	258	68	0.300885	0.263566
119167677.IonCode_0607	1597	1667	1385	0.867251	0.830834		411	567	112	0.272506	0.197531		1168	1354	1136	0.972603	0.838996		231	229	68	0.294372	0.296943
119167678.IonCode_0608	1619	1675	1394	0.861025	0.832239		433	591	120	0.277136	0.203046		1180	1372	1149	0.973729	0.837464		244	262	69	0.282787	0.263359
119167679.IonCode_0609	1393	1561	1268	0.910266	0.8123		376	552	105	0.279255	0.190217		1155	1371	1136	0.98355	0.828592		228	225	51	0.223684	0.226667
119167680.IonCode_0610	1406	1552	1296	0.921764	0.835052		323	509	100	0.309598	0.196464		1186	1390	1164	0.98145	0.83741		225	234	59	0.262222	0.252137
119167681.IonCode_0611	1417	1523	1261	0.889908	0.827971		344	584	103	0.299419	0.17637		1113	1298	1083	0.973046	0.834361		230	235	59	0.256522	0.251064
119167682.IonCode_0612	1547	1686	1387	0.896574	0.822657		414	590	109	0.263285	0.184746		1242	1451	1217	0.979871	0.838732		242	240	67	0.27686	0.279167
119167683.IonCode_0613	1730	1768	1456	0.841618	0.823529		438	675	114	0.260274	0.168889		1181	1364	1142	0.966977	0.837243		253	281	76	0.300395	0.270463
119167684.IonCode_0614	1451	1581	1298	0.894555	0.820999		381	616	98	0.257218	0.159091		1153	1346	1131	0.980919	0.840267		228	261	58	0.254386	0.222222
119167685.IonCode_0615	1394	1535	1267	0.908895	0.825407		360	502	93	0.258333	0.185259		1179	1378	1148	0.973707	0.833091		219	207	54	0.246575	0.26087
119167686.IonCode_0616	1456	1563	1281	0.879808	0.819578		368	536	105	0.285326	0.195896		1196	1393	1161	0.970736	0.833453		241	248	69	0.286307	0.278226
119167687.IonCode_0617	1427	1580	1310	0.91801	0.829114		338	549	83	0.245562	0.151184		1188	1399	1161	0.977273	0.829878		224	212	50	0.223214	0.235849
119167688.IonCode_0618	1320	1479	1209	0.915909	0.817444		320	516	89	0.278125	0.172481		1136	1342	1102	0.97007	0.821162		217	215	48	0.221198	0.223256
119167689.IonCode_0619	1512	1652	1356	0.896825	0.820823		385	605	104	0.27013	0.171901		1178	1389	1155	0.980475	0.831533		241	261	58	0.240664	0.222222
119167690.IonCode_0620	1275	1435	1172	0.919216	0.816725		333	499	90	0.27027	0.180361		1107	1305	1078	0.973803	0.826054		215	206	48	0.223256	0.23301
119167691.IonCode_0621	1464	1612	1306	0.892077	0.810174		404	558	105	0.259901	0.188172		1123	1335	1095	0.975067	0.820225		247	249	63	0.255061	0.253012
119167692.IonCode_0622	1574	1698	1353	0.859593	0.79682		430	631	129	0.3	0.204437		1134	1366	1106	0.975309	0.809663		261	258	71	0.272031	0.275194
119167693.IonCode_0623	1344	1523	1233	0.917411	0.809586		339	515	99	0.292035	0.192233		1125	1336	1102	0.979556	0.82485		228	205	59	0.258772	0.287805
119167694.IonCode_0624	1161	1409	1095	0.943152	0.777147		311	431	77	0.247588	0.178654		1040	1265	1017	0.977885	0.803953		185	145	34	0.183784	0.234483
119167695.IonCode_0625	1252	1438	1162	0.928115	0.808067		291	436	68	0.233677	0.155963		1109	1326	1081	0.974752	0.815234		194	148	34	0.175258	0.22973
119167696.IonCode_0626	1629	1695	1385	0.850215	0.817109		447	565	110	0.246085	0.19469		1170	1368	1130	0.965812	0.826023		264	269	76	0.287879	0.282528
119167697.IonCode_0627	1449	1566	1288	0.888889	0.822478		370	553	106	0.286486	0.191682		1171	1380	1138	0.971819	0.824638		252	264	67	0.265873	0.253788
119167698.IonCode_0628	1360	1522	1241	0.9125	0.815375		341	543	94	0.27566	0.173112		1146	1356	1117	0.974695	0.823746		225	219	60	0.266667	0.273973
119167699.IonCode_0629	1452	1579	1309	0.901515	0.829006		373	611	106	0.284182	0.173486		1191	1386	1161	0.974811	0.837662		239	271	62	0.259414	0.228782
119167700.IonCode_0630	1331	1479	1221	0.917355	0.825558		347	590	109	0.314121	0.184746		1143	1351	1116	0.976378	0.826055		240	260	72	0.3	0.276923
119167701.IonCode_0631	1509	1597	1329	0.880716	0.832185		348	570	100	0.287356	0.175439		1204	1393	1172	0.973422	0.84135		226	241	66	0.292035	0.273859
119167702.IonCode_0632	1338	1493	1238	0.925262	0.829203		330	566	103	0.312121	0.181979		1182	1385	1155	0.977157	0.833935		233	261	61	0.261803	0.233716
119167703.IonCode_0633	1350	1527	1237	0.916296	0.810085		340	498	97	0.285294	0.194779		1146	1355	1111	0.969459	0.819926		231	215	52	0.225108	0.24186
119167704.IonCode_0634	1334	1459	1196	0.896552	0.81974		348	532	94	0.270115	0.176692		1114	1300	1071	0.9614	0.823846		238	224	59	0.247899	0.263393
119167705.IonCode_0635	1332	1485	1231	0.924174	0.828956		334	495	86	0.257485	0.173737		1130	1333	1100	0.973451	0.825206		205	198	42	0.204878	0.212121
119167706.IonCode_0636	1328	1498	1194	0.899096	0.797063		384	555	97	0.252604	0.174775		1129	1351	1091	0.966342	0.80755		242	232	53	0.219008	0.228448
119167707.IonCode_0637	1338	1474	1205	0.900598	0.817503		345	521	92	0.266667	0.176583		1138	1338	1116	0.980668	0.834081		225	223	52	0.231111	0.233184
119167708.IonCode_0638	1415	1552	1259	0.889753	0.811211		370	542	97	0.262162	0.178967		1150	1361	1121	0.974783	0.823659		233	232	65	0.27897	0.280172
119167709.IonCode_0639	1356	1483	1220	0.899705	0.822657		344	539	95	0.276163	0.176252		1135	1337	1104	0.972687	0.825729		232	209	57	0.24569	0.272727
119167710.IonCode_0786	1552	1651	1363	0.878222	0.82556		403	587	122	0.30273	0.207836		1213	1395	1174	0.967848	0.841577		237	250	69	0.291139	0.276
119167711.IonCode_0641	1249	1445	1164	0.931946	0.805536		334	518	100	0.299401	0.19305		1111	1326	1083	0.974797	0.816742		209	219	52	0.248804	0.237443
119167712.IonCode_0642	1201	1430	1144	0.95254	0.8		344	474	94	0.273256	0.198312		1106	1339	1088	0.983725	0.812547		201	192	39	0.19403	0.203125
119167713.IonCode_0643	1345	1497	1230	0.914498	0.821643		358	542	108	0.301676	0.199262		1127	1331	1102	0.977817	0.827949		232	250	57	0.24569	0.228
119167714.IonCode_0644	1458	1574	1303	0.89369	0.827827		371	581	95	0.256065	0.163511		1146	1330	1115	0.972949	0.838346		221	252	64	0.289593	0.253968
119167715.IonCode_0645	1868	1866	1550	0.829764	0.830654		463	575	114	0.24622	0.198261		1184	1362	1150	0.971284	0.844347		229	231	65	0.283843	0.281385
119167716.IonCode_0646	1378	1502	1242	0.901306	0.826897		354	509	96	0.271186	0.188605		1164	1359	1133	0.973368	0.833701		231	223	54	0.233766	0.242152
119167717.IonCode_0647	1603	1686	1411	0.880225	0.836892		388	541	96	0.247423	0.177449		1187	1363	1154	0.972199	0.846662		218	215	60	0.275229	0.27907
119167718.IonCode_0648	1361	1494	1229	0.903012	0.822624		360	608	114	0.316667	0.1875		1140	1346	1114	0.977193	0.827637		233	275	72	0.309013	0.261818
119167719.IonCode_0649	1231	1394	1130	0.917953	0.810617		306	463	78	0.254902	0.168467		1062	1271	1040	0.979284	0.818253		183	170	34	0.185792	0.2
119167720.IonCode_0650	1412	1498	1221	0.864731	0.815087		372	519	102	0.274194	0.196532		1054	1247	1028	0.975332	0.824379		203	213	50	0.246305	0.234742
119167721.IonCode_0651	1322	1497	1214	0.918306	0.810955		342	526	95	0.277778	0.180608		1120	1333	1096	0.978571	0.822206		226	219	53	0.234513	0.242009
119167722.IonCode_0652	1336	1446	1198	0.896707	0.828492		342	566	107	0.312865	0.189046		1097	1273	1067	0.972653	0.838178		205	238	64	0.312195	0.268908
119167723.IonCode_0653	1292	1465	1189	0.920279	0.811604		348	582	99	0.284483	0.170103		1090	1289	1058	0.970642	0.820791		216	217	52	0.240741	0.239631
119167724.IonCode_0654	1400	1540	1239	0.885	0.804545		383	546	92	0.240209	0.168498		1133	1341	1111	0.980583	0.828486		214	217	48	0.224299	0.221198
119167725.IonCode_0655	1396	1523	1250	0.895415	0.820749		365	509	100	0.273973	0.196464		1132	1333	1107	0.977915	0.830458		205	222	53	0.258537	0.238739
119167726.IonCode_0656	1486	1563	1306	0.878869	0.835573		358	570	110	0.307263	0.192982		1088	1255	1062	0.976103	0.846215		197	248	64	0.324873	0.258065
119167727.IonCode_0657	1295	1444	1190	0.918919	0.8241		328	461	88	0.268293	0.190889		1081	1254	1054	0.975023	0.84051		183	188	41	0.224044	0.218085
119167728.IonCode_0658	1304	1449	1180	0.904908	0.814355		326	505	77	0.236196	0.152475		1078	1268	1043	0.967532	0.822555		198	192	45	0.227273	0.234375
119167729.IonCode_0659	1271	1453	1163	0.915028	0.800413		300	447	73	0.243333	0.163311		1094	1314	1067	0.97532	0.812024		190	173	36	0.189474	0.208092
119167730.IonCode_0660	1379	1481	1220	0.884699	0.823768		335	575	99	0.295522	0.172174		1114	1304	1083	0.972172	0.830521		226	253	68	0.300885	0.268775
119167731.IonCode_0661	1246	1463	1165	0.934992	0.796309		323	487	91	0.281734	0.186858		1120	1349	1087	0.970536	0.805782		206	189	47	0.228155	0.248677
119167732.IonCode_0662	1136	1307	1046	0.920775	0.800306		268	421	74	0.276119	0.175772		1012	1197	978	0.966403	0.817043		164	176	43	0.262195	0.244318
119167733.IonCode_0663	1370	1523	1236	0.90219	0.811556		379	530	106	0.279683	0.2		1114	1322	1084	0.97307	0.81997		216	231	48	0.222222	0.207792
119167734.IonCode_0664	1372	1546	1257	0.916181	0.813066		358	531	92	0.256983	0.173258		1121	1324	1102	0.983051	0.832326		206	212	50	0.242718	0.235849
119167735.IonCode_0665	1328	1483	1214	0.914157	0.818611		323	559	92	0.28483	0.16458		1121	1314	1097	0.978591	0.834855		211	234	59	0.279621	0.252137
119167736.IonCode_0666	1622	1707	1408	0.868064	0.824839		384	537	97	0.252604	0.180633		1108	1291	1084	0.978339	0.839659		180	190	47	0.261111	0.247368
119167737.IonCode_0667	1342	1486	1197	0.891952	0.805518		375	602	98	0.261333	0.162791		1080	1288	1054	0.975926	0.818323		223	238	53	0.237668	0.222689
119167738.IonCode_0668	1390	1525	1221	0.878417	0.800656		353	546	96	0.271955	0.175824		1120	1312	1087	0.970536	0.828506		197	203	52	0.263959	0.256158
119167739.IonCode_0669	1454	1540	1298	0.89271	0.842857		345	536	110	0.318841	0.205224		1122	1298	1098	0.97861	0.845917		201	235	64	0.318408	0.27234
119167740.IonCode_0670	1287	1457	1189	0.923854	0.81606		333	532	90	0.27027	0.169173		1125	1313	1088	0.967111	0.828637		210	222	48	0.228571	0.216216
119167741.IonCode_0671	1226	1424	1126	0.918434	0.79073		311	460	87	0.279743	0.18913		1075	1290	1048	0.974884	0.812403		201	185	46	0.228856	0.248649
119167742.IonCode_0672	1249	1395	1133	0.907126	0.812186		293	419	68	0.232082	0.162291		1058	1245	1020	0.964083	0.819277		160	142	30	0.1875	0.211268
119167743.IonCode_0673	1260	1416	1172	0.930159	0.827684		326	510	92	0.282209	0.180392		1111	1304	1086	0.977498	0.832822		198	208	51	0.257576	0.245192
119167744.IonCode_0674	1169	1306	1075	0.919589	0.823124		329	543	97	0.294833	0.178637		1021	1181	995	0.974535	0.842506		195	231	55	0.282051	0.238095
119167745.IonCode_0675	1210	1386	1128	0.932231	0.813853		317	524	102	0.321767	0.194656		1071	1270	1041	0.971989	0.819685		201	218	55	0.273632	0.252294
119167746.IonCode_0676	1260	1351	1120	0.888889	0.829016		309	511	93	0.300971	0.181996		1025	1181	999	0.974634	0.845893		177	211	49	0.276836	0.232227
119167747.IonCode_0677	1230	1327	1107	0.9	0.834213		311	523	103	0.33119	0.196941		1007	1173	982	0.975174	0.83717		185	219	58	0.313514	0.26484
119167748.IonCode_0678	1375	1486	1203	0.874909	0.809556		406	594	102	0.251232	0.171717		1086	1300	1067	0.982505	0.820769		226	260	56	0.247788	0.215385
119167749.IonCode_0679	1464	1545	1277	0.872268	0.826537		408	585	105	0.257353	0.179487		1053	1245	1035	0.982906	0.831325		226	260	68	0.300885	0.261538
119167750.IonCode_0680	1434	1534	1253	0.87378	0.816819		388	604	118	0.304124	0.195364		1085	1271	1052	0.969585	0.827695		233	281	72	0.309013	0.256228
119167751.IonCode_0681	1668	1689	1402	0.840528	0.830077		430	701	109	0.253488	0.155492		1192	1363	1154	0.968121	0.846662		232	313	81	0.349138	0.258786
119167752.IonCode_0682	1243	1388	1125	0.905068	0.810519		324	513	95	0.29321	0.185185		1087	1279	1048	0.964121	0.81939		203	211	46	0.226601	0.218009
119167753.IonCode_0683	1141	1366	1074	0.94128	0.786237		310	500	92	0.296774	0.184		1030	1251	1010	0.980583	0.807354		186	189	38	0.204301	0.201058
119167754.IonCode_0684	1355	1525	1238	0.913653	0.811803		356	483	96	0.269663	0.198758		1121	1334	1092	0.97413	0.818591		212	224	53	0.25	0.236607
119167755.IonCode_0685	1356	1464	1220	0.899705	0.833333		326	505	88	0.269939	0.174257		1105	1263	1067	0.965611	0.844814		180	192	43	0.238889	0.223958
119167756.IonCode_0686	1350	1499	1225	0.907407	0.817211		358	552	98	0.273743	0.177536		1124	1339	1098	0.976868	0.820015		227	234	61	0.268722	0.260684
119167757.IonCode_0687	1304	1472	1171	0.898006	0.795516		391	635	117	0.299233	0.184252		1053	1292	1034	0.981956	0.80031		238	254	69	0.289916	0.271654
119167758.IonCode_0688	1298	1442	1166	0.898305	0.808599		322	496	90	0.279503	0.181452		1042	1234	1016	0.975048	0.823339		200	201	49	0.245	0.243781
119167759.IonCode_0689	1226	1403	1133	0.924144	0.807555		344	505	89	0.258721	0.176238		1070	1279	1043	0.974766	0.815481		221	212	54	0.244344	0.254717
119167760.IonCode_0690	1222	1305	1073	0.878069	0.822222		330	521	89	0.269697	0.170825		980	1137	950	0.969388	0.835532		199	242	60	0.301508	0.247934
119167761.IonCode_0691	1128	1263	1054	0.934397	0.834521		246	424	73	0.296748	0.17217		1009	1165	984	0.975223	0.844635		149	174	32	0.214765	0.183908
119167762.IonCode_0692	1553	1565	1276	0.821636	0.815335		407	547	110	0.27027	0.201097		933	1091	902	0.966774	0.826764		189	220	61	0.322751	0.277273
119167763.IonCode_0693	1527	1528	1274	0.834316	0.83377		391	585	118	0.30179	0.201709		1068	1228	1036	0.970037	0.843648		224	264	73	0.325893	0.276515
119167764.IonCode_0694	1475	1521	1241	0.841356	0.815911		413	641	110	0.266344	0.171607		1050	1220	1014	0.965714	0.831148		221	283	64	0.289593	0.226148
119167765.IonCode_0695	1273	1414	1130	0.887667	0.799151		387	593	102	0.263566	0.172007		1009	1211	983	0.974232	0.811726		224	234	56	0.25	0.239316
119167766.IonCode_0696	1831	1770	1482	0.809394	0.837288		507	719	119	0.234714	0.165508		1126	1280	1087	0.965364	0.849219		237	313	77	0.324895	0.246006
119167767.IonCode_0501	1746	1738	1458	0.835052	0.838895		443	637	114	0.257336	0.178964		1120	1297	1088	0.971429	0.838859		224	270	73	0.325893	0.27037
119167768.IonCode_0502	1341	1453	1217	0.907532	0.837577		307	551	88	0.286645	0.15971		1160	1338	1122	0.967241	0.838565		199	238	52	0.261307	0.218487
119167769.IonCode_0503	1327	1496	1212	0.913338	0.81016		362	542	94	0.259669	0.173432		1127	1345	1099	0.975155	0.8171		231	224	61	0.264069	0.272321
119167770.IonCode_0504	1203	1406	1114	0.926018	0.792319		302	523	92	0.304636	0.175908		1081	1274	1045	0.966698	0.820251		194	201	48	0.247423	0.238806
119167771.IonCode_0505	1495	1612	1303	0.871572	0.808313		376	567	89	0.236702	0.156966		1138	1330	1098	0.964851	0.825564		233	248	61	0.261803	0.245968
119167772.IonCode_0506	2065	1977	1622	0.785472	0.820435		551	758	134	0.243194	0.176781		1160	1334	1116	0.962069	0.836582		258	302	78	0.302326	0.258278
119167773.IonCode_0507	1406	1523	1234	0.877667	0.810243		371	557	104	0.280323	0.186715		1087	1265	1045	0.961362	0.826087		196	242	51	0.260204	0.210744
119167774.IonCode_0508	1551	1602	1311	0.845261	0.818352		408	617	109	0.267157	0.176661		1060	1228	1026	0.967925	0.835505		208	252	62	0.298077	0.246032
119167775.IonCode_0509	1778	1809	1471	0.827334	0.813156		485	678	123	0.253608	0.181416		1121	1305	1086	0.968778	0.832184		239	302	78	0.32636	0.258278
119167776.IonCode_0510	1735	1778	1452	0.836888	0.816648		501	663	130	0.259481	0.196078		1152	1344	1120	0.972222	0.833333		266	304	84	0.315789	0.276316
119167777.IonCode_0511	1897	1824	1509	0.795467	0.827303		538	805	132	0.245353	0.163975		1153	1316	1103	0.956635	0.838146		256	337	87	0.339844	0.25816
119167778.IonCode_0512	2106	2016	1633	0.775404	0.81002		612	772	131	0.214052	0.169689		1158	1341	1110	0.958549	0.82774		258	336	81	0.313953	0.241071
119167779.IonCode_0513	1797	1853	1501	0.835281	0.810038		505	684	124	0.245545	0.181287		1161	1353	1127	0.970715	0.832964		253	287	79	0.312253	0.275261
119167780.IonCode_0514	1608	1655	1360	0.845771	0.821752		405	691	123	0.303704	0.178003		1120	1316	1090	0.973214	0.828267		229	269	71	0.310044	0.263941
119167781.IonCode_0515	1879	1825	1493	0.794572	0.818082		515	715	125	0.242718	0.174825		1132	1321	1097	0.969081	0.830431		248	318	84	0.33871	0.264151
119167782.IonCode_0516	1753	1711	1424	0.812322	0.832262		454	731	131	0.288546	0.179207		1137	1286	1093	0.961302	0.849922		238	329	87	0.365546	0.264438
119167783.IonCode_0517	1388	1477	1222	0.880403	0.827353		375	600	117	0.312	0.195		1110	1294	1081	0.973874	0.835394		208	242	68	0.326923	0.280992
119167784.IonCode_0518	1265	1422	1164	0.920158	0.818565		319	486	88	0.275862	0.18107		1114	1303	1077	0.966786	0.826554		187	203	37	0.197861	0.182266
119167785.IonCode_0519	1495	1600	1315	0.879599	0.821875		359	543	96	0.267409	0.176796		1086	1264	1051	0.967772	0.831487		189	208	43	0.227513	0.206731
119167786.IonCode_0520	1360	1521	1213	0.891912	0.797502		379	587	115	0.30343	0.195911		1082	1291	1056	0.97597	0.817971		237	235	60	0.253165	0.255319
119167787.IonCode_0521	1355	1461	1213	0.895203	0.830253		341	591	99	0.290323	0.167513		1063	1230	1032	0.970837	0.839024		214	229	53	0.247664	0.231441
119167788.IonCode_0522	1564	1639	1352	0.86445	0.824893		405	617	124	0.306173	0.200972		1119	1305	1101	0.983914	0.843678		229	272	78	0.340611	0.286765
119167789.IonCode_0523	1450	1519	1269	0.875172	0.835418		365	532	95	0.260274	0.178571		1133	1301	1102	0.972639	0.847041		210	229	61	0.290476	0.266376
119167790.IonCode_0673	1728	1784	1463	0.846644	0.820067		456	632	115	0.252193	0.181962		1132	1306	1101	0.972615	0.843032		202	255	58	0.287129	0.227451
119167791.IonCode_0525	1464	1533	1265	0.864071	0.825179		392	564	103	0.262755	0.182624		1146	1341	1115	0.972949	0.831469		225	245	67	0.297778	0.273469
119167792.IonCode_0526	1534	1615	1335	0.870274	0.826625		450	680	126	0.28	0.185294		1201	1367	1152	0.959201	0.842721		257	325	92	0.357977	0.283077
119167793.IonCode_0527	1642	1666	1369	0.833739	0.821729		472	639	125	0.264831	0.195618		1122	1313	1089	0.970588	0.829398		238	281	78	0.327731	0.27758
119167794.IonCode_0528	1864	1887	1535	0.823498	0.813461		489	584	112	0.229039	0.191781		1083	1302	1052	0.971376	0.807988		245	252	65	0.265306	0.257937
119167795.IonCode_0529	1419	1441	1202	0.847075	0.834143		371	627	108	0.291105	0.172249		1074	1233	1037	0.965549	0.841038		222	279	75	0.337838	0.268817
119167796.IonCode_0530	1213	1344	1111	0.915911	0.826637		290	490	79	0.272414	0.161224		1034	1193	1006	0.972921	0.843252		184	207	48	0.26087	0.231884
119167797.IonCode_0531	1489	1563	1309	0.879113	0.837492		384	583	107	0.278646	0.183533		1113	1276	1085	0.974843	0.850313		217	252	69	0.317972	0.27381
119167798.IonCode_0532	1795	1787	1477	0.822841	0.826525		460	633	139	0.302174	0.219589		1153	1322	1112	0.964441	0.84115		228	280	75	0.328947	0.267857
119167799.IonCode_0533	1336	1449	1200	0.898204	0.828157		299	565	82	0.274247	0.145133		1119	1285	1081	0.966041	0.841245		184	245	48	0.26087	0.195918
119167800.IonCode_0534	1177	1351	1092	0.927782	0.80829		291	500	91	0.312715	0.182		1059	1248	1030	0.972616	0.825321		185	203	46	0.248649	0.226601
119167801.IonCode_0535	1294	1472	1178	0.910355	0.800272		344	507	94	0.273256	0.185404		1072	1310	1055	0.984142	0.805344		211	214	49	0.232227	0.228972
119167802.IonCode_0536	1201	1402	1103	0.918401	0.786733		317	486	87	0.274448	0.179012		1061	1248	1023	0.964185	0.819712		169	177	39	0.230769	0.220339
119167803.IonCode_0537	1234	1351	1108	0.897893	0.820133		321	563	99	0.308411	0.175844		1011	1190	993	0.982196	0.834454		200	256	55	0.275	0.214844
119167804.IonCode_0538	1183	1325	1073	0.907016	0.809811		302	475	78	0.258278	0.164211		999	1179	973	0.973974	0.825276		176	190	41	0.232955	0.215789
119167805.IonCode_0539	1442	1491	1239	0.859223	0.830986		402	635	125	0.310945	0.19685		1082	1257	1055	0.975046	0.8393		230	303	78	0.33913	0.257426
119167806.IonCode_0540	1463	1558	1276	0.87218	0.818999		392	615	106	0.270408	0.172358		1099	1289	1078	0.980892	0.836307		217	269	64	0.294931	0.237918
119167807.IonCode_0541	1330	1423	1182	0.888722	0.830639		359	586	111	0.309192	0.18942		1036	1197	1007	0.972008	0.84127		204	247	64	0.313725	0.259109
119167808.IonCode_0542	1689	1716	1408	0.833629	0.820513		437	575	101	0.231121	0.175652		1137	1321	1110	0.976253	0.840273		227	261	73	0.321586	0.279693
119167809.IonCode_0543	1343	1402	1151	0.857036	0.82097		366	569	98	0.26776	0.172232		983	1142	958	0.974568	0.838879		188	223	52	0.276596	0.233184
119167810.IonCode_0544	1580	1612	1341	0.848734	0.831886		397	630	120	0.302267	0.190476		1116	1288	1074	0.962366	0.833851		237	276	76	0.320675	0.275362
119167811.IonCode_0545	1299	1487	1176	0.905312	0.790854		345	667	91	0.263768	0.136432		1075	1294	1046	0.973023	0.808346		230	240	52	0.226087	0.216667
119167812.IonCode_0546	1372	1476	1221	0.889942	0.827236		365	586	113	0.309589	0.192833		1107	1286	1074	0.97019	0.835148		233	266	69	0.296137	0.259398
119167813.IonCode_0547	1616	1668	1404	0.868812	0.841727		398	611	106	0.266332	0.173486		1161	1316	1121	0.965547	0.851824		223	263	71	0.318386	0.269962
119167814.IonCode_0548	1551	1610	1316	0.848485	0.817391		428	679	125	0.292056	0.184094		1071	1250	1045	0.975724	0.836		230	306	77	0.334783	0.251634
119167815.IonCode_0549	1332	1468	1189	0.892643	0.809946		336	514	97	0.28869	0.188716		1081	1269	1051	0.972248	0.828211		195	222	62	0.317949	0.279279
119167816.IonCode_0550	1334	1452	1189	0.891304	0.818871		355	613	102	0.287324	0.166395		1099	1296	1067	0.970883	0.823302		228	254	70	0.307018	0.275591
119167817.IonCode_0551	1388	1504	1235	0.889769	0.821144		355	525	100	0.28169	0.190476		1126	1328	1092	0.969805	0.822289		227	231	61	0.268722	0.264069
119167818.IonCode_0552	1859	1845	1527	0.821409	0.827642		476	669	123	0.258403	0.183857		1109	1301	1081	0.974752	0.830899		228	265	64	0.280702	0.241509
119167819.IonCode_0553	1236	1400	1137	0.919903	0.812143		301	490	94	0.312292	0.191837		1086	1282	1056	0.972376	0.823713		190	194	50	0.263158	0.257732
119167820.IonCode_0554	1221	1349	1108	0.907453	0.821349		311	477	85	0.273312	0.178197		1030	1201	1004	0.974757	0.83597		182	213	47	0.258242	0.220657
119167821.IonCode_0555	1399	1530	1254	0.896355	0.819608		358	545	101	0.282123	0.185321		1095	1279	1068	0.975342	0.835027		203	227	52	0.256158	0.229075
119167822.IonCode_0556	1542	1625	1336	0.866407	0.822154		396	566	105	0.265152	0.185512		1148	1327	1115	0.971254	0.840241		219	231	63	0.287671	0.272727
119167823.IonCode_0557	1201	1324	1073	0.893422	0.810423		324	542	93	0.287037	0.171587		993	1184	970	0.976838	0.819257		194	213	44	0.226804	0.206573
119167824.IonCode_0558	1443	1533	1267	0.878032	0.826484		372	640	111	0.298387	0.173437		1095	1267	1064	0.971689	0.839779		222	284	78	0.351351	0.274648
119167825.IonCode_0559	1265	1375	1133	0.895652	0.824		361	584	96	0.265928	0.164384		1026	1211	1001	0.975634	0.82659		219	244	56	0.255708	0.229508
119167826.IonCode_0560	1280	1382	1128	0.88125	0.816208		375	661	102	0.272	0.154312		1026	1214	997	0.971735	0.821252		232	275	67	0.288793	0.243636
119167827.IonCode_0561	1327	1490	1203	0.906556	0.807383		364	545	103	0.282967	0.188991		1061	1268	1042	0.982092	0.821767		209	252	65	0.311005	0.257937
119167828.IonCode_0562	1281	1417	1155	0.901639	0.815102		370	601	105	0.283784	0.174709		1049	1237	1022	0.974261	0.826192		222	236	57	0.256757	0.241525
119167829.IonCode_0563	1165	1307	1054	0.904721	0.806427		310	503	89	0.287097	0.176938		976	1153	947	0.970287	0.821336		173	204	42	0.242775	0.205882
119167830.IonCode_0564	1404	1503	1227	0.873932	0.816367		400	613	117	0.2925	0.190865		1097	1299	1062	0.968095	0.817552		244	256	70	0.286885	0.273438
119167831.IonCode_0565	1524	1614	1343	0.881234	0.832094		387	572	115	0.297158	0.201049		1192	1371	1160	0.973154	0.846098		224	253	64	0.285714	0.252964
119167832.IonCode_0566	1229	1374	1132	0.921074	0.823872		297	531	89	0.299663	0.167608		1074	1259	1047	0.97486	0.831612		200	225	47	0.235	0.208889
119167833.IonCode_0567	1150	1299	1041	0.905217	0.801386		351	569	99	0.282051	0.173989		982	1186	950	0.967413	0.801012		225	226	58	0.257778	0.256637
119167834.IonCode_0568	1233	1341	1110	0.900243	0.82774		334	557	100	0.299401	0.179533		1026	1187	991	0.965887	0.834878		206	238	65	0.315534	0.273109
119167835.IonCode_0569	1314	1439	1192	0.907154	0.828353		334	500	101	0.302395	0.202		1054	1242	1039	0.985769	0.836554		190	223	51	0.268421	0.2287
119167836.IonCode_0570	1370	1487	1223	0.892701	0.822461		347	548	94	0.270893	0.171533		1132	1321	1098	0.969965	0.831188		219	228	53	0.242009	0.232456
119167837.IonCode_0571	1603	1661	1385	0.864005	0.833835		381	571	109	0.286089	0.190893		1166	1336	1129	0.968268	0.84506		219	236	64	0.292237	0.271186
119167838.IonCode_0572	1372	1506	1239	0.903061	0.822709		326	508	90	0.276074	0.177165		1147	1326	1111	0.968614	0.837858		185	208	41	0.221622	0.197115
119167839.IonCode_0573	1669	1786	1434	0.859197	0.802912		453	592	123	0.271523	0.20777		1092	1294	1071	0.980769	0.827666		220	239	61	0.277273	0.25523
119167840.IonCode_0574	1122	1299	1031	0.918895	0.793687		314	478	87	0.27707	0.182008		946	1154	924	0.976744	0.800693		192	178	41	0.213542	0.230337
119167841.IonCode_0575	1199	1361	1086	0.905755	0.797943		343	503	81	0.236152	0.161034		990	1202	969	0.978788	0.806156		208	206	40	0.192308	0.194175
119167842.IonCode_0576	1247	1362	1129	0.905373	0.828928		316	507	93	0.294304	0.183432		1065	1222	1028	0.965258	0.841244		180	207	48	0.266667	0.231884
119167843.IonCode_0577	1304	1454	1210	0.927914	0.832187		327	554	93	0.284404	0.16787		1103	1288	1076	0.975521	0.835404		196	224	45	0.229592	0.200893
119167844.IonCode_0578	1283	1444	1158	0.902572	0.801939		345	549	93	0.269565	0.169399		1043	1249	1021	0.978907	0.817454		198	210	49	0.247475	0.233333
119167845.IonCode_0579	1473	1575	1281	0.869654	0.813333		418	644	121	0.289474	0.187888		1132	1322	1090	0.962898	0.824508		249	283	75	0.301205	0.265018
119167846.IonCode_0580	1647	1632	1368	0.830601	0.838235		409	599	122	0.298289	0.203673		1111	1278	1075	0.967597	0.841158		211	251	71	0.336493	0.282869
119167847.IonCode_0581	2197	2114	1708	0.777424	0.807947		643	840	156	0.242613	0.185714		1124	1324	1085	0.965302	0.819486		269	350	90	0.334572	0.257143
119167848.IonCode_0582	1499	1529	1248	0.832555	0.81622		414	598	86	0.207729	0.143813		1090	1274	1058	0.970642	0.830455		224	279	59	0.263393	0.21147
119167849.IonCode_0583	2589	2379	1969	0.760525	0.827659		740	848	169	0.228378	0.199292		1055	1199	1015	0.962085	0.846539		231	332	85	0.367965	0.256024
119167850.IonCode_0584	1530	1606	1332	0.870588	0.82939		388	589	109	0.280928	0.185059		1161	1347	1134	0.976744	0.841871		225	273	75	0.333333	0.274725
119167851.IonCode_0585	1776	1788	1477	0.831644	0.826063		518	793	142	0.274131	0.179067		1151	1344	1116	0.969592	0.830357		267	374	99	0.370787	0.264706
119167852.IonCode_0586	1617	1632	1330	0.822511	0.814951		508	814	126	0.248031	0.154791		1135	1307	1081	0.952423	0.827085		268	389	97	0.36194	0.249357
119167853.IonCode_0587	1212	1369	1116	0.920792	0.815194		318	529	95	0.298742	0.179584		1066	1254	1034	0.969981	0.824561		191	221	55	0.287958	0.248869
119167854.IonCode_0588	1873	1799	1504	0.80299	0.83602		498	757	132	0.26506	0.174373		1107	1257	1074	0.97019	0.854415		223	315	84	0.376682	0.266667
119167855.IonCode_0787	3406	3142	2577	0.756606	0.820178		835	777	175	0.209581	0.225225		1165	1352	1129	0.969099	0.835059		215	240	59	0.274419	0.245833
119167856.IonCode_0512	4752	4132	3342	0.703283	0.808809		1170	955	239	0.204274	0.250262		1086	1297	1065	0.980663	0.821126		234	258	68	0.290598	0.263566
119167857.IonCode_0789	4426	3906	3215	0.72639	0.823093		1062	924	233	0.219397	0.252165		1116	1271	1076	0.964158	0.846577		213	237	63	0.295775	0.265823
119167858.IonCode_0790	1605	1601	1345	0.838006	0.8401		400	700	111	0.2775	0.158571		1168	1325	1129	0.96661	0.852075		228	323	82	0.359649	0.25387
119167859.IonCode_0791	3035	2824	2280	0.751236	0.807365		748	803	180	0.240642	0.224159		1100	1278	1064	0.967273	0.832551		227	272	71	0.312775	0.261029
119167860.IonCode_0516	1917	1818	1480	0.77204	0.814081		552	709	129	0.233696	0.181946		1027	1156	978	0.952288	0.846021		203	280	63	0.310345	0.225
119167861.IonCode_0517	3741	3409	2735	0.731088	0.802288		929	835	189	0.203445	0.226347		1054	1242	1025	0.972486	0.825282		218	244	63	0.288991	0.258197
119167862.IonCode_0794	1455	1591	1291	0.887285	0.811439		412	672	108	0.262136	0.160714		1160	1373	1130	0.974138	0.823015		268	323	81	0.302239	0.250774
119167863.IonCode_0101	1497	1554	1289	0.861055	0.829472		387	633	110	0.284238	0.173776		1120	1292	1075	0.959821	0.832043		224	286	72	0.321429	0.251748
119167864.IonCode_0102	1597	1657	1388	0.86913	0.837658		407	629	114	0.280098	0.18124		1149	1333	1126	0.979983	0.844711		221	267	66	0.298643	0.247191
119167865.IonCode_0103	1337	1458	1199	0.896784	0.822359		350	559	99	0.282857	0.177102		1114	1299	1075	0.964991	0.82756		231	256	67	0.290043	0.261719
119167866.IonCode_0104	1208	1384	1127	0.932947	0.814306		299	523	88	0.294314	0.16826		1099	1285	1062	0.966333	0.826459		207	224	46	0.222222	0.205357
119167867.IonCode_0105	1422	1545	1279	0.899437	0.827832		350	611	114	0.325714	0.186579		1169	1356	1142	0.976903	0.842183		231	284	77	0.333333	0.271127
119167868.IonCode_0106	1357	1469	1218	0.897568	0.829135		351	587	99	0.282051	0.168654		1096	1283	1076	0.981752	0.838659		224	283	68	0.303571	0.240283
119167869.IonCode_0525	1874	1822	1484	0.791889	0.81449		574	720	143	0.249129	0.198611		1062	1226	1023	0.963277	0.834421		240	322	81	0.3375	0.251553
119167870.IonCode_0809	2926	2766	2224	0.760082	0.804049		770	825	184	0.238961	0.22303		1162	1334	1125	0.968158	0.843328		234	274	70	0.299145	0.255474
119167871.IonCode_0109	1600	1626	1351	0.844375	0.830873		425	697	122	0.287059	0.175036		1153	1308	1109	0.961839	0.847859		252	325	92	0.365079	0.283077
119167872.IonCode_0110	1692	1749	1452	0.858156	0.830189		429	618	116	0.270396	0.187702		1180	1366	1142	0.967797	0.836018		250	279	73	0.292	0.261649
119167873.IonCode_0111	1393	1405	1171	0.840632	0.833452		385	622	113	0.293506	0.181672		1032	1193	999	0.968023	0.837385		222	285	75	0.337838	0.263158
119167874.IonCode_0112	1440	1502	1228	0.852778	0.817577		399	721	119	0.298246	0.165049		1085	1273	1049	0.96682	0.824038		250	338	84	0.336	0.248521
119167875.IonCode_0113	1290	1443	1184	0.917829	0.820513		326	530	89	0.273006	0.167925		1116	1319	1080	0.967742	0.818802		227	254	57	0.251101	0.224409
119167876.IonCode_0114	2421	2315	1863	0.769517	0.804752		686	865	184	0.268222	0.212717		1124	1333	1085	0.965302	0.813953		277	356	106	0.382671	0.297753
119167877.IonCode_0802	3854	3396	2780	0.721328	0.81861		911	861	196	0.215148	0.227642		1088	1280	1060	0.974265	0.828125		229	283	77	0.336245	0.272085
119167878.IonCode_0810	2799	2649	2126	0.759557	0.802567		739	831	167	0.225981	0.200963		1143	1328	1107	0.968504	0.833584		260	315	80	0.307692	0.253968
119167879.IonCode_0117	1206	1350	1117	0.926202	0.827407		280	513	81	0.289286	0.157895		1055	1231	1021	0.967773	0.829407		187	209	39	0.208556	0.186603
119167880.IonCode_0118	1059	1340	994	0.938621	0.741791		315	501	75	0.238095	0.149701		966	1208	938	0.971014	0.77649		187	198	38	0.203209	0.191919
119167881.IonCode_0119	1212	1382	1121	0.924917	0.811143		334	537	99	0.296407	0.184358		1050	1243	1022	0.973333	0.822204		222	224	57	0.256757	0.254464
119167882.IonCode_0120	1264	1410	1151	0.910601	0.816312		351	585	108	0.307692	0.184615		1045	1230	1023	0.978947	0.831707		217	268	73	0.336406	0.272388
119167883.IonCode_0121	1426	1530	1275	0.894109	0.833333		332	540	98	0.295181	0.181481		1097	1295	1071	0.976299	0.827027		229	215	62	0.270742	0.288372
119167884.IonCode_0122	1267	1424	1158	0.91397	0.813202		298	485	83	0.278523	0.171134		1072	1283	1057	0.986007	0.82385		178	194	39	0.219101	0.201031
119167885.IonCode_0527	2397	2271	1827	0.762203	0.804491		670	729	164	0.244776	0.224966		1051	1239	1026	0.976213	0.828087		223	262	73	0.327354	0.278626
119167886.IonCode_0811	2822	2562	2126	0.753366	0.82982		674	819	171	0.253709	0.208791		1088	1233	1053	0.967831	0.854015		217	272	71	0.327189	0.261029
119167887.IonCode_0125	1245	1412	1154	0.926908	0.81728		301	521	102	0.33887	0.195777		1108	1291	1074	0.969314	0.831913		204	228	60	0.294118	0.263158
119167888.IonCode_0126	1316	1356	1120	0.851064	0.825959		376	600	116	0.308511	0.193333		945	1103	926	0.979894	0.839529		211	293	86	0.407583	0.293515
119167889.IonCode_0127	1267	1400	1178	0.929755	0.841429		312	530	97	0.310897	0.183019		1099	1280	1068	0.971793	0.834375		217	230	61	0.281106	0.265217
119167890.IonCode_0128	1365	1500	1252	0.917216	0.834667		325	533	106	0.326154	0.198874		1179	1356	1142	0.968617	0.842183		229	241	69	0.30131	0.286307
119167891.IonCode_0129	1848	1855	1534	0.830087	0.826954		458	711	133	0.290393	0.18706		1101	1279	1070	0.971844	0.836591		227	299	72	0.317181	0.240803
119167892.IonCode_0130	1259	1392	1122	0.891183	0.806034		293	456	84	0.286689	0.184211		985	1141	953	0.967513	0.835232		158	163	40	0.253165	0.245399
119167893.IonCode_0680	4436	4009	3262	0.735347	0.813669		1130	1008	246	0.217699	0.244048		1143	1322	1109	0.970254	0.83888		231	284	84	0.363636	0.295775
119167894.IonCode_0537	2611	2528	2078	0.795864	0.821994		635	707	147	0.231496	0.207921		1137	1325	1105	0.971856	0.833962		236	262	69	0.292373	0.263359
119167895.IonCode_0133	1205	1381	1115	0.925311	0.807386		306	447	78	0.254902	0.174497		1064	1265	1032	0.969925	0.81581		189	186	37	0.195767	0.198925
119167896.IonCode_0134	1204	1416	1124	0.933555	0.793785		299	458	81	0.270903	0.176856		1079	1311	1052	0.974977	0.802441		188	192	41	0.218085	0.213542
119167897.IonCode_0135	1301	1408	1179	0.906226	0.837358		318	530	101	0.31761	0.190566		1118	1280	1071	0.957961	0.836719		219	253	65	0.296804	0.256917
119167898.IonCode_0136	1323	1412	1184	0.894936	0.838527		330	538	103	0.312121	0.19145		1115	1284	1083	0.9713	0.843458		221	243	67	0.303167	0.27572
119167899.IonCode_0137	1271	1434	1183	0.930763	0.824965		319	541	102	0.319749	0.18854		1131	1313	1103	0.975243	0.840061		213	223	64	0.300469	0.286996
119167900.IonCode_0522	4986	4393	3588	0.719615	0.816754		1282	1110	283	0.220749	0.254955		1071	1217	1029	0.960784	0.845522		224	292	78	0.348214	0.267123
119167901.IonCode_0681	5009	4396	3591	0.71691	0.816879		1257	1021	247	0.1965	0.24192		1122	1292	1081	0.963458	0.836687		209	248	61	0.291866	0.245968
119167902.IonCode_0813	1517	1605	1299	0.856295	0.809346		425	689	124	0.291765	0.179971		1101	1306	1075	0.976385	0.823124		264	345	88	0.333333	0.255072
119167903.IonCode_0141	1153	1316	1069	0.927147	0.81231		280	458	75	0.267857	0.163755		1035	1204	994	0.960386	0.825581		178	203	40	0.224719	0.197044
119167904.IonCode_0142	1239	1381	1145	0.924132	0.829109		284	498	88	0.309859	0.176707		1085	1254	1054	0.971429	0.84051		180	212	57	0.316667	0.268868
119167905.IonCode_0143	1247	1379	1140	0.914194	0.826686		308	558	100	0.324675	0.179211		1035	1209	1006	0.971981	0.832093		198	232	52	0.262626	0.224138
119167906.IonCode_0144	1329	1429	1195	0.899172	0.836249		309	557	103	0.333333	0.184919		1103	1262	1067	0.967362	0.845483		196	230	51	0.260204	0.221739
119167907.IonCode_0145	1238	1390	1144	0.924071	0.823022		313	548	86	0.27476	0.156934		1102	1278	1063	0.96461	0.831768		198	228	46	0.232323	0.201754
119167908.IonCode_0523	2202	2140	1766	0.801998	0.825234		582	712	152	0.261168	0.213483		1188	1353	1146	0.964646	0.847007		236	289	87	0.368644	0.301038
119167909.IonCode_0806	3785	3460	2834	0.748745	0.819075		930	827	215	0.231183	0.259976		1144	1320	1107	0.967657	0.838636		228	264	65	0.285088	0.246212
119167910.IonCode_0539	1504	1597	1273	0.84641	0.79712		483	712	133	0.275362	0.186798		1114	1316	1083	0.972172	0.822948		272	346	92	0.338235	0.265896
119167911.IonCode_0149	1254	1338	1119	0.892344	0.836323		330	627	107	0.324242	0.170654		1025	1187	1002	0.977561	0.844145		206	270	63	0.305825	0.233333
119167912.IonCode_0150	1143	1272	1043	0.912511	0.819969		258	471	81	0.313953	0.171975		1001	1178	980	0.979021	0.831919		171	226	51	0.298246	0.225664
119167913.IonCode_0151	1158	1357	1077	0.930052	0.793662		311	441	75	0.241158	0.170068		1075	1285	1034	0.96186	0.804669		213	192	45	0.211268	0.234375
119167914.IonCode_0152	1283	1437	1179	0.91894	0.820459		324	502	95	0.29321	0.189243		1116	1307	1080	0.967742	0.82632		219	242	60	0.273973	0.247934
119167915.IonCode_0153	1169	1403	1100	0.940975	0.784034		322	502	90	0.279503	0.179283		1082	1317	1053	0.973198	0.799544		210	203	51	0.242857	0.251232
119167916.IonCode_0524	2017	1949	1575	0.780863	0.808107		552	698	130	0.235507	0.186246		1055	1222	1023	0.969668	0.837152		240	324	80	0.333333	0.246914
119167917.IonCode_0683	2631	2551	2056	0.781452	0.805958		720	762	145	0.201389	0.190289		1132	1325	1095	0.967314	0.826415		251	271	73	0.290837	0.269373
119167918.IonCode_0692	4009	3618	2880	0.718384	0.79602		1082	866	221	0.204251	0.255196		1067	1234	1036	0.970947	0.839546		210	231	68	0.32381	0.294372
119167919.IonCode_0157	1163	1341	1087	0.934652	0.810589		286	488	85	0.297203	0.17418		1092	1274	1050	0.961538	0.824176		182	222	42	0.230769	0.189189
119167920.IonCode_0158	1308	1462	1177	0.899847	0.805062		307	516	92	0.299674	0.178295		1119	1320	1081	0.966041	0.818939		209	222	52	0.248804	0.234234
119167921.IonCode_0159	1151	1386	1079	0.937446	0.778499		311	486	78	0.250804	0.160494		1052	1294	1025	0.974335	0.792117		207	195	44	0.21256	0.225641
119167922.IonCode_0160	1239	1397	1159	0.935432	0.829635		300	506	87	0.29	0.171937		1121	1295	1088	0.970562	0.840154		198	205	50	0.252525	0.243902
119167923.IonCode_0161	1216	1381	1133	0.931743	0.82042		301	473	89	0.295681	0.188161		1087	1282	1062	0.977001	0.828393		201	214	53	0.263682	0.247664
119167924.IonCode_0162	1095	1352	1039	0.948858	0.768491		312	654	78	0.25	0.119266		1001	1235	978	0.977023	0.791903		200	198	33	0.165	0.166667
119167925.IonCode_0684	4469	3890	3179	0.711345	0.817224		1041	876	212	0.20365	0.242009		1087	1266	1056	0.971481	0.834123		175	190	43	0.245714	0.226316
119167926.IonCode_0816	2164	2142	1757	0.811922	0.820261		535	713	140	0.261682	0.196353		1152	1324	1119	0.971354	0.845166		216	288	73	0.337963	0.253472
119167927.IonCode_0165	1245	1429	1134	0.910843	0.793562		353	584	98	0.27762	0.167808		1083	1309	1048	0.967682	0.800611		253	229	66	0.26087	0.28821
119167928.IonCode_0166	1121	1331	1051	0.937556	0.789632		269	439	64	0.237918	0.145786		1052	1239	1010	0.960076	0.815174		149	159	27	0.181208	0.169811
119167929.IonCode_0167	1349	1463	1221	0.905115	0.834586		337	588	93	0.275964	0.158163		1149	1323	1107	0.963446	0.836735		232	276	67	0.288793	0.242754
119167930.IonCode_0168	1377	1491	1234	0.896151	0.827632		372	691	112	0.301075	0.162084		1145	1334	1100	0.960699	0.824588		243	311	74	0.304527	0.237942
119167931.IonCode_0169	1417	1546	1228	0.86662	0.794308		478	1037	124	0.259414	0.119576		1114	1338	1069	0.959605	0.798954		315	333	72	0.228571	0.216216
119167932.IonCode_0170	1511	1573	1278	0.845797	0.81246		429	654	108	0.251748	0.165138		1121	1312	1074	0.958073	0.818598		256	299	78	0.304688	0.26087
119167933.IonCode_0533	1572	1579	1328	0.844784	0.841039		427	692	113	0.264637	0.163295		1137	1297	1100	0.967458	0.848111		235	322	84	0.357447	0.26087
119167934.IonCode_0694	3233	3101	2446	0.756573	0.788778		902	839	218	0.241685	0.259833		1135	1345	1097	0.96652	0.815613		245	256	68	0.277551	0.265625
119167935.IonCode_0173	1269	1451	1185	0.933806	0.816678		323	535	95	0.294118	0.17757		1133	1333	1097	0.968226	0.822956		221	230	57	0.257919	0.247826
119167936.IonCode_0174	1114	1297	1039	0.932675	0.801079		261	446	68	0.260536	0.152466		999	1183	977	0.977978	0.825866		147	167	35	0.238095	0.209581
119167937.IonCode_0175	1250	1395	1138	0.9104	0.815771		322	540	99	0.307453	0.183333		1041	1228	1012	0.972142	0.824104		219	233	59	0.269406	0.253219
119167938.IonCode_0176	1245	1421	1141	0.916466	0.802956		326	553	85	0.260736	0.153707		1076	1280	1044	0.97026	0.815625		222	228	53	0.238739	0.232456
119167939.IonCode_0177	1476	1604	1317	0.892276	0.821072		373	603	102	0.273458	0.169154		1104	1304	1073	0.97192	0.822853		236	238	60	0.254237	0.252101
119167940.IonCode_0178	1282	1378	1135	0.885335	0.823657		338	599	103	0.304734	0.171953		1055	1233	1026	0.972512	0.832117		230	268	77	0.334783	0.287313
119167941.IonCode_0179	1982	1993	1608	0.811302	0.806824		505	569	108	0.213861	0.189807		1033	1235	1015	0.982575	0.821862		202	197	46	0.227723	0.233503
119167942.IonCode_0818	3383	3127	2532	0.748448	0.809722		875	859	205	0.234286	0.23865		1156	1349	1124	0.972318	0.83321		238	256	61	0.256303	0.238281
119167943.IonCode_0181	1538	1607	1313	0.853706	0.81705		411	666	101	0.245742	0.151652		1102	1298	1067	0.96824	0.822034		246	332	73	0.296748	0.21988
119167944.IonCode_0182	1267	1361	1138	0.898185	0.83615		325	562	90	0.276923	0.160142		1043	1201	1011	0.969319	0.841799		212	250	67	0.316038	0.268
119167945.IonCode_0183	1574	1662	1363	0.865947	0.820096		397	623	115	0.289673	0.184591		1126	1299	1086	0.964476	0.836028		227	279	70	0.30837	0.250896
119167946.IonCode_0184	1230	1398	1143	0.929268	0.817597		291	466	81	0.278351	0.17382		1118	1335	1085	0.970483	0.812734		190	199	43	0.226316	0.21608
119167947.IonCode_0185	1604	1683	1379	0.859726	0.81937		448	721	120	0.267857	0.166436		1186	1361	1142	0.962901	0.839089		243	332	81	0.333333	0.243976
119167948.IonCode_0186	1317	1439	1212	0.920273	0.842252		303	570	105	0.346535	0.184211		1137	1305	1110	0.976253	0.850575		214	251	62	0.28972	0.247012
119167949.IonCode_0187	2147	2055	1697	0.790405	0.825791		585	874	158	0.270085	0.180778		1168	1352	1129	0.96661	0.835059		260	393	98	0.376923	0.249364
119167950.IonCode_0544	2534	2469	1995	0.787293	0.808019		638	734	151	0.236677	0.205722		1141	1308	1104	0.967572	0.844037		225	265	72	0.32	0.271698
119167951.IonCode_0520	3536	3181	2629	0.743495	0.82647		904	916	209	0.231195	0.228166		1155	1336	1117	0.9671	0.836078		226	262	69	0.30531	0.263359
119167952.IonCode_0190	1375	1487	1232	0.896	0.828514		354	590	104	0.293785	0.176271		1136	1313	1099	0.96743	0.837014		231	268	75	0.324675	0.279851
119167954.IonCode_0192	1241	1395	1149	0.925866	0.823656		293	499	78	0.266212	0.156313		1101	1293	1068	0.970027	0.825986		192	185	45	0.234375	0.243243
119167955.IonCode_0193	1242	1411	1141	0.91868	0.808646		333	518	92	0.276276	0.177606		1096	1286	1057	0.964416	0.821928		228	246	58	0.254386	0.235772
119167956.IonCode_0194	1144	1267	1046	0.914336	0.825572		290	525	89	0.306897	0.169524		1001	1154	965	0.964036	0.836222		187	216	53	0.283422	0.24537
119167957.IonCode_0195	1796	1748	1465	0.815702	0.838101		479	732	123	0.256785	0.168033		1144	1313	1098	0.95979	0.836253		247	347	77	0.311741	0.221902
119167958.IonCode_0545	3098	2685	2212	0.714009	0.823836		829	972	166	0.200241	0.170782		928	1052	884	0.952586	0.840304		174	266	54	0.310345	0.203008
119167959.IonCode_0101	1313	1440	1175	0.894897	0.815972		331	551	103	0.311178	0.186933		1076	1267	1048	0.973978	0.827151		224	265	73	0.325893	0.275472
119167960.IonCode_0102	1224	1371	1142	0.933007	0.832969		299	490	94	0.314381	0.191837		1134	1311	1101	0.970899	0.839817		211	233	56	0.265403	0.240343
119167961.IonCode_0103	1361	1425	1198	0.880235	0.840702		375	646	109	0.290667	0.168731		1093	1258	1053	0.963403	0.837043		239	302	83	0.34728	0.274834
119167962.IonCode_0104	1259	1398	1140	0.905481	0.815451		342	583	98	0.28655	0.168096		1045	1230	1012	0.968421	0.822764		240	273	75	0.3125	0.274725
119167963.IonCode_0105	1119	1257	1055	0.942806	0.8393		281	511	95	0.338078	0.18591		1043	1208	1016	0.974113	0.84106		200	222	63	0.315	0.283784
119167964.IonCode_0106	1217	1358	1144	0.940016	0.842415		303	564	112	0.369637	0.198582		1095	1265	1073	0.979909	0.848221		213	259	77	0.361502	0.297297
119167965.IonCode_0107	1211	1362	1122	0.926507	0.823789		295	524	89	0.301695	0.169847		1054	1240	1023	0.970588	0.825		217	217	50	0.230415	0.230415
119167966.IonCode_0108	1206	1371	1114	0.923715	0.812546		328	589	105	0.320122	0.178268		1070	1267	1039	0.971028	0.820047		238	265	66	0.277311	0.249057
119167967.IonCode_0109	1368	1468	1228	0.897661	0.836512		333	582	101	0.303303	0.17354		1115	1286	1081	0.969507	0.840591		229	271	71	0.310044	0.261993
119167968.IonCode_0110	1121	1283	1062	0.947368	0.827747		269	458	82	0.304833	0.179039		1050	1229	1023	0.974286	0.832384		194	193	52	0.268041	0.26943
119167969.IonCode_0111	1299	1380	1128	0.86836	0.817391		338	589	96	0.284024	0.162988		950	1107	923	0.971579	0.833785		196	273	69	0.352041	0.252747
119167970.IonCode_0112	1274	1399	1175	0.922292	0.839886		286	585	94	0.328671	0.160684		1123	1304	1103	0.982191	0.845859		215	277	69	0.32093	0.249097
119167971.IonCode_0113	1295	1377	1124	0.867954	0.816267		372	684	114	0.306452	0.166667		1069	1244	1020	0.954163	0.819936		250	308	81	0.324	0.262987
119167972.IonCode_0114	1354	1438	1193	0.881093	0.829624		329	587	101	0.306991	0.172061		1066	1230	1042	0.977486	0.847154		206	249	62	0.300971	0.248996
119167973.IonCode_0115	1351	1434	1191	0.881569	0.830544		375	676	109	0.290667	0.161243		1088	1269	1052	0.966912	0.828999		241	333	77	0.319502	0.231231
119167974.IonCode_0116	1221	1347	1139	0.932842	0.845583		299	562	103	0.344482	0.183274		1074	1254	1057	0.984171	0.842903		217	263	74	0.341014	0.281369
119167975.IonCode_0117	1351	1440	1204	0.891192	0.836111		341	619	113	0.331378	0.182553		1086	1239	1047	0.964088	0.845036		224	281	79	0.352679	0.281139
119167976.IonCode_0118	1131	1300	1049	0.927498	0.806923		294	602	84	0.285714	0.139535		1015	1215	991	0.976355	0.815638		209	235	51	0.244019	0.217021
119167977.IonCode_0119	1219	1382	1139	0.934372	0.824168		310	571	111	0.358065	0.194396		1083	1283	1062	0.980609	0.827747		225	253	71	0.315556	0.280632
119167978.IonCode_0120	1229	1385	1128	0.917819	0.81444		315	542	106	0.336508	0.195572		1073	1273	1045	0.973905	0.820896		236	240	73	0.309322	0.304167
119167979.IonCode_0121	1238	1367	1143	0.923263	0.836138		284	523	94	0.330986	0.179732		1090	1271	1072	0.983486	0.84343		202	227	59	0.292079	0.259912
119167980.IonCode_0122	1149	1308	1084	0.943429	0.828746		281	488	78	0.27758	0.159836		1055	1226	1025	0.971564	0.836052		196	197	49	0.25	0.248731
119167981.IonCode_0123	1210	1360	1130	0.933884	0.830882		284	501	81	0.285211	0.161677		1122	1290	1085	0.967023	0.841085		191	208	50	0.26178	0.240385
119167982.IonCode_0124	1263	1373	1136	0.899446	0.827385		348	613	118	0.33908	0.192496		1089	1246	1044	0.958678	0.837881		233	286	77	0.330472	0.269231
119167983.IonCode_0125	1386	1466	1235	0.891053	0.842428		321	530	91	0.283489	0.171698		1131	1276	1083	0.95756	0.848746		220	244	61	0.277273	0.25
119167984.IonCode_0126	1165	1290	1085	0.93133	0.841085		281	514	85	0.302491	0.16537		1064	1214	1028	0.966165	0.846787		202	233	63	0.311881	0.270386
119167985.IonCode_0127	1284	1424	1191	0.92757	0.836376		325	558	101	0.310769	0.181004		1127	1323	1108	0.983141	0.837491		220	242	67	0.304545	0.27686
119167986.IonCode_0128	1309	1389	1161	0.886937	0.835853		336	573	107	0.318452	0.186736		1050	1223	1021	0.972381	0.834832		219	263	70	0.319635	0.26616
119167987.IonCode_0129	1191	1328	1104	0.926952	0.831325		311	597	102	0.327974	0.170854		1075	1261	1046	0.973023	0.8295		224	274	66	0.294643	0.240876
119167988.IonCode_0130	1269	1421	1174	0.925138	0.826179		301	507	90	0.299003	0.177515		1109	1289	1078	0.972047	0.836307		217	243	67	0.308756	0.27572
119167989.IonCode_0131	1165	1295	1074	0.921888	0.829344		292	543	107	0.366438	0.197053		1058	1227	1031	0.97448	0.840261		206	244	66	0.320388	0.270492
119167990.IonCode_0132	1279	1416	1169	0.913995	0.825565		308	537	92	0.298701	0.171322		1112	1284	1072	0.964029	0.834891		201	215	54	0.268657	0.251163
119167991.IonCode_0133	1263	1399	1170	0.926366	0.836312		305	537	102	0.334426	0.189944		1123	1295	1091	0.971505	0.842471		214	243	68	0.317757	0.279835
119167992.IonCode_0134	1171	1296	1055	0.900939	0.814043		303	517	79	0.260726	0.152805		1016	1184	977	0.961614	0.825169		211	248	59	0.279621	0.237903
119167993.IonCode_0135	1173	1304	1096	0.934356	0.840491		281	482	95	0.338078	0.197095		1089	1259	1058	0.971534	0.840349		205	235	64	0.312195	0.27234
119167994.IonCode_0136	1178	1318	1097	0.931239	0.832322		280	483	90	0.321429	0.186335		1084	1265	1065	0.982472	0.841897		197	214	59	0.299492	0.275701
119167995.IonCode_0137	1177	1326	1103	0.937128	0.831825		308	549	107	0.347403	0.1949		1060	1238	1041	0.982075	0.840872		223	260	74	0.331839	0.284615
119167996.IonCode_0138	1107	1273	1019	0.920506	0.800471		320	570	101	0.315625	0.177193		998	1190	963	0.96493	0.809244		223	238	51	0.2287	0.214286
119167997.IonCode_0139	1310	1414	1192	0.909924	0.842999		291	549	97	0.333333	0.176685		1165	1322	1123	0.963948	0.84947		216	248	67	0.310185	0.270161
119167998.IonCode_0140	1203	1369	1118	0.929343	0.816654		299	504	85	0.284281	0.168651		1066	1259	1038	0.973734	0.824464		193	211	44	0.227979	0.208531
119167999.IonCode_0141	1284	1386	1164	0.906542	0.839827		293	540	99	0.337884	0.183333		1084	1245	1047	0.965867	0.840964		199	253	63	0.316583	0.249012
119168000.IonCode_0142	1179	1330	1102	0.93469	0.828571		283	529	99	0.349823	0.187146		1085	1269	1056	0.973272	0.832151		202	233	54	0.267327	0.23176
119168001.IonCode_0143	1211	1313	1093	0.90256	0.832445		301	556	98	0.325581	0.176259		1035	1193	996	0.962319	0.83487		205	237	58	0.282927	0.244726
[truncated: 3,065 more rows]

## Sheet: 2
SampID	Raw												FIV
	SNP						Indel						SNP						Indel
	FreeBayes#	GATK#	Concordant#	Percent of FreeBayes	Percent of GATK		FreeBayes#	GATK#	Concordant#	Percent of FreeBayes	Percent of GATK		FreeBayes#	GATK#	Concordant#	Percent of FreeBayes	Percent of GATK		FreeBayes#	GATK#	Concordant#	Percent of FreeBayes	Percent of GATK
119039585.IonCode_0101	1762	1625	1347	0.764472	0.828923		540	634	111	0.205556	0.175079		1111	1274	1079	0.971197	0.846939		226	378	85	0.376106	0.224868
119039586.IonCode_0102	1659	1520	1284	0.77396	0.844737		495	626	110	0.222222	0.175719		1078	1226	1039	0.963822	0.847471		221	363	89	0.402715	0.245179
119039587.IonCode_0103	1286	1347	1123	0.87325	0.833705		332	514	95	0.286145	0.184825		1057	1222	1026	0.970672	0.839607		217	290	72	0.331797	0.248276
119039589.IonCode_0105	1375	1392	1163	0.845818	0.835489		360	518	100	0.277778	0.19305		1064	1213	1027	0.965226	0.846661		204	299	73	0.357843	0.244147
119039590.IonCode_0106	1702	1603	1333	0.783196	0.831566		516	680	97	0.187984	0.142647		1108	1256	1050	0.947653	0.835987		228	373	70	0.307018	0.187668
119039592.IonCode_0108	1353	1378	1156	0.854398	0.838897		348	534	96	0.275862	0.179775		1059	1219	1026	0.968839	0.841674		214	282	75	0.350467	0.265957
119039593.IonCode_0109	1220	1277	1096	0.898361	0.858262		286	495	88	0.307692	0.177778		1057	1199	1035	0.979186	0.863219		192	274	67	0.348958	0.244526
119039594.IonCode_0110	1461	1434	1204	0.824093	0.839609		381	552	100	0.262467	0.181159		1087	1230	1047	0.963201	0.85122		211	309	74	0.350711	0.239482
119039595.IonCode_0111	1385	1402	1194	0.862094	0.851641		361	508	89	0.246537	0.175197		1111	1257	1081	0.972997	0.859984		207	275	72	0.347826	0.261818
119039596.IonCode_0112	1569	1497	1269	0.808795	0.847695		448	606	122	0.272321	0.20132		1106	1242	1065	0.962929	0.857488		218	334	86	0.394495	0.257485
119039597.IonCode_0113	1571	1502	1261	0.802673	0.839547		476	625	124	0.260504	0.1984		1110	1263	1068	0.962162	0.845606		237	355	99	0.417722	0.278873
119039598.IonCode_0114	1420	1451	1220	0.859155	0.840799		393	587	112	0.284987	0.190801		1069	1235	1042	0.974743	0.843725		221	313	74	0.334842	0.236422
119039599.IonCode_0115	1250	1346	1143	0.9144	0.849183		310	471	91	0.293548	0.193206		1088	1253	1075	0.988051	0.857941		203	230	65	0.320197	0.282609
119039600.IonCode_0116	1387	1402	1201	0.865898	0.856633		319	529	86	0.269592	0.162571		1116	1248	1084	0.971326	0.86859		192	281	66	0.34375	0.234875
119039601.IonCode_0117	1368	1369	1158	0.846491	0.845873		346	560	84	0.242775	0.15		1073	1224	1046	0.974837	0.854575		206	307	67	0.325243	0.218241
119039602.IonCode_0118	1438	1454	1198	0.833102	0.823934		448	749	105	0.234375	0.140187		1068	1253	1037	0.970974	0.827614		243	338	74	0.304527	0.218935
119039603.IonCode_0119	1709	1581	1340	0.784084	0.847565		471	663	117	0.248408	0.176471		1127	1248	1074	0.952972	0.860577		216	393	93	0.430556	0.236641
119039604.IonCode_0120	1569	1527	1266	0.806883	0.829077		453	619	115	0.253863	0.185784		1065	1216	1018	0.955869	0.837171		221	346	88	0.39819	0.254335
119039605.IonCode_0121	1676	1532	1291	0.770286	0.842689		471	615	116	0.246285	0.188618		1098	1230	1048	0.954463	0.852033		224	334	86	0.383929	0.257485
119039606.IonCode_0122	1238	1361	1170	0.945073	0.859662		262	405	81	0.30916	0.2		1156	1312	1139	0.985294	0.86814		188	191	60	0.319149	0.314136
119039607.IonCode_0123	1301	1406	1190	0.914681	0.846373		307	431	90	0.29316	0.208817		1146	1315	1124	0.980803	0.854753		211	225	64	0.303318	0.284444
119039608.IonCode_0124	1516	1485	1251	0.825198	0.842424		395	597	110	0.278481	0.184255		1129	1269	1089	0.96457	0.858156		213	339	84	0.394366	0.247788
119039609.IonCode_0125	1658	1569	1326	0.799759	0.845124		488	606	109	0.223361	0.179868		1113	1233	1066	0.957772	0.864558		205	332	75	0.365854	0.225904
119039610.IonCode_0126	1336	1348	1152	0.862275	0.854599		371	462	87	0.234501	0.188312		1066	1190	1035	0.970919	0.869748		189	247	65	0.343915	0.263158
119039611.IonCode_0127	1483	1451	1232	0.830748	0.84907		399	546	95	0.238095	0.173993		1122	1252	1087	0.968806	0.868211		207	297	77	0.371981	0.259259
119039612.IonCode_0128	1766	1612	1323	0.749151	0.82072		559	625	102	0.182469	0.1632		1058	1195	1015	0.959357	0.849372		211	355	77	0.364929	0.216901
119039613.IonCode_0129	1378	1361	1152	0.835994	0.846436		345	550	101	0.292754	0.183636		1093	1232	1052	0.962489	0.853896		209	279	74	0.354067	0.265233
119039614.IonCode_0130	1286	1354	1130	0.878694	0.834564		321	498	87	0.271028	0.174699		1058	1223	1032	0.975425	0.843827		213	268	69	0.323944	0.257463
119039616.IonCode_0132	1576	1447	1221	0.774746	0.843815		462	616	100	0.21645	0.162338		1083	1215	1040	0.960295	0.855967		211	339	80	0.379147	0.235988
119039617.IonCode_0133	1233	1302	1088	0.882401	0.835637		310	482	89	0.287097	0.184647		1026	1177	990	0.964912	0.841121		206	249	66	0.320388	0.26506
119039618.IonCode_0134	1334	1370	1176	0.881559	0.858394		341	496	103	0.302053	0.207661		1099	1253	1078	0.980892	0.860335		210	253	78	0.371429	0.3083
119039619.IonCode_0135	1689	1574	1319	0.780935	0.837992		494	626	120	0.242915	0.191693		1092	1229	1054	0.965201	0.857608		218	350	88	0.40367	0.251429
119039620.IonCode_0136	1656	1567	1304	0.78744	0.832163		510	575	97	0.190196	0.168696		1092	1227	1053	0.964286	0.858191		203	332	78	0.384236	0.23494
119039621.IonCode_0137	1308	1323	1115	0.852446	0.842782		366	535	112	0.306011	0.209346		1042	1186	1007	0.966411	0.849073		214	286	79	0.369159	0.276224
119039622.IonCode_0138	1549	1529	1257	0.811491	0.822106		417	622	105	0.251799	0.16881		1107	1275	1072	0.968383	0.840784		222	331	78	0.351351	0.23565
119039623.IonCode_0139	1075	1235	1014	0.943256	0.821053		241	344	70	0.290456	0.203488		1009	1172	987	0.978196	0.84215		153	168	45	0.294118	0.267857
119039624.IonCode_0140	1447	1347	1113	0.769178	0.826281		395	608	104	0.263291	0.171053		994	1112	943	0.948692	0.848022		204	343	81	0.397059	0.236152
119039625.IonCode_0141	1320	1370	1159	0.87803	0.845985		345	509	93	0.269565	0.182711		1081	1227	1053	0.974098	0.858191		205	277	72	0.35122	0.259928
119039626.IonCode_0142	1362	1395	1155	0.848018	0.827957		373	541	101	0.270777	0.186691		1048	1199	1011	0.964695	0.843203		216	277	80	0.37037	0.288809
119039627.IonCode_0143	1380	1371	1155	0.836957	0.842451		387	578	112	0.289406	0.193772		1039	1181	1003	0.965351	0.84928		210	317	84	0.4	0.264984
119039628.IonCode_0144	1671	1576	1311	0.78456	0.831853		521	676	116	0.222649	0.171598		1119	1263	1075	0.960679	0.851148		229	370	94	0.41048	0.254054
119039629.IonCode_0145	1352	1364	1141	0.843935	0.83651		360	606	107	0.297222	0.176568		1028	1165	985	0.958171	0.845494		209	313	75	0.358852	0.239617
119039630.IonCode_0146	1454	1359	1137	0.781981	0.836645		432	623	103	0.238426	0.165329		953	1080	914	0.959077	0.846296		199	326	74	0.371859	0.226994
119039631.IonCode_0147	1645	1559	1303	0.792097	0.835792		468	568	104	0.222222	0.183099		1120	1269	1079	0.963393	0.850276		223	325	82	0.367713	0.252308
119039632.IonCode_0148	1252	1340	1106	0.883387	0.825373		318	542	99	0.311321	0.182657		1037	1204	1011	0.974928	0.839701		213	309	76	0.356808	0.245955
119039633.IonCode_0149	1619	1509	1262	0.779494	0.836315		479	677	108	0.22547	0.159527		1061	1199	1018	0.959472	0.849041		218	371	85	0.389908	0.229111
119039634.IonCode_0150	1229	1326	1138	0.925956	0.85822		245	377	77	0.314286	0.204244		1109	1255	1081	0.974752	0.861355		183	198	58	0.31694	0.292929
119039635.IonCode_0151	1567	1498	1255	0.800893	0.837784		453	585	111	0.245033	0.189744		1077	1224	1038	0.963788	0.848039		225	324	81	0.36	0.25
119039636.IonCode_0152	1724	1629	1336	0.774942	0.820135		505	612	99	0.19604	0.161765		1087	1250	1046	0.962282	0.8368		220	355	77	0.35	0.216901
119039637.IonCode_0153	1546	1502	1261	0.815653	0.839547		408	567	97	0.237745	0.171076		1116	1267	1080	0.967742	0.852407		211	333	79	0.374408	0.237237
119039638.IonCode_0154	1237	1327	1109	0.896524	0.83572		325	485	83	0.255385	0.171134		1043	1205	1019	0.976989	0.845643		198	255	67	0.338384	0.262745
119039639.IonCode_0155	1353	1364	1139	0.841833	0.835044		347	570	112	0.322767	0.196491		1072	1217	1037	0.967351	0.852095		208	306	82	0.394231	0.267974
119039640.IonCode_0156	1405	1405	1176	0.837011	0.837011		375	505	97	0.258667	0.192079		1059	1202	1027	0.969783	0.854409		218	275	79	0.362385	0.287273
119039641.IonCode_0157	1540	1515	1271	0.825325	0.838944		473	610	123	0.260042	0.201639		1134	1287	1097	0.967372	0.85237		235	335	91	0.387234	0.271642
119039642.IonCode_0158	1412	1417	1202	0.851275	0.848271		372	546	97	0.260753	0.177656		1101	1249	1064	0.966394	0.851882		222	299	80	0.36036	0.267559
119039643.IonCode_0159	1272	1380	1154	0.907233	0.836232		310	519	77	0.248387	0.148362		1114	1288	1087	0.975763	0.843944		203	244	55	0.270936	0.22541
119039644.IonCode_0160	1585	1555	1315	0.829653	0.845659		402	544	87	0.216418	0.159926		1150	1298	1122	0.975652	0.864407		203	283	66	0.325123	0.233216
119039645.IonCode_0161	1421	1505	1264	0.889514	0.839867		338	450	102	0.301775	0.226667		1190	1368	1167	0.980672	0.85307		219	240	77	0.351598	0.320833
119039646.IonCode_0162	1341	1395	1164	0.868009	0.834409		342	567	95	0.277778	0.167549		1116	1291	1085	0.972222	0.840434		227	274	69	0.303965	0.251825
119039647.IonCode_0163	1265	1355	1139	0.900395	0.84059		329	454	88	0.267477	0.193833		1063	1226	1038	0.976482	0.846656		206	251	68	0.330097	0.270916
119039648.IonCode_0164	1661	1602	1324	0.79711	0.826467		490	589	104	0.212245	0.17657		1136	1286	1092	0.961268	0.849145		224	335	81	0.361607	0.241791
119039649.IonCode_0165	1793	1654	1371	0.76464	0.8289		540	668	108	0.2	0.161677		1135	1287	1085	0.955947	0.843046		231	357	78	0.337662	0.218487
119039650.IonCode_0166	1260	1357	1137	0.902381	0.837878		315	477	95	0.301587	0.199161		1094	1252	1060	0.968921	0.846645		217	245	66	0.304147	0.269388
119039651.IonCode_0167	1415	1458	1218	0.860777	0.835391		351	499	85	0.242165	0.170341		1132	1299	1099	0.970848	0.846035		212	266	65	0.306604	0.244361
119039652.IonCode_0168	1626	1614	1361	0.837023	0.843247		408	607	102	0.25	0.16804		1180	1347	1141	0.966949	0.847068		231	300	74	0.320346	0.246667
119039653.IonCode_0169	1159	1314	1053	0.908542	0.80137		347	631	82	0.236311	0.129952		1033	1252	1005	0.972894	0.802716		243	228	52	0.213992	0.22807
119039654.IonCode_0170	1634	1581	1338	0.818849	0.8463		413	533	96	0.232446	0.180113		1203	1355	1150	0.955943	0.848708		233	290	79	0.339056	0.272414
119039655.IonCode_0171	1111	1233	1050	0.945095	0.851582		251	423	84	0.334661	0.198582		1050	1197	1026	0.977143	0.857143		183	214	57	0.311475	0.266355
119039656.IonCode_0172	1403	1442	1194	0.851033	0.828017		385	580	105	0.272727	0.181034		1107	1267	1067	0.963866	0.842147		232	317	83	0.357759	0.26183
119039657.IonCode_0173	1364	1422	1181	0.865836	0.83052		372	553	111	0.298387	0.200723		1118	1286	1083	0.968694	0.842146		234	326	82	0.350427	0.251534
119039658.IonCode_0174	1476	1456	1211	0.820461	0.831731		417	563	103	0.247002	0.182948		1059	1212	1028	0.970727	0.848185		225	316	80	0.355556	0.253165
119039659.IonCode_0175	1248	1311	1111	0.890224	0.847445		281	458	77	0.274021	0.168122		1062	1210	1033	0.972693	0.853719		197	236	62	0.314721	0.262712
119039660.IonCode_0176	1453	1439	1196	0.823125	0.831133		390	573	107	0.274359	0.186736		1095	1252	1060	0.968037	0.846645		215	310	77	0.35814	0.248387
119039661.IonCode_0177	1415	1471	1205	0.85159	0.819171		405	551	95	0.234568	0.172414		1118	1285	1080	0.966011	0.840467		229	288	73	0.318777	0.253472
119039662.IonCode_0178	1361	1395	1183	0.869214	0.848029		334	534	92	0.275449	0.172285		1134	1283	1104	0.973545	0.860483		209	291	73	0.349282	0.250859
119039663.IonCode_0179	1704	1637	1374	0.806338	0.83934		510	659	113	0.221569	0.171472		1137	1311	1100	0.967458	0.839054		239	346	87	0.364017	0.251445
119039664.IonCode_0180	1360	1414	1194	0.877941	0.844413		346	556	109	0.315029	0.196043		1100	1266	1075	0.977273	0.849131		223	288	82	0.367713	0.284722
119039665.IonCode_0181	1521	1447	1225	0.805391	0.846579		407	548	95	0.233415	0.173358		1112	1254	1065	0.957734	0.849282		220	297	72	0.327273	0.242424
119039666.IonCode_0182	1630	1537	1303	0.799387	0.847755		433	587	98	0.226328	0.166951		1148	1299	1115	0.971254	0.858353		214	336	78	0.364486	0.232143
119039667.IonCode_0183	1341	1439	1196	0.891872	0.831133		327	480	92	0.281346	0.191667		1130	1307	1096	0.969912	0.838562		223	262	71	0.318386	0.270992
119039668.IonCode_0184	1304	1366	1156	0.886503	0.846266		296	470	91	0.307432	0.193617		1102	1276	1079	0.979129	0.845611		213	237	68	0.319249	0.28692
119039669.IonCode_0185	1691	1650	1360	0.804258	0.824242		478	636	107	0.223849	0.168239		1155	1333	1113	0.963636	0.834959		234	343	74	0.316239	0.215743
119039670.IonCode_0186	1256	1368	1155	0.919586	0.844298		290	447	83	0.286207	0.185682		1125	1284	1095	0.973333	0.852804		200	235	65	0.325	0.276596
119039671.IonCode_0187	1325	1404	1165	0.879245	0.829772		328	506	94	0.286585	0.185771		1085	1264	1059	0.976037	0.837816		218	262	71	0.325688	0.270992
119039672.IonCode_0188	1404	1463	1222	0.87037	0.83527		381	550	110	0.288714	0.2		1156	1320	1125	0.973183	0.852273		236	317	90	0.381356	0.283912
119039673.IonCode_0189	1475	1467	1232	0.835254	0.839809		394	606	104	0.263959	0.171617		1151	1296	1113	0.966985	0.858796		226	337	81	0.358407	0.240356
119039674.IonCode_0190	1702	1544	1297	0.762045	0.840026		522	662	122	0.233716	0.18429		1120	1253	1058	0.944643	0.844374		228	349	83	0.364035	0.237822
119039676.IonCode_0192	1317	1390	1178	0.894457	0.847482		330	498	98	0.29697	0.196787		1146	1293	1109	0.967714	0.857695		213	264	73	0.342723	0.276515
119039677.IonCode_0193	1279	1325	1129	0.882721	0.852075		299	460	99	0.331104	0.215217		1104	1253	1077	0.975543	0.859537		204	252	79	0.387255	0.313492
119039678.IonCode_0194	1334	1365	1162	0.871064	0.851282		302	520	98	0.324503	0.188462		1122	1248	1078	0.960784	0.863782		195	264	72	0.369231	0.272727
119039679.IonCode_0195	1227	1268	1070	0.872046	0.843849		301	474	81	0.269103	0.170886		1041	1182	1008	0.9683	0.852792		192	249	62	0.322917	0.248996
119039680.IonCode_0196	1379	1398	1194	0.865845	0.854077		362	559	95	0.262431	0.169946		1144	1288	1100	0.961538	0.854037		220	315	74	0.336364	0.234921
119039681.IonCode_0201	1203	1305	1096	0.911056	0.839847		280	433	88	0.314286	0.203233		1084	1245	1051	0.969557	0.844177		202	238	73	0.361386	0.306723
119039682.IonCode_0202	1148	1304	1066	0.928571	0.817485		288	462	94	0.326389	0.203463		1045	1236	1026	0.981818	0.830097		217	237	68	0.313364	0.28692
119039683.IonCode_0203	1443	1447	1209	0.837838	0.835522		380	562	95	0.25	0.169039		1109	1278	1076	0.970243	0.841941		227	289	72	0.317181	0.249135
119039684.IonCode_0204	1175	1287	1092	0.929362	0.848485		275	443	95	0.345455	0.214447		1088	1241	1058	0.972426	0.852538		192	222	61	0.317708	0.274775
119039685.IonCode_0205	1177	1294	1101	0.935429	0.85085		273	461	87	0.318681	0.18872		1106	1261	1081	0.977396	0.857256		200	256	70	0.35	0.273438
119039686.IonCode_0206	1232	1324	1126	0.913961	0.850453		276	439	82	0.297101	0.186788		1080	1225	1056	0.977778	0.862041		176	203	56	0.318182	0.275862
119039687.IonCode_0207	1134	1272	1056	0.931217	0.830189		270	395	81	0.3	0.205063		1057	1213	1024	0.96878	0.844188		179	217	51	0.284916	0.235023
119039688.IonCode_0208	1137	1261	1053	0.926121	0.835052		259	457	83	0.320463	0.181619		1021	1185	1001	0.980411	0.844726		170	221	50	0.294118	0.226244
119039689.IonCode_0209	1231	1320	1098	0.891958	0.831818		296	466	86	0.290541	0.184549		1056	1225	1029	0.974432	0.84		209	245	64	0.30622	0.261224
119039690.IonCode_0210	1097	1233	1031	0.939836	0.836172		254	381	74	0.291339	0.194226		1026	1192	1003	0.977583	0.841443		174	183	44	0.252874	0.240437
119039691.IonCode_0211	1294	1386	1163	0.898764	0.839105		331	512	109	0.329305	0.212891		1092	1268	1079	0.988095	0.850946		216	277	86	0.398148	0.310469
119039692.IonCode_0212	1278	1357	1134	0.887324	0.835667		315	478	90	0.285714	0.188285		1094	1253	1055	0.964351	0.841979		216	256	76	0.351852	0.296875
119039693.IonCode_0213	1235	1361	1132	0.916599	0.831741		304	442	87	0.286184	0.196833		1097	1277	1072	0.977211	0.839468		206	236	65	0.315534	0.275424
119039694.IonCode_0214	1149	1268	1073	0.933856	0.846215		258	412	78	0.302326	0.18932		1066	1214	1043	0.978424	0.859143		179	196	50	0.27933	0.255102
119039695.IonCode_0215	1182	1330	1102	0.932318	0.828571		290	428	80	0.275862	0.186916		1040	1211	1022	0.982692	0.843931		191	224	62	0.324607	0.276786
119039696.IonCode_0216	1383	1387	1177	0.851048	0.848594		352	517	92	0.261364	0.17795		1079	1232	1050	0.973123	0.852273		200	283	67	0.335	0.236749
119039697.IonCode_0217	1256	1335	1136	0.904459	0.850936		295	450	99	0.335593	0.22		1106	1254	1077	0.973779	0.858852		200	248	70	0.35	0.282258
119039698.IonCode_0218	1264	1320	1142	0.903481	0.865152		277	449	88	0.31769	0.195991		1097	1222	1073	0.978122	0.878069		188	237	76	0.404255	0.320675
119039699.IonCode_0219	1156	1243	1053	0.9109	0.847144		290	489	94	0.324138	0.192229		1008	1156	985	0.977183	0.852076		198	240	75	0.378788	0.3125
119039700.IonCode_0220	1224	1304	1106	0.903595	0.84816		281	451	86	0.30605	0.190687		1057	1227	1043	0.986755	0.850041		189	251	68	0.359788	0.270916
119039701.IonCode_0221	1192	1264	1077	0.903523	0.852057		278	456	98	0.352518	0.214912		1028	1173	1007	0.979572	0.858483		177	230	66	0.372881	0.286957
119039702.IonCode_0222	1179	1321	1099	0.932146	0.831945		268	396	83	0.309701	0.209596		1077	1244	1051	0.975859	0.844855		187	189	50	0.26738	0.26455
119039703.IonCode_0223	1243	1336	1134	0.912309	0.848802		284	448	78	0.274648	0.174107		1093	1244	1069	0.978042	0.859325		190	220	59	0.310526	0.268182
119039704.IonCode_0224	1142	1248	1045	0.915061	0.83734		265	436	88	0.332075	0.201835		1016	1168	993	0.977362	0.850171		173	224	58	0.33526	0.258929
119039705.IonCode_0225	1197	1332	1111	0.928154	0.834084		273	466	94	0.344322	0.201717		1092	1267	1072	0.981685	0.846093		200	236	69	0.345	0.292373
119039706.IonCode_0226	1055	1203	1007	0.954502	0.837074		240	418	84	0.35	0.200957		1001	1166	984	0.983017	0.843911		176	205	55	0.3125	0.268293
119039707.IonCode_0227	1099	1282	1055	0.959964	0.822933		224	335	69	0.308036	0.20597		1045	1212	1026	0.981818	0.846535		140	151	36	0.257143	0.238411
119039708.IonCode_0228	1321	1379	1176	0.890235	0.852792		302	505	95	0.31457	0.188119		1136	1282	1100	0.96831	0.858034		211	278	77	0.364929	0.276978
119039709.IonCode_0229	1277	1334	1125	0.880971	0.843328		325	532	107	0.329231	0.201128		1047	1203	1017	0.971347	0.845387		229	284	86	0.375546	0.302817
119039710.IonCode_0230	1178	1266	1057	0.897284	0.834913		283	489	81	0.286219	0.165644		1040	1189	1012	0.973077	0.851135		194	247	61	0.314433	0.246964
119039711.IonCode_0231	1247	1307	1101	0.882919	0.842387		286	511	87	0.304196	0.170254		1041	1178	1010	0.970221	0.857385		187	258	73	0.390374	0.282946
119039712.IonCode_0232	1245	1344	1131	0.908434	0.841518		298	441	94	0.315436	0.213152		1072	1234	1050	0.979478	0.850891		194	224	66	0.340206	0.294643
119039713.IonCode_0233	1173	1249	1072	0.913896	0.858287		278	487	90	0.323741	0.184805		1047	1191	1026	0.979943	0.861461		198	249	66	0.333333	0.26506
119039714.IonCode_0234	1093	1252	1026	0.938701	0.819489		259	415	78	0.301158	0.187952		1022	1215	1002	0.980431	0.824691		181	191	44	0.243094	0.230366
119039715.IonCode_0235	1223	1311	1097	0.896975	0.836766		313	439	92	0.29393	0.209567		1039	1190	1014	0.975938	0.852101		196	235	67	0.341837	0.285106
119039716.IonCode_0236	1218	1267	1079	0.885878	0.851618		321	493	95	0.29595	0.192698		1038	1180	1010	0.973025	0.855932		202	271	70	0.346535	0.258303
119039717.IonCode_0237	1340	1358	1150	0.858209	0.846834		317	444	92	0.290221	0.207207		1076	1214	1044	0.97026	0.859967		198	261	71	0.358586	0.272031
119039718.IonCode_0238	1083	1275	1042	0.962142	0.817255		216	316	57	0.263889	0.18038		1049	1216	1020	0.972355	0.838816		150	156	37	0.246667	0.237179
119039719.IonCode_0239	1238	1301	1096	0.885299	0.842429		290	448	82	0.282759	0.183036		1020	1163	999	0.979412	0.858985		178	237	56	0.314607	0.236287
119039720.IonCode_0240	1238	1277	1090	0.880452	0.853563		293	463	91	0.31058	0.196544		1029	1176	1002	0.973761	0.852041		185	261	68	0.367568	0.260536
119039721.IonCode_0241	1303	1371	1114	0.85495	0.812546		391	654	104	0.265985	0.159021		1047	1239	1013	0.967526	0.817595		249	325	79	0.317269	0.243077
119039722.IonCode_0242	1194	1295	1076	0.901173	0.830888		284	459	84	0.295775	0.183007		1037	1213	1016	0.979749	0.837593		196	227	65	0.331633	0.286344
119039723.IonCode_0243	1431	1662	1303	0.910552	0.783995		327	506	112	0.342508	0.221344		1254	1556	1226	0.977671	0.787918		210	245	72	0.342857	0.293878
119039724.IonCode_0244	1237	1296	1110	0.897332	0.856481		294	457	88	0.29932	0.19256		1047	1185	1021	0.975167	0.861603		191	240	64	0.335079	0.266667
119039725.IonCode_0245	1344	1375	1150	0.855655	0.836364		340	485	93	0.273529	0.191753		1081	1224	1046	0.967623	0.854575		205	252	66	0.321951	0.261905
119039726.IonCode_0246	1138	1224	1056	0.927944	0.862745		248	385	75	0.302419	0.194805		1046	1180	1023	0.978011	0.866949		168	192	54	0.321429	0.28125
119039727.IonCode_0247	1319	1354	1143	0.866566	0.844165		336	497	89	0.264881	0.179074		1066	1215	1035	0.970919	0.851852		206	267	71	0.34466	0.265918
119039728.IonCode_0248	1272	1343	1131	0.889151	0.842144		300	456	85	0.283333	0.186404		1073	1233	1046	0.974837	0.848337		183	235	60	0.327869	0.255319
119039729.IonCode_0249	1247	1326	1116	0.894948	0.841629		314	492	95	0.302548	0.193089		1052	1217	1032	0.980989	0.847987		198	266	66	0.333333	0.24812
119039730.IonCode_0250	1232	1360	1152	0.935065	0.847059		270	442	94	0.348148	0.21267		1119	1297	1105	0.987489	0.851966		186	221	65	0.349462	0.294118
119039731.IonCode_0251	1149	1306	1090	0.948651	0.834609		261	407	75	0.287356	0.184275		1064	1223	1042	0.979323	0.852003		167	212	53	0.317365	0.25
119039732.IonCode_0252	1241	1333	1130	0.910556	0.847712		286	422	89	0.311189	0.2109		1124	1264	1088	0.967972	0.860759		196	223	65	0.331633	0.29148
119039733.IonCode_0253	1246	1338	1160	0.930979	0.866966		234	373	75	0.320513	0.201072		1145	1280	1117	0.975546	0.872656		164	192	55	0.335366	0.286458
119039734.IonCode_0254	1323	1406	1187	0.897203	0.844239		318	455	93	0.292453	0.204396		1137	1304	1106	0.972735	0.84816		219	229	68	0.310502	0.296943
119039735.IonCode_0255	1180	1315	1104	0.935593	0.839544		270	358	74	0.274074	0.206704		1095	1255	1066	0.973516	0.849402		177	186	48	0.271186	0.258065
119039736.IonCode_0256	1271	1392	1145	0.900865	0.822557		322	449	88	0.273292	0.195991		1103	1305	1076	0.975521	0.824521		227	239	68	0.299559	0.284519
119039737.IonCode_0257	1210	1313	1128	0.932231	0.859101		248	436	76	0.306452	0.174312		1112	1251	1083	0.973921	0.865707		176	210	55	0.3125	0.261905
119039738.IonCode_0258	1281	1322	1116	0.871194	0.844175		307	465	86	0.28013	0.184946		1059	1195	1034	0.976393	0.865272		181	250	64	0.353591	0.256
119039739.IonCode_0259	1301	1379	1165	0.895465	0.844815		296	477	84	0.283784	0.176101		1117	1277	1087	0.973142	0.851214		200	243	64	0.32	0.263374
119039740.IonCode_0260	1291	1376	1152	0.892332	0.837209		330	499	87	0.263636	0.174349		1094	1260	1074	0.981718	0.852381		208	266	70	0.336538	0.263158
119039741.IonCode_0261	1269	1298	1105	0.870764	0.85131		324	495	105	0.324074	0.212121		1044	1183	1025	0.981801	0.866441		201	282	86	0.427861	0.304965
119039742.IonCode_0262	1164	1297	1088	0.934708	0.838859		268	426	82	0.30597	0.192488		1056	1217	1037	0.982008	0.852095		189	226	63	0.333333	0.278761
119039743.IonCode_0263	1474	1473	1237	0.839213	0.839783		391	547	101	0.258312	0.184644		1117	1278	1087	0.973142	0.850548		220	316	83	0.377273	0.262658
119039745.IonCode_0265	1313	1429	1184	0.901752	0.828551		330	522	89	0.269697	0.170498		1157	1342	1125	0.972342	0.838301		218	263	74	0.33945	0.281369
119039746.IonCode_0266	1540	1525	1297	0.842208	0.850492		388	555	101	0.260309	0.181982		1171	1318	1132	0.966695	0.858877		223	308	80	0.358744	0.25974
119039747.IonCode_0267	1456	1536	1284	0.881868	0.835938		377	550	102	0.270557	0.185455		1239	1405	1199	0.967716	0.853381		240	292	78	0.325	0.267123
119039748.IonCode_0268	1437	1457	1244	0.865692	0.853809		350	561	101	0.288571	0.180036		1176	1323	1137	0.966837	0.85941		217	291	74	0.341014	0.254296
119039749.IonCode_0269	1339	1439	1195	0.892457	0.830438		341	508	105	0.307918	0.206693		1145	1329	1114	0.972926	0.838224		231	294	81	0.350649	0.27551
119039750.IonCode_0270	1582	1580	1333	0.842604	0.843671		421	581	110	0.261283	0.189329		1220	1384	1184	0.970492	0.855491		227	329	87	0.38326	0.264438
119039751.IonCode_0271	1408	1470	1214	0.862216	0.82585		379	635	92	0.242744	0.144882		1136	1307	1087	0.956866	0.831676		225	313	61	0.271111	0.194888
119039752.IonCode_0272	1483	1546	1298	0.875253	0.839586		352	519	94	0.267045	0.181118		1209	1392	1185	0.980149	0.851293		233	274	79	0.339056	0.288321
119039753.IonCode_0273	1246	1382	1162	0.932584	0.84081		310	471	105	0.33871	0.22293		1144	1302	1107	0.967657	0.85023		204	239	75	0.367647	0.313808
119039754.IonCode_0274	1266	1404	1180	0.93207	0.840456		288	443	98	0.340278	0.221219		1182	1363	1147	0.970389	0.841526		212	223	65	0.306604	0.29148
119039755.IonCode_0275	1174	1308	1109	0.944634	0.847859		252	389	78	0.309524	0.200514		1108	1274	1082	0.976534	0.849294		188	194	52	0.276596	0.268041
119039756.IonCode_0276	1402	1446	1227	0.875178	0.848548		321	511	95	0.29595	0.18591		1164	1304	1123	0.964777	0.861196		210	278	77	0.366667	0.276978
119039757.IonCode_0277	1356	1447	1208	0.890855	0.834831		328	482	104	0.317073	0.215768		1155	1328	1123	0.972294	0.845633		232	258	80	0.344828	0.310078
119039758.IonCode_0278	1363	1459	1241	0.910492	0.850583		313	466	94	0.300319	0.201717		1210	1382	1186	0.980165	0.858177		220	271	76	0.345455	0.280443
119039759.IonCode_0279	1299	1438	1193	0.918399	0.829624		346	533	103	0.297688	0.193246		1144	1331	1113	0.972902	0.836213		228	302	76	0.333333	0.251656
119039760.IonCode_0280	1547	1617	1362	0.880414	0.842301		356	519	117	0.328652	0.225434		1286	1464	1244	0.967341	0.849727		247	277	85	0.34413	0.306859
119039761.IonCode_0281	1302	1465	1225	0.94086	0.836177		301	462	96	0.318937	0.207792		1205	1391	1178	0.977593	0.846873		216	229	65	0.300926	0.283843
119039762.IonCode_0282	1410	1516	1283	0.909929	0.846306		344	545	112	0.325581	0.205505		1252	1444	1229	0.981629	0.851108		235	282	84	0.357447	0.297872
119039763.IonCode_0283	1282	1430	1194	0.931357	0.834965		266	434	91	0.342105	0.209677		1212	1389	1176	0.970297	0.846652		202	213	67	0.331683	0.314554
119039764.IonCode_0284	1464	1523	1276	0.871585	0.83782		396	574	106	0.267677	0.184669		1218	1394	1182	0.970443	0.84792		242	299	85	0.35124	0.284281
119039765.IonCode_0285	1390	1507	1278	0.919424	0.848042		317	440	94	0.29653	0.213636		1239	1413	1205	0.972559	0.852795		222	228	72	0.324324	0.315789
119039766.IonCode_0286	1582	1611	1318	0.833123	0.818125		461	675	106	0.229935	0.157037		1212	1400	1170	0.965347	0.835714		253	357	86	0.339921	0.240896
119039767.IonCode_0287	1456	1508	1274	0.875	0.844828		345	518	92	0.266667	0.177606		1212	1361	1165	0.961221	0.855988		235	280	78	0.331915	0.278571
119039768.IonCode_0288	1361	1466	1238	0.909625	0.844475		328	511	94	0.286585	0.183953		1218	1380	1177	0.966338	0.852899		223	263	75	0.336323	0.285171
119039769.IonCode_0289	1624	1635	1319	0.812192	0.806728		510	749	105	0.205882	0.140187		1200	1411	1156	0.963333	0.819277		274	351	78	0.284672	0.222222
119039770.IonCode_0290	1486	1535	1313	0.88358	0.855375		387	541	105	0.271318	0.194085		1224	1389	1191	0.973039	0.857451		227	309	86	0.378855	0.278317
119039771.IonCode_0291	1370	1477	1248	0.910949	0.844956		324	457	88	0.271605	0.19256		1236	1422	1207	0.976537	0.848805		237	246	69	0.291139	0.280488
119039772.IonCode_0292	1365	1499	1267	0.928205	0.84523		301	429	81	0.269103	0.188811		1228	1419	1208	0.983713	0.851304		222	235	70	0.315315	0.297872
119039773.IonCode_0293	1292	1359	1179	0.912539	0.86755		285	464	94	0.329825	0.202586		1141	1288	1123	0.984224	0.871894		190	246	73	0.384211	0.296748
119039774.IonCode_0294	1270	1353	1137	0.895276	0.840355		335	490	94	0.280597	0.191837		1085	1242	1059	0.976037	0.852657		210	248	75	0.357143	0.302419
119039775.IonCode_0295	1462	1524	1289	0.881669	0.845801		337	477	92	0.272997	0.192872		1226	1395	1187	0.968189	0.850896		214	256	72	0.336449	0.28125
119039776.IonCode_0296	1342	1404	1187	0.884501	0.845442		330	535	96	0.290909	0.179439		1108	1266	1078	0.972924	0.851501		212	304	78	0.367925	0.256579
119058289.IonCode_0649	1369	1514	1219	0.890431	0.805152		357	540	88	0.246499	0.162963		1130	1351	1112	0.984071	0.823094		216	230	52	0.240741	0.226087
119058290.IonCode_0602	4594	3763	2994	0.65172	0.795642		1401	1231	223	0.159172	0.181154		1245	1414	1185	0.951807	0.838048		266	534	102	0.383459	0.191011
119058290.IonCode_0650	4134	3453	2782	0.672956	0.805676		1190	867	185	0.155462	0.213379		1207	1358	1150	0.952775	0.846834		232	344	80	0.344828	0.232558
119058291.IonCode_0603	1861	1819	1486	0.798495	0.816932		572	701	134	0.234266	0.191155		1184	1392	1140	0.962838	0.818966		260	333	81	0.311538	0.243243
119058291.IonCode_0651	1541	1604	1301	0.844257	0.811097		446	683	109	0.244395	0.15959		1181	1398	1145	0.969517	0.819027		253	343	83	0.328063	0.241983
119058292.IonCode_0604	1540	1647	1337	0.868182	0.811779		443	621	107	0.241535	0.172303		1236	1464	1192	0.964401	0.814208		262	290	72	0.274809	0.248276
119058292.IonCode_0652	1522	1655	1343	0.882392	0.81148		408	606	113	0.276961	0.186469		1237	1464	1201	0.970897	0.820355		249	289	76	0.305221	0.262976
119058293.IonCode_0605	1773	1775	1456	0.821207	0.820282		487	627	112	0.229979	0.178628		1229	1431	1190	0.968267	0.831586		239	303	70	0.292887	0.231023
119058293.IonCode_0653	1721	1716	1402	0.814643	0.817016		490	635	108	0.220408	0.170079		1198	1412	1161	0.969115	0.822238		252	308	71	0.281746	0.230519
119058294.IonCode_0606	1686	1685	1405	0.833333	0.833828		443	634	127	0.286682	0.200315		1211	1391	1165	0.962015	0.837527		239	291	72	0.301255	0.247423
119058294.IonCode_0654	1663	1694	1378	0.828623	0.813459		486	716	122	0.251029	0.170391		1196	1405	1157	0.967391	0.823488		254	332	80	0.314961	0.240964
119058295.IonCode_0607	3087	2642	2137	0.692258	0.808857		1031	1013	171	0.165858	0.168806		1266	1440	1209	0.954976	0.839583		275	464	96	0.349091	0.206897
119058295.IonCode_0655	2698	2372	1945	0.720904	0.819983		889	993	161	0.181102	0.162135		1263	1451	1206	0.954869	0.831151		276	469	112	0.405797	0.238806
119058296.IonCode_0608	2235	1995	1609	0.719911	0.806516		713	858	137	0.192146	0.159674		1203	1403	1160	0.964256	0.8268		277	446	94	0.33935	0.210762
119058296.IonCode_0656	2237	2033	1676	0.749218	0.824397		698	769	118	0.169054	0.153446		1197	1383	1153	0.963241	0.833695		262	387	75	0.28626	0.193798
119058297.IonCode_0657	1541	1582	1282	0.831927	0.810367		436	577	110	0.252294	0.190641		1167	1366	1125	0.96401	0.823572		242	282	68	0.280992	0.241135
119058298.IonCode_0658	3128	2623	2083	0.665921	0.794129		1010	985	156	0.154455	0.158376		1179	1375	1125	0.954198	0.818182		285	476	100	0.350877	0.210084
119058299.IonCode_0659	1413	1491	1219	0.862703	0.817572		417	573	98	0.235012	0.17103		1100	1286	1062	0.965455	0.825816		232	245	62	0.267241	0.253061
119058300.IonCode_0660	1858	1776	1472	0.79225	0.828829		557	799	124	0.222621	0.155194		1235	1419	1182	0.957085	0.832981		264	393	94	0.356061	0.239186
119058301.IonCode_0661	1746	1673	1379	0.789805	0.824268		535	724	115	0.214953	0.15884		1207	1370	1147	0.95029	0.837226		260	365	82	0.315385	0.224658
119058302.IonCode_0662	1908	1843	1512	0.792453	0.820402		583	749	127	0.217839	0.169559		1223	1399	1168	0.955029	0.834882		274	381	95	0.346715	0.249344
119058303.IonCode_0663	2409	2063	1697	0.704442	0.822588		825	930	153	0.185455	0.164516		1178	1375	1128	0.957555	0.820364		284	473	100	0.352113	0.211416
119058304.IonCode_0664	2110	1892	1572	0.745024	0.830867		650	815	133	0.204615	0.16319		1197	1393	1149	0.9599	0.824838		279	392	89	0.318996	0.227041
119058305.IonCode_0617	1635	1701	1352	0.826911	0.794827		461	555	95	0.206074	0.171171		1155	1342	1111	0.961905	0.827869		222	239	56	0.252252	0.23431
119058305.IonCode_0665	1402	1551	1244	0.887304	0.802063		377	557	99	0.262599	0.177738		1152	1360	1123	0.974826	0.825735		230	260	54	0.234783	0.207692
119058306.IonCode_0618	1473	1586	1271	0.862865	0.801387		438	710	119	0.271689	0.167606		1174	1398	1128	0.960818	0.806867		274	340	83	0.30292	0.244118
119058306.IonCode_0666	1530	1554	1291	0.843791	0.830759		410	601	103	0.25122	0.171381		1193	1384	1150	0.963956	0.830925		246	303	71	0.288618	0.234323
119058307.IonCode_0619	1769	1734	1411	0.797626	0.813725		571	750	125	0.218914	0.166667		1194	1390	1140	0.954774	0.820144		270	353	83	0.307407	0.235127
119058307.IonCode_0667	1646	1662	1340	0.814095	0.806258		497	690	108	0.217304	0.156522		1177	1398	1130	0.960068	0.808298		260	322	71	0.273077	0.220497
119058308.IonCode_0620	1499	1520	1266	0.844563	0.832895		447	718	112	0.250559	0.155989		1185	1360	1138	0.960338	0.836765		263	359	85	0.323194	0.236769
119058308.IonCode_0668	1678	1618	1335	0.79559	0.825093		498	737	116	0.232932	0.157395		1188	1368	1128	0.949495	0.824561		268	389	85	0.317164	0.218509
119058309.IonCode_0621	1349	1444	1178	0.873239	0.815789		401	571	99	0.246883	0.17338		1106	1295	1067	0.964738	0.823938		241	271	68	0.282158	0.250923
119058309.IonCode_0669	1543	1565	1289	0.835386	0.823642		416	583	105	0.252404	0.180103		1129	1304	1088	0.963685	0.834356		234	281	71	0.303419	0.252669
119058310.IonCode_0622	1790	1687	1374	0.767598	0.814464		567	861	142	0.250441	0.164925		1171	1370	1126	0.961571	0.821898		279	413	99	0.354839	0.239709
119058310.IonCode_0670	2193	1955	1597	0.728226	0.81688		727	976	148	0.203576	0.151639		1188	1372	1139	0.958754	0.830175		284	484	103	0.362676	0.21281
119058311.IonCode_0623	1464	1552	1241	0.847678	0.799613		442	577	103	0.233032	0.17851		1119	1328	1081	0.966041	0.814006		233	282	68	0.291845	0.241135
119058311.IonCode_0671	1544	1602	1277	0.827073	0.797129		479	643	99	0.206681	0.153966		1131	1332	1088	0.961981	0.816817		246	305	74	0.300813	0.242623
119058312.IonCode_0624	1700	1692	1398	0.822353	0.826241		489	709	118	0.241309	0.166432		1224	1397	1166	0.952614	0.834646		260	349	82	0.315385	0.234957
119058312.IonCode_0672	1852	1759	1456	0.786177	0.827743		559	758	123	0.220036	0.162269		1221	1405	1175	0.962326	0.836299		247	366	84	0.340081	0.229508
119058313.IonCode_0625	2066	1867	1512	0.731849	0.809855		663	877	136	0.205128	0.155074		1213	1393	1157	0.953833	0.830581		276	470	94	0.34058	0.2
119058313.IonCode_0673	2121	1925	1558	0.734559	0.809351		737	959	146	0.1981	0.152242		1216	1391	1153	0.948191	0.8289		281	468	103	0.366548	0.220085
119058314.IonCode_0626	1525	1557	1286	0.843279	0.825947		436	561	102	0.233945	0.181818		1170	1359	1131	0.966667	0.83223		255	277	70	0.27451	0.252708
119058314.IonCode_0674	1557	1614	1300	0.834939	0.805452		500	647	111	0.222	0.171561		1158	1368	1114	0.962003	0.814327		274	304	76	0.277372	0.25
119058315.IonCode_0627	2792	2371	1921	0.688037	0.810207		943	1017	163	0.172853	0.160275		1217	1372	1154	0.948233	0.841108		275	505	102	0.370909	0.20198
119058315.IonCode_0675	2482	2125	1751	0.705479	0.824		813	995	157	0.193112	0.157789		1209	1370	1138	0.941274	0.830657		289	516	106	0.366782	0.205426
119058316.IonCode_0628	1825	1765	1451	0.795068	0.822096		555	678	116	0.209009	0.171091		1240	1424	1189	0.958871	0.834972		269	351	84	0.312268	0.239316
119058316.IonCode_0676	2064	1932	1576	0.763566	0.815735		685	830	151	0.220438	0.181928		1256	1451	1214	0.966561	0.836664		273	432	104	0.380952	0.240741
119058317.IonCode_0629	2045	1927	1557	0.761369	0.807992		707	864	139	0.196605	0.16088		1208	1403	1149	0.951159	0.818959		288	429	93	0.322917	0.216783
119058317.IonCode_0677	2384	2075	1737	0.728607	0.837108		791	928	133	0.168142	0.143319		1220	1408	1159	0.95	0.823153		288	468	95	0.329861	0.202991
119058318.IonCode_0630	1356	1485	1210	0.89233	0.814815		354	554	90	0.254237	0.162455		1149	1335	1111	0.966928	0.83221		218	234	55	0.252294	0.235043
119058318.IonCode_0678	1668	1675	1363	0.817146	0.813731		483	669	104	0.215321	0.155456		1185	1346	1129	0.952743	0.838782		229	336	68	0.296943	0.202381
119058319.IonCode_0631	2229	2059	1653	0.741588	0.802817		745	814	142	0.190604	0.174447		1205	1412	1143	0.948548	0.80949		296	432	103	0.347973	0.238426
119058319.IonCode_0679	2126	1959	1578	0.742239	0.805513		696	802	135	0.193966	0.168329		1198	1415	1151	0.960768	0.813428		296	442	106	0.358108	0.239819
119058320.IonCode_0632	2360	2119	1737	0.736017	0.819726		747	923	150	0.200803	0.162514		1222	1422	1169	0.956628	0.822082		290	434	92	0.317241	0.211982
119058320.IonCode_0680	2983	2514	2060	0.69058	0.819411		970	975	152	0.156701	0.155897		1262	1441	1205	0.954834	0.836225		285	453	96	0.336842	0.211921
119058321.IonCode_0633	1853	1806	1475	0.796006	0.816722		579	745	118	0.2038	0.158389		1217	1418	1164	0.95645	0.820874		281	394	90	0.320285	0.228426
119058321.IonCode_0681	1997	1877	1511	0.756635	0.805008		687	874	140	0.203785	0.160183		1211	1433	1161	0.958712	0.810188		296	437	99	0.334459	0.226545
119058322.IonCode_0634	1493	1580	1278	0.855995	0.808861		440	663	109	0.247727	0.164404		1191	1389	1142	0.958858	0.822174		266	320	78	0.293233	0.24375
119058322.IonCode_0682	1553	1610	1308	0.842241	0.812422		432	598	104	0.240741	0.173913		1188	1384	1144	0.962963	0.82659		255	293	77	0.301961	0.262799
119058323.IonCode_0635	1313	1459	1170	0.891089	0.801919		363	555	96	0.264463	0.172973		1136	1330	1095	0.963908	0.823308		211	235	58	0.274882	0.246809
119058323.IonCode_0683	1309	1464	1175	0.897632	0.802596		351	514	94	0.267806	0.182879		1084	1282	1047	0.965867	0.816693		198	232	54	0.272727	0.232759
119058324.IonCode_0636	1907	1782	1462	0.766649	0.820426		646	877	119	0.184211	0.13569		1181	1367	1125	0.952583	0.82297		277	437	84	0.303249	0.19222
119058324.IonCode_0684	1811	1742	1438	0.794036	0.825488		575	787	112	0.194783	0.142313		1205	1366	1145	0.950207	0.838214		261	409	80	0.306513	0.195599
119058325.IonCode_0637	1650	1660	1369	0.829697	0.824699		501	654	121	0.241517	0.185015		1213	1412	1168	0.962902	0.827195		261	320	84	0.321839	0.2625
119058325.IonCode_0685	1809	1757	1446	0.799337	0.822994		573	700	126	0.219895	0.18		1211	1426	1166	0.962841	0.817672		278	367	87	0.31295	0.237057
119058326.IonCode_0638	2277	2066	1685	0.740009	0.815586		774	905	144	0.186047	0.159116		1235	1422	1172	0.948988	0.824191		284	454	96	0.338028	0.211454
119058326.IonCode_0686	2173	2007	1668	0.767602	0.831091		712	849	151	0.212079	0.177856		1248	1429	1199	0.960737	0.839048		271	434	101	0.372694	0.232719
119058327.IonCode_0639	1719	1664	1338	0.77836	0.804087		511	641	100	0.195695	0.156006		1135	1340	1093	0.962996	0.815672		258	344	72	0.27907	0.209302
119058327.IonCode_0687	1711	1688	1351	0.789597	0.800355		555	817	105	0.189189	0.128519		1122	1341	1078	0.960784	0.803878		259	376	70	0.27027	0.18617
119058328.IonCode_0640	1323	1493	1174	0.887377	0.786336		357	574	98	0.27451	0.170732		1088	1303	1053	0.967831	0.808135		227	243	61	0.268722	0.251029
119058328.IonCode_0688	1570	1626	1327	0.845223	0.816113		479	698	131	0.273486	0.187679		1175	1381	1135	0.965957	0.821868		280	346	98	0.35	0.283237
119058329.IonCode_0641	1755	1682	1377	0.784615	0.818668		559	696	119	0.21288	0.170977		1213	1388	1158	0.954658	0.834294		273	342	80	0.29304	0.233918
119058329.IonCode_0689	1943	1814	1496	0.769943	0.824697		623	821	125	0.200642	0.152253		1229	1411	1176	0.956876	0.833451		281	416	91	0.323843	0.21875
119058330.IonCode_0642	1408	1501	1240	0.880682	0.826116		389	596	101	0.25964	0.169463		1178	1351	1144	0.971138	0.84678		228	284	70	0.307018	0.246479
119058330.IonCode_0690	1717	1674	1401	0.815958	0.836918		486	680	105	0.216049	0.154412		1222	1388	1176	0.962357	0.847262		249	353	81	0.325301	0.229462
119058331.IonCode_0643	1808	1772	1452	0.803097	0.819413		586	771	127	0.216724	0.164721		1238	1438	1192	0.962843	0.828929		285	408	99	0.347368	0.242647
119058331.IonCode_0691	1772	1774	1452	0.819413	0.818489		527	643	120	0.227704	0.186625		1224	1436	1187	0.969771	0.826602		264	329	84	0.318182	0.255319
119058332.IonCode_0644	2398	2132	1717	0.716013	0.805347		811	893	143	0.176326	0.160134		1237	1428	1178	0.952304	0.82493		297	443	92	0.309764	0.207675
119058332.IonCode_0692	2366	2138	1765	0.745985	0.825538		772	876	137	0.177461	0.156393		1245	1425	1189	0.95502	0.834386		290	454	97	0.334483	0.213656
119058333.IonCode_0645	1999	1837	1515	0.757879	0.824714		726	822	124	0.170799	0.150852		1211	1390	1153	0.952106	0.829496		275	401	79	0.287273	0.197007
119058333.IonCode_0693	1786	1723	1414	0.791713	0.820662		528	699	120	0.227273	0.171674		1203	1384	1148	0.954281	0.82948		267	370	80	0.299625	0.216216
119068737.IonCode_0601	1214	1319	1047	0.862438	0.793783		382	815	100	0.26178	0.122699		1025	1235	986	0.961951	0.798381		274	351	75	0.273723	0.213675
119068738.IonCode_0602	1330	1397	1158	0.870677	0.828919		368	595	105	0.285326	0.176471		1136	1310	1091	0.960387	0.832824		248	300	77	0.310484	0.256667
119068739.IonCode_0603	1355	1430	1179	0.870111	0.824476		363	729	96	0.264463	0.131687		1144	1314	1100	0.961538	0.837139		247	343	75	0.303644	0.218659
119068740.IonCode_0604	1327	1374	1138	0.857573	0.828239		365	630	106	0.290411	0.168254		1109	1279	1070	0.964833	0.836591		237	303	84	0.35443	0.277228
119068741.IonCode_0605	1229	1323	1090	0.8869	0.823885		316	543	90	0.28481	0.165746		1090	1262	1048	0.961468	0.830428		231	279	75	0.324675	0.268817
119068742.IonCode_0606	1274	1324	1107	0.868917	0.836103		324	631	90	0.277778	0.142631		1083	1239	1041	0.961219	0.840194		226	321	68	0.300885	0.211838
119068743.IonCode_0607	1213	1371	1118	0.921682	0.815463		321	544	93	0.28972	0.170956		1093	1294	1071	0.979872	0.827666		233	272	71	0.304721	0.261029
119068744.IonCode_0608	1350	1402	1168	0.865185	0.833096		359	640	87	0.24234	0.135937		1139	1313	1090	0.95698	0.83016		237	315	67	0.2827	0.212698
119068745.IonCode_0609	1293	1378	1132	0.875483	0.82148		356	548	91	0.255618	0.166058		1130	1321	1098	0.971681	0.831188		235	270	69	0.293617	0.255556
119068746.IonCode_0610	1165	1271	1063	0.912446	0.836349		305	501	77	0.252459	0.153693		1057	1222	1026	0.970672	0.839607		210	258	61	0.290476	0.236434
119068747.IonCode_0611	1208	1285	1063	0.879967	0.827237		332	557	85	0.256024	0.152603		1059	1223	1021	0.964117	0.834832		231	270	68	0.294372	0.251852
119068748.IonCode_0612	1225	1324	1092	0.891429	0.824773		345	587	97	0.281159	0.165247		1075	1268	1048	0.974884	0.826498		246	290	76	0.308943	0.262069
119068749.IonCode_0613	1212	1319	1079	0.890264	0.818044		324	605	86	0.265432	0.142149		1064	1248	1026	0.964286	0.822115		245	302	73	0.297959	0.241722
119068750.IonCode_0614	1164	1296	1057	0.908076	0.815586		331	596	82	0.247734	0.137584		1051	1237	1022	0.972407	0.826192		243	299	70	0.288066	0.234114
119068751.IonCode_0615	1237	1318	1085	0.877122	0.823217		354	579	88	0.248588	0.151986		1069	1249	1031	0.964453	0.82546		234	287	69	0.294872	0.240418
119068752.IonCode_0616	1314	1362	1133	0.862253	0.831865		348	610	105	0.301724	0.172131		1112	1270	1070	0.96223	0.84252		238	319	83	0.348739	0.260188
119068753.IonCode_0617	1276	1366	1133	0.887931	0.829429		336	606	99	0.294643	0.163366		1105	1263	1058	0.957466	0.837688		237	296	73	0.308017	0.246622
119068754.IonCode_0618	1204	1347	1093	0.907807	0.811433		339	639	98	0.289086	0.153365		1073	1271	1046	0.974837	0.822974		245	303	69	0.281633	0.227723
119068755.IonCode_0619	1280	1369	1129	0.882031	0.82469		328	619	91	0.277439	0.147011		1119	1299	1081	0.966041	0.832179		238	304	66	0.277311	0.217105
119068756.IonCode_0620	1221	1352	1118	0.915643	0.826923		309	563	93	0.300971	0.165187		1101	1290	1080	0.980926	0.837209		231	308	77	0.333333	0.25
119068757.IonCode_0621	1233	1342	1122	0.909976	0.836066		307	587	97	0.315961	0.165247		1105	1281	1075	0.972851	0.839188		220	289	74	0.336364	0.256055
119068758.IonCode_0622	1244	1355	1102	0.885852	0.813284		378	698	98	0.259259	0.140401		1057	1253	1020	0.964995	0.814046		259	346	73	0.281853	0.210983
119068759.IonCode_0623	1152	1263	1055	0.915799	0.835313		287	541	93	0.324042	0.171904		1053	1221	1023	0.97151	0.837838		222	246	66	0.297297	0.268293
119068760.IonCode_0624	1114	1272	1044	0.937163	0.820755		307	535	96	0.312704	0.179439		1020	1223	1002	0.982353	0.819297		240	271	74	0.308333	0.273063
119068761.IonCode_0625	1213	1322	1094	0.901896	0.827534		316	545	86	0.272152	0.157798		1079	1260	1050	0.973123	0.833333		223	276	69	0.309417	0.25
119068762.IonCode_0626	1206	1296	1098	0.910448	0.847222		306	530	92	0.300654	0.173585		1076	1238	1055	0.980483	0.852181		220	251	71	0.322727	0.282869
119068763.IonCode_0627	1197	1280	1052	0.878864	0.821875		317	598	104	0.328076	0.173913		1041	1224	1014	0.974063	0.828431		225	306	78	0.346667	0.254902
119068764.IonCode_0628	1246	1317	1088	0.873194	0.82612		361	597	98	0.271468	0.164154		1067	1241	1035	0.970009	0.834005		243	306	76	0.312757	0.248366
119068765.IonCode_0629	1192	1301	1087	0.911913	0.835511		312	560	97	0.310897	0.173214		1078	1243	1044	0.96846	0.839903		229	287	76	0.331878	0.264808
119068766.IonCode_0630	1132	1291	1054	0.931095	0.816421		279	519	81	0.290323	0.156069		1049	1254	1031	0.982841	0.822169		225	256	63	0.28	0.246094
119068767.IonCode_0631	1244	1357	1116	0.897106	0.822402		348	593	101	0.29023	0.17032		1077	1274	1049	0.974002	0.823391		240	286	73	0.304167	0.255245
119068768.IonCode_0632	1143	1296	1047	0.91601	0.80787		279	514	66	0.236559	0.128405		1018	1214	998	0.980354	0.822076		198	237	47	0.237374	0.198312
119068769.IonCode_0633	1222	1339	1118	0.914894	0.834951		324	619	107	0.330247	0.172859		1112	1274	1076	0.967626	0.844584		235	300	86	0.365957	0.286667
119068770.IonCode_0634	1176	1297	1076	0.914966	0.829607		287	563	81	0.28223	0.143872		1061	1229	1027	0.967955	0.835639		225	291	67	0.297778	0.230241
119068771.IonCode_0635	1196	1284	1072	0.896321	0.834891		307	555	85	0.276873	0.153153		1060	1226	1030	0.971698	0.840131		230	274	68	0.295652	0.248175
119068772.IonCode_0636	1260	1346	1117	0.886508	0.829866		342	617	95	0.277778	0.153971		1074	1252	1043	0.971136	0.833067		229	313	74	0.323144	0.236422
119068773.IonCode_0637	1193	1290	1062	0.890193	0.823256		352	566	93	0.264205	0.164311		1055	1237	1027	0.97346	0.830234		242	279	75	0.309917	0.268817
119068774.IonCode_0638	1252	1330	1120	0.894569	0.842105		295	592	83	0.281356	0.140203		1126	1287	1089	0.96714	0.846154		212	290	67	0.316038	0.231034
119068775.IonCode_0639	1187	1317	1102	0.928391	0.83675		293	472	86	0.293515	0.182203		1096	1264	1065	0.971715	0.842563		210	236	63	0.3	0.266949
119068776.IonCode_0640	1120	1311	1038	0.926786	0.791762		294	445	68	0.231293	0.152809		1010	1203	975	0.965347	0.810474		206	179	37	0.179612	0.206704
119068777.IonCode_0641	1127	1283	1061	0.941437	0.826968		265	498	89	0.335849	0.178715		1051	1244	1033	0.982873	0.830386		207	232	65	0.31401	0.280172
119068778.IonCode_0642	1178	1289	1086	0.921902	0.842514		304	567	88	0.289474	0.155203		1082	1255	1053	0.973198	0.839044		216	267	71	0.328704	0.265918
119068779.IonCode_0643	1133	1241	1029	0.908208	0.82917		313	616	98	0.313099	0.159091		1013	1186	986	0.973346	0.831366		229	302	72	0.31441	0.238411
119068780.IonCode_0644	1192	1281	1058	0.887584	0.825917		332	571	81	0.243976	0.141856		1033	1207	1005	0.972894	0.832643		228	293	66	0.289474	0.225256
119068781.IonCode_0645	1270	1359	1136	0.894488	0.835909		332	602	95	0.286145	0.157807		1125	1292	1090	0.968889	0.843653		230	295	75	0.326087	0.254237
119068782.IonCode_0646	1147	1278	1045	0.911072	0.817684		306	527	93	0.303922	0.176471		1034	1236	1011	0.977756	0.817961		240	268	71	0.295833	0.264925
119068783.IonCode_0647	1211	1354	1094	0.903386	0.807976		326	504	78	0.239264	0.154762		1064	1264	1036	0.973684	0.81962		224	240	58	0.258929	0.241667
119068784.IonCode_0648	1130	1295	1050	0.929204	0.810811		295	474	75	0.254237	0.158228		1024	1222	1004	0.980469	0.821604		195	211	49	0.251282	0.232227
119068785.IonCode_0649	1225	1344	1111	0.906939	0.826637		308	558	99	0.321429	0.177419		1126	1297	1081	0.960036	0.833462		220	270	72	0.327273	0.266667
119068786.IonCode_0650	1206	1302	1074	0.890547	0.824885		313	547	86	0.27476	0.157221		1072	1244	1035	0.965485	0.831994		221	276	71	0.321267	0.257246
119068787.IonCode_0651	1226	1333	1084	0.884176	0.813203		343	693	91	0.265306	0.131313		1081	1271	1045	0.966698	0.822187		251	346	76	0.302789	0.219653
119068788.IonCode_0652	1187	1309	1075	0.905644	0.821238		327	624	95	0.29052	0.152244		1063	1254	1040	0.978363	0.829346		231	298	75	0.324675	0.251678
119068789.IonCode_0653	1213	1320	1077	0.887881	0.815909		327	646	92	0.281346	0.142415		1067	1241	1027	0.962512	0.827558		243	313	74	0.304527	0.236422
119068790.IonCode_0654	1195	1260	1021	0.854393	0.810317		363	687	99	0.272727	0.144105		1010	1181	962	0.952475	0.814564		249	347	79	0.317269	0.227666
119068791.IonCode_0655	1145	1298	1046	0.913537	0.805855		317	510	82	0.258675	0.160784		1022	1213	993	0.971624	0.818631		230	257	62	0.269565	0.241245
119068792.IonCode_0656	1156	1299	1060	0.916955	0.816012		283	432	83	0.293286	0.19213		1040	1227	1010	0.971154	0.823146		201	201	51	0.253731	0.253731
119068793.IonCode_0657	1259	1328	1107	0.879269	0.833584		339	569	98	0.289086	0.172232		1090	1248	1052	0.965138	0.842949		231	283	80	0.34632	0.282686
119068794.IonCode_0658	1307	1365	1130	0.864575	0.827839		357	655	93	0.260504	0.141985		1128	1311	1090	0.966312	0.831426		243	303	77	0.316872	0.254125
119068795.IonCode_0659	1244	1360	1129	0.907556	0.830147		329	585	91	0.276596	0.155556		1107	1300	1080	0.97561	0.830769		240	269	66	0.275	0.245353
119068796.IonCode_0660	1226	1318	1089	0.888254	0.826252		312	585	91	0.291667	0.155556		1072	1256	1044	0.973881	0.83121		223	285	75	0.336323	0.263158
119068797.IonCode_0661	1103	1259	1041	0.94379	0.826847		273	492	83	0.304029	0.168699		1049	1235	1024	0.976168	0.82915		222	225	56	0.252252	0.248889
119068798.IonCode_0662	1109	1247	1022	0.921551	0.819567		297	499	90	0.30303	0.180361		1019	1212	995	0.976447	0.820957		223	246	65	0.29148	0.264228
119068799.IonCode_0663	1119	1260	1023	0.914209	0.811905		323	524	87	0.26935	0.166031		1021	1209	988	0.967679	0.817204		234	261	63	0.269231	0.241379
119068800.IonCode_0664	1126	1288	1065	0.945826	0.826863		254	449	74	0.291339	0.164811		1050	1205	1024	0.975238	0.849793		182	222	51	0.28022	0.22973
119068801.IonCode_0665	1152	1300	1053	0.914062	0.81		299	484	87	0.29097	0.179752		1029	1214	1000	0.971817	0.823723		220	226	56	0.254545	0.247788
119068802.IonCode_0666	1245	1313	1095	0.879518	0.833968		326	532	89	0.273006	0.167293		1101	1259	1048	0.951862	0.832407		233	257	71	0.304721	0.276265
119068803.IonCode_0667	1117	1247	1021	0.914056	0.818765		324	641	89	0.274691	0.138846		1017	1194	984	0.967552	0.824121		236	290	68	0.288136	0.234483
119068804.IonCode_0668	1270	1352	1111	0.874803	0.821746		345	559	93	0.269565	0.166369		1099	1280	1058	0.962693	0.826562		238	266	65	0.273109	0.244361
119068805.IonCode_0669	1250	1338	1119	0.8952	0.836323		313	559	92	0.29393	0.16458		1094	1271	1066	0.974406	0.83871		228	284	73	0.320175	0.257042
119068806.IonCode_0670	1185	1303	1075	0.907173	0.825019		289	572	97	0.33564	0.16958		1081	1256	1049	0.970398	0.835191		220	291	70	0.318182	0.24055
119068807.IonCode_0671	1278	1348	1103	0.863067	0.818249		331	591	88	0.265861	0.1489		1084	1265	1046	0.964945	0.826877		241	300	68	0.282158	0.226667
119068808.IonCode_0672	1113	1272	1033	0.928122	0.812107		282	470	77	0.27305	0.16383		1019	1198	986	0.967615	0.823038		200	210	48	0.24	0.228571
119068809.IonCode_0673	1182	1277	1054	0.891709	0.825372		331	592	85	0.256798	0.143581		1052	1230	1022	0.971483	0.830894		225	280	69	0.306667	0.246429
119068810.IonCode_0674	1229	1318	1087	0.884459	0.824734		330	599	82	0.248485	0.136895		1066	1259	1037	0.972795	0.82367		236	302	66	0.279661	0.218543
119068811.IonCode_0675	1175	1303	1085	0.923404	0.832694		280	552	85	0.303571	0.153986		1090	1263	1056	0.968807	0.836105		220	253	68	0.309091	0.268775
119068812.IonCode_0676	1151	1281	1051	0.913119	0.820453		322	575	94	0.291925	0.163478		1023	1225	1006	0.983382	0.821224		239	285	74	0.309623	0.259649
119068813.IonCode_0677	1194	1301	1078	0.902848	0.828593		338	607	87	0.257396	0.143328		1052	1235	1027	0.976236	0.831579		230	301	72	0.313043	0.239203
119068814.IonCode_0678	1216	1309	1078	0.886513	0.823529		333	584	94	0.282282	0.160959		1048	1222	1014	0.967557	0.829787		234	293	67	0.286325	0.228669
119068815.IonCode_0679	1230	1311	1071	0.870732	0.816934		354	614	96	0.271186	0.156352		1042	1224	1006	0.965451	0.821895		241	315	73	0.302905	0.231746
119068816.IonCode_0680	1272	1377	1137	0.893868	0.825708		367	644	103	0.280654	0.159938		1091	1268	1056	0.967919	0.832808		242	334	86	0.355372	0.257485
119068817.IonCode_0681	1181	1292	1068	0.904318	0.826625		332	619	93	0.28012	0.150242		1054	1228	1026	0.973435	0.835505		231	313	73	0.316017	0.233227
119068818.IonCode_0682	1293	1366	1137	0.87935	0.832357		342	539	94	0.274854	0.174397		1116	1299	1082	0.969534	0.832948		248	282	79	0.318548	0.280142
119068819.IonCode_0683	1208	1334	1096	0.907285	0.821589		310	613	93	0.3	0.151713		1097	1286	1063	0.969006	0.826594		238	322	72	0.302521	0.223602
119068820.IonCode_0684	1169	1288	1056	0.903336	0.819876		335	589	93	0.277612	0.157895		1041	1232	1016	0.975985	0.824675		240	309	71	0.295833	0.229773
119068821.IonCode_0685	1235	1309	1080	0.874494	0.825057		335	612	96	0.286567	0.156863		1063	1234	1025	0.964252	0.830632		238	311	81	0.340336	0.26045
119068822.IonCode_0686	1203	1326	1092	0.907731	0.823529		307	537	93	0.302932	0.173184		1092	1267	1057	0.967949	0.834254		228	278	76	0.333333	0.273381
119068823.IonCode_0687	1230	1280	1056	0.858537	0.825		359	740	102	0.284123	0.137838		1035	1194	993	0.95942	0.831658		239	374	80	0.334728	0.213904
119068824.IonCode_0688	1279	1342	1117	0.873339	0.83234		373	678	95	0.254692	0.140118		1066	1232	1026	0.962477	0.832792		248	332	76	0.306452	0.228916
119068825.IonCode_0689	1161	1289	1065	0.917313	0.826222		303	596	84	0.277228	0.14094		1040	1217	1012	0.973077	0.831553		227	293	67	0.295154	0.228669
119068826.IonCode_0690	1242	1362	1131	0.910628	0.830396		340	560	89	0.261765	0.158929		1116	1298	1086	0.973118	0.836672		232	281	72	0.310345	0.256228
119068827.IonCode_0691	1265	1431	1201	0.949407	0.839273		272	456	77	0.283088	0.16886		1205	1403	1181	0.980083	0.841768		219	220	53	0.242009	0.240909
119068828.IonCode_0692	1440	1537	1298	0.901389	0.844502		350	594	105	0.3	0.176768		1258	1448	1235	0.981717	0.852901		250	308	87	0.348	0.282468
119068829.IonCode_0693	1363	1458	1249	0.916361	0.856653		321	552	91	0.283489	0.164855		1239	1400	1202	0.970137	0.858571		236	279	76	0.322034	0.272401
119068830.IonCode_0694	1424	1464	1241	0.871489	0.847678		344	613	96	0.27907	0.156607		1224	1390	1187	0.969771	0.853957		232	308	75	0.323276	0.243506
119068831.IonCode_0695	1355	1477	1202	0.887085	0.813812		397	741	94	0.236776	0.126856		1202	1420	1159	0.964226	0.816197		271	350	72	0.265683	0.205714
119068832.IonCode_0696	1488	1559	1303	0.875672	0.835792		380	706	103	0.271053	0.145892		1260	1427	1213	0.962698	0.850035		252	371	87	0.345238	0.234501
119068833.IonCode_0701	1434	1520	1249	0.87099	0.821711		403	691	108	0.26799	0.156295		1172	1377	1136	0.969283	0.824982		257	342	78	0.303502	0.22807
119068834.IonCode_0702	1441	1511	1275	0.884802	0.843812		369	605	108	0.292683	0.178512		1219	1392	1184	0.971288	0.850575		243	285	83	0.341564	0.291228
119068835.IonCode_0703	1531	1599	1332	0.87002	0.833021		387	645	107	0.276486	0.165891		1239	1426	1199	0.967716	0.840813		256	301	74	0.289062	0.245847
119068836.IonCode_0704	1391	1542	1280	0.920201	0.830091		353	599	105	0.29745	0.175292		1245	1443	1212	0.973494	0.839917		257	287	84	0.326848	0.292683
119068837.IonCode_0705	1567	1580	1322	0.84365	0.836709		382	661	103	0.269634	0.155825		1236	1410	1189	0.961974	0.843262		258	334	88	0.341085	0.263473
119068839.IonCode_0707	1583	1571	1288	0.813645	0.81986		464	852	97	0.209052	0.11385		1248	1436	1182	0.947115	0.82312		275	386	78	0.283636	0.202073
119068840.IonCode_0708	3493	3021	2461	0.704552	0.814631		835	873	155	0.185629	0.177549		1248	1413	1192	0.955128	0.843595		256	367	81	0.316406	0.220708
119068841.IonCode_0709	1497	1536	1281	0.855711	0.833984		382	647	106	0.277487	0.163833		1199	1371	1165	0.971643	0.849745		236	332	81	0.34322	0.243976
119068842.IonCode_0710	1402	1470	1223	0.872325	0.831973		371	594	109	0.293801	0.183502		1182	1353	1140	0.964467	0.842572		248	297	89	0.358871	0.299663
119068843.IonCode_0711	1499	1599	1312	0.87525	0.820513		400	761	110	0.275	0.144547		1217	1431	1178	0.967954	0.823201		265	355	83	0.313208	0.233803
119068844.IonCode_0712	1431	1512	1260	0.880503	0.833333		338	630	96	0.284024	0.152381		1192	1372	1156	0.969799	0.842566		237	291	75	0.316456	0.257732
119068845.IonCode_0713	1476	1530	1285	0.870596	0.839869		370	594	90	0.243243	0.151515		1224	1409	1187	0.969771	0.842441		246	295	72	0.292683	0.244068
119068846.IonCode_0714	1579	1583	1328	0.841039	0.838913		429	683	101	0.235431	0.147877		1240	1403	1192	0.96129	0.849608		248	329	76	0.306452	0.231003
119068847.IonCode_0715	1400	1533	1254	0.895714	0.818004		385	651	103	0.267532	0.158218		1219	1428	1180	0.968007	0.826331		274	325	78	0.284672	0.24
119068848.IonCode_0716	1986	1935	1603	0.80715	0.828424		443	586	122	0.275395	0.208191		1168	1340	1135	0.971747	0.847015		224	280	80	0.357143	0.285714
119068849.IonCode_0717	1523	1599	1333	0.875246	0.833646		391	604	100	0.255754	0.165563		1234	1426	1203	0.974878	0.843619		250	312	81	0.324	0.259615
119068850.IonCode_0718	1313	1441	1211	0.922315	0.840389		301	520	87	0.289037	0.167308		1208	1374	1171	0.969371	0.852256		213	243	57	0.267606	0.234568
119068851.IonCode_0719	1500	1539	1285	0.856667	0.834958		381	609	88	0.230971	0.144499		1200	1381	1156	0.963333	0.837075		242	295	63	0.260331	0.213559
119068852.IonCode_0720	1447	1526	1269	0.876987	0.831586		367	637	96	0.26158	0.150706		1228	1426	1188	0.967427	0.8331		259	300	69	0.266409	0.23
119068853.IonCode_0721	1476	1574	1311	0.888211	0.83291		384	614	108	0.28125	0.175896		1256	1449	1222	0.97293	0.84334		257	291	82	0.319066	0.281787
119068854.IonCode_0722	1486	1578	1315	0.884926	0.833333		380	628	103	0.271053	0.164013		1247	1447	1211	0.971131	0.836904		258	304	76	0.294574	0.25
119068855.IonCode_0723	1316	1491	1183	0.898936	0.793427		296	376	77	0.260135	0.204787		1096	1276	1070	0.976277	0.838558		180	155	45	0.25	0.290323
119068856.IonCode_0724	1684	1657	1372	0.814727	0.828002		450	807	115	0.255556	0.142503		1191	1353	1136	0.95382	0.839616		263	386	86	0.326996	0.222798
119068857.IonCode_0725	1458	1534	1288	0.883402	0.839635		354	595	101	0.285311	0.169748		1248	1426	1208	0.967949	0.847125		240	308	84	0.35	0.272727
119068858.IonCode_0726	1419	1501	1272	0.896406	0.847435		348	633	105	0.301724	0.165877		1216	1376	1175	0.966283	0.853924		237	322	83	0.350211	0.257764
119068859.IonCode_0727	1458	1554	1278	0.876543	0.822394		367	572	98	0.26703	0.171329		1222	1398	1172	0.959083	0.83834		250	290	77	0.308	0.265517
119068860.IonCode_0728	1421	1486	1245	0.876144	0.83782		345	595	97	0.281159	0.163025		1185	1364	1144	0.965401	0.83871		259	318	87	0.335907	0.273585
119068861.IonCode_0729	1436	1511	1243	0.865599	0.822634		357	574	100	0.280112	0.174216		1155	1321	1108	0.959307	0.838759		231	266	74	0.320346	0.278195
119068862.IonCode_0730	1410	1508	1266	0.897872	0.839523		322	503	89	0.276398	0.176938		1206	1375	1171	0.970978	0.851636		212	241	57	0.268868	0.236515
119068863.IonCode_0731	1146	1440	1078	0.940663	0.748611		244	274	50	0.204918	0.182482		994	1210	973	0.978873	0.804132		138	119	20	0.144928	0.168067
119068864.IonCode_0732	1243	1544	1070	0.860821	0.693005		218	199	42	0.192661	0.211055		845	1000	825	0.976331	0.825		87	59	13	0.149425	0.220339
119068865.IonCode_0733	1540	1637	1362	0.884416	0.83201		369	600	96	0.260163	0.16		1244	1429	1212	0.974277	0.848146		237	284	72	0.303797	0.253521
119068866.IonCode_0734	1477	1540	1287	0.871361	0.835714		393	602	107	0.272265	0.177741		1214	1391	1176	0.968699	0.845435		244	334	85	0.348361	0.254491
119068867.IonCode_0735	1461	1547	1268	0.867899	0.819651		412	652	115	0.279126	0.17638		1193	1400	1156	0.968986	0.825714		268	318	81	0.302239	0.254717
119068868.IonCode_0736	1427	1538	1297	0.9089	0.843303		355	567	99	0.278873	0.174603		1242	1437	1215	0.978261	0.845511		253	299	85	0.335968	0.284281
119068869.IonCode_0737	1389	1514	1249	0.899208	0.824967		362	595	101	0.279006	0.169748		1201	1397	1168	0.972523	0.836077		258	276	80	0.310078	0.289855
119068870.IonCode_0738	1300	1427	1179	0.906923	0.826209		332	541	96	0.289157	0.177449		1123	1310	1097	0.976848	0.837405		225	262	69	0.306667	0.263359
119068871.IonCode_0739	1054	1361	972	0.922201	0.714181		161	164	35	0.217391	0.213415		701	805	690	0.984308	0.857143		64	48	8	0.125	0.166667
119068872.IonCode_0740	1525	1628	1330	0.872131	0.816953		349	421	82	0.234957	0.194774		1157	1327	1126	0.973207	0.848531		190	176	44	0.231579	0.25
119068873.IonCode_0741	1451	1522	1276	0.879394	0.838371		364	629	103	0.282967	0.163752		1227	1404	1187	0.9674	0.845442		247	312	83	0.336032	0.266026
119068874.IonCode_0742	1536	1589	1325	0.86263	0.833858		388	704	108	0.278351	0.153409		1204	1378	1163	0.965947	0.843977		246	353	81	0.329268	0.229462
119068875.IonCode_0743	1431	1542	1289	0.900769	0.835927		363	568	88	0.242424	0.15493		1214	1403	1182	0.973641	0.84248		254	279	73	0.287402	0.261649
119068876.IonCode_0744	1474	1545	1306	0.886024	0.845307		365	605	113	0.309589	0.186777		1248	1413	1214	0.972756	0.859165		246	309	91	0.369919	0.294498
119068877.IonCode_0745	1485	1548	1294	0.87138	0.835917		395	657	101	0.255696	0.153729		1224	1408	1180	0.964052	0.838068		277	311	84	0.303249	0.270096
119068878.IonCode_0746	1345	1503	1211	0.900372	0.805722		316	407	79	0.25	0.194103		1137	1366	1112	0.978012	0.814056		195	180	41	0.210256	0.227778
119068879.IonCode_0747	1272	1464	1166	0.916667	0.796448		261	305	53	0.203065	0.17377		1084	1244	1055	0.973247	0.848071		140	109	26	0.185714	0.238532
119068881.IonCode_0749	1480	1530	1282	0.866216	0.837908		385	626	106	0.275325	0.169329		1235	1402	1193	0.965992	0.850927		255	307	85	0.333333	0.276873
119068882.IonCode_0750	1493	1551	1311	0.878098	0.845261		373	646	107	0.286863	0.165635		1243	1418	1209	0.972647	0.852609		254	318	83	0.326772	0.261006
119068883.IonCode_0751	1572	1580	1325	0.842875	0.838608		412	638	109	0.264563	0.170846		1236	1403	1185	0.958738	0.844619		249	311	82	0.329317	0.263666
119068884.IonCode_0752	1437	1513	1262	0.878219	0.834104		364	623	108	0.296703	0.173355		1212	1387	1172	0.966997	0.844989		248	310	84	0.33871	0.270968
119068885.IonCode_0753	1503	1576	1305	0.868263	0.828046		407	652	97	0.238329	0.148773		1231	1412	1190	0.966694	0.842776		247	316	73	0.295547	0.231013
119068886.IonCode_0754	1426	1499	1239	0.868864	0.826551		350	553	103	0.294286	0.186257		1184	1371	1146	0.967905	0.835886		238	275	82	0.344538	0.298182
119068887.IonCode_0755	1425	1563	1297	0.910175	0.829814		321	407	77	0.239875	0.189189		1225	1417	1198	0.977959	0.845448		194	200	46	0.237113	0.23
119068888.IonCode_0756	3286	2976	2343	0.713025	0.787298		721	572	125	0.17337	0.218531		997	1174	965	0.967904	0.821976		163	139	29	0.177914	0.208633
119068889.IonCode_0757	1450	1523	1296	0.893793	0.850952		334	533	100	0.299401	0.187617		1253	1412	1215	0.969673	0.860482		225	274	75	0.333333	0.273723
119068890.IonCode_0758	1359	1448	1193	0.877851	0.823895		344	600	104	0.302326	0.173333		1162	1344	1123	0.966437	0.835565		251	297	83	0.330677	0.279461
119068891.IonCode_0759	1367	1470	1221	0.893197	0.830612		362	641	91	0.251381	0.141966		1176	1368	1142	0.971088	0.834795		262	322	75	0.28626	0.232919
119068892.IonCode_0760	1424	1548	1260	0.884831	0.813953		384	610	115	0.299479	0.188525		1190	1382	1149	0.965546	0.831404		266	327	89	0.334586	0.272171
119068893.IonCode_0761	1415	1505	1273	0.899647	0.845847		350	564	100	0.285714	0.177305		1215	1392	1180	0.971193	0.847701		236	290	78	0.330508	0.268966
119068894.IonCode_0762	1331	1471	1206	0.906086	0.81985		317	457	89	0.280757	0.194748		1147	1337	1118	0.974717	0.8362		200	204	52	0.26	0.254902
119068895.IonCode_0763	1464	1560	1300	0.887978	0.833333		358	595	92	0.256983	0.154622		1258	1440	1218	0.968203	0.845833		229	279	61	0.266376	0.218638
119068896.IonCode_0764	3243	2918	2341	0.721862	0.802262		776	586	157	0.20232	0.267918		1092	1252	1053	0.964286	0.841054		189	179	48	0.253968	0.268156
119068897.IonCode_0765	1379	1483	1219	0.883974	0.821982		361	593	91	0.252078	0.153457		1171	1354	1129	0.964133	0.833826		247	277	69	0.279352	0.249097
119068898.IonCode_0766	1408	1504	1247	0.885653	0.829122		361	575	113	0.313019	0.196522		1206	1396	1167	0.967662	0.83596		263	287	87	0.330798	0.303136
119068899.IonCode_0767	1454	1512	1292	0.888583	0.854497		346	534	101	0.291908	0.189139		1238	1393	1205	0.973344	0.865039		220	263	70	0.318182	0.26616
119068900.IonCode_0768	1483	1539	1303	0.878624	0.846654		343	625	92	0.268222	0.1472		1248	1430	1214	0.972756	0.848951		234	312	73	0.311966	0.233974
119068901.IonCode_0769	1461	1526	1292	0.884326	0.846658		354	609	106	0.299435	0.174056		1223	1386	1182	0.966476	0.852814		245	305	84	0.342857	0.27541
119068902.IonCode_0770	1304	1489	1207	0.925613	0.810611		298	444	79	0.265101	0.177928		1172	1383	1144	0.976109	0.827187		208	186	48	0.230769	0.258065
119068903.IonCode_0771	1423	1553	1281	0.900211	0.824855		323	429	81	0.250774	0.188811		1187	1376	1160	0.977254	0.843023		199	197	52	0.261307	0.263959
119068904.IonCode_0772	1749	1748	1433	0.819325	0.819794		433	582	107	0.247113	0.183849		1112	1294	1083	0.973921	0.83694		217	238	64	0.294931	0.268908
119068905.IonCode_0773	1394	1488	1242	0.890961	0.834677		345	573	98	0.284058	0.17103		1194	1358	1157	0.969012	0.851988		235	271	75	0.319149	0.276753
119068906.IonCode_0774	1378	1465	1250	0.907112	0.853242		315	583	93	0.295238	0.15952		1197	1360	1169	0.976608	0.859559		209	296	72	0.344498	0.243243
119068907.IonCode_0775	1468	1526	1276	0.86921	0.836173		376	650	97	0.257979	0.149231		1219	1397	1174	0.963084	0.840372		245	316	82	0.334694	0.259494
119068908.IonCode_0776	1386	1490	1239	0.893939	0.831544		375	703	108	0.288	0.153627		1166	1339	1130	0.969125	0.843913		250	336	79	0.316	0.235119
119068909.IonCode_0777	1409	1527	1278	0.907026	0.836935		362	563	98	0.270718	0.174067		1258	1453	1221	0.970588	0.84033		253	267	75	0.296443	0.280899
119068910.IonCode_0778	1464	1567	1299	0.887295	0.828973		377	561	104	0.275862	0.185383		1194	1387	1170	0.979899	0.843547		248	303	81	0.326613	0.267327
119068911.IonCode_0779	1406	1512	1260	0.896159	0.833333		342	562	93	0.27193	0.16548		1209	1399	1180	0.976013	0.84346		232	271	66	0.284483	0.243542
119068912.IonCode_0780	2561	2331	1886	0.736431	0.809095		621	609	120	0.193237	0.197044		1115	1315	1079	0.967713	0.820532		244	231	71	0.290984	0.307359
119068913.IonCode_0781	1431	1520	1284	0.897275	0.844737		309	546	89	0.288026	0.163004		1227	1418	1201	0.97881	0.846968		225	280	67	0.297778	0.239286
119068914.IonCode_0782	1422	1511	1252	0.88045	0.82859		358	578	104	0.290503	0.179931		1192	1367	1150	0.964765	0.841258		241	301	78	0.323651	0.259136
119068915.IonCode_0783	1373	1487	1248	0.908958	0.839274		319	565	105	0.329154	0.185841		1220	1397	1183	0.969672	0.846815		242	281	84	0.347107	0.298932
119068916.IonCode_0784	1488	1540	1280	0.860215	0.831169		421	668	111	0.263658	0.166168		1193	1376	1145	0.959765	0.832122		261	334	90	0.344828	0.269461
119068917.IonCode_0785	995	1061	889	0.893467	0.837889		238	401	70	0.294118	0.174564		849	977	831	0.978799	0.850563		161	194	57	0.354037	0.293814
119068918.IonCode_0786	1435	1558	1305	0.909408	0.837612		339	574	96	0.283186	0.167247		1229	1408	1204	0.979658	0.855114		240	273	71	0.295833	0.260073
119068919.IonCode_0787	1388	1545	1280	0.92219	0.828479		301	496	79	0.262458	0.159274		1234	1437	1209	0.979741	0.841336		212	232	57	0.268868	0.24569
119068920.IonCode_0788	2058	1960	1621	0.787658	0.827041		513	628	137	0.267057	0.218153		1166	1346	1135	0.973413	0.843239		251	253	87	0.346614	0.343874
119068921.IonCode_0789	1445	1535	1297	0.897578	0.844951		341	602	91	0.266862	0.151163		1258	1437	1224	0.972973	0.851775		240	324	77	0.320833	0.237654
119068922.IonCode_0790	1462	1518	1270	0.868673	0.836627		356	571	96	0.269663	0.168126		1257	1429	1207	0.960223	0.844647		248	276	72	0.290323	0.26087
119068923.IonCode_0791	1381	1477	1245	0.901521	0.842925		330	569	100	0.30303	0.175747		1219	1387	1184	0.971288	0.853641		222	264	75	0.337838	0.284091
119068924.IonCode_0792	1489	1577	1319	0.885829	0.836398		379	607	111	0.292876	0.182867		1283	1473	1247	0.971941	0.846572		259	315	83	0.320463	0.263492
119068925.IonCode_0793	1569	1580	1327	0.845762	0.839873		385	608	107	0.277922	0.175987		1269	1447	1220	0.961387	0.843124		244	307	78	0.319672	0.254072
119068926.IonCode_0794	1590	1577	1321	0.830818	0.837666		437	699	103	0.235698	0.147353		1221	1386	1169	0.957412	0.843434		247	341	81	0.327935	0.237537
119068927.IonCode_0795	1506	1539	1281	0.850598	0.832359		432	708	99	0.229167	0.139831		1216	1386	1170	0.962171	0.844156		262	353	77	0.293893	0.21813
119068928.IonCode_0796	2749	2524	2035	0.740269	0.80626		680	567	136	0.2	0.239859		1120	1310	1085	0.96875	0.828244		237	232	64	0.270042	0.275862
119068929.IonCode_0801	2392	2130	1760	0.735786	0.826291		543	613	109	0.200737	0.177814		1123	1268	1086	0.967053	0.856467		221	266	64	0.289593	0.240602
119068930.IonCode_0802	2179	2064	1673	0.767783	0.810562		531	633	109	0.205273	0.172196		1094	1267	1056	0.965265	0.833465		239	275	73	0.305439	0.265455
119068931.IonCode_0803	2165	2018	1670	0.771363	0.827552		523	606	118	0.225621	0.194719		1124	1297	1094	0.97331	0.843485		236	280	76	0.322034	0.271429
119079037.IonCode_0501	1448	1540	1285	0.887431	0.834416		364	577	107	0.293956	0.185442		1145	1323	1116	0.974672	0.843537		231	270	76	0.329004	0.281481
119079038.IonCode_0502	1330	1450	1198	0.900752	0.826207		335	522	92	0.274627	0.176245		1158	1341	1128	0.974093	0.841163		230	266	69	0.3	0.259398
119079039.IonCode_0503	1259	1397	1148	0.911835	0.821761		308	539	87	0.282468	0.16141		1102	1288	1074	0.974592	0.833851		220	241	57	0.259091	0.236515
119079040.IonCode_0504	1501	1591	1324	0.882079	0.832181		320	507	99	0.309375	0.195266		1237	1412	1201	0.970897	0.850567		220	228	69	0.313636	0.302632
119079041.IonCode_0505	1386	1517	1273	0.91847	0.839156		333	497	97	0.291291	0.195171		1207	1404	1178	0.975973	0.839031		229	225	63	0.275109	0.28
119079042.IonCode_0506	1439	1553	1300	0.903405	0.83709		348	531	101	0.29023	0.190207		1270	1464	1234	0.971654	0.842896		246	255	75	0.304878	0.294118
119079043.IonCode_0507	1325	1436	1197	0.903396	0.833565		320	477	82	0.25625	0.171908		1160	1346	1127	0.971552	0.837296		223	219	58	0.26009	0.26484
119079044.IonCode_0508	1744	1732	1425	0.817087	0.822748		445	554	111	0.249438	0.200361		1189	1368	1145	0.962994	0.836988		253	268	71	0.280632	0.264925
119079045.IonCode_0509	1464	1536	1304	0.89071	0.848958		327	495	94	0.287462	0.189899		1207	1372	1170	0.969345	0.85277		224	230	65	0.290179	0.282609
119079046.IonCode_0510	1447	1524	1291	0.892191	0.847113		326	476	84	0.257669	0.176471		1221	1392	1190	0.974611	0.854885		217	243	67	0.308756	0.27572
119079047.IonCode_0511	1396	1529	1267	0.907593	0.828646		350	583	110	0.314286	0.188679		1212	1426	1181	0.974422	0.828191		256	282	81	0.316406	0.287234
119079048.IonCode_0512	1493	1567	1312	0.878768	0.837269		360	500	96	0.266667	0.192		1238	1420	1205	0.973344	0.848592		226	234	68	0.300885	0.290598
119079049.IonCode_0513	1399	1509	1273	0.909936	0.843605		312	505	97	0.310897	0.192079		1214	1405	1186	0.976936	0.844128		225	245	71	0.315556	0.289796
119079050.IonCode_0514	1399	1511	1262	0.902073	0.835208		316	565	100	0.316456	0.176991		1236	1424	1209	0.978155	0.849017		234	263	76	0.324786	0.288973
119079051.IonCode_0515	1522	1595	1330	0.87385	0.833856		377	560	101	0.267905	0.180357		1250	1420	1212	0.9696	0.853521		234	256	75	0.320513	0.292969
119079052.IonCode_0516	1860	1855	1537	0.826344	0.828571		462	630	104	0.225108	0.165079		1228	1422	1187	0.966612	0.83474		258	316	76	0.294574	0.240506
119079053.IonCode_0517	1616	1686	1407	0.870668	0.83452		371	557	114	0.307278	0.204668		1267	1451	1222	0.964483	0.842178		242	267	75	0.309917	0.280899
119079054.IonCode_0518	1408	1519	1261	0.895597	0.830151		334	501	107	0.320359	0.213573		1187	1385	1153	0.971356	0.832491		239	239	71	0.297071	0.297071
119079055.IonCode_0519	1316	1453	1221	0.927812	0.84033		304	493	95	0.3125	0.192698		1163	1354	1143	0.982803	0.844165		225	220	64	0.284444	0.290909
119079056.IonCode_0520	1391	1519	1266	0.910137	0.833443		323	521	100	0.309598	0.191939		1231	1440	1201	0.97563	0.834028		244	228	64	0.262295	0.280702
119079057.IonCode_0521	1472	1578	1315	0.893342	0.833333		346	542	92	0.265896	0.169742		1212	1399	1177	0.971122	0.841315		234	257	62	0.264957	0.241245
119079058.IonCode_0522	1429	1529	1281	0.896431	0.837802		339	597	101	0.297935	0.169179		1191	1368	1162	0.975651	0.849415		239	265	78	0.32636	0.29434
119079059.IonCode_0523	1540	1562	1310	0.850649	0.838668		384	520	98	0.255208	0.188462		1204	1379	1171	0.972591	0.849166		229	263	68	0.296943	0.258555
119079060.IonCode_0524	1686	1697	1382	0.819692	0.814378		431	623	108	0.25058	0.173355		1206	1393	1162	0.963516	0.834171		237	320	74	0.312236	0.23125
119079061.IonCode_0525	1441	1564	1278	0.886884	0.817136		335	464	72	0.214925	0.155172		1163	1361	1135	0.975924	0.833946		217	219	48	0.221198	0.219178
119079062.IonCode_0526	1460	1559	1306	0.894521	0.837716		351	526	87	0.247863	0.165399		1224	1418	1193	0.974673	0.841326		242	241	63	0.260331	0.261411
119079063.IonCode_0527	1335	1465	1233	0.923596	0.841638		298	508	101	0.338926	0.198819		1215	1388	1177	0.968724	0.847983		221	234	71	0.321267	0.303419
119079064.IonCode_0528	1395	1495	1256	0.900358	0.840134		314	514	91	0.289809	0.177043		1209	1391	1182	0.977667	0.849748		225	249	72	0.32	0.289157
119079065.IonCode_0529	1308	1380	1167	0.892202	0.845652		301	528	88	0.292359	0.166667		1099	1255	1073	0.976342	0.85498		207	269	70	0.338164	0.260223
119079066.IonCode_0530	1367	1477	1236	0.90417	0.836831		313	525	95	0.303514	0.180952		1192	1384	1164	0.97651	0.84104		224	242	67	0.299107	0.27686
119079067.IonCode_0531	1303	1440	1211	0.929394	0.840972		296	426	76	0.256757	0.178404		1180	1338	1148	0.972881	0.857997		208	181	55	0.264423	0.303867
119079068.IonCode_0532	1447	1605	1293	0.893573	0.805607		316	388	75	0.237342	0.193299		1133	1296	1103	0.973522	0.85108		155	163	38	0.245161	0.233129
119079069.IonCode_0533	1586	1634	1362	0.858764	0.833537		356	547	106	0.297753	0.193784		1224	1421	1199	0.979575	0.843772		242	263	73	0.301653	0.277567
119079070.IonCode_0534	1372	1503	1253	0.913265	0.833666		324	514	89	0.274691	0.173152		1180	1369	1157	0.980508	0.845142		230	249	64	0.278261	0.257028
119079071.IonCode_0535	1348	1490	1249	0.926558	0.838255		310	477	86	0.277419	0.180294		1216	1410	1190	0.978618	0.843972		222	213	58	0.261261	0.2723
119079072.IonCode_0536	1285	1439	1195	0.929961	0.830438		329	542	92	0.279635	0.169742		1170	1353	1141	0.975214	0.843311		228	263	70	0.307018	0.26616
119079073.IonCode_0537	1250	1379	1156	0.9248	0.838289		302	459	91	0.301325	0.198257		1148	1326	1116	0.972125	0.841629		223	229	65	0.29148	0.283843
119079077.IonCode_0541	1380	1469	1242	0.9	0.845473		330	529	90	0.272727	0.170132		1198	1364	1164	0.971619	0.853372		228	275	71	0.311404	0.258182
119079078.IonCode_0542	1380	1459	1251	0.906522	0.857437		288	501	95	0.329861	0.189621		1221	1382	1190	0.974611	0.861071		210	249	73	0.347619	0.293173
119079079.IonCode_0543	1326	1413	1189	0.896682	0.841472		306	501	84	0.27451	0.167665		1146	1314	1111	0.969459	0.84551		211	228	65	0.308057	0.285088
119079080.IonCode_0544	1348	1452	1222	0.906528	0.841598		322	505	96	0.298137	0.190099		1191	1367	1161	0.974811	0.849305		228	251	67	0.29386	0.266932
119079081.IonCode_0545	1292	1437	1163	0.900155	0.809325		357	567	93	0.260504	0.164021		1133	1358	1105	0.975287	0.813697		268	253	69	0.257463	0.272727
119079082.IonCode_0546	1315	1423	1178	0.895817	0.827829		326	530	91	0.279141	0.171698		1125	1320	1096	0.974222	0.830303		228	257	68	0.298246	0.264591
119079083.IonCode_0547	1352	1462	1235	0.913462	0.844733		303	473	86	0.283828	0.181818		1154	1321	1131	0.980069	0.85617		194	224	54	0.278351	0.241071
119079085.IonCode_0549	1354	1460	1221	0.901773	0.836301		322	538	94	0.291925	0.174721		1163	1334	1134	0.975064	0.850075		214	252	70	0.327103	0.277778
119079086.IonCode_0550	1368	1480	1227	0.89693	0.829054		343	532	101	0.294461	0.18985		1169	1359	1137	0.972626	0.836645		237	272	76	0.320675	0.279412
119079087.IonCode_0551	1361	1471	1246	0.915503	0.847043		315	508	89	0.28254	0.175197		1179	1356	1149	0.974555	0.847345		220	261	66	0.3	0.252874
119079088.IonCode_0552	1306	1408	1186	0.908116	0.84233		322	517	98	0.304348	0.189555		1142	1300	1114	0.975482	0.856923		206	229	73	0.354369	0.318777
119079089.IonCode_0553	1383	1480	1249	0.903109	0.843919		321	464	93	0.28972	0.200431		1177	1345	1148	0.975361	0.853532		212	228	65	0.306604	0.285088
119079090.IonCode_0554	1354	1451	1224	0.903988	0.843556		306	518	97	0.316993	0.187259		1148	1315	1118	0.973868	0.85019		216	242	68	0.314815	0.280992
119079091.IonCode_0555	1418	1586	1308	0.922426	0.824716		319	419	87	0.272727	0.207637		1200	1382	1173	0.9775	0.84877		203	199	50	0.246305	0.251256
119079093.IonCode_0557	1342	1473	1229	0.915797	0.834352		313	559	93	0.297125	0.166369		1189	1387	1167	0.981497	0.841384		231	269	68	0.294372	0.252788
119079094.IonCode_0558	1449	1508	1250	0.862664	0.828912		351	576	95	0.270655	0.164931		1185	1368	1150	0.970464	0.840643		238	293	71	0.298319	0.242321
119079095.IonCode_0559	1248	1400	1164	0.932692	0.831429		283	489	78	0.275618	0.159509		1151	1339	1117	0.97046	0.834205		221	213	56	0.253394	0.262911
119079096.IonCode_0560	1280	1377	1146	0.895312	0.832244		292	535	78	0.267123	0.145794		1138	1316	1102	0.968366	0.837386		227	236	63	0.277533	0.266949
119079097.IonCode_0561	1231	1403	1151	0.935012	0.820385		283	448	79	0.279152	0.176339		1135	1344	1114	0.981498	0.828869		223	207	59	0.264574	0.285024
119079098.IonCode_0562	1245	1394	1142	0.917269	0.819225		306	466	81	0.264706	0.17382		1135	1312	1097	0.96652	0.836128		218	203	47	0.215596	0.231527
119079099.IonCode_0563	1298	1436	1193	0.919106	0.83078		304	441	94	0.309211	0.213152		1153	1341	1129	0.979185	0.841909		206	207	52	0.252427	0.251208
119079102.IonCode_0566	1495	1601	1346	0.900334	0.840725		332	536	90	0.271084	0.16791		1251	1444	1227	0.980815	0.849723		231	246	66	0.285714	0.268293
119079103.IonCode_0567	1369	1486	1244	0.908692	0.837147		319	508	93	0.291536	0.183071		1188	1361	1151	0.968855	0.845702		225	236	68	0.302222	0.288136
119079104.IonCode_0568	1361	1476	1246	0.915503	0.844173		321	458	86	0.267913	0.187773		1204	1387	1181	0.980897	0.851478		227	224	60	0.264317	0.267857
119079105.IonCode_0569	1459	1557	1308	0.896504	0.840077		366	531	116	0.31694	0.218456		1223	1417	1189	0.9722	0.839097		251	256	82	0.326693	0.320312
119079106.IonCode_0570	1440	1570	1297	0.900694	0.826115		378	486	97	0.256614	0.199588		1189	1401	1155	0.971405	0.824411		244	227	63	0.258197	0.277533
119079107.IonCode_0571	1599	1646	1387	0.867417	0.842649		354	474	99	0.279661	0.208861		1210	1388	1176	0.971901	0.847262		219	227	61	0.278539	0.268722
119079108.IonCode_0572	1268	1431	1174	0.925868	0.820405		253	356	79	0.312253	0.22191		1116	1285	1093	0.979391	0.850584		142	141	32	0.225352	0.22695
119079109.IonCode_0573	1488	1603	1330	0.893817	0.829694		345	532	100	0.289855	0.18797		1207	1412	1176	0.974316	0.832861		237	262	70	0.295359	0.267176
119079110.IonCode_0574	1456	1576	1314	0.902473	0.833756		325	520	85	0.261538	0.163462		1217	1413	1183	0.972062	0.837226		235	250	68	0.289362	0.272
119079111.IonCode_0575	1347	1445	1227	0.910913	0.849135		308	487	90	0.292208	0.184805		1199	1367	1172	0.977481	0.857352		208	230	61	0.293269	0.265217
119079112.IonCode_0576	1331	1475	1225	0.920361	0.830508		297	465	80	0.26936	0.172043		1194	1398	1167	0.977387	0.834764		225	200	59	0.262222	0.295
119079113.IonCode_0577	1247	1366	1124	0.901363	0.82284		295	514	84	0.284746	0.163424		1051	1242	1032	0.981922	0.830918		213	240	59	0.276995	0.245833
119079114.IonCode_0578	1321	1456	1214	0.919001	0.833791		301	478	83	0.275748	0.17364		1199	1394	1169	0.974979	0.838594		234	193	56	0.239316	0.290155
119079115.IonCode_0579	1430	1517	1264	0.883916	0.833223		331	540	99	0.299094	0.183333		1222	1410	1188	0.972177	0.842553		231	252	70	0.30303	0.277778
119079116.IonCode_0580	1440	1515	1281	0.889583	0.845545		302	467	92	0.304636	0.197002		1227	1400	1200	0.977995	0.857143		225	209	64	0.284444	0.30622
119079117.IonCode_0581	1517	1641	1370	0.903098	0.834857		379	561	101	0.266491	0.180036		1242	1436	1216	0.979066	0.846797		246	272	77	0.313008	0.283088
119079118.IonCode_0582	1379	1483	1208	0.875997	0.814565		364	489	80	0.21978	0.163599		1145	1337	1112	0.971179	0.831713		235	225	55	0.234043	0.244444
119079119.IonCode_0583	1372	1470	1243	0.905977	0.845578		331	472	93	0.280967	0.197034		1180	1356	1153	0.977119	0.850295		222	221	62	0.279279	0.280543
119079120.IonCode_0584	1357	1479	1235	0.910096	0.835024		299	433	87	0.29097	0.200924		1193	1370	1158	0.970662	0.845255		214	213	56	0.261682	0.262911
119079121.IonCode_0585	1343	1481	1220	0.908414	0.823768		341	517	93	0.272727	0.179884		1160	1371	1131	0.975	0.824945		250	241	68	0.272	0.282158
119079122.IonCode_0586	1472	1602	1313	0.891984	0.8196		369	466	83	0.224932	0.178112		1203	1413	1182	0.982544	0.836518		234	208	65	0.277778	0.3125
119079123.IonCode_0587	1467	1533	1281	0.873211	0.835616		376	564	108	0.287234	0.191489		1197	1380	1161	0.969925	0.841304		253	279	73	0.288538	0.261649
119079124.IonCode_0588	1499	1590	1300	0.867245	0.81761		393	569	93	0.236641	0.163445		1203	1403	1169	0.971737	0.833215		238	289	68	0.285714	0.235294
119079125.IonCode_0589	1469	1574	1317	0.896528	0.836722		323	550	97	0.30031	0.176364		1219	1399	1188	0.974569	0.849178		216	222	64	0.296296	0.288288
119079126.IonCode_0590	1395	1454	1230	0.88172	0.845942		330	527	87	0.263636	0.165085		1170	1333	1133	0.968376	0.849962		214	243	61	0.285047	0.251029
119079127.IonCode_0591	1304	1466	1201	0.921012	0.819236		319	490	79	0.247649	0.161224		1166	1382	1143	0.980274	0.827062		237	226	52	0.219409	0.230088
119079128.IonCode_0592	1433	1528	1284	0.896022	0.840314		308	525	95	0.308442	0.180952		1228	1403	1192	0.970684	0.849608		219	249	67	0.305936	0.269076
119079129.IonCode_0593	1347	1475	1224	0.908686	0.829831		320	514	84	0.2625	0.163424		1173	1362	1139	0.971014	0.83627		226	236	60	0.265487	0.254237
119079130.IonCode_0594	1328	1444	1194	0.899096	0.82687		309	477	82	0.265372	0.171908		1169	1338	1131	0.967494	0.845291		220	208	57	0.259091	0.274038
119079131.IonCode_0595	1352	1495	1198	0.886095	0.801338		401	662	104	0.259352	0.1571		1135	1356	1093	0.962996	0.806047		271	304	72	0.265683	0.236842
119079132.IonCode_0596	1558	1624	1345	0.863286	0.828202		393	551	97	0.246819	0.176044		1208	1405	1172	0.970199	0.834164		250	277	74	0.296	0.267148
119079133.IonCode_0601	1446	1551	1298	0.897649	0.836879		346	599	85	0.245665	0.141903		1279	1478	1249	0.976544	0.845061		235	258	56	0.238298	0.217054
119079134.IonCode_0602	1372	1511	1267	0.923469	0.838518		324	500	89	0.274691	0.178		1218	1409	1195	0.981117	0.848119		228	235	65	0.285088	0.276596
119079136.IonCode_0604	1403	1513	1275	0.908767	0.842697		313	484	80	0.255591	0.165289		1237	1425	1206	0.974939	0.846316		220	228	58	0.263636	0.254386
119079137.IonCode_0605	1651	1652	1394	0.844337	0.843826		409	607	86	0.210269	0.14168		1284	1454	1245	0.969626	0.856259		223	307	59	0.264574	0.192182
119079138.IonCode_0606	1376	1473	1237	0.898983	0.839783		349	596	92	0.26361	0.154362		1199	1389	1172	0.977481	0.843772		245	281	74	0.302041	0.263345
119079139.IonCode_0607	1449	1538	1284	0.886128	0.83485		343	561	92	0.268222	0.163993		1251	1441	1216	0.972022	0.843858		242	277	77	0.318182	0.277978
119079140.IonCode_0608	1658	1660	1403	0.8462	0.845181		409	644	95	0.232274	0.147516		1308	1487	1268	0.969419	0.852724		251	313	74	0.294821	0.236422
119079141.IonCode_0609	1391	1474	1231	0.884975	0.835142		328	529	98	0.29878	0.185255		1215	1395	1178	0.969547	0.844444		222	248	66	0.297297	0.266129
119079142.IonCode_0610	1363	1502	1270	0.931768	0.845539		297	449	75	0.252525	0.167038		1274	1449	1239	0.972527	0.855072		220	218	54	0.245455	0.247706
119079143.IonCode_0611	1348	1481	1221	0.905786	0.824443		332	510	92	0.277108	0.180392		1198	1390	1158	0.966611	0.833094		244	243	64	0.262295	0.263374
119079144.IonCode_0612	1423	1534	1276	0.896697	0.831812		349	565	95	0.272206	0.168142		1230	1429	1204	0.978862	0.842547		240	281	67	0.279167	0.238434
119079145.IonCode_0613	1498	1565	1319	0.880507	0.842812		391	580	91	0.232737	0.156897		1283	1461	1236	0.963367	0.845996		249	298	74	0.297189	0.248322
119079146.IonCode_0614	1375	1467	1222	0.888727	0.832993		309	531	81	0.262136	0.152542		1190	1383	1160	0.97479	0.838756		232	246	60	0.258621	0.243902
119079147.IonCode_0615	1489	1571	1307	0.87777	0.831954		395	531	88	0.222785	0.165725		1252	1462	1223	0.976837	0.836525		257	255	62	0.241245	0.243137
119079148.IonCode_0616	1481	1577	1327	0.896016	0.841471		324	526	92	0.283951	0.174905		1273	1463	1245	0.978005	0.850991		226	252	68	0.300885	0.269841
119079149.IonCode_0617	1457	1552	1307	0.897049	0.842139		330	540	76	0.230303	0.140741		1270	1460	1245	0.980315	0.85274		220	263	58	0.263636	0.220532
119079150.IonCode_0618	1392	1644	1281	0.920259	0.779197		318	542	92	0.289308	0.169742		1250	1567	1223	0.9784	0.780472		220	275	66	0.3	0.24
119079151.IonCode_0619	1448	1543	1296	0.895028	0.839922		348	519	88	0.252874	0.169557		1264	1465	1235	0.977057	0.843003		239	245	70	0.292887	0.285714
119079152.IonCode_0620	1372	1505	1266	0.922741	0.841196		300	502	96	0.32	0.191235		1247	1436	1219	0.977546	0.848886		221	243	66	0.298643	0.271605
119079153.IonCode_0621	1516	1569	1323	0.872691	0.843212		380	608	88	0.231579	0.144737		1270	1451	1228	0.966929	0.846313		246	310	70	0.284553	0.225806
119079154.IonCode_0622	1444	1531	1286	0.890582	0.839974		333	608	90	0.27027	0.148026		1259	1448	1221	0.969817	0.843232		233	269	67	0.287554	0.249071
119079155.IonCode_0623	1338	1461	1233	0.921525	0.843943		289	488	84	0.290657	0.172131		1216	1396	1187	0.976151	0.850287		210	222	56	0.266667	0.252252
119079156.IonCode_0624	1411	1539	1287	0.912119	0.836257		333	515	95	0.285285	0.184466		1265	1455	1232	0.973913	0.846735		253	261	77	0.304348	0.295019
119079157.IonCode_0625	1430	1552	1293	0.904196	0.833119		353	506	83	0.235127	0.164032		1258	1465	1227	0.975358	0.837543		239	225	64	0.267782	0.284444
119079158.IonCode_0626	1398	1512	1282	0.917024	0.847884		288	446	78	0.270833	0.174888		1268	1447	1237	0.975552	0.854872		211	223	61	0.2891	0.273543
119079159.IonCode_0627	1438	1521	1298	0.902643	0.853386		327	537	95	0.29052	0.176909		1270	1429	1232	0.970079	0.862141		220	270	71	0.322727	0.262963
119079160.IonCode_0628	1425	1565	1292	0.906667	0.825559		329	530	97	0.294833	0.183019		1281	1493	1247	0.973458	0.835231		255	260	74	0.290196	0.284615
119079161.IonCode_0629	1561	1637	1372	0.878924	0.838119		374	637	96	0.256684	0.150706		1308	1493	1270	0.970948	0.850636		239	308	75	0.313808	0.243506
119079162.IonCode_0630	1291	1426	1213	0.939582	0.850631		292	478	92	0.315068	0.192469		1205	1372	1177	0.976763	0.857872		212	243	67	0.316038	0.27572
119079163.IonCode_0631	1402	1500	1273	0.907989	0.848667		316	447	87	0.275316	0.194631		1210	1372	1181	0.976033	0.860787		198	220	55	0.277778	0.25
119079164.IonCode_0632	1358	1553	1253	0.92268	0.806825		302	378	70	0.231788	0.185185		1154	1343	1121	0.971404	0.834698		179	160	37	0.206704	0.23125
119079165.IonCode_0633	1427	1565	1296	0.908199	0.828115		359	569	96	0.267409	0.168717		1241	1462	1218	0.981467	0.833105		254	284	68	0.267717	0.239437
119079166.IonCode_0634	1380	1509	1268	0.918841	0.840292		331	528	95	0.287009	0.179924		1251	1434	1216	0.972022	0.847978		242	252	72	0.297521	0.285714
119079167.IonCode_0635	1436	1520	1284	0.89415	0.844737		326	557	86	0.263804	0.154399		1264	1445	1231	0.973892	0.851903		227	283	66	0.290749	0.233216
119079168.IonCode_0636	1403	1524	1280	0.912331	0.839895		324	491	84	0.259259	0.171079		1254	1439	1221	0.973684	0.848506		231	224	61	0.264069	0.272321
119079169.IonCode_0637	1438	1522	1265	0.879694	0.831143		355	578	90	0.253521	0.155709		1200	1386	1167	0.9725	0.841991		227	268	67	0.295154	0.25
119079170.IonCode_0638	1357	1501	1254	0.924097	0.835443		284	484	78	0.274648	0.161157		1232	1445	1214	0.98539	0.840138		219	231	61	0.278539	0.264069
119079171.IonCode_0639	1288	1460	1195	0.927795	0.818493		286	405	72	0.251748	0.177778		1161	1339	1136	0.978467	0.848394		187	182	44	0.235294	0.241758
119079173.IonCode_0641	1443	1565	1317	0.912682	0.841534		312	515	85	0.272436	0.165049		1293	1477	1259	0.973705	0.852404		215	251	58	0.269767	0.231076
119079174.IonCode_0642	1369	1490	1246	0.910153	0.836242		317	506	85	0.268139	0.167984		1232	1410	1195	0.969968	0.847518		218	257	56	0.256881	0.217899
119079175.IonCode_0643	1382	1485	1265	0.91534	0.851852		340	532	103	0.302941	0.193609		1227	1388	1192	0.971475	0.85879		229	267	76	0.331878	0.284644
119079176.IonCode_0644	1388	1497	1255	0.904179	0.838343		312	536	90	0.288462	0.16791		1221	1412	1198	0.981163	0.848442		229	236	66	0.28821	0.279661
119079177.IonCode_0645	1596	1580	1345	0.842732	0.851266		383	597	87	0.227154	0.145729		1286	1446	1243	0.966563	0.859613		227	318	69	0.303965	0.216981
119079178.IonCode_0646	1433	1566	1319	0.920447	0.842273		333	489	89	0.267267	0.182004		1280	1489	1261	0.985156	0.846877		235	242	67	0.285106	0.27686
119079179.IonCode_0647	1303	1481	1211	0.929394	0.817691		273	346	65	0.238095	0.187861		1187	1328	1138	0.958719	0.856928		160	138	34	0.2125	0.246377
119079181.IonCode_0649	1399	1492	1274	0.91065	0.853887		295	491	76	0.257627	0.154786		1258	1424	1228	0.976153	0.86236		205	225	58	0.282927	0.257778
119079182.IonCode_0650	1384	1487	1262	0.91185	0.848689		283	497	80	0.282686	0.160966		1237	1399	1205	0.974131	0.86133		204	230	61	0.29902	0.265217
119079183.IonCode_0651	1489	1564	1312	0.881128	0.838875		355	607	89	0.250704	0.146623		1268	1444	1224	0.9653	0.847645		243	299	71	0.292181	0.237458
119079184.IonCode_0652	1414	1557	1310	0.92645	0.841362		322	549	103	0.319876	0.187614		1295	1505	1272	0.982239	0.845183		243	261	79	0.325103	0.302682
119079185.IonCode_0653	1493	1552	1286	0.861353	0.828608		402	606	97	0.241294	0.160066		1223	1426	1188	0.971382	0.8331		265	301	75	0.283019	0.249169
119079186.IonCode_0654	1409	1501	1253	0.889283	0.834777		351	620	100	0.2849	0.16129		1229	1402	1180	0.96013	0.841655		236	300	71	0.300847	0.236667
119079187.IonCode_0655	1275	1454	1201	0.941961	0.825997		267	367	65	0.243446	0.177112		1168	1344	1148	0.982877	0.854167		168	160	39	0.232143	0.24375
119079189.IonCode_0657	1424	1491	1266	0.889045	0.849095		320	500	88	0.275	0.176		1229	1403	1197	0.973963	0.853172		219	251	65	0.296804	0.258964
119079190.IonCode_0658	1395	1484	1271	0.911111	0.856469		301	517	90	0.299003	0.174081		1252	1410	1214	0.969649	0.860993		222	266	71	0.31982	0.266917
119079191.IonCode_0659	1434	1544	1319	0.919805	0.854275		302	512	91	0.301325	0.177734		1289	1470	1256	0.974399	0.854422		234	247	68	0.290598	0.275304
119079192.IonCode_0660	1406	1533	1290	0.917496	0.841487		358	554	87	0.243017	0.15704		1250	1445	1221	0.9768	0.844983		244	269	67	0.27459	0.249071
119079193.IonCode_0661	1464	1580	1316	0.898907	0.832911		343	550	94	0.274052	0.170909		1271	1478	1234	0.970889	0.834912		246	262	67	0.272358	0.255725
119079194.IonCode_0662	1316	1489	1249	0.949088	0.838818		283	455	91	0.321555	0.2		1230	1423	1211	0.984553	0.851019		221	207	64	0.289593	0.309179
119079195.IonCode_0663	1350	1517	1252	0.927407	0.825313		289	391	74	0.256055	0.189258		1237	1416	1201	0.970897	0.848164		195	167	46	0.235897	0.275449
119079197.IonCode_0665	1200	1412	1122	0.935	0.794618		290	377	68	0.234483	0.180371		1107	1298	1068	0.96477	0.822804		190	155	38	0.2	0.245161
119079198.IonCode_0666	1405	1518	1274	0.906762	0.839262		348	528	94	0.270115	0.17803		1241	1431	1206	0.971797	0.842767		246	260	69	0.280488	0.265385
119079199.IonCode_0667	1427	1563	1300	0.911002	0.831734		371	560	85	0.229111	0.151786		1270	1469	1232	0.970079	0.838666		242	267	64	0.264463	0.2397
119079201.IonCode_0669	1369	1399	1175	0.858291	0.839886		364	615	97	0.266484	0.157724		1079	1230	1049	0.972196	0.852846		214	306	76	0.35514	0.248366
119079202.IonCode_0670	1316	1451	1222	0.928571	0.842178		302	523	88	0.291391	0.16826		1223	1404	1187	0.970564	0.845442		224	256	63	0.28125	0.246094
119079203.IonCode_0671	1328	1472	1235	0.92997	0.838995		291	473	77	0.264605	0.162791		1226	1413	1201	0.979608	0.849965		208	220	53	0.254808	0.240909
119079205.IonCode_0673	1419	1544	1292	0.9105	0.836788		339	555	99	0.292035	0.178378		1244	1454	1220	0.980707	0.839065		247	258	74	0.299595	0.286822
119079206.IonCode_0674	1331	1449	1219	0.915853	0.84127		314	500	79	0.251592	0.158		1195	1375	1163	0.973222	0.845818		227	225	62	0.273128	0.275556
119079208.IonCode_0676	1425	1546	1268	0.889825	0.820181		374	559	106	0.283422	0.189624		1188	1380	1154	0.97138	0.836232		245	271	77	0.314286	0.284133
119079209.IonCode_0677	1786	1766	1443	0.807951	0.817101		465	629	105	0.225806	0.166932		1203	1409	1163	0.96675	0.825408		260	295	79	0.303846	0.267797
119079210.IonCode_0678	1442	1559	1285	0.891123	0.824246		345	514	96	0.278261	0.18677		1214	1409	1188	0.978583	0.843151		226	252	62	0.274336	0.246032
119079211.IonCode_0679	1437	1538	1281	0.891441	0.8329		358	479	92	0.256983	0.192067		1198	1381	1159	0.967446	0.839247		240	243	62	0.258333	0.255144
119079212.IonCode_0680	1717	1742	1437	0.836925	0.824914		419	550	110	0.26253	0.2		1171	1346	1132	0.966695	0.84101		214	252	63	0.294393	0.25
119079213.IonCode_0681	1545	1626	1347	0.871845	0.828413		368	579	94	0.255435	0.162349		1228	1422	1191	0.96987	0.837553		245	270	69	0.281633	0.255556
119079214.IonCode_0682	1428	1546	1283	0.898459	0.829884		370	506	92	0.248649	0.181818		1201	1388	1166	0.970858	0.840058		245	247	68	0.277551	0.275304
119079215.IonCode_0683	1357	1484	1211	0.89241	0.816038		347	547	88	0.253602	0.160878		1160	1372	1128	0.972414	0.822157		259	262	68	0.262548	0.259542
119079216.IonCode_0684	1392	1553	1284	0.922414	0.826787		327	479	87	0.266055	0.181628		1239	1443	1208	0.97498	0.837145		238	244	67	0.281513	0.27459
119079217.IonCode_0685	1580	1596	1327	0.839873	0.831454		418	601	109	0.260766	0.181364		1211	1402	1177	0.971924	0.839515		249	304	77	0.309237	0.253289
119079218.IonCode_0686	1376	1493	1257	0.913517	0.841929		310	473	84	0.270968	0.17759		1207	1396	1181	0.978459	0.845989		225	201	59	0.262222	0.293532
119079219.IonCode_0687	1475	1563	1278	0.866441	0.817658		377	579	99	0.262599	0.170984		1136	1339	1108	0.975352	0.827483		250	265	71	0.284	0.267925
119079220.IonCode_0688	1653	1657	1377	0.833031	0.83102		389	577	95	0.244216	0.164645		1186	1362	1146	0.966273	0.84141		235	278	63	0.268085	0.226619
119079221.IonCode_0689	1355	1463	1223	0.902583	0.835954		339	494	97	0.286136	0.196356		1169	1356	1141	0.976048	0.841445		227	238	65	0.286344	0.273109
119079222.IonCode_0690	1360	1452	1218	0.895588	0.838843		315	452	75	0.238095	0.165929		1154	1331	1123	0.973137	0.843727		208	194	51	0.245192	0.262887
119079223.IonCode_0691	1439	1549	1285	0.892981	0.829567		352	481	100	0.284091	0.2079		1172	1375	1148	0.979522	0.834909		234	224	66	0.282051	0.294643
119079224.IonCode_0692	1358	1487	1240	0.913108	0.833894		344	508	93	0.270349	0.183071		1167	1351	1136	0.973436	0.840859		224	235	65	0.290179	0.276596
119079225.IonCode_0693	1453	1538	1276	0.878183	0.829649		372	520	93	0.25	0.178846		1182	1373	1152	0.974619	0.839039		235	264	71	0.302128	0.268939
119079226.IonCode_0694	1348	1475	1226	0.909496	0.831186		337	532	100	0.296736	0.18797		1161	1361	1138	0.980189	0.83615		221	257	63	0.285068	0.245136
119079227.IonCode_0695	1371	1489	1220	0.889861	0.819342		358	573	80	0.223464	0.139616		1160	1365	1125	0.969828	0.824176		249	266	59	0.236948	0.221805
119079228.IonCode_0696	1603	1691	1381	0.86151	0.816677		432	623	100	0.231481	0.160514		1217	1435	1188	0.976171	0.827875		255	313	72	0.282353	0.230032
119079229.IonCode_0701	1508	1590	1317	0.873342	0.828302		367	558	91	0.247956	0.163082		1206	1406	1172	0.971808	0.83357		235	268	65	0.276596	0.242537
119079230.IonCode_0702	1362	1487	1243	0.912628	0.835911		332	496	91	0.274096	0.183468		1203	1396	1171	0.9734	0.838825		241	251	68	0.282158	0.270916
119079231.IonCode_0703	1533	1600	1327	0.865623	0.829375		356	576	103	0.289326	0.178819		1182	1364	1146	0.969543	0.840176		228	269	75	0.328947	0.27881
119079232.IonCode_0704	1495	1594	1308	0.874916	0.820577		350	495	87	0.248571	0.175758		1182	1386	1151	0.973773	0.830447		241	214	58	0.240664	0.271028
119079233.IonCode_0705	1397	1552	1283	0.918397	0.826675		335	498	83	0.247761	0.166667		1207	1419	1180	0.97763	0.831572		244	234	60	0.245902	0.25641
119079234.IonCode_0706	1453	1555	1277	0.878871	0.821222		372	493	97	0.260753	0.196755		1179	1377	1145	0.971162	0.831518		253	238	71	0.280632	0.298319
119079235.IonCode_0707	1498	1549	1280	0.854473	0.82634		372	600	92	0.247312	0.153333		1174	1356	1131	0.963373	0.834071		243	285	64	0.263374	0.224561
119079236.IonCode_0708	1722	1763	1421	0.825203	0.806012		480	662	104	0.216667	0.1571		1206	1401	1161	0.962687	0.828694		261	352	73	0.279693	0.207386
119079237.IonCode_0709	1454	1501	1274	0.876204	0.848767		363	552	94	0.258953	0.17029		1195	1362	1161	0.971548	0.852423		228	256	66	0.289474	0.257812
119079238.IonCode_0710	1445	1534	1277	0.883737	0.832464		326	524	86	0.263804	0.164122		1184	1367	1156	0.976351	0.845647		222	253	55	0.247748	0.217391
119079239.IonCode_0711	1388	1495	1225	0.882565	0.819398		348	629	97	0.278736	0.154213		1170	1369	1135	0.970085	0.829072		240	294	68	0.283333	0.231293
119079240.IonCode_0712	1467	1533	1271	0.866394	0.829093		377	580	92	0.244032	0.158621		1176	1368	1143	0.971939	0.835526		237	271	58	0.244726	0.214022
119079241.IonCode_0713	1506	1567	1300	0.863214	0.829611		360	508	104	0.288889	0.204724		1206	1405	1176	0.975124	0.837011		246	242	70	0.284553	0.289256
119079242.IonCode_0714	1478	1549	1286	0.870095	0.830213		387	566	90	0.232558	0.159011		1195	1394	1163	0.973222	0.83429		240	277	69	0.2875	0.249097
119079243.IonCode_0715	1622	1718	1402	0.864365	0.816065		437	606	102	0.23341	0.168317		1189	1400	1154	0.970563	0.824286		258	303	75	0.290698	0.247525
119079244.IonCode_0716	1662	1715	1371	0.82491	0.799417		434	506	99	0.228111	0.195652		1141	1353	1116	0.978089	0.824834		226	223	52	0.230088	0.233184
119079245.IonCode_0717	1461	1545	1295	0.886379	0.838188		345	523	88	0.255072	0.16826		1217	1397	1182	0.971241	0.846099		226	248	66	0.292035	0.266129
119079246.IonCode_0718	1379	1529	1259	0.91298	0.823414		334	501	94	0.281437	0.187625		1182	1390	1154	0.976311	0.830216		240	238	66	0.275	0.277311
[truncated: 4,406 more rows]

## Sheet: 4
SampID	Raw												FIV
	SNP						Indel						SNP						Indel
[truncated: 5,063 more rows]

## Sheet: 5
SampID	Raw												FIV
[truncated: 5,064 more rows]
