# Supplementary material for: A computational framework for improving genetic variants identification from 5,061 sheep sequencing data
Source: J Anim Sci Biotechnol. 2023 Oct 2;14:127. doi: 10.1186/s40104-023-00923-3 (PMC10544426; doi:10.1186/s40104-023-00923-3)
Supplement: Supplementary file 9 — Additional file 9: Table S8. Average and total identified variants of 5,061 samples [file 40104_2023_923_MOESM9_ESM.xlsx]

## Sheet: Sheet1
		SNP						Indel
	Coverage	FreeBayes#	GATK#	Concordant#	Percent of FreeBayes	Percent of GATK		FreeBayes#	GATK#	Concordant#	Percent of FreeBayes	Percent of GATK
Average	1x	1080.69	1270.32	1042.46	0.96422	0.819868		231.515	269.143	63.9172	0.274685	0.250231
	2x	1080.94	1270.08	1042.62	0.964142	0.820161		231.499	269.14	63.9172	0.274698	0.250234
	4x	1079.41	1268.53	1041.08	0.963996	0.81989		231.316	268.932	63.917	0.274847	0.25039
	5x	1079.48	1268.38	1040.43	0.963286	0.819433		231.327	268.883	63.9129	0.274812	0.250451
Total	1x	5018	4906	3785	0.754285	0.771504		5222	3776	1936	0.370739	0.512712
	2x	5011	4893	3779	0.754141	0.772328		5220	3767	1936	0.370881	0.513937
	4x	4675	4675	3657	0.782246	0.782246		5190	3706	1933	0.372447	0.521587
	5x	4651	4705	3653	0.785422	0.776408		5218	3703	1935	0.370832	0.522549
