# Supplementary material for: A computational framework for improving genetic variants identification from 5,061 sheep sequencing data
Source: J Anim Sci Biotechnol. 2023 Oct 2;14:127. doi: 10.1186/s40104-023-00923-3 (PMC10544426; doi:10.1186/s40104-023-00923-3)
Supplement: Supplementary file 10 — Additional file 10: Table S9. VQSR results of GATK [file 40104_2023_923_MOESM10_ESM.xlsx]

## Sheet: 01GATK_VQSR
Chr	Pos	Ref	Alt	Qual	Filter	Freebayes
NC_056054.1	130607	GT	G	37.6	PASS	0
NC_056054.1	130615	C	T	1828.06	PASS	0
NC_056054.1	130616	T	A,C,TCA	2074.06	PASS	0
NC_056054.1	130618	AC	A	1567.6	PASS	0
NC_056054.1	130624	G	A	6013.06	PASS	0
NC_056054.1	130629	A	AC	88.6	PASS	0
NC_056054.1	130644	AG	A	24.6	PASS	0
NC_056054.1	130652	T	TG	32.6	PASS	0
NC_056054.1	130668	G	GA	231.6	PASS	0
NC_056054.1	130672	T	TA	193.6	PASS	0
NC_056054.1	130681	GA	G	1451.6	PASS	0
NC_056054.1	130682	A	G	994.04	PASS	0
NC_056054.1	130686	A	AG	304.6	VQSRTrancheINDEL99.00to99.90	0
NC_056054.1	130687	A	AG,G	203.6	PASS	0
NC_056054.1	130689	GC	CC,G	304.64	PASS	0
NC_056054.1	130690	C	G	307.64	VQSRTrancheSNP99.00to99.90	0
NC_056054.1	130696	C	CA	946.6	PASS	0
NC_056054.1	130706	C	CA	126.6	PASS	0
NC_056054.1	130709	G	A	7496.06	PASS	0
NC_056054.1	130715	C	CG	64.6	PASS	0
NC_056054.1	130719	G	GT	284.6	PASS	0
NC_056054.1	130721	AT	A	78.6	PASS	0
NC_056054.1	130724	T	C	284.64	VQSRTrancheSNP99.00to99.90	0
NC_056054.1	300872	GT	G	99.6	PASS	0
NC_056054.1	457289	T	C	138.96	PASS	0
NC_056054.1	464870	C	A	143.96	PASS	0
NC_056054.1	554931	C	G	132.96	PASS	0
NC_056054.1	646175	A	G	218.05	PASS	0
NC_056054.1	818865	C	T	197.96	PASS	0
NC_056054.1	818883	G	T	197.96	PASS	0
NC_056054.1	839846	AG	A	979.6	PASS	0
NC_056054.1	839858	A	AG	40.6	PASS	0
NC_056054.1	839929	GA	GAA,G	182.6	PASS	0
NC_056054.1	839953	A	AG	54.6	PASS	0
NC_056054.1	881995	A	G	148.96	PASS	0
NC_056054.1	912031	C	A	195.02	PASS	0
NC_056054.1	1074906	C	T	210.96	PASS	0
NC_056054.1	1074931	T	G	210.96	PASS	0
NC_056054.1	1275934	T	A	152.96	PASS	0
NC_056054.1	1325845	T	C	138.96	PASS	0
NC_056054.1	1424269	G	GAA	201.92	PASS	0
NC_056054.1	1560854	G	A	97.96	PASS	0
NC_056054.1	1560884	CT	C	154.92	PASS	0
NC_056054.1	1575013	A	G	190.96	PASS	0
NC_056054.1	1575021	G	A	190.96	PASS	0
NC_056054.1	1575097	A	G	141.96	PASS	0
NC_056054.1	1586703	C	T	133.96	PASS	0
NC_056054.1	1681399	A	G	171.96	PASS	0
NC_056054.1	1681400	G	A	171.95	PASS	0
NC_056054.1	1681414	A	C	123.97	PASS	0
NC_056054.1	1734203	T	C	168.97	PASS	0
NC_056054.1	1785594	A	G	146.96	PASS	0
NC_056054.1	1895064	C	T	175.97	PASS	0
NC_056054.1	1966761	C	T	32.64	PASS	0
NC_056054.1	1966781	A	G	86.64	PASS	0
NC_056054.1	1966783	A	G	86.64	PASS	0
NC_056054.1	1966788	TC	T	52.6	PASS	0
NC_056054.1	1967448	A	G	212.02	PASS	0
NC_056054.1	1974620	C	T	148.96	PASS	0
NC_056054.1	1974692	CT	C	119.61	PASS	0
NC_056054.1	1974717	A	G	93.99	PASS	0
NC_056054.1	2009589	T	C	210.96	PASS	0
NC_056054.1	2009603	T	C	210.96	PASS	0
NC_056054.1	2009609	C	T	210.96	PASS	0
NC_056054.1	2024957	T	C	145.96	PASS	0
NC_056054.1	2096940	G	T	141.01	PASS	0
NC_056054.1	2097019	T	C	200.02	PASS	0
NC_056054.1	2097112	C	CA	37.6	PASS	0
NC_056054.1	2097117	AC	A	95.6	PASS	0
NC_056054.1	2097126	A	G	232.97	PASS	0
NC_056054.1	2217073	G	A	124.96	PASS	0
NC_056054.1	2218923	AG	A	87.6	PASS	0
NC_056054.1	2401500	T	C	144.96	PASS	0
NC_056054.1	2402093	A	G	145.96	PASS	0
NC_056054.1	2695411	T	C	1515.06	PASS	0
NC_056054.1	2695412	G	A	41.64	PASS	0
NC_056054.1	2695414	CG	C,TG	56.64	PASS	0
NC_056054.1	2695423	G	A	25.64	VQSRTrancheSNP99.00to99.90	0
NC_056054.1	2695433	T	C	23.64	VQSRTrancheSNP99.00to99.90	0
NC_056054.1	2695434	A	G	92.64	PASS	0
NC_056054.1	2695436	A	AC	122.6	PASS	0
NC_056054.1	2695438	T	C	235.64	PASS	0
NC_056054.1	2695444	C	T	98.74	PASS	0
NC_056054.1	2695446	A	G	235.64	PASS	0
NC_056054.1	2695448	A	G	74.97	PASS	0
NC_056054.1	2695449	G	A	92.3	PASS	0
NC_056054.1	2695456	G	T	235.64	PASS	0
NC_056054.1	2808213	C	T	34.04	PASS	0
NC_056054.1	2853438	CA	C	58.6	PASS	0
NC_056054.1	2926372	A	T	147.96	PASS	0
NC_056054.1	3068716	A	G	126.96	PASS	0
NC_056054.1	3089297	G	T	91.96	PASS	0
NC_056054.1	3104423	C	G	34.04	PASS	0
NC_056054.1	3104483	C	CAGCT	210.92	PASS	0
NC_056054.1	3160858	G	A	246.04	PASS	0
NC_056054.1	3254962	CCA	C	235.98	PASS	0
NC_056054.1	3325234	C	T	210.96	PASS	0
NC_056054.1	3325237	T	C	210.96	PASS	0
NC_056054.1	3365972	AT	A	115.61	PASS	0
NC_056054.1	3490060	A	G	149.96	PASS	0
NC_056054.1	3490115	A	G	133.96	PASS	0
NC_056054.1	3662493	T	C	125.96	PASS	0
NC_056054.1	3685051	C	CT	48.6	PASS	0
NC_056054.1	3685061	CT	C	782.6	PASS	0
NC_056054.1	3685063	TTC	T	155.6	PASS	0
NC_056054.1	3685068	TC	T	358.6	PASS	0
NC_056054.1	3685071	AAG	A	1471.6	VQSRTrancheINDEL99.00to99.90	1
NC_056054.1	3685072	AG	A,*	991.6	VQSRTrancheINDEL99.90to100.00	0
NC_056054.1	3685132	GA	G,GAA	108.6	PASS	0
NC_056054.1	3685135	AG	A	578.6	PASS	0
NC_056054.1	3685136	G	A	1391.64	PASS	0
NC_056054.1	3685182	G	A	3780.06	PASS	0
NC_056054.1	3685191	AG	A	45.6	PASS	0
NC_056054.1	3685212	G	GA	74.6	PASS	0
NC_056054.1	3685215	G	A	4094.06	PASS	0
NC_056054.1	3685222	AG	A,ACG	1401.6	VQSRTrancheINDEL99.90to100.00	0
NC_056054.1	3701526	C	T	122.96	PASS	0
NC_056054.1	3820952	T	C	141.96	PASS	0
NC_056054.1	4046800	AC	A	48.6	PASS	0
NC_056054.1	4137543	T	G	143.96	PASS	0
NC_056054.1	4137570	G	A	140.96	PASS	0
NC_056054.1	4137593	C	T	128.96	PASS	0
NC_056054.1	4199339	G	C	110.96	PASS	0
NC_056054.1	4259287	C	T	210.96	PASS	0
NC_056054.1	4259292	A	G	210.96	PASS	0
NC_056054.1	4264918	T	C	146.96	PASS	0
NC_056054.1	4318524	G	A	161.97	PASS	0
NC_056054.1	4318540	C	T	185.97	PASS	0
NC_056054.1	4318575	C	A	148.96	PASS	0
NC_056054.1	4355821	G	A	34.04	PASS	0
NC_056054.1	4362386	A	G	200.02	PASS	0
NC_056054.1	4429959	C	T	265.05	PASS	0
NC_056054.1	4456321	G	A	138.96	PASS	0
NC_056054.1	4456357	G	A	146.96	PASS	0
NC_056054.1	4456395	G	A	151.96	PASS	0
NC_056054.1	4460157	G	A	138.96	PASS	0
NC_056054.1	4460166	AG	A	173.92	PASS	0
NC_056054.1	4460173	C	T	173.96	PASS	0
NC_056054.1	4460174	T	C	173.96	PASS	0
NC_056054.1	4512471	C	T	140.96	PASS	0
NC_056054.1	4538945	A	G	140.96	PASS	0
NC_056054.1	4560631	AG	A	157.92	PASS	0
NC_056054.1	4560711	G	A	126.96	PASS	0
NC_056054.1	4560805	T	C	210.96	PASS	0
NC_056054.1	4560826	G	A	210.96	PASS	0
NC_056054.1	4608860	T	C	285.02	PASS	0
NC_056054.1	4608872	T	C	285.02	PASS	0
NC_056054.1	4661347	C	T	142.96	PASS	0
NC_056054.1	4661376	C	T	137.96	PASS	0
NC_056054.1	4664150	A	C	173.97	PASS	0
NC_056054.1	4781374	T	TG	32.6	PASS	0
NC_056054.1	4781376	G	GT	155.6	PASS	0
NC_056054.1	4781378	A	G	26.64	VQSRTrancheSNP99.00to99.90	0
NC_056054.1	4781382	G	GT	238.6	PASS	0
NC_056054.1	4781389	A	G	22.64	PASS	0
NC_056054.1	4781392	G	GT	43.6	PASS	0
NC_056054.1	4781394	G	GA	138.6	PASS	0
NC_056054.1	4781400	G	GT	270.6	PASS	0
NC_056054.1	4781404	G	GT	155.6	PASS	0
NC_056054.1	4781405	T	C	168.64	VQSRTrancheSNP99.00to99.90	0
NC_056054.1	4781409	A	AC	191.6	PASS	0
NC_056054.1	4781410	G	GT	179.6	PASS	0
NC_056054.1	4781416	C	T	37.64	PASS	0
NC_056054.1	4781417	T	TC,C	37.64	PASS	0
NC_056054.1	4781418	G	GT	225.6	PASS	0
NC_056054.1	4781419	CT	C	223.6	PASS	0
NC_056054.1	4781420	T	C	57.64	PASS	0
NC_056054.1	4781421	T	C	24.64	VQSRTrancheSNP99.00to99.90	0
NC_056054.1	4781424	AT	A,ATT	632.6	PASS	0
NC_056054.1	4781426	TTC	T	75.6	PASS	0
NC_056054.1	4781427	TC	CC,T	435.64	VQSRTrancheINDEL99.00to99.90	0
NC_056054.1	4781428	C	CA	91.6	PASS	0
NC_056054.1	4781429	C	CT,T,CACT	644.64	PASS	0
NC_056054.1	4781430	A	T	89.64	VQSRTrancheSNP99.00to99.90	0
NC_056054.1	4781431	AT	A,CT	110.6	PASS	0
NC_056054.1	4781432	T	TA,A	71.64	PASS	0
NC_056054.1	4781434	T	TG	68.6	PASS	0
NC_056054.1	4781435	ATT	AT,ATTT,A	1323.6	PASS	0
NC_056054.1	4781439	T	G	43.64	PASS	0
NC_056054.1	4781443	CT	C	205.6	PASS	0
NC_056054.1	4781446	CG	C	66.6	PASS	0
NC_056054.1	4781447	G	T,GT,*	3758.06	PASS	0
NC_056054.1	4781451	C	CG	63.6	PASS	0
NC_056054.1	4781453	TA	T	2373.03	PASS	0
NC_056054.1	4781455	A	AG,ATG	157.6	VQSRTrancheINDEL99.00to99.90	0
NC_056054.1	4781456	GA	G,GAA	65.6	PASS	0
NC_056054.1	4781459	A	AG	22.6	PASS	0
NC_056054.1	4781462	A	G	32.64	PASS	0
NC_056054.1	4781463	G	GT	25.6	PASS	0
NC_056054.1	4781465	TG	T,TGG	579.6	PASS	0
NC_056054.1	4781474	T	TG	79.6	PASS	0
NC_056054.1	4781476	T	TA	42.6	PASS	0
NC_056054.1	4781477	G	GTT	40.6	PASS	0
NC_056054.1	4781489	T	TA,G	88.64	PASS	0
NC_056054.1	4781499	C	T,CA	3247.06	PASS	0
NC_056054.1	4781500	A	G	28.64	PASS	0
NC_056054.1	4781510	T	TA	70.6	PASS	0
NC_056054.1	4781515	TA	T,TAA	57.6	PASS	0
NC_056054.1	4781520	T	TA	24.6	PASS	0
NC_056054.1	4781527	T	C	28.64	PASS	0
NC_056054.1	4781528	A	G	54.64	PASS	0
NC_056054.1	4781529	C	T	2402.06	PASS	0
NC_056054.1	4781533	CA	C	44.6	PASS	0
NC_056054.1	4781536	T	C	44.64	VQSRTrancheSNP99.00to99.90	0
NC_056054.1	4781546	AT	A	460.6	PASS	0
NC_056054.1	4781554	A	ATCACCGTAATT	35.6	PASS	0
NC_056054.1	4781555	G	GT,A	49.6	PASS	0
NC_056054.1	4781557	T	TA	94.6	PASS	0
NC_056054.1	4824366	C	T	137.96	PASS	0
NC_056054.1	4824427	G	A	138.96	PASS	0
NC_056054.1	5181289	A	G	190.02	PASS	0
NC_056054.1	5356045	A	C	175.97	PASS	0
NC_056054.1	5356064	A	T	157.97	PASS	0
NC_056054.1	5356080	T	C	166.97	PASS	0
NC_056054.1	5450486	G	A	38.64	PASS	0
NC_056054.1	5450495	AC	A	525.6	PASS	0
NC_056054.1	5450504	G	GT	366.6	PASS	0
NC_056054.1	5450507	T	TG	510.6	PASS	0
NC_056054.1	5450510	G	GT	51.6	PASS	0
NC_056054.1	5450517	C	CA	106.6	PASS	0
NC_056054.1	5450521	C	CT	28.6	PASS	0
NC_056054.1	5450528	AT	A	117.6	PASS	0
NC_056054.1	5450538	A	G	58.64	PASS	0
NC_056054.1	5450544	A	AG	82.6	PASS	0
NC_056054.1	5450553	G	GA	84.6	PASS	0
NC_056054.1	5450560	G	A	26.64	VQSRTrancheSNP99.00to99.90	0
NC_056054.1	5450564	TG	T	133.6	PASS	0
NC_056054.1	5450572	CA	CAA,C	388.6	PASS	0
NC_056054.1	5450575	A	G	26.64	PASS	0
NC_056054.1	5450577	A	G	49.64	PASS	0
NC_056054.1	5450591	G	A	1758.64	PASS	0
NC_056054.1	5450594	CGACTG	C	26.6	PASS	0
NC_056054.1	5450595	G	A,*	5428.06	VQSRTrancheSNP99.00to99.90	1
NC_056054.1	5450599	G	GA	49.6	PASS	0
NC_056054.1	5450602	CTGAA	C	8127.03	PASS	0
NC_056054.1	5450605	AATG	*,A	29.01	VQSRTrancheINDEL99.00to99.90	0
NC_056054.1	5450606	A	*,AAC	166.01	PASS	0
NC_056054.1	5450610	AC	A	36.6	PASS	0
NC_056054.1	5450612	CCT	C	91.6	PASS	0
NC_056054.1	5450628	C	T	1782.06	VQSRTrancheSNP99.00to99.90	1
NC_056054.1	5450637	GC	G	43.6	PASS	0
NC_056054.1	5450640	G	A	3477.06	PASS	0
NC_056054.1	5450656	T	C	6116.06	PASS	0
NC_056054.1	5450659	A	G	44.64	PASS	0
NC_056054.1	5450662	C	CT	312.6	PASS	0
NC_056054.1	5450668	T	C	42.64	VQSRTrancheSNP99.00to99.90	0
NC_056054.1	5450672	A	G	5975.06	PASS	0
NC_056054.1	5457041	C	G	143.96	PASS	0
NC_056054.1	5520325	C	T	171.97	PASS	0
NC_056054.1	5520359	C	G	255.97	PASS	0
NC_056054.1	5520362	C	T	255.97	PASS	0
NC_056054.1	5652219	CT	C	119.61	PASS	0
NC_056054.1	5652462	A	G	236.04	PASS	0
NC_056054.1	5652560	G	A	235.04	PASS	0
NC_056054.1	5670510	C	T	146.96	PASS	0
NC_056054.1	5670647	C	T	130.96	PASS	0
NC_056054.1	5777635	G	A	208.02	PASS	0
NC_056054.1	5777686	G	A	203.02	PASS	0
NC_056054.1	6067775	AG	A	195.61	PASS	0
NC_056054.1	6067795	GT	G	182.62	PASS	0
NC_056054.1	6067893	T	C	212.02	PASS	0
NC_056054.1	6075758	C	A	149.97	PASS	0
NC_056054.1	6075883	T	C	147.96	PASS	0
NC_056054.1	6089449	T	C	210.96	PASS	0
NC_056054.1	6089450	C	T	210.96	PASS	0
NC_056054.1	6089452	A	C	210.96	PASS	0
NC_056054.1	6089453	G	A	210.96	PASS	0
NC_056054.1	6089456	T	C	210.96	PASS	0
NC_056054.1	6089474	T	C	122.96	PASS	0
NC_056054.1	6089532	C	A	121.96	PASS	0
NC_056054.1	6193066	G	A	162.01	PASS	0
NC_056054.1	6193117	T	C	209.02	PASS	0
NC_056054.1	6193145	T	A	208.02	PASS	0
NC_056054.1	6193190	T	C	218.02	PASS	0
NC_056054.1	6246802	A	G	210.96	PASS	0
NC_056054.1	6246803	C	A	210.96	PASS	0
NC_056054.1	6287391	C	T	176.97	PASS	0
NC_056054.1	6322259	T	G	210.96	PASS	0
NC_056054.1	6322260	C	T	210.96	PASS	0
NC_056054.1	6326655	A	G	241.04	PASS	0
NC_056054.1	6326671	T	C	207.04	PASS	0
NC_056054.1	6326702	A	T	202.04	PASS	0
NC_056054.1	6326824	A	G	165.97	PASS	0
NC_056054.1	6326845	T	C	255.97	PASS	0
NC_056054.1	6326846	G	A	255.97	PASS	0
NC_056054.1	6350404	G	A	130.96	PASS	0
NC_056054.1	6350455	C	T	210.96	PASS	0
NC_056054.1	6350462	T	G	210.96	PASS	0
NC_056054.1	6375340	C	G	210.96	PASS	0
NC_056054.1	6375359	A	G	210.96	PASS	0
NC_056054.1	6375384	T	G	210.96	PASS	0
NC_056054.1	6457929	T	C	210.96	PASS	0
NC_056054.1	6457930	G	A	210.96	PASS	0
NC_056054.1	6457944	C	T	210.96	PASS	0
NC_056054.1	6457951	G	A	210.96	PASS	0
NC_056054.1	6546527	TG	T	177.63	PASS	0
NC_056054.1	6598597	T	C	143.96	PASS	0
NC_056054.1	6671116	T	C	97.96	PASS	0
NC_056054.1	6760544	C	T	190.03	PASS	0
NC_056054.1	6870822	A	G	157.97	PASS	0
NC_056054.1	6901387	A	G	153.97	PASS	0
NC_056054.1	6901440	G	A	157.97	PASS	0
NC_056054.1	6901457	G	A	156.97	PASS	0
NC_056054.1	7121016	T	C	115.96	PASS	0
NC_056054.1	7383648	CT	C	41.6	PASS	0
NC_056054.1	7383651	TG	T	41.6	PASS	0
NC_056054.1	7456022	C	T	154.96	PASS	0
NC_056054.1	7540435	T	C	87.99	PASS	0
NC_056054.1	7578698	T	TA	97.6	PASS	0
NC_056054.1	7630705	C	T	182.97	PASS	0
NC_056054.1	7630744	GT	G	70.6	PASS	0
NC_056054.1	7712439	G	A	145.96	PASS	0
NC_056054.1	7776933	G	C	153.97	PASS	0
NC_056054.1	7797601	T	C	149.96	PASS	0
NC_056054.1	7868634	G	A	133.96	PASS	0
NC_056054.1	7868705	T	A	210.96	PASS	0
NC_056054.1	7868708	G	A	210.96	PASS	0
NC_056054.1	7868712	G	T	210.96	PASS	0
NC_056054.1	7937104	G	A	289.02	PASS	0
NC_056054.1	7937108	T	G	289.02	PASS	0
NC_056054.1	7937183	T	C	208.02	PASS	0
NC_056054.1	8003363	C	T	141.96	PASS	0
NC_056054.1	8045802	G	A	260.06	PASS	0
NC_056054.1	8045894	A	G	436.06	PASS	0
NC_056054.1	8045899	A	C	436.06	PASS	0
NC_056054.1	8119837	G	C	83.99	PASS	0
NC_056054.1	8119857	C	T	139.96	PASS	0
NC_056054.1	8122896	GA	G	79.6	PASS	0
NC_056054.1	8295734	T	C	172.97	PASS	0
NC_056054.1	8358312	T	C	282.05	PASS	0
NC_056054.1	8472509	A	G	141.96	PASS	0
NC_056054.1	8477809	G	A	119.96	PASS	0
NC_056054.1	8521597	C	T	147.96	PASS	0
NC_056054.1	8561489	GA	G	98.6	PASS	0
NC_056054.1	8561706	G	A	169.97	PASS	0
NC_056054.1	8561719	C	T	166.97	PASS	0
NC_056054.1	8618169	G	A	198.02	PASS	0
NC_056054.1	8618205	C	T	289.02	PASS	0
NC_056054.1	8618218	C	T	289.02	PASS	0
NC_056054.1	8623509	G	A	124.96	PASS	0
NC_056054.1	8623522	C	T	123.96	PASS	0
NC_056054.1	8638713	T	C	146.96	PASS	0
NC_056054.1	8691902	A	G	178.97	PASS	0
NC_056054.1	8744823	G	C	210.96	PASS	0
NC_056054.1	8744827	C	G	210.96	PASS	0
NC_056054.1	8744828	C	T	210.96	PASS	0
NC_056054.1	9300443	AG	A	46.6	PASS	0
NC_056054.1	9300523	A	G	31.64	PASS	0
NC_056054.1	9300596	A	G	54.65	PASS	0
NC_056054.1	9300628	A	G	66.64	PASS	0
NC_056054.1	9300632	A	G	32.64	PASS	0
NC_056054.1	9300640	G	GC	55.6	PASS	0
NC_056054.1	9318403	A	T	210.96	PASS	0
NC_056054.1	9318407	G	T	210.96	PASS	0
NC_056054.1	9330287	A	T	339.06	PASS	0
NC_056054.1	9337776	G	A	146.96	PASS	0
NC_056054.1	9337822	G	A	150.96	PASS	0
NC_056054.1	9337857	A	G	140.96	PASS	0
NC_056054.1	9521671	A	G	153.96	PASS	0
NC_056054.1	9521756	C	T	110.96	PASS	0
NC_056054.1	9541336	G	T	144.96	PASS	0
NC_056054.1	9555466	G	A	151.96	PASS	0
NC_056054.1	9627341	C	A	125.96	PASS	0
NC_056054.1	9731976	C	G	123.96	PASS	0
NC_056054.1	9732011	G	A	127.96	PASS	0
NC_056054.1	9744084	GTAATT	G	255.93	PASS	0
NC_056054.1	9744135	A	C	174.97	PASS	0
NC_056054.1	9909587	C	T	255.97	PASS	0
NC_056054.1	9909589	T	C	255.97	PASS	0
NC_056054.1	9909599	G	T	255.97	PASS	0
NC_056054.1	9910460	G	A	132.96	PASS	0
NC_056054.1	10164904	T	C	213.02	PASS	0
NC_056054.1	10264267	A	G	37.64	PASS	0
NC_056054.1	10264270	T	C	24.64	VQSRTrancheSNP99.00to99.90	0
NC_056054.1	10264280	C	CT	85.6	PASS	0
NC_056054.1	10264287	C	CT,A	683.64	PASS	0
NC_056054.1	10264292	CT	CTT,C	500.6	PASS	0
NC_056054.1	10264307	G	A	29.64	VQSRTrancheSNP99.00to99.90	0
NC_056054.1	10264310	G	GT	74.6	PASS	0
NC_056054.1	10264313	TA	T	67.6	PASS	0
NC_056054.1	10264321	T	TA	74.6	PASS	0
NC_056054.1	10264332	G	GT	43.6	PASS	0
NC_056054.1	10264340	A	G,AT	51.6	PASS	0
NC_056054.1	10264342	GA	G,GAA	177.6	PASS	0
NC_056054.1	10264348	AT	A,ATT	369.6	PASS	0
NC_056054.1	10264352	TTA	T	173.6	PASS	0
NC_056054.1	10264353	TA	TAA,T	157.6	PASS	0
NC_056054.1	10264363	AT	A	26.6	PASS	0
NC_056054.1	10264376	C	T	28.64	PASS	0
NC_056054.1	10264377	A	C	25.64	PASS	0
NC_056054.1	10264401	C	CT	138.6	PASS	0
NC_056054.1	10264405	G	GA	44.6	PASS	0
NC_056054.1	10264407	CT	C,CTT	176.6	PASS	0
NC_056054.1	10264414	CT	CTT,C	263.6	PASS	0
NC_056054.1	10264418	CT	C	117.6	PASS	0
NC_056054.1	10264420	G	A	3642.06	PASS	0
NC_056054.1	10264422	G	GT	107.6	PASS	0
NC_056054.1	10264424	C	CT	330.6	PASS	0
NC_056054.1	10264431	A	AT	245.6	PASS	0
NC_056054.1	10264434	C	CT	178.6	PASS	0
NC_056054.1	10264437	GT	GTT,G	902.86	PASS	0
NC_056054.1	10264444	CT	C	198.6	PASS	0
NC_056054.1	10264445	T	C	112.64	PASS	0
NC_056054.1	10264450	G	C	112.64	PASS	0
NC_056054.1	10322543	A	G	145.96	PASS	0
NC_056054.1	10713897	A	T	153.96	PASS	0
NC_056054.1	10737335	GA	G	128.6	PASS	0
NC_056054.1	10748756	C	G	156.97	PASS	0
NC_056054.1	11010962	TA	T	79.6	PASS	0
NC_056054.1	11048443	C	T	161.97	PASS	0
NC_056054.1	11053048	C	T	177.97	PASS	0
NC_056054.1	11053164	G	GT	186.93	PASS	0
NC_056054.1	11072441	G	GCCA	210.92	PASS	0
NC_056054.1	11223458	GCAC	G	199.6	PASS	0
NC_056054.1	11392238	G	T	145.96	PASS	0
NC_056054.1	11502171	G	T	174.97	PASS	0
NC_056054.1	11509868	T	C	142.96	PASS	0
NC_056054.1	11548941	GA	G	80.6	PASS	0
NC_056054.1	11558530	C	T	152.97	PASS	0
NC_056054.1	11558580	C	T	158.97	PASS	0
NC_056054.1	11558670	A	G	346.04	PASS	0
NC_056054.1	11558672	G	A	346.04	PASS	0
NC_056054.1	11558675	G	T	346.04	PASS	0
NC_056054.1	11595298	C	T	176.97	PASS	0
NC_056054.1	11595325	C	T	183.97	PASS	0
NC_056054.1	11718800	T	A	133.96	PASS	0
NC_056054.1	11873958	T	G	137.96	PASS	0
NC_056054.1	11874006	T	C	210.96	PASS	0
NC_056054.1	11874007	G	A	210.96	PASS	0
NC_056054.1	11893223	AG	A	75.6	PASS	0
NC_056054.1	11944111	CACACACACACACACA	C	210.92	PASS	0
NC_056054.1	11944128	A	T	210.96	PASS	0
NC_056054.1	11944131	C	A	210.96	PASS	0
NC_056054.1	11963450	A	G	210.96	PASS	0
NC_056054.1	11963454	T	C	210.96	PASS	0
NC_056054.1	11963488	G	A	144.96	PASS	0
NC_056054.1	11963501	A	G	85.99	PASS	0
NC_056054.1	11979998	G	A	144.96	PASS	0
NC_056054.1	12005256	A	G	163.97	PASS	0
NC_056054.1	12237588	GT	G	51.6	PASS	0
NC_056054.1	12237643	AT	A	41.6	PASS	0
NC_056054.1	12265732	A	C	152.96	PASS	0
NC_056054.1	12352464	A	G	114.96	PASS	0
NC_056054.1	12454731	C	T	147.96	PASS	0
NC_056054.1	12454748	A	G	210.96	PASS	0
NC_056054.1	12454754	A	C	210.96	PASS	0
NC_056054.1	12454774	G	C	144.96	PASS	0
NC_056054.1	12477350	T	A	150.96	PASS	0
NC_056054.1	12599925	A	G	125.96	PASS	0
NC_056054.1	12628376	T	C	232.04	PASS	0
NC_056054.1	12657363	C	T	47.64	PASS	0
NC_056054.1	12657369	C	T	45.64	VQSRTrancheSNP99.00to99.90	0
NC_056054.1	12657371	T	C	41.64	PASS	0
NC_056054.1	12657374	GC	G	38.6	PASS	0
NC_056054.1	12657385	A	G	493.64	PASS	0
NC_056054.1	12657390	CA	CAA,C	173.6	PASS	0
NC_056054.1	12657391	A	G	1810.06	PASS	0
NC_056054.1	12657394	A	AG	47.6	PASS	0
NC_056054.1	12657397	G	A	54.64	VQSRTrancheSNP99.00to99.90	0
NC_056054.1	12657406	GA	GAA,G	395.6	PASS	0
NC_056054.1	12657410	C	CA	32.6	PASS	0
NC_056054.1	12657411	T	TA	39.6	PASS	0
NC_056054.1	12657412	C	CA	93.6	PASS	0
NC_056054.1	12657416	T	C	49.64	VQSRTrancheSNP99.00to99.90	0
NC_056054.1	12657419	G	GA	200.6	PASS	0
NC_056054.1	12657421	A	G	73.64	PASS	0
NC_056054.1	12657423	C	CA	36.6	PASS	0
NC_056054.1	12657425	A	AT	260.6	PASS	0
NC_056054.1	12657426	C	T,CA,A	2935.06	PASS	0
NC_056054.1	12657429	CT	C	51.6	PASS	0
NC_056054.1	12657430	T	C	73.64	PASS	0
NC_056054.1	12657434	T	TA	24.6	PASS	0
NC_056054.1	12657435	GT	GTT,GAT,G	110.6	PASS	0
NC_056054.1	12657438	GT	GTT,G	689.6	PASS	0
NC_056054.1	12657441	T	TA,A	32.64	PASS	0
NC_056054.1	12657442	CA	CAA,C	290.6	PASS	0
NC_056054.1	12657449	CAA	CA,CAAA,C	619.6	PASS	0
NC_056054.1	12657461	AG	A	46.6	PASS	0
NC_056054.1	12657464	G	GA	184.6	PASS	0
NC_056054.1	12657466	G	GA	134.6	PASS	0
NC_056054.1	12657468	C	CG	273.6	PASS	0
NC_056054.1	12657472	T	TA	840.6	PASS	0
NC_056054.1	12657473	A	G	47.64	PASS	0
NC_056054.1	12657479	C	CA	140.6	PASS	0
NC_056054.1	12657483	A	G	27.64	PASS	0
NC_056054.1	12657502	CA	C	22.6	PASS	0
NC_056054.1	12657528	T	TC	513.6	PASS	0
NC_056054.1	12657529	C	T	1139.64	PASS	0
NC_056054.1	12657537	TG	CG,T	39.6	PASS	0
NC_056054.1	12657540	GA	G	55.6	PASS	0
NC_056054.1	12657553	AGAACCTC	GGAACCTC,A,ATCACCGAACCTC,ATCACCGGTTCACCTCAAGGAACCTC	111.6	PASS	0
NC_056054.1	12657559	T	G	29.64	PASS	0
NC_056054.1	12657564	CT	C	103.6	PASS	0
NC_056054.1	12735970	G	C	143.96	PASS	0
NC_056054.1	12773454	C	T	136.96	PASS	0
NC_056054.1	12773476	G	A	137.96	PASS	0
NC_056054.1	12773513	G	A	137.96	PASS	0
NC_056054.1	12802067	C	A	151.96	PASS	0
NC_056054.1	12857180	A	G	155.96	PASS	0
NC_056054.1	12922173	A	G	171.97	PASS	0
NC_056054.1	12922183	G	A	171.97	PASS	0
NC_056054.1	12922221	G	A	255.97	PASS	0
NC_056054.1	12922230	G	T	255.97	PASS	0
NC_056054.1	12971334	G	A	119.96	PASS	0
NC_056054.1	13066929	G	A	122.96	PASS	0
NC_056054.1	13251721	C	T	212.02	PASS	0
NC_056054.1	13272258	A	G	108.66	PASS	0
NC_056054.1	13426395	A	G	155.97	PASS	0
NC_056054.1	13462980	T	C,TC	120.06	PASS	0
NC_056054.1	13463007	T	C	177.97	PASS	0
NC_056054.1	13483950	A	G	171.97	PASS	0
NC_056054.1	13553318	C	T	147.96	PASS	0
NC_056054.1	13573956	C	T	127.96	PASS	0
NC_056054.1	13574019	TAC	T	199.92	PASS	0
NC_056054.1	13574037	GA	G	80.6	PASS	0
NC_056054.1	13629682	A	G	301.02	PASS	0
NC_056054.1	13629694	T	G	301.02	PASS	0
NC_056054.1	13719399	A	T	64.99	PASS	0
NC_056054.1	13736313	G	A	142.96	PASS	0
NC_056054.1	13820243	C	T	196.96	PASS	0
NC_056054.1	13820244	A	G	196.96	PASS	0
NC_056054.1	14264831	T	C	141.96	PASS	0
NC_056054.1	14372538	A	T	148.96	PASS	0
NC_056054.1	14545760	A	G	38.64	PASS	0
NC_056054.1	14545762	T	C	40.64	VQSRTrancheSNP99.00to99.90	0
NC_056054.1	14545765	C	T	53.64	PASS	0
NC_056054.1	14545768	T	C	69.64	PASS	0
NC_056054.1	14545775	AG	A	83.6	PASS	0
NC_056054.1	14545778	G	GA	135.6	PASS	0
NC_056054.1	14545783	C	CA	162.6	PASS	0
NC_056054.1	14545786	G	A	46.64	VQSRTrancheSNP99.00to99.90	0
NC_056054.1	14545787	GA	G,GAA	364.6	PASS	0
NC_056054.1	14545788	A	G	46.64	VQSRTrancheSNP99.00to99.90	0
NC_056054.1	14545791	A	AT	48.6	PASS	0
NC_056054.1	14545795	AT	A	238.6	PASS	0
NC_056054.1	14545800	GA	G,GAA	102.6	PASS	0
NC_056054.1	14545808	G	GT	216.6	PASS	0
NC_056054.1	14545816	A	AT	31.6	PASS	0
NC_056054.1	14545840	CA	C,TA	162.6	PASS	0
NC_056054.1	14545841	A	T	3298.06	PASS	0
NC_056054.1	14545844	GT	G,GTT	497.6	PASS	0
NC_056054.1	14545848	TA	TAA,TGA,T	434.6	PASS	0
NC_056054.1	14545849	A	G,*	2911.06	PASS	0
NC_056054.1	14545850	A	G	65.64	PASS	0
NC_056054.1	14545857	G	GT	103.6	PASS	0
NC_056054.1	14545862	C	CT	94.6	PASS	0
NC_056054.1	14545866	G	GCT	94.6	PASS	0
NC_056054.1	14545871	C	CG	112.6	PASS	0
NC_056054.1	14545872	TA	T	44.6	PASS	0
NC_056054.1	14545895	T	C	28.64	PASS	0
NC_056054.1	14545900	A	G	4020.06	PASS	0
NC_056054.1	14545903	G	A	1858.06	PASS	0
NC_056054.1	14545908	A	AT	197.6	PASS	0
NC_056054.1	14545911	T	TG	41.6	PASS	0
NC_056054.1	14545913	T	TG	92.6	PASS	0
NC_056054.1	14545917	AT	A	232.6	PASS	0
NC_056054.1	14545934	G	GT	189.99	PASS	0
NC_056054.1	14545939	T	TCACC,TCACCGAGGA	64.6	PASS	0
NC_056054.1	14545941	C	G,A	64.64	PASS	0
NC_056054.1	14545942	C	A	67.64	PASS	0
NC_056054.1	14545943	C	T	67.64	PASS	0
NC_056054.1	14545944	T	TA	64.6	PASS	0
NC_056054.1	14548320	A	G	124.64	PASS	0
NC_056054.1	14548327	T	C	41.64	PASS	0
NC_056054.1	14548331	C	T	190.64	PASS	0
NC_056054.1	14548332	C	G	190.64	PASS	0
NC_056054.1	14651506	G	T	138.96	PASS	0
NC_056054.1	14690490	A	G	210.96	PASS	0
NC_056054.1	14690491	T	C	210.96	PASS	0
NC_056054.1	14690552	CG	C	88.6	PASS	0
NC_056054.1	14690600	C	T	210.96	PASS	0
NC_056054.1	14690611	A	T	210.96	PASS	0
NC_056054.1	14690612	C	T	210.96	PASS	0
NC_056054.1	14780945	A	AT	86.6	PASS	0
NC_056054.1	14819140	T	A	109.96	PASS	0
NC_056054.1	14861827	T	C	138.96	PASS	0
NC_056054.1	14920205	T	C	217.02	PASS	0
NC_056054.1	14920291	C	A	210.02	PASS	0
NC_056054.1	14956047	A	G	183.97	PASS	0
NC_056054.1	14956072	C	T	178.97	PASS	0
NC_056054.1	15008189	T	C	137.96	PASS	0
NC_056054.1	15141566	C	T	144.96	PASS	0
NC_056054.1	15157370	G	A	152.97	PASS	0
NC_056054.1	15157439	C	T	174.97	PASS	0
NC_056054.1	15165091	C	T	237.04	PASS	0
NC_056054.1	15165105	C	T	240.04	PASS	0
NC_056054.1	15191193	A	G	77.98	PASS	0
NC_056054.1	15296701	T	C	158.97	PASS	0
NC_056054.1	15296816	C	CTTCAGA	255.93	PASS	0
NC_056054.1	15348338	A	G	155.97	PASS	0
NC_056054.1	15392991	A	C	157.97	PASS	0
NC_056054.1	15393030	C	A	245.04	PASS	0
NC_056054.1	15398345	T	C	215.02	PASS	0
NC_056054.1	15467860	T	C	139.96	PASS	0
NC_056054.1	15664763	A	G	123.96	PASS	0
NC_056054.1	15764287	A	T	142.96	PASS	0
NC_056054.1	15918003	G	C	140.96	PASS	0
NC_056054.1	15920200	A	G	147.96	PASS	0
NC_056054.1	15983329	C	CA	187.92	PASS	0
NC_056054.1	15987300	C	T	205.96	PASS	0
NC_056054.1	15987307	C	T	205.96	PASS	0
NC_056054.1	15987355	C	T	129.96	PASS	0
NC_056054.1	16244667	C	A	139.96	PASS	0
NC_056054.1	16248191	A	C	178.97	PASS	0
NC_056054.1	16292913	C	T	134.96	PASS	0
NC_056054.1	16497626	C	T	149.96	PASS	0
NC_056054.1	16524615	G	A	144.96	PASS	0
NC_056054.1	16524753	T	A	181.03	PASS	0
NC_056054.1	16525557	T	A	184.97	PASS	0
NC_056054.1	16533726	G	A	147.96	PASS	0
NC_056054.1	16664893	T	G	146.96	PASS	0
NC_056054.1	16693670	A	G	21.64	PASS	0
NC_056054.1	16693676	C	T	37.64	PASS	0
NC_056054.1	16693677	T	C	37.64	PASS	0
NC_056054.1	16693688	C	CT	203.6	PASS	0
NC_056054.1	16693732	GT	G,GTT	452.6	PASS	0
NC_056054.1	16693736	GA	G	595.6	PASS	0
NC_056054.1	16693742	G	GA	273.6	PASS	0
NC_056054.1	16693744	A	C	3410.06	PASS	0
NC_056054.1	16693754	A	AG	35.6	PASS	0
NC_056054.1	16693762	C	CG	43.6	PASS	0
NC_056054.1	16693771	A	AG	57.6	PASS	0
NC_056054.1	16693778	T	G	20.64	VQSRTrancheSNP99.00to99.90	0
NC_056054.1	16693779	G	T	20.64	VQSRTrancheSNP99.00to99.90	0
NC_056054.1	16693785	G	T	65.64	PASS	0
NC_056054.1	16693786	A	C	67.64	PASS	0
NC_056054.1	16693789	C	CG	67.6	PASS	0
NC_056054.1	16693791	A	C	67.64	PASS	0
NC_056054.1	16693792	T	TG	67.6	PASS	0
NC_056054.1	16908042	T	C	142.96	PASS	0
NC_056054.1	16929622	AT	A	210.92	PASS	0
NC_056054.1	16929627	T	G	210.96	PASS	0
NC_056054.1	16998030	C	T	244.04	PASS	0
NC_056054.1	16998074	C	T	246.04	PASS	0
NC_056054.1	17032591	T	C	255.97	PASS	0
NC_056054.1	17032594	A	T	255.97	PASS	0
NC_056054.1	17384459	T	C	124.96	PASS	0
NC_056054.1	18060324	A	G	148.96	PASS	0
NC_056054.1	18127163	C	T	140.96	PASS	0
NC_056054.1	18203166	C	T	207.96	PASS	0
NC_056054.1	18203181	G	T	110.96	PASS	0
NC_056054.1	18519357	A	G	151.96	PASS	0
NC_056054.1	18732053	G	A	152.96	PASS	0
NC_056054.1	18936396	G	A	220.04	PASS	0
NC_056054.1	18936455	T	C	202.02	PASS	0
NC_056054.1	18960869	G	A	51.04	PASS	0
NC_056054.1	18960932	A	T	143.96	PASS	0
NC_056054.1	19036217	T	C,A,TC	179.85	PASS	0
NC_056054.1	19036229	G	A	196.64	VQSRTrancheSNP99.00to99.90	0
NC_056054.1	19036248	A	AG	59.6	PASS	0
NC_056054.1	19036258	C	CG	386.6	PASS	0
NC_056054.1	19036283	GC	G	20.6	PASS	0
NC_056054.1	19036294	GC	G	631.6	PASS	0
NC_056054.1	19036300	G	GT,GC	65.6	PASS	0
NC_056054.1	19036304	TG	TCG,T	285.6	VQSRTrancheINDEL99.00to99.90	0
NC_056054.1	19036311	C	CG	106.6	PASS	0
NC_056054.1	19036315	T	TC	37.6	PASS	0
NC_056054.1	19036318	G	GT	100.6	PASS	0
NC_056054.1	19036323	T	TC	58.6	PASS	0
NC_056054.1	19036346	C	CA	139.6	PASS	0
NC_056054.1	19036352	G	A	16107.1	PASS	0
NC_056054.1	19036363	A	G,ATCACCGAAT	56.6	PASS	0
NC_056054.1	19036364	G	GA	103.6	PASS	0
NC_056054.1	19036365	A	G	24.64	PASS	0
NC_056054.1	19036366	GA	GAA,G	132.6	PASS	0
NC_056054.1	19173262	T	A	210.96	PASS	0
NC_056054.1	19173263	C	T	210.96	PASS	0
NC_056054.1	19173264	T	A	210.96	PASS	0
NC_056054.1	19236503	G	T	255.97	PASS	0
NC_056054.1	19236504	C	T	255.97	PASS	0
NC_056054.1	19236506	G	A	255.97	PASS	0
NC_056054.1	19396570	G	A	107.64	PASS	0
NC_056054.1	19533635	C	T	255.97	PASS	0
NC_056054.1	19533636	T	A	255.97	PASS	0
NC_056054.1	19552280	G	A	152.96	PASS	0
NC_056054.1	19665465	C	T	80.64	PASS	0
NC_056054.1	19665469	AC	GC,CC,A	145.96	PASS	0
NC_056054.1	19665470	C	T	34.64	PASS	0
NC_056054.1	19665471	C	T	67.64	PASS	0
NC_056054.1	19665472	AT	A	53.6	PASS	0
NC_056054.1	19665519	T	TG	485.6	PASS	0
NC_056054.1	19665535	C	CG	263.6	PASS	0
NC_056054.1	19665537	A	AC	89.6	PASS	0
NC_056054.1	19665546	A	AC	395.6	PASS	0
NC_056054.1	19665552	T	TC	61.6	PASS	0
NC_056054.1	19665570	A	AG	366.6	PASS	0
NC_056054.1	19665577	T	TG	44.6	PASS	0
NC_056054.1	19665583	T	TG	43.6	PASS	0
NC_056054.1	19665597	G	A	35.64	VQSRTrancheSNP99.90to100.00	0
NC_056054.1	19665602	G	GC	50.6	PASS	0
NC_056054.1	19665608	GC	G	425.6	PASS	0
NC_056054.1	19665616	A	ATCACCGAATT	50.6	PASS	0
NC_056054.1	20077882	C	T	67.99	PASS	0
NC_056054.1	20100963	C	T	146.96	PASS	0
NC_056054.1	20280133	T	C	136.96	PASS	0
NC_056054.1	20319479	AT	A	115.61	PASS	0
NC_056054.1	20382171	AT	A	181.93	PASS	0
NC_056054.1	20401829	T	C	138.96	PASS	0
NC_056054.1	20657337	G	T	274.05	PASS	0
NC_056054.1	20868841	AG	A	88.6	PASS	0
NC_056054.1	20868945	T	C	144.96	PASS	0
NC_056054.1	21225570	T	C	137.96	PASS	0
NC_056054.1	21238540	T	C	99.96	PASS	0
NC_056054.1	21318963	CT	C	48.6	PASS	0
NC_056054.1	21341653	T	C	145.96	PASS	0
NC_056054.1	21750623	T	A	166.97	PASS	0
NC_056054.1	21985639	T	C	35.64	PASS	0
NC_056054.1	21985695	C	T	38.64	PASS	0
NC_056054.1	21985735	T	C	35.64	PASS	0
NC_056054.1	21985739	A	ATC	63.6	PASS	0
NC_056054.1	21985744	A	G	166.01	PASS	0
NC_056054.1	21985746	CT	C	112.6	VQSRTrancheINDEL99.00to99.90	0
NC_056054.1	22044356	T	C	145.96	PASS	0
NC_056054.1	22085993	T	C	111.96	PASS	0
NC_056054.1	22188535	T	C	153.97	PASS	0
NC_056054.1	22324415	T	G	191.02	PASS	0
NC_056054.1	22329954	CG	C	183.61	PASS	0
NC_056054.1	22402225	TG	T	126.61	PASS	0
NC_056054.1	22430391	T	C	148.96	PASS	0
NC_056054.1	22506795	G	A	84.99	PASS	0
NC_056054.1	22526544	G	A	158.97	PASS	0
NC_056054.1	22559200	T	A	155.97	PASS	0
NC_056054.1	22559229	G	A	172.97	PASS	0
NC_056054.1	22559303	T	C	76.96	PASS	0
NC_056054.1	22646733	AT	A	115.61	PASS	0
NC_056054.1	22667330	CT	C	141.92	PASS	0
NC_056054.1	22667382	C	T	210.96	PASS	0
NC_056054.1	22667387	C	T	210.96	PASS	0
NC_056054.1	22667413	T	C	131.96	PASS	0
NC_056054.1	22711562	CA	C	187.92	PASS	0
NC_056054.1	22788906	A	G	126.64	PASS	0
NC_056054.1	22788909	T	C	115.64	PASS	0
NC_056054.1	22788913	C	T	403.64	PASS	0
NC_056054.1	22788921	T	C	20.64	VQSRTrancheSNP99.00to99.90	0
NC_056054.1	22788930	GC	G	200.6	PASS	0
NC_056054.1	22788931	CG	TG,C,*	4565.06	PASS	0
NC_056054.1	22788932	G	T	200.64	PASS	0
NC_056054.1	22788940	A	G	4976.06	PASS	0
NC_056054.1	22788943	CA	C	51.6	PASS	0
NC_056054.1	22788944	AT	A	51.6	PASS	0
NC_056054.1	22788946	CG	TG,C	8144.06	PASS	0
NC_056054.1	22788950	AT	A	129.6	PASS	0
NC_056054.1	22788953	A	G	5730.06	PASS	0
NC_056054.1	22788956	A	G	5730.06	VQSRTrancheSNP99.00to99.90	0
NC_056054.1	22788968	T	TC	79.6	PASS	0
NC_056054.1	22788973	A	AC	231.6	PASS	0
NC_056054.1	22788976	TC	T	43.6	PASS	0
NC_056054.1	22788980	A	G,AC	1675.06	PASS	0
NC_056054.1	22788981	TC	T	35.6	PASS	0
NC_056054.1	22788989	GA	GAA,G	184.6	PASS	0
NC_056054.1	22788995	G	GC	66.6	PASS	0
NC_056054.1	22789006	G	GC,GA	270.6	VQSRTrancheINDEL99.00to99.90	0
NC_056054.1	22789007	C	CG	249.6	PASS	0
NC_056054.1	22789014	T	G	1642.06	PASS	0
NC_056054.1	22789016	A	AC	759.6	PASS	0
NC_056054.1	22789017	G	C	189.64	VQSRTrancheSNP99.00to99.90	0
NC_056054.1	22789018	GC	GCC,G	289.6	PASS	0
NC_056054.1	22789019	C	G	189.64	VQSRTrancheSNP99.00to99.90	0
NC_056054.1	22789024	A	AC,AG	92.6	PASS	0
NC_056054.1	22789026	G	GC	84.6	PASS	0
NC_056054.1	22789028	TC	TCC,T	475.6	PASS	0
NC_056054.1	22789032	C	CT	73.6	PASS	0
NC_056054.1	22789034	TC	T,TCC	155.6	PASS	0
NC_056054.1	22789035	C	T,*	6054.06	PASS	0
NC_056054.1	22789040	G	GC	69.6	PASS	0
NC_056054.1	22789042	GC	G	504.6	PASS	0
NC_056054.1	22789043	C	G	24.64	PASS	0
NC_056054.1	22789045	TG	TCG,T	56.6	PASS	0
NC_056054.1	22789047	GA	G	24.6	PASS	0
NC_056054.1	22789049	AT	A	20.6	PASS	0
NC_056054.1	22789054	AC	A,ACC	102.6	PASS	0
NC_056054.1	22789056	C	T	76.64	PASS	0
NC_056054.1	22789057	C	A	6797.06	PASS	0
NC_056054.1	22789059	T	A,C	60.64	VQSRTrancheSNP99.00to99.90	0
NC_056054.1	22789061	A	G	60.64	VQSRTrancheSNP99.00to99.90	0
NC_056054.1	22789065	T	TC	126.6	PASS	0
NC_056054.1	22789066	C	CG	22.6	PASS	0
NC_056054.1	22789070	C	CG	54.6	PASS	0
NC_056054.1	22789074	TG	T	98.6	PASS	0
NC_056054.1	22789090	A	G	72.64	PASS	0
NC_056054.1	22836994	A	G	210.96	PASS	0
NC_056054.1	22837002	T	A	210.96	PASS	0
NC_056054.1	22933971	C	T	150.96	PASS	0
NC_056054.1	22934023	C	T	210.96	PASS	0
NC_056054.1	22934027	A	G	210.96	PASS	0
NC_056054.1	22934043	A	G	210.96	PASS	0
NC_056054.1	22957134	A	G	143.96	PASS	0
NC_056054.1	23022567	T	A	138.96	PASS	0
NC_056054.1	23034789	AT	A	131	PASS	0
NC_056054.1	23034794	CA	C	131	PASS	0
NC_056054.1	23070129	A	G	147.96	PASS	0
NC_056054.1	23094541	T	C	136.01	PASS	0
NC_056054.1	23094601	C	A	180.02	PASS	0
NC_056054.1	23094622	G	A	213.02	PASS	0
NC_056054.1	23334728	A	C	210.96	PASS	0
NC_056054.1	23334735	A	G	210.96	PASS	0
NC_056054.1	23338343	A	G	148.96	PASS	0
NC_056054.1	23368951	C	T	119.96	PASS	0
NC_056054.1	23468734	A	G	181.97	PASS	0
NC_056054.1	23525938	C	T	120.96	PASS	0
NC_056054.1	23551102	G	A	147.96	PASS	0
NC_056054.1	23551128	AT	A	80.6	PASS	0
NC_056054.1	23551130	T	G	35.64	PASS	0
NC_056054.1	23551131	A	G	80.64	PASS	0
NC_056054.1	23841731	C	T	144.96	PASS	0
NC_056054.1	23934158	C	T	68.99	PASS	0
NC_056054.1	24024520	G	A	130.96	PASS	0
NC_056054.1	24318075	T	C	131.96	PASS	0
NC_056054.1	24652577	G	T	185.97	PASS	0
NC_056054.1	24709705	A	T	148.97	PASS	0
NC_056054.1	24709774	A	G	179.97	PASS	0
NC_056054.1	24709798	GC	G	124.6	PASS	0
NC_056054.1	24774862	A	AG	142.92	PASS	0
NC_056054.1	24881874	G	T	214.02	PASS	0
NC_056054.1	24895990	C	T	204.96	PASS	0
NC_056054.1	24896035	C	G	204.96	PASS	0
NC_056054.1	24911175	C	G	210.96	PASS	0
NC_056054.1	24911185	G	A	210.96	PASS	0
NC_056054.1	24949313	AT	A	73.6	PASS	0
NC_056054.1	25236596	C	T	136.96	PASS	0
NC_056054.1	25236623	T	TCG	210.92	PASS	0
NC_056054.1	25236626	A	C	210.96	PASS	0
NC_056054.1	25766101	T	C	131.96	PASS	0
NC_056054.1	25816985	T	G	168.97	PASS	0
NC_056054.1	25909257	G	A	138.96	PASS	0
NC_056054.1	25985288	A	G	21.64	VQSRTrancheSNP99.00to99.90	0
NC_056054.1	25985295	G	A	23.64	PASS	0
NC_056054.1	25985307	G	GA	102.6	PASS	0
NC_056054.1	25985308	A	G	31.64	PASS	0
NC_056054.1	25985311	G	GT	83.6	PASS	0
NC_056054.1	25985321	T	TC	41.6	PASS	0
NC_056054.1	25985326	T	TC	161.6	PASS	0
NC_056054.1	25985328	T	TC	32.6	PASS	0
NC_056054.1	25985330	CT	C	74.6	PASS	0
NC_056054.1	25985331	T	C,*	2178.06	PASS	0
NC_056054.1	25985333	A	AC	42.6	PASS	0
NC_056054.1	25985335	A	AC	25.6	PASS	0
NC_056054.1	25985336	GC	G,AC	49.6	PASS	0
NC_056054.1	25985338	C	T	2178.06	VQSRTrancheSNP99.00to99.90	1
NC_056054.1	25985339	T	TC	61.6	PASS	0
NC_056054.1	25985353	GAA	GA,G,TAA	1514.03	PASS	0
NC_056054.1	25985354	A	G,*	115.31	PASS	0
NC_056054.1	25985360	A	T,G	130.64	VQSRTrancheSNP99.00to99.90	0
NC_056054.1	25985361	GT	G	128.6	PASS	0
NC_056054.1	25985366	GT	GTT,G	120.6	PASS	0
NC_056054.1	25985371	GCT	GTCT,G	341.6	PASS	0
NC_056054.1	25985372	CT	TT,C,CTT	527.6	PASS	0
NC_056054.1	25985373	T	C,*,A	428.64	VQSRTrancheSNP99.00to99.90	0
NC_056054.1	25985374	T	C,TCA	143.64	PASS	0
NC_056054.1	25985377	T	C	73.64	VQSRTrancheSNP99.00to99.90	0
NC_056054.1	25985378	TA	CA,TCA,T,AA,TAA	2736.06	PASS	0
NC_056054.1	25985379	A	C	63.64	VQSRTrancheSNP99.00to99.90	0
NC_056054.1	25985380	A	G	27.64	PASS	0
NC_056054.1	25985381	A	T	26.64	VQSRTrancheSNP99.00to99.90	0
NC_056054.1	25985385	GA	G	363.6	PASS	0
NC_056054.1	25985388	A	G	27.64	PASS	0
NC_056054.1	25985392	G	GT	164.6	PASS	0
NC_056054.1	25985396	A	AT	29.6	PASS	0
NC_056054.1	25985424	G	GA	20.6	PASS	0
NC_056054.1	25985429	CA	C	31.6	PASS	0
NC_056054.1	25985432	CAA	CA,C,AAA	441.02	PASS	0
NC_056054.1	25985433	A	C,*	30.64	PASS	0
NC_056054.1	25985444	T	TA	38.6	PASS	0
NC_056054.1	25985447	CA	C	159.6	PASS	0
NC_056054.1	25985464	A	G	25.64	VQSRTrancheSNP99.00to99.90	0
NC_056054.1	25985468	A	ATCACCG	66.6	PASS	0
NC_056054.1	25985473	G	A	67.64	PASS	0
NC_056054.1	25998765	C	T	239.04	PASS	0
NC_056054.1	26027685	C	A	147.96	PASS	0
NC_056054.1	26027712	T	C	146.96	PASS	0
NC_056054.1	26028076	CTTTG	C	210.92	PASS	0
NC_056054.1	26040211	C	T	191.04	PASS	0
NC_056054.1	26286618	A	G	192.02	PASS	0
NC_056054.1	26290997	A	G	143.96	PASS	0
NC_056054.1	26437318	CA	C	145.92	PASS	0
NC_056054.1	26605194	A	G	165.97	PASS	0
NC_056054.1	26805795	A	G	144.96	PASS	0
NC_056054.1	26805877	A	G	119.96	PASS	0
NC_056054.1	26884218	C	G	149.96	PASS	0
NC_056054.1	26949361	T	C	120.96	PASS	0
NC_056054.1	26965099	A	T	149.97	PASS	0
NC_056054.1	27039442	T	C	139.97	PASS	0
NC_056054.1	27530489	CT	C	72.6	PASS	0
NC_056054.1	27602326	T	A	139.96	PASS	0
NC_056054.1	27681501	A	C	136.97	PASS	0
NC_056054.1	27728739	CT	CTT,C	117.6	PASS	0
NC_056054.1	27728740	T	C	31.64	VQSRTrancheSNP99.00to99.90	0
NC_056054.1	27728752	CTG	CG,C	657.6	VQSRTrancheINDEL99.00to99.90	0
NC_056054.1	27728753	TG	T	91.6	PASS	0
NC_056054.1	27728755	GGC	G	407.6	PASS	0
NC_056054.1	27728756	GC	G	629.6	PASS	0
NC_056054.1	27728759	C	T	50.64	VQSRTrancheSNP99.00to99.90	0
NC_056054.1	27728761	A	AC	161.6	VQSRTrancheINDEL99.00to99.90	0
NC_056054.1	27728767	G	GT	127.6	PASS	0
NC_056054.1	27728769	T	C	1685.06	PASS	0
NC_056054.1	27728770	T	TA	183.6	PASS	0
NC_056054.1	27728774	AT	A	21.6	PASS	0
NC_056054.1	27728775	T	C	2486.06	PASS	0
NC_056054.1	27728783	AT	A,ATT	692.6	PASS	0
NC_056054.1	27728788	C	CT,CGT	67.6	PASS	0
NC_056054.1	27728793	CT	CTT,C	71.6	PASS	0
NC_056054.1	27728804	GA	GAA,G	743.6	PASS	0
NC_056054.1	27728818	ATAT	A	28.6	PASS	0
NC_056054.1	27728845	AT	A,ATT	263.6	PASS	0
NC_056054.1	27728849	CT	CTT,CAT,C	418.6	PASS	0
NC_056054.1	27728864	G	A	3993.06	PASS	0
NC_056054.1	27728865	CA	C	145.6	PASS	0
NC_056054.1	27728869	T	TA,TAC	92.6	PASS	0
NC_056054.1	27728871	T	TA	63.6	PASS	0
NC_056054.1	27728872	C	T	33.64	PASS	0
NC_056054.1	27728873	C	CA	110.6	PASS	0
NC_056054.1	27728874	T	TC	415.6	PASS	0
NC_056054.1	27728875	G	C	53.64	VQSRTrancheSNP99.00to99.90	0
NC_056054.1	27728881	A	AC	40.6	PASS	0
NC_056054.1	27728882	C	CA	145.6	PASS	0
NC_056054.1	27728888	G	GA	133.6	PASS	0
NC_056054.1	27728890	A	AC	33.6	PASS	0
NC_056054.1	27728911	A	G	99.64	PASS	0
NC_056054.1	27728916	G	GC	70.6	PASS	0
NC_056054.1	27728917	TA	T	45.6	PASS	0
NC_056054.1	27731694	C	A	157.64	PASS	0
NC_056054.1	27731697	C	A	157.64	PASS	0
NC_056054.1	27829907	T	TG	101.6	PASS	0
NC_056054.1	27829946	AG	A	75.6	PASS	0
NC_056054.1	27960240	A	G	127.96	PASS	0
NC_056054.1	28039466	AG	A	46.6	PASS	0
NC_056054.1	28140750	C	T	102.96	PASS	0
NC_056054.1	28397439	T	C	147.96	PASS	0
NC_056054.1	28503466	C	T	171.97	PASS	0
NC_056054.1	28503479	G	A	147.97	PASS	0
NC_056054.1	28636586	A	T	191.02	PASS	0
NC_056054.1	28656211	T	C	112.96	PASS	0
NC_056054.1	28656223	T	C	137.96	PASS	0
NC_056054.1	28656318	A	G	150.96	PASS	0
NC_056054.1	28656385	T	C	201.96	PASS	0
NC_056054.1	28656388	G	A	201.96	PASS	0
NC_056054.1	28656391	CT	C	201.92	PASS	0
NC_056054.1	28656397	T	C	201.96	PASS	0
NC_056054.1	28663157	C	T	144.96	PASS	0
NC_056054.1	28668485	A	G	141.96	PASS	0
NC_056054.1	28719539	C	T	102.99	PASS	0
NC_056054.1	28743552	C	T	177.97	PASS	0
NC_056054.1	28759657	C	T	174.97	PASS	0
NC_056054.1	28759695	C	T	150.97	PASS	0
NC_056054.1	28777044	C	T	149.96	PASS	0
NC_056054.1	28860398	CG	C	95.6	PASS	0
NC_056054.1	28860399	G	*,A	84.04	PASS	0
NC_056054.1	28860401	C	A	95.64	PASS	0
NC_056054.1	28860482	T	C	175.97	PASS	0
NC_056054.1	28860497	C	T	120.96	PASS	0
NC_056054.1	28906845	C	T	185.97	PASS	0
NC_056054.1	28934220	A	G	118.96	PASS	0
NC_056054.1	29149991	C	T	146.96	PASS	0
NC_056054.1	29207431	GA	G	33.6	PASS	0
NC_056054.1	29213121	C	CG	41.6	PASS	0
NC_056054.1	29408474	A	AC	111.6	PASS	0
NC_056054.1	29496248	C	A	60.99	PASS	0
NC_056054.1	29509963	T	C	141.96	PASS	0
NC_056054.1	29533977	G	A	138.64	VQSRTrancheSNP99.00to99.90	0
NC_056054.1	29533981	AT	A	85.6	PASS	0
NC_056054.1	29533986	C	CA	459.6	PASS	0
NC_056054.1	29533989	A	T	2182.06	PASS	0
NC_056054.1	29533991	T	C	21.64	VQSRTrancheSNP99.00to99.90	0
NC_056054.1	29533993	C	T	2212.06	PASS	0
NC_056054.1	29533997	T	C	72.64	VQSRTrancheSNP99.00to99.90	0
NC_056054.1	29534002	C	T	4191.06	PASS	0
NC_056054.1	29534003	AC	A	236.6	PASS	0
NC_056054.1	29534014	T	TG	61.6	PASS	0
NC_056054.1	29534015	GT	G,GTT	149.6	PASS	0
NC_056054.1	29534018	T	C	1661.06	PASS	0
NC_056054.1	29534019	G	T	440.64	PASS	0
NC_056054.1	29534023	C	CG	163.6	PASS	0
NC_056054.1	29534027	GA	GAA,G	155.6	PASS	0
NC_056054.1	29534038	A	AGT,AGTG,AT,AG	1370.6	PASS	0
NC_056054.1	29534041	G	A,GGGA	163.6	PASS	0
NC_056054.1	29534042	CT	C	49.6	PASS	0
NC_056054.1	29534045	G	A	846.64	PASS	0
NC_056054.1	29534048	AC	AGC,A	2231.6	PASS	0
NC_056054.1	29534056	T	TA	42.6	PASS	0
NC_056054.1	29534075	A	G	21.64	VQSRTrancheSNP99.00to99.90	0
NC_056054.1	29534082	C	CA	68.6	PASS	0
NC_056054.1	29534085	T	C	80.64	PASS	0
NC_056054.1	29534087	CA	CAA,C	161.6	PASS	0
NC_056054.1	29534094	C	A	20613.1	PASS	0
NC_056054.1	29534100	GC	G	64.6	PASS	0
NC_056054.1	29534117	TG	T,CG	105.6	PASS	0
NC_056054.1	29534121	C	CA	93.6	PASS	0
NC_056054.1	29534125	A	ATCACCGGAC	62.6	PASS	0
NC_056054.1	29534127	G	A	67.64	PASS	0
NC_056054.1	29577562	C	A	225.04	PASS	0
NC_056054.1	29577747	CA	C	391.01	PASS	0
NC_056054.1	29577753	GGC	G	391.01	PASS	0
NC_056054.1	29703415	G	A	217.02	PASS	0
NC_056054.1	29779114	G	T	175.96	PASS	0
NC_056054.1	29779115	A	T	175.96	PASS	0
NC_056054.1	29804152	C	T	147.96	PASS	0
NC_056054.1	29804166	A	T	152.96	PASS	0
NC_056054.1	29916374	A	G	43.64	PASS	0
NC_056054.1	30087321	G	A	129.96	PASS	0
NC_056054.1	30297455	G	A	172.97	PASS	0
NC_056054.1	30297495	G	A	173.97	PASS	0
NC_056054.1	30378841	A	G	140.96	PASS	0
NC_056054.1	30452070	C	T	152.96	PASS	0
NC_056054.1	30530342	A	G	170.02	PASS	0
NC_056054.1	30566980	G	C	255.97	PASS	0
NC_056054.1	30566984	G	T	255.97	PASS	0
NC_056054.1	30754811	T	C	150.96	PASS	0
NC_056054.1	30845793	T	A	140.96	PASS	0
NC_056054.1	30845816	TG	T	89.6	PASS	0
NC_056054.1	30946184	G	A	145.96	PASS	0
NC_056054.1	30946213	T	C	126.96	PASS	0
NC_056054.1	30946297	C	A	149.96	PASS	0
NC_056054.1	31002150	A	T	192.02	PASS	0
NC_056054.1	31171167	AT	A	123.94	PASS	0
NC_056054.1	31171275	T	C	198.02	PASS	0
NC_056054.1	31187847	C	G	152.97	PASS	0
NC_056054.1	31231080	T	C	182.97	PASS	0
NC_056054.1	31231100	G	A	174.97	PASS	0
NC_056054.1	31298515	GA	G	139.6	PASS	0
NC_056054.1	31365864	T	C	210.96	PASS	0
NC_056054.1	31365865	G	A	210.96	PASS	0
NC_056054.1	31469087	TC	T	48.6	PASS	0
NC_056054.1	31502934	C	T	184.96	PASS	0
NC_056054.1	31502935	A	G	184.96	PASS	0
NC_056054.1	31511053	T	C	134.96	PASS	0
NC_056054.1	31511260	T	C	131.96	PASS	0
NC_056054.1	31560905	G	C	138.96	PASS	0
NC_056054.1	31919546	G	A	206.02	PASS	0
NC_056054.1	31919587	T	G	178.01	PASS	0
NC_056054.1	32060244	G	C	158.96	PASS	0
NC_056054.1	32082229	T	G	179.97	PASS	0
NC_056054.1	32289493	A	AG	45.6	PASS	0
NC_056054.1	32289494	T	C	62.64	PASS	0
NC_056054.1	32289502	TG	T	794.6	PASS	0
NC_056054.1	32289509	G	A	2470.06	PASS	0
NC_056054.1	32289515	C	G	2321.06	PASS	0
NC_056054.1	32289516	A	AG	90.6	PASS	0
NC_056054.1	32289517	G	GA	97.6	PASS	0
NC_056054.1	32289524	C	G	97.64	VQSRTrancheSNP99.00to99.90	0
NC_056054.1	32289558	C	CA	185.6	PASS	0
NC_056054.1	32289560	A	AG	47.6	PASS	0
NC_056054.1	32289561	A	G	5491.06	PASS	0
NC_056054.1	32289568	A	AG	35.6	PASS	0
NC_056054.1	32289578	A	AT	326.6	PASS	0
NC_056054.1	32289582	G	GT	102.6	PASS	0
NC_056054.1	32289584	G	T	6406.06	PASS	0
NC_056054.1	32289585	CT	CTT,C	689.6	PASS	0
NC_056054.1	32289592	C	CT	57.6	PASS	0
NC_056054.1	32289602	C	CT	85.6	PASS	0
NC_056054.1	32289613	T	TTCCTATGACCCA	82.6	PASS	0
NC_056054.1	32289630	TAAA	TAA,TA,T	3731.6	PASS	0
NC_056054.1	32289638	A	G	137.64	PASS	0
NC_056054.1	32289645	G	GGA,A	282.64	PASS	0
NC_056054.1	32289646	G	A	182.64	VQSRTrancheSNP99.00to99.90	0
NC_056054.1	32289647	G	A	422.64	VQSRTrancheSNP99.00to99.90	0
NC_056054.1	32329912	A	C	145.96	PASS	0
NC_056054.1	32351045	A	T	146.96	PASS	0
NC_056054.1	32410301	A	G	146.96	PASS	0
NC_056054.1	32560520	GC	G	210.92	PASS	0
NC_056054.1	32560533	A	G	210.96	PASS	0
NC_056054.1	32608290	TA	T	157.92	PASS	0
NC_056054.1	32814720	GC	G	210.92	PASS	0
NC_056054.1	32814725	A	G	210.96	PASS	0
NC_056054.1	32845201	A	G	151.96	PASS	0
NC_056054.1	32845245	A	G	210.96	PASS	0
NC_056054.1	32845265	A	C	118.96	PASS	0
NC_056054.1	32961557	G	T	51.04	PASS	0
NC_056054.1	33249658	G	T	215.02	PASS	0
NC_056054.1	33297128	C	T	150.96	PASS	0
NC_056054.1	33297135	AG	A	157.92	PASS	0
NC_056054.1	33454837	G	A	301.02	PASS	0
NC_056054.1	33454849	G	C	301.02	PASS	0
NC_056054.1	33454912	C	T	164.02	PASS	0
NC_056054.1	34049198	A	T	127.96	PASS	0
NC_056054.1	34217268	GC	G	46.6	PASS	0
NC_056054.1	34294105	A	T	174.97	PASS	0
NC_056054.1	34449817	T	C	119.96	PASS	0
NC_056054.1	34476269	T	C	163.97	PASS	0
NC_056054.1	34601496	C	T	257.04	PASS	0
NC_056054.1	34615163	T	C	136.96	PASS	0
NC_056054.1	34626815	A	C	124.96	PASS	0
NC_056054.1	34626830	C	A	210.96	PASS	0
NC_056054.1	34626831	C	A	210.96	PASS	0
NC_056054.1	34626833	G	C	210.96	PASS	0
NC_056054.1	34667352	A	G	143.96	PASS	0
NC_056054.1	34698870	T	G	208.02	PASS	0
NC_056054.1	34782535	A	G	25.64	PASS	0
NC_056054.1	34782542	T	G	77.64	PASS	0
NC_056054.1	34782547	T	C	1704.06	PASS	0
NC_056054.1	34782567	A	G	26.64	PASS	0
NC_056054.1	34782584	TG	T	129.6	PASS	0
NC_056054.1	34782588	C	T	2564.06	PASS	0
NC_056054.1	34782592	GA	G	36.6	PASS	0
NC_056054.1	34782598	T	C	25.64	PASS	0
NC_056054.1	34782601	C	T	66.64	PASS	0
NC_056054.1	34782605	C	CA	38.6	PASS	0
NC_056054.1	34782612	G	C	1487.06	PASS	0
NC_056054.1	34782613	GA	G,GAA	137.6	PASS	0
NC_056054.1	34782615	AG	A	483.99	PASS	0
NC_056054.1	34782616	G	A	740.64	PASS	0
NC_056054.1	34782619	G	GA	28.6	PASS	0
NC_056054.1	34782622	A	AT	22.6	PASS	0
NC_056054.1	34782629	T	C	42.64	PASS	0
NC_056054.1	34782631	C	T	601.64	PASS	0
NC_056054.1	34782635	T	TA	30.6	PASS	0
NC_056054.1	34782640	A	AT	401.6	PASS	0
NC_056054.1	34782643	AT	A,ATT	133.6	PASS	0
NC_056054.1	34782648	T	C	133.64	PASS	0
NC_056054.1	34782650	C	CA,CT	97.6	PASS	0
NC_056054.1	34782653	G	GT	36.6	PASS	0
NC_056054.1	34782656	T	TG	23.6	PASS	0
NC_056054.1	34782657	C	CT	43.6	PASS	0
NC_056054.1	34782659	GGT	G	22.6	PASS	0
NC_056054.1	34782660	GT	GTT,G	695.6	PASS	0
NC_056054.1	34782661	T	C	28.64	PASS	0
NC_056054.1	34782665	GT	G,GTT,GTTT	579.6	PASS	0
NC_056054.1	34782671	T	C	21.64	PASS	0
NC_056054.1	34782674	A	AT	55.6	PASS	0
NC_056054.1	34782677	T	TC,C	68.6	PASS	0
NC_056054.1	34782679	T	TC	204.6	VQSRTrancheINDEL99.00to99.90	0
NC_056054.1	34782688	A	AT	27.6	PASS	0
NC_056054.1	34782691	AT	A,ATT	376.6	PASS	0
NC_056054.1	34782698	G	GT	47.6	PASS	0
NC_056054.1	34782699	C	T	42.64	PASS	0
NC_056054.1	34782701	G	GT	26.6	PASS	0
NC_056054.1	34782702	A	AT	106.6	PASS	0
NC_056054.1	34841522	A	G	141.96	PASS	0
NC_056054.1	34994471	C	G	95.96	PASS	0
NC_056054.1	34994733	T	C	137.96	PASS	0
NC_056054.1	34994760	T	C	111.99	PASS	0
NC_056054.1	35102275	A	G	105.96	PASS	0
NC_056054.1	35326653	T	C	243.04	PASS	0
NC_056054.1	35326676	A	G	180.04	PASS	0
NC_056054.1	35411220	T	C	131.96	PASS	0
NC_056054.1	35412471	T	C	142.96	PASS	0
NC_056054.1	35480407	C	T	145.96	PASS	0
NC_056054.1	35494805	T	G	210.96	PASS	0
NC_056054.1	35494810	T	C	210.96	PASS	0
NC_056054.1	35603809	A	G	142.96	PASS	0
NC_056054.1	35744720	C	A	104.96	PASS	0
NC_056054.1	35744755	A	G	123.96	PASS	0
NC_056054.1	35744815	T	G	145.96	PASS	0
NC_056054.1	36056434	C	T	144.96	PASS	0
NC_056054.1	36056526	A	G	175.97	PASS	0
NC_056054.1	36162164	TA	T	187.92	PASS	0
NC_056054.1	36180984	T	C	201.04	PASS	0
NC_056054.1	36183369	A	G	113.96	PASS	0
NC_056054.1	36214120	T	C	210.96	PASS	0
NC_056054.1	36214128	G	T	210.96	PASS	0
NC_056054.1	36276480	C	T	210.96	PASS	0
NC_056054.1	36276483	A	T	210.96	PASS	0
NC_056054.1	36354082	T	C	105.96	PASS	0
NC_056054.1	36477342	T	C	94.65	PASS	0
NC_056054.1	36550822	C	T	187.97	PASS	0
NC_056054.1	36685576	A	C	126.96	PASS	0
NC_056054.1	36820933	C	G	145.96	PASS	0
NC_056054.1	36980475	T	C	120.96	PASS	0
NC_056054.1	37037604	A	T	146.96	PASS	0
NC_056054.1	37049241	C	T	141.96	PASS	0
NC_056054.1	37110478	T	C,A	456.64	PASS	0
NC_056054.1	37110482	A	AG	70.6	PASS	0
NC_056054.1	37110497	GA	G	84.6	PASS	0
NC_056054.1	37110502	A	G	1791.06	PASS	0
NC_056054.1	37110504	GA	G	108.6	PASS	0
NC_056054.1	37110507	TG	T	84.6	PASS	0
NC_056054.1	37110519	G	A	2521.06	PASS	0
NC_056054.1	37110525	C	T	2925.06	PASS	0
NC_056054.1	37110530	ACT	A	34.6	PASS	0
NC_056054.1	37110535	GA	GAA,G	567.6	PASS	0
NC_056054.1	37110556	G	GT	166.6	PASS	0
NC_056054.1	37110568	C	CT	116.6	PASS	0
NC_056054.1	37110572	C	CT	166.6	PASS	0
NC_056054.1	37110577	T	TA	90.6	PASS	0
NC_056054.1	37110596	GT	GTT,G	931.6	PASS	0
NC_056054.1	37110597	T	C	26.64	PASS	0
NC_056054.1	37110614	G	GT	121.6	PASS	0
NC_056054.1	37110622	CT	C,TT	651.6	PASS	0
NC_056054.1	37110623	T	TC,C	83.6	PASS	0
NC_056054.1	37111480	C	T	127.96	PASS	0
NC_056054.1	37354935	T	A	145.96	PASS	0
NC_056054.1	37822970	CA	C	34.6	PASS	0
NC_056054.1	37823024	C	CT	125.6	PASS	0
NC_056054.1	37964571	TA	T	310	PASS	0
NC_056054.1	38273051	C	A	139.96	PASS	0
NC_056054.1	38361698	G	A	148.96	PASS	0
NC_056054.1	38361747	AG	A	119.61	PASS	0
NC_056054.1	38637182	C	CG	81.6	PASS	0
NC_056054.1	38694009	A	G	135.96	PASS	0
NC_056054.1	38856295	C	G	115.96	PASS	0
NC_056054.1	39001180	C	G	196.02	PASS	0
NC_056054.1	39375831	A	G	142.96	PASS	0
NC_056054.1	39412232	C	G	181.97	PASS	0
NC_056054.1	39606436	C	T	125.96	PASS	0
NC_056054.1	39641045	A	T	301.02	PASS	0
NC_056054.1	39641053	A	G	301.02	PASS	0
NC_056054.1	39820584	A	G	136.96	PASS	0
NC_056054.1	39826886	C	A	278.05	PASS	0
NC_056054.1	39826903	G	A	302.05	PASS	0
NC_056054.1	39826918	TG	T	323.01	PASS	0
NC_056054.1	39835019	A	G	246.04	PASS	0
NC_056054.1	39877653	TTCA	T	182.92	PASS	0
NC_056054.1	39911756	A	G	137.96	PASS	0
NC_056054.1	40000535	G	C	170.02	PASS	0
NC_056054.1	40028731	A	G	175.97	PASS	0
NC_056054.1	40128592	C	T	150.96	PASS	0
NC_056054.1	40131103	A	G	122.96	PASS	0
NC_056054.1	40131130	TG	T	157.7	PASS	0
NC_056054.1	40131132	T	A	157.74	PASS	0
NC_056054.1	40131152	G	A	118.96	PASS	0
NC_056054.1	40131177	G	A	115.96	PASS	0
NC_056054.1	40131868	AG	A	98.6	PASS	0
NC_056054.1	40293420	GA	G	78.6	PASS	0
NC_056054.1	40293423	A	AT	237.6	PASS	0
NC_056054.1	40293424	T	TA	46.6	PASS	0
NC_056054.1	40293432	TA	T	70.6	PASS	0
NC_056054.1	40293437	C	CT	287.6	PASS	0
NC_056054.1	40293450	A	AT	451.6	PASS	0
NC_056054.1	40293454	GT	G	623.6	PASS	0
NC_056054.1	40293463	A	G	57.64	PASS	0
NC_056054.1	40293467	CA	C	90.6	PASS	0
NC_056054.1	40293470	CT	C	1740.6	PASS	0
NC_056054.1	40293476	GT	G	462.6	PASS	0
NC_056054.1	40293477	TA	T	1725.6	PASS	0
NC_056054.1	40293478	A	G	5588.06	PASS	0
NC_056054.1	40293480	GA	G	1358.6	PASS	0
NC_056054.1	40293512	C	CA	123.6	PASS	0
NC_056054.1	40293522	T	G	122.64	PASS	0
NC_056054.1	40293526	CA	C	440.6	PASS	0
NC_056054.1	40293530	G	A	488.64	PASS	0
NC_056054.1	40293533	G	GA	65.6	PASS	0
NC_056054.1	40293537	C	CT	78.6	PASS	0
NC_056054.1	40293547	T	TA	38.6	PASS	0
NC_056054.1	40293555	G	GT	1017.6	PASS	0
NC_056054.1	40293560	TA	TAA,T	319.6	VQSRTrancheINDEL99.00to99.90	0
NC_056054.1	40293563	A	AT	33.6	PASS	0
NC_056054.1	40293587	G	A	43.64	PASS	0
NC_056054.1	40293590	TA	T	75.6	PASS	0
NC_056054.1	40293596	A	AG	41.6	PASS	0
NC_056054.1	40293600	A	ATCACC,ATCACCGAGT,ATCACCG	105.6	PASS	0
NC_056054.1	40293601	G	GA	57.6	PASS	0
NC_056054.1	40305132	TGAGA	T	210.92	PASS	0
NC_056054.1	40305159	G	A	125.96	PASS	0
NC_056054.1	40305190	T	C	139.96	PASS	0
NC_056054.1	40676672	C	T	210.96	PASS	0
NC_056054.1	40676683	A	G	210.96	PASS	0
NC_056054.1	40676695	A	G	210.96	PASS	0
NC_056054.1	40689340	T	C	175.02	PASS	0
NC_056054.1	40795521	C	T	140.96	PASS	0
NC_056054.1	40872054	A	G	131.96	PASS	0
NC_056054.1	40930004	G	A	134.96	PASS	0
NC_056054.1	41544143	T	C	301.02	PASS	0
NC_056054.1	41544150	TC	T	300.98	PASS	0
NC_056054.1	41598792	A	G	158.97	PASS	0
NC_056054.1	41620580	T	C	148.96	PASS	0
NC_056054.1	41775979	T	C	142.96	PASS	0
NC_056054.1	42047128	A	G	134.96	PASS	0
NC_056054.1	42047154	C	T	210.96	PASS	0
NC_056054.1	42047157	TA	T	210.92	PASS	0
NC_056054.1	42685600	C	A	139.96	PASS	0
NC_056054.1	42716105	TA	T	84.6	PASS	0
NC_056054.1	42721235	T	G	129.96	PASS	0
NC_056054.1	42764918	A	G	151.96	PASS	0
NC_056054.1	42781310	GA	G	46.6	PASS	0
NC_056054.1	42781329	AC	A	89.6	PASS	0
NC_056054.1	42788430	C	A	137.96	PASS	0
NC_056054.1	42854720	A	T	795.06	PASS	0
NC_056054.1	42977133	C	G	115.96	PASS	0
NC_056054.1	42984301	A	AT	52.6	PASS	0
NC_056054.1	42984306	T	TA,A	51.6	PASS	0
NC_056054.1	42984342	G	GC	116.6	PASS	0
NC_056054.1	42984379	T	C	10575.1	PASS	0
NC_056054.1	42984393	G	GC	37.6	PASS	0
NC_056054.1	42984404	A	ATCACCG	26.6	PASS	0
NC_056054.1	43037817	G	A	145.96	PASS	0
NC_056054.1	43263809	G	A	147.96	PASS	0
NC_056054.1	43263850	T	C	151.96	PASS	0
NC_056054.1	43484717	G	T	151.96	PASS	0
NC_056054.1	43571552	A	G	226.04	PASS	0
NC_056054.1	43571584	G	A	256.04	PASS	0
NC_056054.1	43580530	G	A	131.96	PASS	0
NC_056054.1	43623171	T	C	127.96	PASS	0
NC_056054.1	43705067	A	AG	55.6	PASS	0
NC_056054.1	43706932	G	C	210.02	PASS	0
NC_056054.1	43706973	G	A	180.02	PASS	0
NC_056054.1	43715180	GC	G	62.6	PASS	0
NC_056054.1	44102660	A	G	119.96	PASS	0
NC_056054.1	44347515	A	G	188.05	PASS	0
NC_056054.1	44485187	A	G	130.96	PASS	0
NC_056054.1	44537525	T	C	143.96	PASS	0
NC_056054.1	44568300	G	T	143.96	PASS	0
NC_056054.1	44568311	A	G	145.96	PASS	0
NC_056054.1	44568324	T	C	146.96	PASS	0
NC_056054.1	44569736	CT	C	45.6	PASS	0
NC_056054.1	44581234	A	G	207.02	PASS	0
NC_056054.1	44641419	G	A	185.97	PASS	0
NC_056054.1	44879295	C	T	146.96	PASS	0
NC_056054.1	44951107	A	G	143.96	PASS	0
NC_056054.1	44955127	C	CT	250.6	PASS	0
NC_056054.1	44955131	C	CT	481.02	VQSRTrancheINDEL99.00to99.90	0
NC_056054.1	44955133	T	C	28.64	PASS	0
NC_056054.1	44955138	C	T	3721.06	PASS	0
NC_056054.1	44955140	C	T	38.64	PASS	0
NC_056054.1	44955143	G	GA	137.6	PASS	0
NC_056054.1	44955144	ATG	A	976.6	PASS	0
NC_056054.1	44955146	G	GA	43.6	PASS	0
NC_056054.1	44955148	GC	G	976.6	PASS	0
NC_056054.1	44955151	A	AAGTAT,AT	3721.03	PASS	0
NC_056054.1	44955153	GT	G	92.6	PASS	0
NC_056054.1	44955159	CA	CAA,C	213.6	PASS	0
NC_056054.1	44955166	C	T	3730.06	PASS	0
NC_056054.1	44955171	T	C	20.64	PASS	0
NC_056054.1	44955179	G	GA	466.6	PASS	0
NC_056054.1	44955180	AG	A	188.6	PASS	0
NC_056054.1	44955186	T	TA	114.6	PASS	0
NC_056054.1	44955192	A	G	25.64	PASS	0
NC_056054.1	44955193	CAA	CA,C,CAAA	679.6	PASS	0
NC_056054.1	44955205	T	TC	22.6	PASS	0
NC_056054.1	44955206	C	CA	74.6	PASS	0
NC_056054.1	44955211	G	GC,GCA,GA	146.6	PASS	0
NC_056054.1	44955213	G	GA	25.6	PASS	0
NC_056054.1	44955216	A	G	20.64	PASS	0
NC_056054.1	44955222	A	G	57.64	VQSRTrancheSNP99.00to99.90	0
NC_056054.1	44955223	TC	T	33.6	PASS	0
NC_056054.1	44955227	C	CA	52.6	PASS	0
NC_056054.1	44955230	A	G	57.64	VQSRTrancheSNP99.00to99.90	0
NC_056054.1	44955233	A	AT	36.6	PASS	0
NC_056054.1	44955237	G	GA	25.6	PASS	0
NC_056054.1	44955242	GA	G,GTA	30.6	PASS	0
NC_056054.1	44955244	AT	A	26.6	PASS	0
NC_056054.1	44955246	T	G,A	2454.06	PASS	0
NC_056054.1	44955247	T	TA	137.6	PASS	0
NC_056054.1	44955251	G	GA	73.6	PASS	0
NC_056054.1	44955255	A	G	21.64	PASS	0
NC_056054.1	44955264	A	AT	189.6	PASS	0
NC_056054.1	44955268	TG	TAG,T	92.6	PASS	0
NC_056054.1	44955269	GA	AA,GAA,*,G	2454.06	PASS	0
NC_056054.1	44955282	G	GT	31.6	PASS	0
NC_056054.1	44955287	G	GT,GA	392.01	VQSRTrancheINDEL99.00to99.90	0
NC_056054.1	45253539	G	A	137.97	PASS	0
NC_056054.1	45899882	A	G	144.96	PASS	0
NC_056054.1	46111928	T	C	151.97	PASS	0
NC_056054.1	46513837	C	A	148.96	PASS	0
NC_056054.1	46513850	C	T	210.96	PASS	0
NC_056054.1	46513857	A	T	210.96	PASS	0
NC_056054.1	46623496	TA	T	102.61	PASS	0
NC_056054.1	46710568	A	T	96.96	PASS	0
NC_056054.1	46710595	G	A	127.96	PASS	0
NC_056054.1	46710627	G	A	154.96	PASS	0
NC_056054.1	46823628	T	A	151.96	PASS	0
NC_056054.1	46900527	A	AT	300.98	PASS	0
NC_056054.1	46900528	G	GGCTCATAA	300.98	PASS	0
NC_056054.1	46900589	A	G	131.97	PASS	0
NC_056054.1	46900647	G	GT	53.6	PASS	0
NC_056054.1	46967074	T	G	128.96	PASS	0
NC_056054.1	47350142	G	A	171.97	PASS	0
NC_056054.1	47350167	C	T	110.96	PASS	0
NC_056054.1	47350280	G	A	132.97	PASS	0
NC_056054.1	47372943	G	A	109.96	PASS	0
NC_056054.1	47586633	C	G	144.96	PASS	0
NC_056054.1	47739296	AT	A	45.6	PASS	0
NC_056054.1	47739382	C	G	148.96	PASS	0
NC_056054.1	48058905	C	T	108.96	PASS	0
NC_056054.1	48161232	T	C	210.02	PASS	0
NC_056054.1	48161247	A	G	210.02	PASS	0
NC_056054.1	48254293	T	G	145.96	PASS	0
NC_056054.1	48254357	G	A	143.96	PASS	0
NC_056054.1	48422977	A	G	118.96	PASS	0
NC_056054.1	48423032	T	A	119.96	PASS	0
NC_056054.1	48515528	T	A	210.96	PASS	0
NC_056054.1	48515532	G	T	210.96	PASS	0
NC_056054.1	48634697	T	C	56.64	PASS	0
NC_056054.1	48634706	T	TA	44.6	PASS	0
NC_056054.1	48634709	A	G	38.64	VQSRTrancheSNP99.00to99.90	0
NC_056054.1	48634714	G	GT	144.6	PASS	0
NC_056054.1	48634715	T	C	20.64	VQSRTrancheSNP99.00to99.90	0
NC_056054.1	48634718	C	CT	138.6	PASS	0
NC_056054.1	48634720	T	C	49.64	VQSRTrancheSNP99.00to99.90	0
NC_056054.1	48634722	G	A	4195.06	PASS	0
NC_056054.1	48634723	A	AG	34.6	PASS	0
NC_056054.1	48634726	GA	G	4195.03	PASS	0
NC_056054.1	48634727	A	*,G	4340.06	PASS	0
NC_056054.1	48634752	G	GC	173.6	PASS	0
NC_056054.1	48634753	T	C,TA,A	5206.06	PASS	0
NC_056054.1	48634761	G	A	29.64	VQSRTrancheSNP99.00to99.90	0
NC_056054.1	48634775	C	CT	611.6	VQSRTrancheINDEL99.00to99.90	0
NC_056054.1	48634781	G	GT	255.6	PASS	0
NC_056054.1	48634782	T	C,TC	2994.06	PASS	0
NC_056054.1	48634783	AT	A,ATT,TT	580.6	PASS	0
NC_056054.1	48634784	T	A	96.64	VQSRTrancheSNP99.00to99.90	0
NC_056054.1	48634790	T	TG	25.6	PASS	0
NC_056054.1	48634798	T	TG	99.6	PASS	0
NC_056054.1	48634801	G	GT	59.6	PASS	0
NC_056054.1	48634809	T	TTCA	63.6	PASS	0
NC_056054.1	48634814	C	CGTT	67.6	PASS	0
NC_056054.1	48711153	G	A	203.96	PASS	0
NC_056054.1	48711176	G	A	203.96	PASS	0
NC_056054.1	48983163	A	G	139.96	PASS	0
NC_056054.1	49014384	G	A	238.04	PASS	0
NC_056054.1	49269023	A	AT	255.93	PASS	0
NC_056054.1	49269028	C	CG	255.93	PASS	0
NC_056054.1	49269032	C	T	255.97	PASS	0
NC_056054.1	49269034	C	T	255.97	PASS	0
NC_056054.1	49269036	C	T	255.97	PASS	0
NC_056054.1	49269140	C	G	164.97	PASS	0
NC_056054.1	49537826	C	T	345.06	PASS	0
NC_056054.1	49537892	C	T	345.06	PASS	0
NC_056054.1	49539458	C	T	123.96	PASS	0
NC_056054.1	49787679	A	G	136.96	PASS	0
NC_056054.1	49787717	C	CT	31.6	PASS	0
NC_056054.1	49848324	C	CAA	210.92	PASS	0
NC_056054.1	49848325	T	A	210.96	PASS	0
NC_056054.1	50015521	A	G	148.96	PASS	0
NC_056054.1	50015665	T	G	146.96	PASS	0
NC_056054.1	50359981	A	C	139.96	PASS	0
NC_056054.1	50360002	CT	C	72.6	PASS	0
NC_056054.1	50360058	G	C	126.96	PASS	0
NC_056054.1	50485922	T	C	165.97	PASS	0
NC_056054.1	50485951	G	A	156.97	PASS	0
NC_056054.1	50486009	A	G	177.97	PASS	0
NC_056054.1	50487162	A	G	149.96	PASS	0
NC_056054.1	50518516	CT	C	46.6	PASS	0
NC_056054.1	50541432	AG	A	60.6	PASS	0
NC_056054.1	50541440	A	AT	68.6	PASS	0
NC_056054.1	50541441	GA	G,GAA	210.6	PASS	0
NC_056054.1	50541445	A	G	214.64	VQSRTrancheSNP99.00to99.90	0
NC_056054.1	50541446	G	GA,A	1856.6	PASS	0
NC_056054.1	50541451	T	TC,TA	136.6	PASS	0
NC_056054.1	50541461	C	CG	22.6	PASS	0
NC_056054.1	50541462	AG	A	73.6	PASS	0
NC_056054.1	50541465	A	G	20.64	VQSRTrancheSNP99.00to99.90	0
NC_056054.1	50541468	AG	A	96.6	PASS	0
NC_056054.1	50541469	G	GGA	73.6	PASS	0
NC_056054.1	50541475	G	GA	242.6	PASS	0
NC_056054.1	50541477	A	G	34.64	PASS	0
NC_056054.1	50541478	A	G	4374.06	PASS	0
NC_056054.1	50541479	T	TA	308.6	PASS	0
NC_056054.1	50541480	A	AT	38.6	PASS	0
NC_056054.1	50541482	A	G	41.64	PASS	0
NC_056054.1	50541483	G	GA	106.6	PASS	0
NC_056054.1	50541484	A	G	20.64	PASS	0
NC_056054.1	50541491	GA	GAA,G,GTA	146.6	PASS	0
NC_056054.1	50541495	A	AT,T	951.6	PASS	0
NC_056054.1	50541498	T	TA	30.6	PASS	0
NC_056054.1	50541501	CT	C	64.6	PASS	0
NC_056054.1	50541502	T	C	34.64	PASS	0
NC_056054.1	50541505	CT	CTT,C	440.6	PASS	0
NC_056054.1	50541509	T	TA	91.6	PASS	0
NC_056054.1	50541512	T	C	24.64	PASS	0
NC_056054.1	50541518	T	TA	300.6	PASS	0
NC_056054.1	50541520	A	G	24.64	PASS	0
NC_056054.1	50541535	GA	G	145.6	PASS	0
NC_056054.1	50541540	T	C	56.64	PASS	0
NC_056054.1	50541544	GT	G,GTT	47.6	PASS	0
NC_056054.1	50541545	T	C	53.64	PASS	0
NC_056054.1	50541554	AT	A,ATT	186.6	PASS	0
NC_056054.1	50541555	T	C	37.64	PASS	0
NC_056054.1	50541567	CT	CTT,C	342.6	PASS	0
NC_056054.1	50541602	A	ATCACC,ATCACCGGCAATGTC	101.6	PASS	0
NC_056054.1	50541604	A	G	25.64	PASS	0
NC_056054.1	50541605	G	C	106.64	PASS	0
NC_056054.1	50541607	G	A	25.64	PASS	0
NC_056054.1	50541608	A	C,G	67.64	PASS	0
NC_056054.1	50664409	T	C	128.96	PASS	0
NC_056054.1	50664434	A	T	150.97	PASS	0
NC_056054.1	50737078	C	CG	187.92	PASS	0
NC_056054.1	50737130	A	C	149.96	PASS	0
NC_056054.1	50849241	A	G	186.97	PASS	0
NC_056054.1	50849262	T	G	213.97	PASS	0
NC_056054.1	50849267	CA	C	72.6	PASS	0
NC_056054.1	51019884	A	G	176.97	PASS	0
NC_056054.1	51074322	C	T	130.96	PASS	0
NC_056054.1	51080635	C	T	132.96	PASS	0
NC_056054.1	51080743	T	A	143.96	PASS	0
NC_056054.1	51556588	A	G	148.96	PASS	0
NC_056054.1	51560009	GA	G	48.6	PASS	0
NC_056054.1	51631069	A	G	83.99	PASS	0
NC_056054.1	51641976	A	AAC	165.92	PASS	0
NC_056054.1	51642035	G	A	144.96	PASS	0
NC_056054.1	51642074	C	T	137.96	PASS	0
NC_056054.1	51646326	C	CA	135.92	PASS	0
NC_056054.1	51646364	A	G	164.3	PASS	0
NC_056054.1	51646369	AT	A	164.26	PASS	0
NC_056054.1	51739995	A	T	210.04	PASS	0
NC_056054.1	51756808	GT	G	46.6	PASS	0
NC_056054.1	51774806	C	T	85.99	PASS	0
NC_056054.1	51798467	A	T	157.97	PASS	0
NC_056054.1	51883524	T	C	109.96	PASS	0
NC_056054.1	51883551	G	A	129.96	PASS	0
NC_056054.1	51995077	GA	G	131.6	PASS	0
NC_056054.1	52002885	C	T	139.96	PASS	0
NC_056054.1	52062233	A	T	114.96	PASS	0
NC_056054.1	52206951	C	T	118.96	PASS	0
NC_056054.1	52206972	G	C	141.96	PASS	0
NC_056054.1	52458771	A	G	177.02	PASS	0
NC_056054.1	52504497	AT	A	84.6	PASS	0
NC_056054.1	52533785	T	G	106.96	PASS	0
NC_056054.1	52548913	A	G	77.96	PASS	0
NC_056054.1	52592813	A	G	133.96	PASS	0
NC_056054.1	52592909	C	T	125.96	PASS	0
NC_056054.1	52924286	A	T	210.96	PASS	0
NC_056054.1	52924292	G	A	210.96	PASS	0
NC_056054.1	52993293	AG	A	173.6	PASS	0
NC_056054.1	53232715	T	TA	42.6	PASS	0
NC_056054.1	53309109	A	G	149.96	PASS	0
NC_056054.1	53349630	G	T	185.97	PASS	0
NC_056054.1	53631687	T	C	216.02	PASS	0
NC_056054.1	53787526	G	A	886.64	PASS	0
NC_056054.1	53787531	G	GT	64.6	PASS	0
NC_056054.1	53787535	TC	T	24.6	PASS	0
NC_056054.1	53787536	C	T	711.06	VQSRTrancheSNP99.00to99.90	0
NC_056054.1	53787537	G	A	1698.06	PASS	0
NC_056054.1	53787540	A	G	28.64	PASS	0
NC_056054.1	53787551	A	G	20.64	PASS	0
NC_056054.1	53787554	G	GT	58.6	PASS	0
NC_056054.1	53787565	T	TA,TG	448.6	PASS	0
NC_056054.1	53787566	A	G,*	2080.06	VQSRTrancheSNP99.00to99.90	1
NC_056054.1	53787569	A	G	23.64	PASS	0
NC_056054.1	53787573	A	AT	178.6	PASS	0
NC_056054.1	53787578	AT	A	52.6	PASS	0
NC_056054.1	53787581	T	TA	53.6	PASS	0
NC_056054.1	53787588	T	C	23.64	PASS	0
NC_056054.1	53787589	G	GT	40.6	PASS	0
NC_056054.1	53787592	AT	A	178.6	PASS	0
NC_056054.1	53787617	GA	G	111.6	PASS	0
NC_056054.1	53787625	GA	G	28.6	PASS	0
NC_056054.1	53787631	C	CA	266.6	PASS	0
NC_056054.1	53787634	T	A	73.64	VQSRTrancheSNP99.00to99.90	0
NC_056054.1	53787635	TG	T	73.6	PASS	0
NC_056054.1	53787643	GAAA	G,GA,GAAAA,GAAAAA,GAA	354.6	PASS	0
NC_056054.1	53787644	A	G	682.06	PASS	0
NC_056054.1	53787645	A	G	38.64	VQSRTrancheSNP99.00to99.90	0
NC_056054.1	53787646	A	G	254.64	PASS	0
NC_056054.1	53787667	T	TA	128.6	PASS	0
NC_056054.1	53787680	AT	A	47.6	PASS	0
NC_056054.1	53787685	A	G,C	1714.06	PASS	0
NC_056054.1	53787691	TA	T	110.6	PASS	0
NC_056054.1	53914981	A	C	132.96	PASS	0
NC_056054.1	53915000	C	T	144.96	PASS	0
NC_056054.1	53915104	A	G	123.96	PASS	0
NC_056054.1	53920138	T	C	219.02	PASS	0
NC_056054.1	53929526	G	A	175.97	PASS	0
NC_056054.1	54160972	C	T	201.02	PASS	0
NC_056054.1	54206829	A	C	124.96	PASS	0
NC_056054.1	54298502	C	T	144.96	PASS	0
NC_056054.1	54298525	G	A	139.96	PASS	0
NC_056054.1	54393839	A	G	149.96	PASS	0
NC_056054.1	54522226	T	C	147.96	PASS	0
NC_056054.1	54522258	A	G	145.96	PASS	0
NC_056054.1	54543393	A	G	210.96	PASS	0
NC_056054.1	54543396	A	G	210.96	PASS	0
NC_056054.1	54543425	C	T	144.96	PASS	0
NC_056054.1	54552816	A	G	196.02	PASS	0
NC_056054.1	54640774	CACACACACACACA	C	210.92	PASS	0
NC_056054.1	54703888	G	C	125.96	PASS	0
NC_056054.1	54703929	G	A	127.96	PASS	0
NC_056054.1	54703969	A	C	113.96	PASS	0
NC_056054.1	54720012	T	C	149.96	PASS	0
NC_056054.1	55263681	C	T	147.97	PASS	0
NC_056054.1	55361329	T	C	52.64	PASS	0
NC_056054.1	55361332	AT	A	305.6	PASS	0
NC_056054.1	55361338	C	T	997.64	PASS	0
NC_056054.1	55361355	A	AT	38.6	PASS	0
NC_056054.1	55361368	GA	G,GAA	74.6	PASS	0
NC_056054.1	55361375	A	AT	125.6	PASS	0
NC_056054.1	55361377	A	AT	194.6	PASS	0
NC_056054.1	55361382	G	GT	55.6	PASS	0
NC_056054.1	55361388	TC	T	62.6	PASS	0
NC_056054.1	55361396	CT	CTT,C	387.6	PASS	0
NC_056054.1	55361397	T	C	3033.06	PASS	0
NC_056054.1	55361401	AT	A	43.6	PASS	0
NC_056054.1	55361412	C	CT	248.6	PASS	0
NC_056054.1	55361426	C	CT	28.6	PASS	0
NC_056054.1	55361428	A	AT	28.6	PASS	0
NC_056054.1	55361448	A	G	40.64	VQSRTrancheSNP99.00to99.90	0
NC_056054.1	55361449	G	A	63.64	PASS	0
NC_056054.1	55361460	C	CT	22.6	PASS	0
NC_056054.1	55361463	C	T	62.64	PASS	0
NC_056054.1	55361473	T	G	3510.06	PASS	0
NC_056054.1	55361480	C	CA	88.6	PASS	0
NC_056054.1	55361492	TG	T	27.6	PASS	0
NC_056054.1	55361496	AG	A	23.6	VQSRTrancheINDEL99.00to99.90	0
NC_056054.1	55361497	GT	G,GTT	938.6	PASS	0
NC_056054.1	55361504	A	G,ATCACC	96.6	PASS	0
NC_056054.1	55361506	T	C	42.64	PASS	0
NC_056054.1	55361507	G	A	41.64	PASS	0
NC_056054.1	55480990	A	G	98.04	PASS	0
NC_056054.1	55481002	A	G	118.96	PASS	0
NC_056054.1	55481062	A	G	129.96	PASS	0
NC_056054.1	55486168	G	A	156.96	PASS	0
NC_056054.1	55486195	C	A	127.96	PASS	0
NC_056054.1	55554102	GGCT	G	210.92	PASS	0
NC_056054.1	55641470	T	C	124.96	PASS	0
NC_056054.1	55641501	A	G	136.96	PASS	0
NC_056054.1	55641516	C	G	139.96	PASS	0
NC_056054.1	55720201	A	G	210.96	PASS	0
NC_056054.1	55720203	A	G	210.96	PASS	0
NC_056054.1	55826347	T	G	100.96	PASS	0
NC_056054.1	55880309	T	C	178.97	PASS	0
NC_056054.1	56061471	C	T	139.96	PASS	0
NC_056054.1	56532358	T	C	147.96	PASS	0
NC_056054.1	56554675	A	G	151.96	PASS	0
NC_056054.1	56554727	A	C	181.97	PASS	0
NC_056054.1	56724159	T	C	62.64	PASS	0
NC_056054.1	56724278	GA	G	75.6	PASS	0
NC_056054.1	57086003	G	C	206.02	PASS	0
NC_056054.1	57182872	C	G	155.96	PASS	0
NC_056054.1	57279012	T	G	346.04	PASS	0
NC_056054.1	57279024	T	C	346.04	PASS	0
NC_056054.1	57353028	T	C	148.97	PASS	0
NC_056054.1	57353166	G	A	143.96	PASS	0
NC_056054.1	57608733	AG	A	79.6	PASS	0
NC_056054.1	57742263	A	G	167.97	PASS	0
NC_056054.1	57747102	G	A	153.96	PASS	0
NC_056054.1	57760748	A	G	137.96	PASS	0
NC_056054.1	57863838	CT	C	99.6	PASS	0
NC_056054.1	57863944	A	G	141.96	PASS	0
NC_056054.1	57863991	A	C	159.97	PASS	0
NC_056054.1	58026413	T	C	188.97	PASS	0
NC_056054.1	58026492	A	G	116.96	PASS	0
NC_056054.1	58026518	G	A	179.97	PASS	0
NC_056054.1	58094124	TA	T	80.6	PASS	0
NC_056054.1	58094129	C	T	173.96	PASS	0
NC_056054.1	58094210	C	A	140.96	PASS	0
NC_056054.1	58165670	G	A	137.96	PASS	0
NC_056054.1	58165709	T	C	137.96	PASS	0
NC_056054.1	58206243	C	T	218.02	PASS	0
NC_056054.1	58207957	G	GC	300.98	PASS	0
NC_056054.1	58207958	T	G	301.02	PASS	0
NC_056054.1	58216644	A	G	164.97	PASS	0
NC_056054.1	58216721	T	A	173.97	PASS	0
NC_056054.1	58229106	C	G	141.96	PASS	0
NC_056054.1	58259456	T	A	100.96	PASS	0
NC_056054.1	58476517	T	G	210.96	PASS	0
NC_056054.1	58476526	G	A	210.96	PASS	0
NC_056054.1	58623164	C	T	71.99	PASS	0
NC_056054.1	58623191	GA	G	50.6	PASS	0
NC_056054.1	58664353	T	C	40.64	PASS	0
NC_056054.1	58664362	GT	GTT,GTTT,G	588.6	PASS	0
NC_056054.1	58664367	GA	GAA,G	745.6	PASS	0
NC_056054.1	58664374	TA	TAA,T	130.6	PASS	0
NC_056054.1	58664381	CT	CTT,C	270.6	PASS	0
NC_056054.1	58664385	T	TA,TTA	164.6	PASS	0
NC_056054.1	58664387	AG	ATG,A	212.6	PASS	0
NC_056054.1	58664388	G	A,*	3592.06	PASS	0
NC_056054.1	58664389	A	AT	28.6	PASS	0
NC_056054.1	58664391	C	CA	85.6	PASS	0
NC_056054.1	58664394	G	GC,GT	914.6	PASS	0
NC_056054.1	58664395	C	CT	176.6	PASS	0
NC_056054.1	58664399	G	GA	27.6	PASS	0
NC_056054.1	58664401	A	AT	69.6	PASS	0
NC_056054.1	58664406	C	T	38.64	PASS	0
NC_056054.1	58664410	CCTT	C	2821.03	PASS	0
NC_056054.1	58664428	G	A	1910.06	PASS	0
NC_056054.1	58664473	TA	T	1020.6	PASS	0
NC_056054.1	58664480	T	TA	52.6	PASS	0
NC_056054.1	58664483	GT	G	66.6	PASS	0
NC_056054.1	58664486	T	C	28.64	VQSRTrancheSNP99.00to99.90	0
NC_056054.1	58664489	C	CT	92.6	PASS	0
NC_056054.1	58664493	A	AT	1289.03	PASS	0
NC_056054.1	58664494	C	T	162.64	VQSRTrancheSNP99.00to99.90	0
NC_056054.1	58664495	A	C	162.64	VQSRTrancheSNP99.00to99.90	0
NC_056054.1	58664497	A	T	149.64	VQSRTrancheSNP99.00to99.90	0
NC_056054.1	58664500	A	AT,ACT,AC	513.6	PASS	0
NC_056054.1	58664501	T	TA	162.6	PASS	0
NC_056054.1	58664502	C	CA	1016.03	VQSRTrancheINDEL99.00to99.90	0
NC_056054.1	58664503	AT	A	389.6	PASS	0
NC_056054.1	58664504	T	A,C	166.64	VQSRTrancheSNP99.00to99.90	0
NC_056054.1	58664507	TG	T	48.6	PASS	0
NC_056054.1	58664513	A	AT	49.6	PASS	0
NC_056054.1	58862388	T	G	147.96	PASS	0
NC_056054.1	59054082	A	G	123.96	PASS	0
NC_056054.1	59054102	A	G	140.96	PASS	0
NC_056054.1	59054145	G	C	153.96	PASS	0
NC_056054.1	59054193	G	A	210.96	PASS	0
NC_056054.1	59054195	G	C	210.96	PASS	0
NC_056054.1	59077759	C	CA	37.6	PASS	0
NC_056054.1	59138475	T	TC	210.92	PASS	0
NC_056054.1	59138478	A	T	210.96	PASS	0
NC_056054.1	59305042	T	C	137.96	PASS	0
NC_056054.1	59550983	G	A	274.06	PASS	0
NC_056054.1	59551001	T	C	274.06	PASS	0
NC_056054.1	59925382	G	A	210.96	PASS	0
NC_056054.1	59925391	A	C	210.96	PASS	0
NC_056054.1	59988806	C	T	98.96	PASS	0
NC_056054.1	59988822	CT	C	172.92	PASS	0
NC_056054.1	59988869	T	C	210.96	PASS	0
NC_056054.1	59988877	T	C	210.96	PASS	0
NC_056054.1	60031839	C	A	141.96	PASS	0
NC_056054.1	60031960	G	A	123.96	PASS	0
NC_056054.1	60125702	T	C	137.96	PASS	0
NC_056054.1	60125762	A	G	146.96	PASS	0
NC_056054.1	60192142	C	G	168.97	PASS	0
NC_056054.1	60247047	A	G	240.04	PASS	0
NC_056054.1	60269466	C	T	140.96	PASS	0
NC_056054.1	60269540	A	C	40.3	PASS	0
NC_056054.1	60296622	T	C	263.05	PASS	0
NC_056054.1	60357769	T	C	134.96	PASS	0
NC_056054.1	60499359	T	A	43.64	PASS	0
NC_056054.1	60499361	T	C	43.64	PASS	0
NC_056054.1	60499369	T	TA	122.6	PASS	0
NC_056054.1	60499382	A	AAG	115.6	PASS	0
NC_056054.1	60499383	T	TA	429.6	PASS	0
NC_056054.1	60499389	GA	GAA,G	515.6	PASS	0
NC_056054.1	60499395	G	GA	400.6	PASS	0
NC_056054.1	60499396	T	TA	62.6	PASS	0
NC_056054.1	60499398	CA	CAA,C	525.6	PASS	0
NC_056054.1	60499400	A	G	26.64	PASS	0
NC_056054.1	60499403	T	TA	405.6	PASS	0
NC_056054.1	60499407	C	T,CA	116.6	PASS	0
NC_056054.1	60499410	G	GA	817.6	PASS	0
NC_056054.1	60499414	C	CA	240.6	PASS	0
NC_056054.1	60499418	TG	T	62.6	PASS	0
NC_056054.1	60499421	A	G	27.64	PASS	0
NC_056054.1	60499425	G	GA	192.6	PASS	0
NC_056054.1	60499429	T	TA	62.6	PASS	0
NC_056054.1	60499436	GT	G,GTT	341.6	PASS	0
NC_056054.1	60499441	T	C,A	8302.06	PASS	0
NC_056054.1	60499451	TG	T	50.6	PASS	0
NC_056054.1	60499466	C	CA	472.6	PASS	0
NC_056054.1	60499471	G	A	20.64	PASS	0
NC_056054.1	60499472	CT	CTT,C	163.6	PASS	0
NC_056054.1	60499483	CT	CTT,C	483.6	PASS	0
NC_056054.1	60499494	A	AT	194.6	PASS	0
NC_056054.1	60499497	C	T	27.64	VQSRTrancheSNP99.00to99.90	0
NC_056054.1	60499506	A	AT	122.6	PASS	0
NC_056054.1	60499510	AT	A	108.6	PASS	0
NC_056054.1	60499513	G	GT	337.6	PASS	0
NC_056054.1	60499528	A	AT	187.6	PASS	0
NC_056054.1	60499531	A	T	100.64	PASS	0
NC_056054.1	60499538	G	T	100.64	PASS	0
NC_056054.1	60499542	T	TCACCGGAATG	59.6	PASS	0
NC_056054.1	60680328	G	A	232.04	PASS	0
NC_056054.1	60716150	A	G	210.96	PASS	0
NC_056054.1	60716152	C	T	210.96	PASS	0
NC_056054.1	60716165	C	T	138.96	PASS	0
NC_056054.1	60716195	A	T	138.96	PASS	0
NC_056054.1	61039997	G	C	207.02	PASS	0
NC_056054.1	61040024	T	C	195.02	PASS	0
NC_056054.1	61384438	A	G	161.97	PASS	0
NC_056054.1	61399925	C	T	237.06	PASS	0
NC_056054.1	61399992	T	C	337.06	PASS	0
NC_056054.1	61400017	C	T	341.06	PASS	0
NC_056054.1	61400038	T	G	317.06	PASS	0
NC_056054.1	61454101	G	A	208.02	PASS	0
NC_056054.1	61738916	G	A	150.97	PASS	0
NC_056054.1	61741353	G	A	186.02	PASS	0
NC_056054.1	61741497	A	G	155.97	PASS	0
NC_056054.1	61798424	G	A	100.04	PASS	0
NC_056054.1	61838281	T	C	165.97	PASS	0
NC_056054.1	61960716	C	A	244.97	PASS	0
NC_056054.1	61960728	A	G	244.97	PASS	0
NC_056054.1	62016006	A	G	127.97	PASS	0
NC_056054.1	62016052	T	C	255.97	PASS	0
NC_056054.1	62016053	G	A	255.97	PASS	0
NC_056054.1	62120558	A	T	218.04	PASS	0
NC_056054.1	62148653	C	T	266.05	PASS	0
NC_056054.1	62148760	A	T	436.06	PASS	0
NC_056054.1	62148772	T	C	436.06	PASS	0
NC_056054.1	62148774	T	C	436.06	PASS	0
NC_056054.1	62148784	T	C	436.06	PASS	0
NC_056054.1	62184289	A	C	210.96	PASS	0
NC_056054.1	62184291	T	G	210.96	PASS	0
NC_056054.1	62568054	T	C	210.96	PASS	0
NC_056054.1	62568058	T	C	210.96	PASS	0
NC_056054.1	62568059	G	A	210.96	PASS	0
NC_056054.1	62721596	C	G	148.96	PASS	0
NC_056054.1	62901601	T	C	301.06	PASS	0
NC_056054.1	63053583	G	C	146.96	PASS	0
NC_056054.1	63119803	C	A	328.04	PASS	0
NC_056054.1	63119813	A	G	328.04	PASS	0
NC_056054.1	63119848	G	A	346.04	PASS	0
NC_056054.1	63119849	T	C	346.04	PASS	0
NC_056054.1	63119857	A	T	346.04	PASS	0
NC_056054.1	63163063	G	C	170.97	PASS	0
NC_056054.1	63203987	G	A	123.96	PASS	0
NC_056054.1	63359344	T	G,C	108.64	PASS	0
NC_056054.1	63359358	G	A	1723.06	PASS	0
NC_056054.1	63359359	G	GA	253.6	PASS	0
NC_056054.1	63359364	C	CT	30.6	PASS	0
NC_056054.1	63359382	C	CA	241.6	PASS	0
NC_056054.1	63359384	AC	ATC,A	164.6	PASS	0
NC_056054.1	63359385	CA	TA,C,CAA,*,AA	1705.06	PASS	0
NC_056054.1	63359386	A	T	69.64	VQSRTrancheSNP99.00to99.90	0
NC_056054.1	63359389	A	G	34.64	PASS	0
NC_056054.1	63359390	CT	C	44.6	PASS	0
NC_056054.1	63359393	T	A	172.64	VQSRTrancheSNP99.00to99.90	0
NC_056054.1	63359394	A	T,AT	172.64	PASS	0
NC_056054.1	63359397	G	GT	172.6	PASS	0
NC_056054.1	63359398	A	T	50.64	PASS	0
NC_056054.1	63359419	C	CG	31.6	PASS	0
NC_056054.1	63359437	AT	ATT,A	280.6	PASS	0
NC_056054.1	63359441	C	CT	144.6	PASS	0
NC_056054.1	63359450	C	T	4081.06	PASS	0
NC_056054.1	63359462	T	C	3976.06	PASS	0
NC_056054.1	63359463	G	GC	22.6	PASS	0
NC_056054.1	63359464	CT	CTT,C	324.6	PASS	0
NC_056054.1	63359469	A	T	67.64	VQSRTrancheSNP99.00to99.90	0
NC_056054.1	63359473	G	GT	78.6	PASS	0
NC_056054.1	63359474	T	C	67.64	VQSRTrancheSNP99.00to99.90	0
NC_056054.1	63359476	C	CG	36.6	PASS	0
NC_056054.1	63359478	T	A	3787.06	PASS	0
NC_056054.1	63359493	AC	A	64.6	PASS	0
NC_056054.1	63359496	C	CG	210.92	PASS	0
NC_056054.1	63409483	G	C	122.96	PASS	0
NC_056054.1	63409560	T	C	150.96	PASS	0
NC_056054.1	63581636	C	T	145.96	PASS	0
NC_056054.1	63581726	G	A	210.96	PASS	0
NC_056054.1	63581727	T	C	210.96	PASS	0
NC_056054.1	63581728	T	A	210.96	PASS	0
NC_056054.1	64078455	T	A	210.96	PASS	0
NC_056054.1	64078465	G	T	210.96	PASS	0
NC_056054.1	64078467	G	T	210.96	PASS	0
NC_056054.1	64078469	A	C	210.96	PASS	0
NC_056054.1	64114886	A	G	116.96	PASS	0
NC_056054.1	64114942	A	G	169.97	PASS	0
NC_056054.1	64191783	G	T	119.96	PASS	0
NC_056054.1	64191836	A	G	255.97	PASS	0
NC_056054.1	64191846	A	G	255.97	PASS	0
NC_056054.1	64202627	A	T	214.02	PASS	0
NC_056054.1	64215960	T	C	145.96	PASS	0
NC_056054.1	64215976	C	T	74.64	PASS	0
NC_056054.1	64516060	CA	C	164.92	PASS	0
NC_056054.1	64550385	C	T	173.97	PASS	0
NC_056054.1	64550407	TC	T	72.6	PASS	0
NC_056054.1	64550447	G	T	125.97	PASS	0
NC_056054.1	64559295	T	C	139.97	PASS	0
NC_056054.1	64579428	G	A	141.96	PASS	0
NC_056054.1	64983276	C	G	142.96	PASS	0
NC_056054.1	64983344	T	A	139.96	PASS	0
NC_056054.1	65328272	C	G	148.96	PASS	0
NC_056054.1	65392463	A	T	139.96	PASS	0
NC_056054.1	65480249	C	A	357.06	PASS	0
NC_056054.1	65480272	G	A	313.06	PASS	0
NC_056054.1	65494368	A	G	206.96	PASS	0
NC_056054.1	65494376	G	A	206.96	PASS	0
NC_056054.1	65494423	T	C	146.96	PASS	0
NC_056054.1	65542780	A	G	162.97	PASS	0
NC_056054.1	65542827	C	T	241.97	PASS	0
NC_056054.1	65542845	C	T	241.97	PASS	0
NC_056054.1	65542895	A	T	167.97	PASS	0
NC_056054.1	65553788	C	T	279.05	PASS	0
NC_056054.1	65553810	G	A	239.05	PASS	0
NC_056054.1	65728401	G	A	115.96	PASS	0
NC_056054.1	65728439	A	C	135.96	PASS	0
NC_056054.1	65728491	A	C	135.96	PASS	0
NC_056054.1	65767773	C	T	183.97	PASS	0
NC_056054.1	65882882	C	T	210.96	PASS	0
NC_056054.1	65882883	T	G	210.96	PASS	0
NC_056054.1	65899626	T	C	146.96	PASS	0
NC_056054.1	65914626	T	C	183.96	PASS	0
NC_056054.1	65914633	C	T	183.96	PASS	0
NC_056054.1	65949907	GT	G	46.6	PASS	0
NC_056054.1	65949909	A	T	52.64	PASS	0
NC_056054.1	65949910	C	CT	94.6	PASS	0
NC_056054.1	65949923	CT	CTT,C	407.6	PASS	0
NC_056054.1	65949929	CT	CTT,C,TT	359.6	PASS	0
NC_056054.1	65949930	T	C	51.64	VQSRTrancheSNP99.00to99.90	0
NC_056054.1	65949934	CT	C	51.6	PASS	0
NC_056054.1	65949935	T	C	31.64	VQSRTrancheSNP99.00to99.90	0
NC_056054.1	65949937	T	C	31.64	VQSRTrancheSNP99.00to99.90	0
NC_056054.1	65949957	TA	TAA,T	526.6	PASS	0
NC_056054.1	65949962	G	A	1117.4	PASS	0
NC_056054.1	65949966	CA	C,CAA	58.6	PASS	0
NC_056054.1	65949992	GA	G	88.6	PASS	0
NC_056054.1	65950001	G	C	6372.06	PASS	0
NC_056054.1	65950018	G	C	7968.06	PASS	0
NC_056054.1	65950024	TG	T	36.6	PASS	0
NC_056054.1	65950029	TA	T,TAA	202.6	PASS	0
NC_056054.1	65950037	T	C	318.64	VQSRTrancheSNP99.00to99.90	0
NC_056054.1	65950049	C	T	22.64	VQSRTrancheSNP99.00to99.90	0
NC_056054.1	65950050	C	CT,T	198.6	PASS	0
NC_056054.1	65950054	TG	T,GG	340.6	PASS	0
NC_056054.1	65950055	G	T	111.64	VQSRTrancheSNP99.00to99.90	0
NC_056054.1	65950058	C	CT	120.6	PASS	0
NC_056054.1	65950064	A	AT	511.6	PASS	0
NC_056054.1	65950067	GT	G,GCT	1053.6	PASS	0
NC_056054.1	65950068	T	*,C	2179.06	VQSRTrancheSNP99.00to99.90	1
NC_056054.1	65950069	T	C	135.64	VQSRTrancheSNP99.00to99.90	0
NC_056054.1	65950080	A	ATCACCGTAATTG	59.6	PASS	0
NC_056054.1	66276141	A	C	159.97	PASS	0
NC_056054.1	66276255	G	T	150.97	PASS	0
NC_056054.1	66303973	T	C	124.96	PASS	0
NC_056054.1	66379542	T	G	131.96	PASS	0
NC_056054.1	66379685	CT	C	172.92	PASS	0
NC_056054.1	66406377	G	A	210.96	PASS	0
NC_056054.1	66406381	TTCC	T	210.92	PASS	0
NC_056054.1	66471150	C	G	171.97	PASS	0
NC_056054.1	66471187	G	A	250.97	PASS	0
NC_056054.1	66471197	T	C	250.97	PASS	0
NC_056054.1	66471223	G	A	161.97	PASS	0
NC_056054.1	66471245	G	A	149.97	PASS	0
NC_056054.1	66718652	T	C	133.96	PASS	0
NC_056054.1	66718686	T	C	210.96	PASS	0
NC_056054.1	66718701	A	G	210.96	PASS	0
NC_056054.1	66768955	C	T	74.14	PASS	0
NC_056054.1	66768990	C	CATT	207.92	PASS	0
NC_056054.1	66769010	C	T	189.96	PASS	0
NC_056054.1	66769016	C	T	189.96	PASS	0
NC_056054.1	66769065	G	A	210.96	PASS	0
NC_056054.1	66769071	AAAATGG	A	210.92	PASS	0
NC_056054.1	66998519	T	A	157.96	PASS	0
NC_056054.1	67156634	C	T	141.96	PASS	0
NC_056054.1	67156686	G	A	138.96	PASS	0
NC_056054.1	67225559	AC	A	45.6	PASS	0
NC_056054.1	67253693	A	G	142.96	PASS	0
NC_056054.1	67253714	A	G	145.96	PASS	0
NC_056054.1	67269594	A	AG	153.92	PASS	0
NC_056054.1	67586471	GT	G	104.61	PASS	0
NC_056054.1	67886780	T	A	391.05	PASS	0
NC_056054.1	67886784	A	T	391.05	PASS	0
NC_056054.1	68133170	TC	T	172.92	PASS	0
NC_056054.1	68136300	A	T	106.96	PASS	0
NC_056054.1	68151408	T	A	137.96	PASS	0
NC_056054.1	68198169	AAATAAT	A	210.92	PASS	0
NC_056054.1	68230783	C	CCTTG	210.92	PASS	0
NC_056054.1	68244576	C	T	210.96	PASS	0
NC_056054.1	68244582	A	G	210.96	PASS	0
NC_056054.1	68244624	GC	G	88.6	PASS	0
NC_056054.1	68371662	CT	C	210.92	PASS	0
NC_056054.1	68371669	A	C	210.96	PASS	0
NC_056054.1	68469111	T	C	148.96	PASS	0
NC_056054.1	68782816	A	G	210.96	PASS	0
NC_056054.1	68782822	T	A	210.96	PASS	0
NC_056054.1	68805659	A	G	143.96	PASS	0
NC_056054.1	68814469	G	A	128.96	PASS	0
NC_056054.1	68918811	G	C	181.97	PASS	0
NC_056054.1	68962928	A	G	144.96	PASS	0
NC_056054.1	69062010	A	G	186.02	PASS	0
NC_056054.1	69062069	C	G	193.02	PASS	0
NC_056054.1	69062096	T	G	301.02	PASS	0
NC_056054.1	69062098	T	C	301.02	PASS	0
NC_056054.1	69062103	A	C	301.02	PASS	0
NC_056054.1	69414548	A	G	233.05	PASS	0
NC_056054.1	69557310	T	C	25.64	PASS	0
NC_056054.1	69557312	GT	G	44.6	PASS	0
NC_056054.1	69557313	T	C	34.64	PASS	0
NC_056054.1	69557314	T	C	24.64	PASS	0
NC_056054.1	69557320	A	C	22.64	VQSRTrancheSNP99.00to99.90	0
NC_056054.1	69557321	G	A	33.64	PASS	0
NC_056054.1	69557325	T	C	57.64	VQSRTrancheSNP99.00to99.90	0
NC_056054.1	69557327	G	C	1560.64	PASS	0
NC_056054.1	69557332	CA	C	90.6	PASS	0
NC_056054.1	69557336	TA	T	35.6	PASS	0
NC_056054.1	69557343	GT	G	37.6	PASS	0
NC_056054.1	69557344	T	C	23.64	VQSRTrancheSNP99.00to99.90	0
NC_056054.1	69557355	G	A	3602.06	PASS	0
NC_056054.1	69557356	T	TA	41.6	PASS	0
NC_056054.1	69557360	TA	TAA,T	642.6	PASS	0
NC_056054.1	69557367	TA	T	422.6	PASS	0
NC_056054.1	69557368	A	AT	360.6	PASS	0
NC_056054.1	69557371	T	C	30.64	PASS	0
NC_056054.1	69557374	T	C	147.64	VQSRTrancheSNP99.00to99.90	0
NC_056054.1	69557376	TC	T	57.6	PASS	0
NC_056054.1	69557379	CT	C	635.6	PASS	0
NC_056054.1	69557383	T	TA,C	848.6	PASS	0
NC_056054.1	69557384	GA	GAA,G	626.6	PASS	0
NC_056054.1	69557385	A	G	32.64	PASS	0
NC_056054.1	69557389	A	T	24.64	VQSRTrancheSNP99.00to99.90	0
NC_056054.1	69557390	T	A	24.64	VQSRTrancheSNP99.00to99.90	0
NC_056054.1	69557394	G	GA	48.6	PASS	0
NC_056054.1	69557397	T	C	31.64	PASS	0
NC_056054.1	69557398	CA	C	56.6	PASS	0
NC_056054.1	69557403	G	GA	21.6	PASS	0
NC_056054.1	69557404	A	G	115.64	VQSRTrancheSNP99.00to99.90	0
NC_056054.1	69557405	A	G	70.64	PASS	0
NC_056054.1	69557410	C	T	115.64	VQSRTrancheSNP99.00to99.90	0
NC_056054.1	69557411	A	AT	136.6	PASS	0
NC_056054.1	69557412	T	C	23.64	PASS	0
NC_056054.1	69557414	TA	TAA,T	258.6	PASS	0
NC_056054.1	69557415	A	T	861.64	PASS	0
NC_056054.1	69557420	T	TA	33.6	PASS	0
NC_056054.1	69557421	A	AC	66.6	PASS	0
NC_056054.1	69557422	TA	T	43.6	PASS	0
NC_056054.1	69557432	A	G,AT	44.6	PASS	0
NC_056054.1	69660027	GT	G	45.6	PASS	0
NC_056054.1	69660048	T	C	136.96	PASS	0
NC_056054.1	69697058	T	C	178.02	PASS	0
NC_056054.1	69697163	A	T	207.02	PASS	0
NC_056054.1	69768798	T	A	183.97	PASS	0
NC_056054.1	69987105	T	G	123.96	PASS	0
NC_056054.1	70027818	T	C	34.04	PASS	0
NC_056054.1	70135032	C	T	143.96	PASS	0
NC_056054.1	70793071	TG	T	48.6	PASS	0
NC_056054.1	70793088	TG	T	146.61	PASS	0
NC_056054.1	70822776	C	T	104.65	PASS	0
NC_056054.1	70822779	A	G	112.64	PASS	0
NC_056054.1	70822783	CT	C,AT	90.6	PASS	0
NC_056054.1	70822785	T	C	39.64	PASS	0
NC_056054.1	70822787	GA	GAA,G	719.6	PASS	0
NC_056054.1	70822795	C	CA	203.6	PASS	0
NC_056054.1	70822797	C	CA	65.6	PASS	0
NC_056054.1	70822806	T	C	4076.06	PASS	0
NC_056054.1	70822822	AG	A	205.6	PASS	0
NC_056054.1	70822833	CA	C,CAA	800.6	PASS	0
NC_056054.1	70822835	A	G	25.64	VQSRTrancheSNP99.00to99.90	0
NC_056054.1	70822837	A	G	32.64	VQSRTrancheSNP99.00to99.90	0
NC_056054.1	70822840	AAG	A	28.6	PASS	0
NC_056054.1	70822841	AG	GG,A	236.64	PASS	0
NC_056054.1	70822842	G	A,*	4326.04	PASS	0
[truncated: 71,615 more rows]
