# Supplementary material for: A computational framework for improving genetic variants identification from 5,061 sheep sequencing data
Source: J Anim Sci Biotechnol. 2023 Oct 2;14:127. doi: 10.1186/s40104-023-00923-3 (PMC10544426; doi:10.1186/s40104-023-00923-3)
Supplement: Supplementary file 11 — Additional file 11: Table S10. WGS data result [file 40104_2023_923_MOESM11_ESM.xlsx]

## Sheet: comparison
	GATK_joint			Freebayes_joint			New method
SampleID	Variants #	Time (hour/core)		Variants #	Time (hour/core)		Variants #	Time (hour/core)
LIB12201_Hampshire_NDSU1071	1702780	-		1548969	-		1346721	-
LIB12202_Hampshire_NDSU0015	1678167	-		1530497	-		1339320	-
LIB12203_Hampshire_NDSU08_554	1683754	-		1572355	-		1371213	-
LIB12205_Hampshire_NDSU06_719	1653618	-		1588796	-		1362500	-
LIB12209_Hampshire_SDSU4078	1645217	-		1572348	-		1295738	-
Combined_vcf	2855326	271.97		2523858	21.29		1858968	131.58
Time: from Bam to final VCF file
